# Supplementary material for: microRNAs and Their Targets in Apple (Malus domestica cv. “Fuji”) Involved in Response to Infection of Pathogen Valsa mali
Source: Front Plant Sci. 2017 Dec 6;8:2081. doi: 10.3389/fpls.2017.02081 (PMC5723928; doi:10.3389/fpls.2017.02081)
Supplement: Table S1 — Overview of reads from raw data to cleaned sequences. [file Table1.XLSX]

## Sheet: Sheet1
Table S1 Overview of reads from raw data to cleaned sequences.
3ADT&length filter: reads removed due to 3ADT not found and length with <18 nt and >25 nt were removed(for plants); length with<18 and >26 were remove(for animals)
Junk reads:Junk: >=2N, >=7A, >=8C, >=6G, >=7T, >=10Dimer, >=6Trimer, or >=5Tetramer
Rfam:Collection of many common non-coding RNA families except micro RNA; http://rfam.janelia.org
Repeats:Prototypic sequences representing repetitive DNA from different eukaryotic species; http://www.girinst.org/repbase.
Notes:valid reads may not be equal to raw reads - 3ADT&length filter - Junk reads ¨C mRNA ¨C Rfam - Repeats, because there are overlapped sequences between mRNA£¬Rfam and Repeats, details please refer to _comp_others.txt in fold 2_MappedData.
mRNA_Database:http://genome.jgi.doe.gov/pages/dynamicOrganismDownload.jsf?organism=PhytozomeV11
		BMd				IVm
lib	type	Total	% of Total	uniq	% of uniq	Total	% of Total	uniq	% of uniq
Raw reads	NA	13065359	100	5232937	100	27234866	100	7753801	100
3ADT&length filter	Sequence type	4291679	32.85	1319714	25.22	11626686	42.69	2123581	27.39
Junk reads	Sequence type	28901	0.22	21984	0.42	51134	0.19	34838	0.45
Rfam	RNA class	1013252	7.76	84442	1.61	2431210	8.93	135600	1.75
mRNA	RNA class	1221184	9.35	329500	6.3	1986143	7.29	530921	6.85
Repeats	RNA class	22564	0.17	2671	0.05	56706	0.21	5283	0.07
valid reads	Sequence type	6900759	52.82	3491357	66.72	11782937	43.26	4949663	63.84
rRNA	RNA class	899522	6.88	63041	0.48	2121587	7.79	102505	0.38
tRNA	RNA class	45099	0.35	9428	0.07	103038	0.38	12775	0.05
snoRNA	RNA class	8476	0.06	2665	0.02	14786	0.05	4379	0.02
snRNA	RNA class	7287	0.06	3133	0.02	17910	0.07	5387	0.02
other Rfam RNA	RNA class	52868	0.4	6175	0.05	173889	0.64	10554	0.04
