# Supplementary material for: microRNAs and Their Targets in Apple (Malus domestica cv. “Fuji”) Involved in Response to Infection of Pathogen Valsa mali
Source: Front Plant Sci. 2017 Dec 6;8:2081. doi: 10.3389/fpls.2017.02081 (PMC5723928; doi:10.3389/fpls.2017.02081)
Supplement: Table S2 — All expressed miRNA in both IVm and BMd. [file Table2.XLSX]

## Sheet: Sheet1
Item	Description
Pre-miRNA Index	Pre-miRNA Cluster Index
miRNA_Index	mature miRNA
miR_name	The miR_name is composed of the 1st known miR name in a cluster, a underscore, and a matching annotation: such as
	L-n means the miRNA_seq (detected) is n base less than known rep_miRSeq in the left side;
	R-n means the miRNA_seq (detected) is n base less than known rep_miRSeq in the right side;
	L+n means the miRNA_seq (detected) is n base more than known rep_miRSeq in the left side;
	R+n means the miRNA_seq (detected) is n base more than known rep_miRSeq in the right side;
	2ss5TC13TA means 2 substitution (ss), which are T->C at position 5 and T->A at position 13
	if there is no matching annotation, the miRNA_seq (detected) is exactly same as known rep_miRSeq.
	New discovered 5p/3p sequence has been annotated as p3/p5: which is directly differentiate with the reported sequences,
miR_seq	is a read at 5' or 3' of maximum mapped score in each cluster.
len	miR_seq length
genome ID	Reference Genome Information
strand	strand "+" or "-"
start	pre-miRNA start position
end	Pre-miRNA end position
pre-miRNA_seq	pre-miRNA sequence
#mir/MIR	mapped mir numbers in miRbase, the number in this item eaquals to the sum of mirIDs
mirIDs	is all mirID in a cluster, seprated by ,
rep_mirID	is the representative known mirID
rep_mirSeq	is the representative known mir sequence
rep_miRID	is the representative known miRID
rep_miRSeq	is the representative known miR sequence
type	is 5' or 3', which means the cluster appears at 5' or 3' end
Sequence in miRbase	New, miRNA identified in this study and not reported in miRBase,mainly for new reported 5p or 3p sequence; Diff, confirming miRNA sequences in miRBase, but different sequences are reported in our study; and Yes, confirming miRNA sequences in miRBase.
group	gp1a:Reads were mapped to miRNAs/pre-miRNAs of specific species in miRbase and the pre-miRNAs were further mapped to genome & EST.
	gp1b:Reads were mapped to (except for specific species) miRNAs/pre-miRNAs of selected species in miRbase and the pre-miRNAs were further mapped to genome & EST.
	gp2a:Reads were mapped to miRNAs/pre-miRNAs of selected species in miRbase and the mapped pre-miRNAs were not further mapped to genome, but the reads (and of course the miRNAs of the pre-miRNAs) were mapped to genome. The extended genome sequences from the genome loci may form hairpins.
	gp2b:Reads were mapped to miRNAs/pre-miRNAs of selected species in miRbase and the mapped pre-miRNAs were not further mapped to genome, but the reads (and of course the miRNAs of the pre-miRNAs) were mapped to genome. The extended genome sequences from the genome loci may not form hairpins.
	gp3:Reads were mapped to miRNAs/pre-miRNAs of selected species in miRbase and the mapped pre-miRNAs were not further mapped to genome, and the reads were not mapped to genome, either. but the reads were mapped to the miRNAS(Matures)
	gp4:Reads were not mapped to pre-miRNAs of selected species in miRbase. But the reads were mapped to genome & the extended genome sequences from genome may form hairpins.
SS	Secondary Structure
	Criteria:
	1.number of nucleotides in one bulge in stem: <= 12
	2.number of base pairs in the stem region of the predicted hairpin: >= 16
	3.cutoff of free energy: kCal/mol <= -15
	4.length of hairpin: up and down stems + terminal loop >= 50
	5.length of hairpin loop: <= 200
	6.number of nucleotides in one bulge in mature region: <= 4
	8.number of biased bulges in mature region: <= 2
	9.number of errors in mature region: <= 4
	10.number of base pairs in the mature region of the predicted hairpin: >= 12
	11.percent of mature in stem: >= 80
hairpinLen	pre-miRNA length
CG%	GC Content
dG	Free energy
MFEI	MFEI = -dG*100/mirLen/CG%. Reference: Cell. Mol. Life Sci. 63 (2006) 246-254.
raw	Raw data; from #reads(all),is the number of reads for isoform at 5' or 3' end.
norm	Normalized data
Expression Level	High:The number of reads in the following reported miRNAs is higher than the average copy of the data set.Medium:The number of reads in the following reported miRNAs is higher than 10 and less than average copy of the data set.Low:The number of reads in the following reported miRNAs is less than 10
Summary of known and predicted miRNA in this study.
Pre-miRNA Index	miRNA_Index	miR_name	miR_seq	len	strand	start	end	pre-miRNA_seq	#mir/MIR	mirIDs,	rep_mirID	rep_mirSeq	rep_miRID	rep_miRSeq	type	Sequence in miRbase	group	SS	hairpinLen	CG%	dG	MFEI	BMd(raw)	IVm(raw)	BMd(norm)	IVm(norm)	Expression level
1	1	mdm-miR156a	TGACAGAAGAGAGTGAGCAC	20	-	582706	582818	agggtaaaggacggTGACAGAAGAGAGTGAGCACacatggtattttcttgcatgctgggttcatgcttgaaGCTTTGTGTGCTTACTCTCTATctgtccacccacctctctct	3	mdm-MIR156m,mtr-MIR156c,bra-MIR156d,	mdm-MIR156m	agggtaaaggacggTGACAGAAGAGAGTGAGCACacatggtattttcttgcatgctgggttcatgcttgaagctttgtgtgcttactctctatctgtccacccacctctctct	mdm-miR156a	TGACAGAAGAGAGTGAGCAC	5'	Yes	gp1a	((((...(((..(((((((((((((((((((((((((..((...(((..(((((.......)))))..)))))..)))))))))))))))).)))))).)))..)))..))))	113	47.8	-55.3	1	1.11111	5.31111	1.283	4.59956	low
1	2	mdm-MIR156m-p3_2ss11CT21AT	GCTTTGTGTGTTTACTCTCTTT	22	-	582706	582818	agggtaaaggacggTGACAGAAGAGAGTGAGCACacatggtattttcttgcatgctgggttcatgcttgaaGCTTTGTGTGCTTACTCTCTATctgtccacccacctctctct	3	mdm-MIR156m,mtr-MIR156c,bra-MIR156d,	mdm-MIR156m	agggtaaaggacggTGACAGAAGAGAGTGAGCACacatggtattttcttgcatgctgggttcatgcttgaagctttgtgtgcttactctctatctgtccacccacctctctct	mdm-MIR156m-p3	gctttgtgtgcttactctctat	3'	New	gp1a	((((...(((..(((((((((((((((((((((((((..((...(((..(((((.......)))))..)))))..)))))))))))))))).)))))).)))..)))..))))	113	47.8	-55.3	1	0	6	0	5.19615	low
2	3	mdm-miR156t	TTGACAGAAGAGAGAGAGCAC	21	+	3041851	3041941	atgTTGACAGAAGAGAGAGAGCACaacccgccatcggctaaggagagtctttacgttgctgggagtgtGCTTTCTCTTCTTCTGTCATCat	2	mdm-MIR156u,mdm-MIR156t,	mdm-MIR156t	atgTTGACAGAAGAGAGAGAGCACaacccgccatcggctaaggagagtctttaccgttgctgggagtgtgctttctcytcytctgtcatcat	mdm-miR156t	TTGACAGAAGAGAGAGAGCAC	5'	Yes	gp1a	(((.(((((((((((((((((((((.(((((...((..(((((.....)))))))..)).)))..)))))))))))).))))))))).)))	91	48.4	-44.5	1	0.5	4	0.57735	3.4641	low
2	4	mdm-MIR156u-p3	GCTTTCTCTTCTTCTGTCATC	21	+	3041851	3041941	atgTTGACAGAAGAGAGAGAGCACaacccgccatcggctaaggagagtctttacgttgctgggagtgtGCTTTCTCTTCTTCTGTCATCat	2	mdm-MIR156u,mdm-MIR156t,	mdm-MIR156u	atgTTGACAGAAGAGAGAGAGCACaacccgccatcggctaaggagagtctttacgttgctgggagtgtgctttctcttcttctgtcatcat	mdm-MIR156u-p3	gctttctcttcttctgtcatc	3'	New	gp1a	(((.(((((((((((((((((((((.(((((...((..(((((.....)))))))..)).)))..)))))))))))).))))))))).)))	91	48.4	-44.5	1	1	3	1.1547	2.59808	low
3	5	mdm-miR156t	TTGACAGAAGAGAGAGAGCAC	21	+	33046721	33046813	atgTTGACAGAAGAGAGAGAGCACaacccrccatcggctaaagagagtcttttccgttgttgggagtgtGCTCTCTTTTCTTCTGTCATCatc	3	mdm-MIR156w,mes-MIR156k,rco-MIR156e,	mdm-MIR156w	tgTTGACAGAAGAGAGAGAGCACaacccrccatcggctaaagagagtcttttccgttgttgggagtgtgctctcttttcttctgtcatca	mdm-miR156t	TTGACAGAAGAGAGAGAGCAC	5'	Yes	gp1a	(((.(((((((((((((((((((((.(((..((.(((..((((.....)))).))).))..)))..))))))))).)))))))))))).))).	92	46.2	-48.8	1.1	0.5	4	0.57735	3.4641	low
3	6	mdm-MIR156w-p3	GCTCTCTTTTCTTCTGTCATC	21	+	33046721	33046813	atgTTGACAGAAGAGAGAGAGCACaacccrccatcggctaaagagagtcttttccgttgttgggagtgtGCTCTCTTTTCTTCTGTCATCatc	3	mdm-MIR156w,mes-MIR156k,rco-MIR156e,	mdm-MIR156w	tgTTGACAGAAGAGAGAGAGCACaacccrccatcggctaaagagagtcttttccgttgttgggagtgtgctctcttttcttctgtcatca	mdm-MIR156w-p3	gctctcttttcttctgtcatc	3'	New	gp1a	(((.(((((((((((((((((((((.(((..((.(((..((((.....)))).))).))..)))..))))))))).)))))))))))).))).	92	46.2	-48.8	1.1	1	13	1.1547	11.2583	middle
4	7	mdm-miR156a	TGACAGAAGAGAGTGAGCAC	20	-	8285601	8285857	gagatagagagagagacagaggcagagagagagaaggtgaatggatgagggagagtagtagatcactggactagtagcgagtggtggTGACAGAAGAGAGTGAGCACactcgggcaattgtataaagccatacctttgcgtgatgtgtgctcacttctctttctgtcagccgcacgcccrccgcccrccgcccaccgcccaccgcctgcgctgccctccctttcattatgtctttctgtgttcctcctctcgatctc	1	mdm-MIR156l,	mdm-MIR156l	gagatagagagagagacagaggcagagagagagaaggtgaatggatgagggagagtagtagatcactggactagtagcgagtggtggTGACAGAAGAGAGTGAGCACactcgggcaattgtataaagccatacctttgcgtgatgtgtgctcacttctctttctgtcagccgcacgcccyccgcccyccgcccaccgcccaccgcctgcgctgccctccctttcattatgtctttctgtgttcctcctctcgatctc	mdm-miR156a	TGACAGAAGAGAGTGAGCAC	5'	Yes	gp1a	(((((.(((((.(((...((.(((.(((((((....(((((.((..(((((..(((.((((.....(((.......(((.(((((..((((((((((((((((((((((((..((((..((((......))))..))))..)).))))))))))).))))).))))))))))).))).....((.....)).......)))....))))))).))))))).)))))....))))))).))))))))))))).)))))	101	54.5	-105.6	0.8	1.11111	5.31111	1.283	4.59956	low
5	8	mdm-miR156a	TGACAGAAGAGAGTGAGCAC	20	-	15485125	15485218	ggcggTGACAGAAGAGAGTGAGCACacatggtattttyttgcatgctgggttcatgctcgaagctttgcgtgcttaatctctatctgtcgcccc	4	mdm-MIR156g,mdm-MIR156i,mtr-MIR156b,rco-MIR156c,	mdm-MIR156i	ggTGACAGAAGAGAGTGAGCACacatggtattttrttgcatgctgggttcatgctcgaagctttgcgtgcttaatctctatctgtcgcc	mdm-miR156a	TGACAGAAGAGAGTGAGCAC	5'	Yes	gp1a	((.((((((((((((((.(((((((.((..((..(((...(((((.......)))))..)))))..)).))))))).))))).)))))))))))	94	50	-43.95	0.9	1.11111	5.31111	1.283	4.59956	low
6	9	mdm-miR156a	TGACAGAAGAGAGTGAGCAC	20	+	629984	630088	gggtaaaggacggTGACAGAAGAGAGTGAGCACacatggtattttcttgcatgctgggttcatgcttgaagctttgcgtgcttactctctatctgtcaccatcac	11	mdm-MIR156o,mdm-MIR156b,ppe-MIR156d,gma-MIR156y,stu-MIR156g,stu-MIR156k,stu-MIR156h,stu-MIR156i,mes-MIR156g,mes-MIR156c,cpa-MIR156c,	mdm-MIR156b	TGACAGAAGAGAGTGAGCACacatggtactttcttgcatgctgggttcatgytcgaagctttgcgtgctcactctctatctgtca	mdm-miR156a	TGACAGAAGAGAGTGAGCAC	5'	Yes	gp1a	........((.((((((((((((((((((((((.((..((...(((..(((((.......)))))..)))))..)).))))))))))))).))))))))).))..	95	47.6	-52.1	1	1.11111	5.31111	1.283	4.59956	low
7	10	mdm-miR156a_L+1	TTGACAGAAGAGAGTGAGCAC	21	+	8248883	8248974	gtagTTGACAGAAGAGAGTGAGCACacacaggcggyaattgtataaaatcatacytttgggcggtgcgtGCTCACTTCTCTCTCCGTCAGCt	4	mdm-MIR156e,mdm-MIR156a,mdm-MIR156c,mdm-MIR156j,	mdm-MIR156j	gtTGACAGAAGAGAGTGAGCACacacaggcagcaattgtataaaatcatacctttgggcggtgcgtgctcacctctctctctgtcagc	mdm-miR156a	TGACAGAAGAGAGTGAGCAC	5'	Diff	gp1a	..(((((((.(((((((((((((((.(((..((...((..((((......))))..))..)).))).))))))))).)))).)).)))))))	90	47.8	-41.05	0.9	7.11111	22.5611	8.2112	19.5385	middle
7	11	mdm-MIR156e-p3	GCTCACTTCTCTCTCCGTCAGC	22	+	8248883	8248974	gtagTTGACAGAAGAGAGTGAGCACacacaggcggyaattgtataaaatcatacytttgggcggtgcgtGCTCACTTCTCTCTCCGTCAGCt	4	mdm-MIR156e,mdm-MIR156a,mdm-MIR156c,mdm-MIR156j,	mdm-MIR156e	agtTGACAGAAGAGAGTGAGCACacacaggcggcaattgtataaaatcatacctttgggcggtgcgtgctcacttctctctccgtcagct	mdm-MIR156e-p3	gctcacttctctctccgtcagc	3'	New	gp1a	..(((((((.(((((((((((((((.(((..((...((..((((......))))..))..)).))).))))))))).)))).)).)))))))	90	47.8	-41.05	0.9	0	1	0	0.866025	low
8	12	mdm-miR156a_L+1	TTGACAGAAGAGAGTGAGCAC	21	+	7707235	7707379	gtgttaatttggttgggacttagggtagaaaTTGACAGAAGAGAGTGAGCACayagaggcactttgccataaagcgtatgccattgcttttgcgtGCTCATGTCTCTTTCTGTCAGCttccccatttccacygccggattaatat	1	mdm-MIR156k,	mdm-MIR156k	gtgttaatttggttgggacttagggtagaaatTGACAGAAGAGAGTGAGCACayagaggcactttgccataaagcgtatgccattgcttttgcgtgctcatgtctctttctgtcagcttccccatttccacygccggattaatat	mdm-miR156a	TGACAGAAGAGAGTGAGCAC	5'	Diff	gp1a	((((((((..(((..(((....(((..(((..((((((((((((((((((((..(((((((...((.((((.....)))).)).)))))))..)))))))).)))).))))))))..))))))...)))...)))..))))))))	145	44.1	-62.25	1	7.11111	22.5611	8.2112	19.5385	middle
8	13	mdm-MIR156k-p3	GCTCATGTCTCTTTCTGTCAGC	22	+	7707235	7707379	gtgttaatttggttgggacttagggtagaaaTTGACAGAAGAGAGTGAGCACayagaggcactttgccataaagcgtatgccattgcttttgcgtGCTCATGTCTCTTTCTGTCAGCttccccatttccacygccggattaatat	1	mdm-MIR156k,	mdm-MIR156k	gtgttaatttggttgggacttagggtagaaatTGACAGAAGAGAGTGAGCACayagaggcactttgccataaagcgtatgccattgcttttgcgtgctcatgtctctttctgtcagcttccccatttccacygccggattaatat	mdm-MIR156k-p3	gctcatgtctctttctgtcagc	3'	New	gp1a	((((((((..(((..(((....(((..(((..((((((((((((((((((((..(((((((...((.((((.....)))).)).)))))))..)))))))).)))).))))))))..))))))...)))...)))..))))))))	145	44.1	-62.25	1	0.666667	3	0.7698	2.59808	low
9	14	mdm-miR156aa_L+1R-2	TTGACAGAAGATAGAGAGC	19	+	23402566	23402788	tattataatattaaatttagggtaaggagtggggaactgggagagagaaagagcagggagtgatgatacattgTTGACAGAAGATAGAGAGCacagatggatgacttgcaattgactatgcatctcactcctttgtGCTCTCTATGCTTCTGTCATCacctcgttatatctagcttccttgcctctctccacacccgtgcacctcccatattaatctaattca	17	mdm-MIR156ac,mdm-MIR156ab,ppe-MIR156g,mtr-MIR156h,ptc-MIR156j,ptc-MIR156i,gra-MIR157b,mes-MIR156h,mes-MIR156j,mes-MIR156i,lus-MIR156h,rco-MIR156h,rco-MIR156g,aqc-MIR156b,aqc-MIR156a,han-MIR156c,bcy-MIR156,	mdm-MIR156ab	aggagtggggaactgggagagagaaagagcagggagtgatgatacattgtTGACAGAAGATAGAGAGCACagatggatgacttgcaattgactatgcatctcactcctttgtgctctctatgcttctgtcatcacctcgttatatctagcttccttgcctctctccacacccgtgcacct	mdm-miR156aa	TGACAGAAGATAGAGAGCAC	5'	Diff	gp1a	...................(((..(((.(((((......((((((((.....((((((((((((((.....((.(((((((((((((((((((((((.((((((..((((........))))..))).))))))))))))))))).))))))))).))..)))))))........)))))))))))))))...)))..)).))))))................	188	42.2	-86.8	0.9	7	12.2	8.0829	10.5655	middle
9	15	mtr-miR156h-3p_2ss6TC10TG	GCTCTCTATGCTTCTGTCATC	21	+	23402566	23402788	tattataatattaaatttagggtaaggagtggggaactgggagagagaaagagcagggagtgatgatacattgTTGACAGAAGATAGAGAGCacagatggatgacttgcaattgactatgcatctcactcctttgtGCTCTCTATGCTTCTGTCATCacctcgttatatctagcttccttgcctctctccacacccgtgcacctcccatattaatctaattca	17	mdm-MIR156ac,mdm-MIR156ab,ppe-MIR156g,mtr-MIR156h,ptc-MIR156j,ptc-MIR156i,gra-MIR157b,mes-MIR156h,mes-MIR156j,mes-MIR156i,lus-MIR156h,rco-MIR156h,rco-MIR156g,aqc-MIR156b,aqc-MIR156a,han-MIR156c,bcy-MIR156,	mtr-MIR156h	tgctgTTGACAGAAGATAGAGAGCACagatgatgaaatgcatggaaggcaatggcatctcattcctttgtGCTCTTTATTCTTCTGTCATCacc	mtr-miR156h-3p	GCTCTTTATTCTTCTGTCATC	3'	Diff	gp1a	...................(((..(((.(((((......((((((((.....((((((((((((((.....((.(((((((((((((((((((((((.((((((..((((........))))..))).))))))))))))))))).))))))))).))..)))))))........)))))))))))))))...)))..)).))))))................	188	42.2	-86.8	0.9	8	19	9.2376	16.4545	middle
10	16	mdm-miR156aa_R-2	TGACAGAAGATAGAGAGC	18	+	28545914	28545998	TGACAGAAGATAGAGAGTacagatgatgaaatgcaagaacaaggcagcatctcaatcatttgtgctctctatgcttctgtcaaca	1	mdm-MIR156aa,	mdm-MIR156aa	tgcTGACAGAAGATAGAGAGCACagatgaggaaatgcaagaacaaggcagcatctccatcctttgtgctctctattcttctgtcaaca	mdm-miR156aa	TGACAGAAGATAGAGAGCAC	5'	Diff	gp1a	(((((((((((((((((((((((((((((.((((............)))).)).)))))))))))))))))).)))))))))...	82	40	-45.5	1.3	0	1	0	0.866025	low
11	17	mdm-miR156a	TGACAGAAGAGAGTGAGCAC	20	-	8285680	8285791	tggactagtagcgagtggtggTGACAGAAGAGAGTGAGCACactcgggcaattgtataaagccatacctttgcgtgatgtgtgctcacttctctttctgtcagccgcacgcc	1	mdm-MIR156d,	mdm-MIR156d	tggactagtagcgagtggtggTGACAGAAGAGAGTGAGCACactcgggcaattgtataaagccatacctttgcgtgatgtgtgctcacttctctttctgtcagccgcacgccgcccyccgccca	mdm-miR156a	TGACAGAAGAGAGTGAGCAC	5'	Yes	gp1a	..........(((.(((((..((((((((((((((((((((((((..((((..((((......))))..))))..)).))))))))))).))))).))))))))))).))).	101	51.8	-55.5	1	1.11111	5.31111	1.283	4.59956	low
12	18	mdm-miR156a_L+1	TTGACAGAAGAGAGTGAGCAC	21	+	13988279	13988488	tggcgattgggtagttatattattgtggtgagtgttaatttggttgggacttagggtagaaaTTGACAGAAGAGAGTGAGCACacagaggcacttgccataaagcgtatgccattgcttttgcgtGCTCATGTCTCTTTCTGTCAGCttccccatttccactgccggattaatattaagttgttcatttttaatttccttctcatcccca	1	mdm-MIR156f,	mdm-MIR156f	tggcgattgggtagttatattattgtggtgagtgttaatttggttgggacttagggtagaaatTGACAGAAGAGAGTGAGCACacagaggcacttgccataaagcgtatgccattgcttttgcgtgctcatgtctctttctgtcagcttccccatttccactgccggattaatattaagttgttcatttttaatttccttctcatcccca	mdm-miR156a	TGACAGAAGAGAGTGAGCAC	5'	Diff	gp1a	.((.((.((((.((....((((..((((..(((((((((..(((..(((....(((..(((..((((((((((((((((((((.((((((((..((.((((.....)))).)).)))))))).)))))))).)))).))))))))..))))))...)))...)))..))))))))).......))))...))))...)).)))))).)).	208	41.9	-75.7	0.9	7.11111	22.5611	8.2112	19.5385	middle
12	19	mdm-MIR156f-p3	GCTCATGTCTCTTTCTGTCAGC	22	+	13988279	13988488	tggcgattgggtagttatattattgtggtgagtgttaatttggttgggacttagggtagaaaTTGACAGAAGAGAGTGAGCACacagaggcacttgccataaagcgtatgccattgcttttgcgtGCTCATGTCTCTTTCTGTCAGCttccccatttccactgccggattaatattaagttgttcatttttaatttccttctcatcccca	1	mdm-MIR156f,	mdm-MIR156f	tggcgattgggtagttatattattgtggtgagtgttaatttggttgggacttagggtagaaatTGACAGAAGAGAGTGAGCACacagaggcacttgccataaagcgtatgccattgcttttgcgtgctcatgtctctttctgtcagcttccccatttccactgccggattaatattaagttgttcatttttaatttccttctcatcccca	mdm-MIR156f-p3	gctcatgtctctttctgtcagc	3'	New	gp1a	.((.((.((((.((....((((..((((..(((((((((..(((..(((....(((..(((..((((((((((((((((((((.((((((((..((.((((.....)))).)).)))))))).)))))))).)))).))))))))..))))))...)))...)))..))))))))).......))))...))))...)).)))))).)).	208	41.9	-75.7	0.9	0.666667	3	0.7698	2.59808	low
13	20	mdm-miR156a_L+1	TTGACAGAAGAGAGTGAGCAC	21	-	26412127	26412263	ttaatctggttggacttagggtagaaaTTGACAGAAGAGAGTGAGCACacagaggcacttgccataaagcgtatgccattgcttttgcgtGCTCATGTCTCTTTCTGTCAGCttccccatttccactgccggattaa	9	mdm-MIR156n,ppe-MIR156e,gma-MIR156k,ptc-MIR156c,ptc-MIR156e,mes-MIR156e,mes-MIR156f,cme-MIR156j,rco-MIR156b,	mdm-MIR156n	ttaatctggttggacttagggtagaaatTGACAGAAGAGAGTGAGCACacagaggcacttgccataaagcgtatgccattgcttttgcgtgctcatgtctctttctgtcagcttccccatttccactgccggattaa	mdm-miR156a	TGACAGAAGAGAGTGAGCAC	5'	Diff	gp1a	((((((((((((((....(((..(((..((((((((((((((((((((.((((((((..((.((((.....)))).)).)))))))).)))))))).)))).))))))))..))))))...))))..))))))))))	137	46	-64.5	1	7.11111	22.5611	8.2112	19.5385	middle
13	21	mdm-MIR156n-p3	GCTCATGTCTCTTTCTGTCAGC	22	-	26412127	26412263	ttaatctggttggacttagggtagaaaTTGACAGAAGAGAGTGAGCACacagaggcacttgccataaagcgtatgccattgcttttgcgtGCTCATGTCTCTTTCTGTCAGCttccccatttccactgccggattaa	9	mdm-MIR156n,ppe-MIR156e,gma-MIR156k,ptc-MIR156c,ptc-MIR156e,mes-MIR156e,mes-MIR156f,cme-MIR156j,rco-MIR156b,	mdm-MIR156n	ttaatctggttggacttagggtagaaatTGACAGAAGAGAGTGAGCACacagaggcacttgccataaagcgtatgccattgcttttgcgtgctcatgtctctttctgtcagcttccccatttccactgccggattaa	mdm-MIR156n-p3	gctcatgtctctttctgtcagc	3'	New	gp1a	((((((((((((((....(((..(((..((((((((((((((((((((.((((((((..((.((((.....)))).)).)))))))).)))))))).)))).))))))))..))))))...))))..))))))))))	137	46	-64.5	1	0.666667	3	0.7698	2.59808	low
14	22	mdm-miR159a	CTTGGATTGAAGGGAGCTCC	20	-	4474255	4474405	agctgccgactcattcattcaaactcagtagaaatggagtggatatttcwactgtgaatgTGTGAATGATGCGGGAGATAacttcattcttttcttctctgtgCTTGGACTGAAGGGAGCTCCcttttactgtcttctttgttgtatatat	69	mdm-MIR159a,mdm-MIR159b,mdm-MIR319b,ppe-MIR319a,mtr-MIR319b,mtr-MIR319a,mtr-MIR319d,mtr-MIR319c,gma-MIR319j,gma-MIR319b,gma-MIR319m,gma-MIR319k,gma-MIR319a,gma-MIR319o,gma-MIR319h,gma-MIR319e,gma-MIR319q,gma-MIR319g,gma-MIR319p,gma-MIR319l,gma-MIR319c,ptc-MIR319d,ptc-MIR319b,ptc-MIR319f,ptc-MIR319g,ptc-MIR159d,ptc-MIR319a,ptc-MIR319c,ath-MIR319a,ath-MIR319c,stu-MIR319a,aly-MIR319a,aly-MIR319b,aly…	mdm-MIR159b	ggagctccctttgattcaaaagcaggagggagagagggtcttacactgctgctggttcatggatacctctggggtgcgcacggtraggaaactgcgcagtttaagggtttgcatgacccaggagatgtGAATTCCTTCTCCTCTCCTTTCTTGGATTGAAGGGAGCTCC	mdm-miR159a	CTTGGATTGAAGGGAGCTCC	3'	Yes	gp1a	..((.(((..(((((((..((....((((.((((((.......)))))).))))....))..)))))))..))).))......................(((((..((((.((((((....))))))....))))........)))))...	75	39.7	-38.2	0.6	9989	9265	11534.3	8023.73	high
15	23	mdm-miR159c	GAATTCCTTCTCCTCTCCTTT	21				ggagctccctttgattcaaaagcaggagggagagagggtcttacactgctgctggttcatggatacctctggggtgcgcacggtraggaaactgcgcagtttaagggtttgcatgacccaggagatgtGAATTCCTTCTCCTCTCCTTTCTTGGATTGAAGGGAGCTCC	1	mdm-MIR159b,	mdm-MIR159b	ggagctccctttgattcaaaagcaggagggagagagggtcttacactgctgctggttcatggatacctctggggtgcgcacggtraggaaactgcgcagtttaagggtttgcatgacccaggagatgtGAATTCCTTCTCCTCTCCTTTCTTGGATTGAAGGGAGCTCC	mdm-miR159c	GAATTCCTTCTCCTCTCCTTT	3'	Yes	gp1a	(((((((((((..((((((.((.(((((((.(((((((..((.(((..((.((((.(((((...(((.((....((((((......(....))))))).....)))))...))))).)))).))..)))))..)))))))))))))))).))))))..)))))))))))	169	52.1	-86.4	1	2.5	0.5	2.88675	0.433013	low
16	24	mdm-miR159c	GAATTCCTTCTCCTCTCCTTT	21				ggagctccttttgattcaaaagcaggagggagagagggttttacactgctgctggttcatggatgcccctgaggtgcgcacgataaggaaactgcgcagcttaagggtttgcatggcccaggagatgtGAATTCCTTCTCCTCTCCTTTCTTGGATTGAAGGGAGCTCC	1	mdm-MIR159a,	mdm-MIR159a	ggagctccttttgattcaaaagcaggagggagagagggttttacactgctgctggttcatggatgcccctgaggtgcgcacgataaggaaactgcgcagcttaagggtttgcatggcccaggagatgtGAATTCCTTCTCCTCTCCTTTCTTGGATTGAAGGGAGCTCC	mdm-miR159c	GAATTCCTTCTCCTCTCCTTT	3'	Yes	gp1a	(((((((((((..((((((.((.(((((((.(((((((..((.(((..((.((((..((((...((((.((((.((((((......(....))))))).)))).))))...))))..)))).))..)))))..)))))))))))))))).))))))..)))))))))))	169	52.1	-94.2	1.1	2.5	0.5	2.88675	0.433013	low
17	25	mdm-miR159a_1ss8TC	CTTGGATCGAAGGGAGCTCC	20	+	8753694	8753785	gttgggacggagcttattgacccaacggagccggcacgactttccggtacgctgcaagagaccCTTGGATCGAATGGAGCTCCagtctctcg	7	mdm-MIR159a,mdm-MIR159b,ptc-MIR159d,ath-MIR159c,aly-MIR159c,cme-MIR159b,cpa-MIR159b,	mdm-MIR159b	ggagctccctttgattcaaaagcaggagggagagagggtcttacactgctgctggttcatggatacctctggggtgcgcacggtraggaaactgcgcagtttaagggtttgcatgacccaggagatgtGAATTCCTTCTCCTCTCCTTTCTTGGATTGAAGGGAGCTCC	mdm-miR159a	CTTGGATTGAAGGGAGCTCC	3'	Diff	gp1a	...((((((((((((.((((.((((.((.....((((((((....))).)).)))......)).)))).))))...))))))).)))))...	86	58.7	-32.7	0.6	42.5	45	49.0748	38.9711	middle
18	26	mdm-miR159a	CTTGGATTGAAGGGAGCTCC	20	-	23233375	23233479	tgcgtttgggaaaCTTGGTTTGAAGGGAGCTCCgacttgactgaataaactgagccggaaggcgacaacaagccgtcggagtactcgaactgtgtccgcgacatt	39	mdm-MIR159a,mdm-MIR159b,ppe-MIR159,mtr-MIR159a,gma-MIR159e,gma-MIR156aa,gma-MIR159c,gma-MIR159a,ptc-MIR159d,ptc-MIR159b,ptc-MIR159a,ptc-MIR159e,ptc-MIR319i,ath-MIR159c,ath-MIR159a,ath-MIR159b,aly-MIR159c,aly-MIR159a,aly-MIR159b,vvi-MIR159c,nta-MIR159,mes-MIR159b,mes-MIR159a,lus-MIR159c,lus-MIR159b,cme-MIR159b,cme-MIR159a,bra-MIR159a,bna-MIR159,cpa-MIR159b,cpa-MIR159a,sly-MIR159,rco-MIR159,csi-MIR…	mdm-MIR159b	ggagctccctttgattcaaaagcaggagggagagagggtcttacactgctgctggttcatggatacctctggggtgcgcacggtraggaaactgcgcagtttaagggtttgcatgacccaggagatgtGAATTCCTTCTCCTCTCCTTTCTTGGATTGAAGGGAGCTCC	mdm-miR159a	CTTGGATTGAAGGGAGCTCC	5'	Yes	gp1a	((((...((....)).(((((((..(..((((((((....((...........(((....))).......))..)))))))).)))))))).....)))).....	75	52.4	-30.3	0.6	9989	9265	11534.3	8023.73	high
19	27	mdm-miR159a_1ss9GA	CTTGGATTAAAGGGAGCTCC	20	-	23286581	23286671	ygaaaCTTGGTTTAAAGGGAGCTCCgactggactgagtaaactgagccggaaggcgacaacaaaccgtcggagtactcgaactgtgttggt	7	mdm-MIR159a,mdm-MIR159b,ptc-MIR159d,ath-MIR159c,aly-MIR159c,cme-MIR159b,cpa-MIR159b,	mdm-MIR159b	ggagctccctttgattcaaaagcaggagggagagagggtcttacactgctgctggttcatggatacctctggggtgcgcacggtraggaaactgcgcagtttaagggtttgcatgacccaggagatgtGAATTCCTTCTCCTCTCCTTTCTTGGATTGAAGGGAGCTCC	mdm-miR159a	CTTGGATTGAAGGGAGCTCC	5'	Diff	gp1a	...(((..(((((...(((..(((((((.((....((....))..(((....))).........)))))))))..))))))))..)))...	85	50.5	-29.6	0.6	11	19	12.7017	16.4545	middle
20	28	mdm-miR160a_R-1	TGCCTGGCTCCCTGTATGCC	20	-	14039554	14039648	atatatatatgTGCCTGGCTCCCTGTATGCCatttgcagagttccaccgaacatcgatggcctccgtggatgGCGTATGAGGAGCCATGCATAta	11	mdm-MIR160e,mdm-MIR160c,gma-MIR160b,ptc-MIR160b,ptc-MIR160c,ath-MIR160a,stu-MIR160a,vvi-MIR160e,mes-MIR160h,mes-MIR160d,cpa-MIR160c,	mdm-MIR160c	tatgTGCCTGGCTCCCTGTATGCCAtttgcagagtcccaccgaacagcgatggcctctgtggatggcgtatgaggagccaagcatata	mdm-miR160a	TGCCTGGCTCCCTGTATGCCA	5'	Diff	gp1a	.......(((((((.(((((((..((((((((((..(.(((..(((.((.....)).))).))).)..))))))))))..))))))).)))))))	88	49.5	-50.9	1.1	18	25.3333	20.7846	21.9393	middle
20	29	gma-miR160a-3p_1ss16AT	GCGTATGAGGAGCCATGCATA	21	-	14039554	14039648	atatatatatgTGCCTGGCTCCCTGTATGCCatttgcagagttccaccgaacatcgatggcctccgtggatgGCGTATGAGGAGCCATGCATAta	11	mdm-MIR160e,mdm-MIR160c,gma-MIR160b,ptc-MIR160b,ptc-MIR160c,ath-MIR160a,stu-MIR160a,vvi-MIR160e,mes-MIR160h,mes-MIR160d,cpa-MIR160c,	gma-MIR160b	atgtgtatgTGCCTGGCTCCCTGTATGCCAtttgcatagttcattgagcatcaatgatctttgtgaatgGCGTATGAGGAGCCAAGCATA	gma-miR160a-3p	GCGTATGAGGAGCCAAGCATA	3'	Diff	gp1a	.......(((((((.(((((((..((((((((((..(.(((..(((.((.....)).))).))).)..))))))))))..))))))).)))))))	88	49.5	-50.9	1.1	9	25	10.3923	21.6506	middle
21	30	mdm-miR160a_R-1	TGCCTGGCTCCCTGTATGCC	20	+	24554864	24554951	ggttaTGCCTGGCTCCCTGTATGCCacaagcagaagttcaATTTCTTGATTGGCTATTGTGGGTggcgtacaaggagccaagcatact	2	mdm-MIR160a,rco-MIR160b,	mdm-MIR160a	taTGCCTGGCTCCCTGTATGCCAcaagcagaagttcaatttcttgattggctattgtgggtggcgtacaaggagccaagcata	mdm-miR160a	TGCCTGGCTCCCTGTATGCCA	5'	Diff	gp1a	...(((((.(((((((.((((((((((..(((..(((.(((((....))))))))..)))..)))))))))).))))))).)))))..	83	48.9	-47.1	1.1	18	25.3333	20.7846	21.9393	middle
21	31	mdm-MIR160a-p3_2ss17TC19GA	ATTTCTTGATTGGCTACTATGGGT	24	+	24554864	24554951	ggttaTGCCTGGCTCCCTGTATGCCacaagcagaagttcaATTTCTTGATTGGCTATTGTGGGTggcgtacaaggagccaagcatact	2	mdm-MIR160a,rco-MIR160b,	mdm-MIR160a	taTGCCTGGCTCCCTGTATGCCAcaagcagaagttcaatttcttgattggctattgtgggtggcgtacaaggagccaagcata	mdm-MIR160a-p3	atttcttgattggctattgtgggt	3'	New	gp1a	...(((((.(((((((.((((((((((..(((..(((.(((((....))))))))..)))..)))))))))).))))))).)))))..	83	48.9	-47.1	1.1	1	1	1.1547	0.866025	low
22	32	mdm-miR160a_R-1	TGCCTGGCTCCCTGTATGCC	20	-	24367780	24367868	ttaTGCCTGGCTCCCTGTATGCCacaagcagaagttcaatctgtttctcgattggctattgcgggtggcgtatgaggagtcaagcatag	1	mdm-MIR160b,	mdm-MIR160b	ttaTGCCTGGCTCCCTGTATGCCAcaagcagaagttcaatctgtttctcgattggctattgcgggtggcgtatgaggagtcaagcatag	mdm-miR160a	TGCCTGGCTCCCTGTATGCCA	5'	Diff	gp1a	.(((((.(((((((..(((((((((..(((..(((.(((((........))))))))..)))..)))))))))..))))))).))))).	87	49.4	-45.6	1	18	25.3333	20.7846	21.9393	middle
23	33	mdm-MIR162a-p5	GGAGGCAGCGGTTCATCGATC	21	-	26936033	26936131	gcactGGAGGCAGCGGTTCATCGATCtgtttatgagatttgttgtgaaaaaacacagaacatgaatcggTCGATAAACCTCTGCATCCAGcgctcactc	4	mdm-MIR162a,vvi-MIR162,mes-MIR162,rco-MIR162,	mdm-MIR162a	gcactggaggcagcggttcatcgatctgtttatgagatttgttgtgaaaaaacacagaacatgaatcggTCGATAAACCTCTGCATCCAGcgc	mdm-MIR162a-p5	ggaggcagcggttcatcgatc	5'	New	gp1a	((.(((((.((((.((((.(((((((..((((((...(((((.((......))))))).))))))..))))))).)))).)))).))))).))......	93	46.5	-42.3	0.9	10.5	18.5	12.1244	16.0215	middle
23	34	mdm-miR162a	TCGATAAACCTCTGCATCCAG	21	-	26936033	26936131	gcactGGAGGCAGCGGTTCATCGATCtgtttatgagatttgttgtgaaaaaacacagaacatgaatcggTCGATAAACCTCTGCATCCAGcgctcactc	4	mdm-MIR162a,vvi-MIR162,mes-MIR162,rco-MIR162,	mdm-MIR162a	gcactggaggcagcggttcatcgatctgtttatgagatttgttgtgaaaaaacacagaacatgaatcggTCGATAAACCTCTGCATCCAGcgc	mdm-miR162a	TCGATAAACCTCTGCATCCAG	3'	Yes	gp1a	((.(((((.((((.((((.(((((((..((((((...(((((.((......))))))).))))))..))))))).)))).)))).))))).))......	93	46.5	-42.3	0.9	1756	3329	2027.65	2883	high
24	35	mdm-MIR162b-p5	GGAGGCAGCGGTTCATCGATC	21	+	22477544	22477637	gcactGGAGGCAGCGGTTCATCGATCtgtttatgagattttgttgtgagtaaacacagttcatgaatcggTCGATAAACCTCTGCATCCAGcgc	1	mdm-MIR162b,	mdm-MIR162b	gcactggaggcagcggttcatcgatctgtttatgagattttgttgtgagtaaacacagttcatgaatcggTCGATAAACCTCTGCATCCAGcgc	mdm-MIR162b-p5	ggaggcagcggttcatcgatc	5'	New	gp1a	((.(((((.((((.((((.(((((((..((((((((....((((.......))))...))))))))..))))))).)))).)))).))))).))	94	46.8	-42.5	1	10.5	18.5	12.1244	16.0215	middle
24	36	mdm-miR162a	TCGATAAACCTCTGCATCCAG	21	+	22477544	22477637	gcactGGAGGCAGCGGTTCATCGATCtgtttatgagattttgttgtgagtaaacacagttcatgaatcggTCGATAAACCTCTGCATCCAGcgc	1	mdm-MIR162b,	mdm-MIR162b	gcactggaggcagcggttcatcgatctgtttatgagattttgttgtgagtaaacacagttcatgaatcggTCGATAAACCTCTGCATCCAGcgc	mdm-miR162a	TCGATAAACCTCTGCATCCAG	3'	Yes	gp1a	((.(((((.((((.((((.(((((((..((((((((....((((.......))))...))))))))..))))))).)))).)))).))))).))	94	46.8	-42.5	1	1756	3329	2027.65	2883	high
25	37	mdm-MIR164d-p3_1ss4GT	CACTTGCTCCCCTTCTCCAAC	21	-	34591503	34591627	aacgggtgaggctctttgttggagaagsagggcacgtgcaaacccattagctacgctttcaaatgcgtatggataagtcctttgCACATGCTCCCCTTCTCCAACacgggttccttattacctat	25	mdm-MIR164d,ppe-MIR164c,ppe-MIR164b,mtr-MIR164a,gma-MIR164a,gma-MIR164e,gma-MIR164g,gma-MIR164d,gma-MIR164b,gma-MIR164k,ptc-MIR164c,vvi-MIR164d,vvi-MIR164a,mes-MIR164b,mes-MIR164c,mes-MIR164a,lus-MIR164d,lus-MIR164e,cme-MIR164c,tcc-MIR164a,tcc-MIR164b,cpa-MIR164a,cpa-MIR164c,ghr-MIR164,rco-MIR164b,	mdm-MIR164d	tgggtgagtagctcctgtTGGAGAAGCAGGGCACGTGCAaattctagctcaagcacttcctccctgggagcttagcttaagatttaacaaagctttgcacgtgctccccttctccaacacaagtttctcacctca	mdm-MIR164d-p3	cacgtgctccccttctccaac	3'	New	gp1a	...((((((((.((..(((((((((((..(((((.((((((..........(((((........))))).(((....))).)))))).)))))..)))))))))))..))..))))))..))...	119	48	-51.8	0.9	124	115	143.183	99.5929	middle
26	38	mdm-miR164a_1ss17AG	TGGAGAAGCAGGGCACGTGCC	21	-	12919613	12919716	agggagaatgagccatgcTGGAGAAGCAGGGCACATGCCagatatatcagcattgtctgagaattttgCATGTGCTCTACCTCTCCAGCttggactctctccct	4	mdm-MIR164a,ppe-MIR164d,ptc-MIR164f,mes-MIR164d,	mdm-MIR164a	agggagaatgagccatgcTGGAGAAGCAGGGCACATGCCagatatatcagcattgtctgagaattttgcatgtgctctacctctccagcttggactctctccct	mdm-miR164a	TGGAGAAGCAGGGCACATGCC	5'	Diff	gp1a	(((((((..((((((.((((((((...(((((((((((.((((...((((......))))..)))).)))))))))))...)))))))).))).))))))))))	104	50	-57.7	1.1	40.0833	15.8333	46.2842	13.7121	middle
26	39	mdm-MIR164a-p3	CATGTGCTCTACCTCTCCAGC	21	-	12919613	12919716	agggagaatgagccatgcTGGAGAAGCAGGGCACATGCCagatatatcagcattgtctgagaattttgCATGTGCTCTACCTCTCCAGCttggactctctccct	4	mdm-MIR164a,ppe-MIR164d,ptc-MIR164f,mes-MIR164d,	mdm-MIR164a	agggagaatgagccatgcTGGAGAAGCAGGGCACATGCCagatatatcagcattgtctgagaattttgcatgtgctctacctctccagcttggactctctccct	mdm-MIR164a-p3	catgtgctctacctctccagc	3'	New	gp1a	(((((((..((((((.((((((((...(((((((((((.((((...((((......))))..)))).)))))))))))...)))))))).))).))))))))))	104	50	-57.7	1.1	5	3	5.7735	2.59808	low
27	40	mdm-miR164b	TGGAGAAGCAGGGCACGTGCA	21	-	25417576	25417739	gaTGGAGAAGCAGGGCACGTGCAtttctaactcattcgcatatactgmgatrtatatactcaatactcttatttttctctgagctgctaaattattacaagtttacagatatatatctcatatccagtgatgagttagttgttCATGTGCCCCTCTTCCCCATC	1	mdm-MIR164e,	mdm-MIR164e	gaTGGAGAAGCAGGGCACGTGCAtttctaactcattcgcatatactgkgatytatatactcaatactcttatttttctctgagctgctaaattattacaagtttacagatatatatctcatatccagtgatgagttagttgttcatgtgcccctcttccccatc	mdm-miR164b	TGGAGAAGCAGGGCACGTGCA	5'	Yes	gp1a	(((((.((((..(((((((((.((..(((((((((.(((..(((.((.(((.((((..((((.................))))(((.((((((......))))))))).)))).))).)))))...))))))))))))..)).)))))))))..)))).)))))	164	37.2	-54.7	0.9	1044.42	566.5	1205.99	490.603	high
27	41	mdm-MIR164e-p3	CATGTGCCCCTCTTCCCCATC	21	-	25417576	25417739	gaTGGAGAAGCAGGGCACGTGCAtttctaactcattcgcatatactgmgatrtatatactcaatactcttatttttctctgagctgctaaattattacaagtttacagatatatatctcatatccagtgatgagttagttgttCATGTGCCCCTCTTCCCCATC	1	mdm-MIR164e,	mdm-MIR164e	gaTGGAGAAGCAGGGCACGTGCAtttctaactcattcgcatatactgkgatytatatactcaatactcttatttttctctgagctgctaaattattacaagtttacagatatatatctcatatccagtgatgagttagttgttcatgtgcccctcttccccatc	mdm-MIR164e-p3	catgtgcccctcttccccatc	3'	New	gp1a	(((((.((((..(((((((((.((..(((((((((.(((..(((.((.(((.((((..((((.................))))(((.((((((......))))))))).)))).))).)))))...))))))))))))..)).)))))))))..)))).)))))	164	37.2	-54.7	0.9	190	164	219.393	142.028	middle
28	42	mdm-miR164b	TGGAGAAGCAGGGCACGTGCA	21	+	32488749	32488865	gggtgagactccttgtTGGAGAAGCAGGGCACGTGCAaaccccattggctatgcttcaaatgcgagcgaataagttytttgCACGTGCTCCCCCTCTCCAACacgggttcctcacct	1	mdm-MIR164c,	mdm-MIR164c	gggtgagactccttgtTGGAGAAGCAGGGCACGTGCAaaccccattggctatgcttcaaatgcgagcgaataagttytttgcacgtgctccccctctccaacacgggttcctcacct	mdm-miR164b	TGGAGAAGCAGGGCACGTGCA	5'	Yes	gp1a	(((((((...((((((((((((....(((((((((((((....(((.(((.(((.......)))))).)))......)))))))))))))....))))))))).)))...)))))))	117	53.8	-57.1	0.9	1044.42	566.5	1205.99	490.603	high
28	43	mdm-MIR164c-p3	CACGTGCTCCCCCTCTCCAAC	21	+	32488749	32488865	gggtgagactccttgtTGGAGAAGCAGGGCACGTGCAaaccccattggctatgcttcaaatgcgagcgaataagttytttgCACGTGCTCCCCCTCTCCAACacgggttcctcacct	1	mdm-MIR164c,	mdm-MIR164c	gggtgagactccttgtTGGAGAAGCAGGGCACGTGCAaaccccattggctatgcttcaaatgcgagcgaataagttytttgcacgtgctccccctctccaacacgggttcctcacct	mdm-MIR164c-p3	cacgtgctccccctctccaac	3'	New	gp1a	(((((((...((((((((((((....(((((((((((((....(((.(((.(((.......)))))).)))......)))))))))))))....))))))))).)))...)))))))	117	53.8	-57.1	0.9	4	2	4.6188	1.73205	low
29	44	mdm-miR164b	TGGAGAAGCAGGGCACGTGCA	21	-	28064228	28064345	gggtgagtagttcgtgtTGGAGAAGCAGGGCACGTGCAaattctagctcgagcaatccttcatcaggagcttaaaaactttgcacttgctcycctTCTCCAACACAAGCTTCTCACCt	1	mdm-MIR164b,	mdm-MIR164b	gggtgagtagttcgtgtTGGAGAAGCAGGGCACGTGCAaattctagctcgagcaatccttcatcaggagcttaaaaactttgcacttgctcrccttctccaacacaagcttctcacct	mdm-miR164b	TGGAGAAGCAGGGCACGTGCA	5'	Yes	gp1a	(((((((.((((.((((((((((((..(((((.(((((((.........((((..((((.....))))))))......))))))).)))))..)))))))))))).)))).)))))))	118	48.3	-58.9	1	1044.42	566.5	1205.99	490.603	high
29	45	mdm-MIR164b-p3	TCTCCAACACAAGCTTCTCACC	22	-	28064228	28064345	gggtgagtagttcgtgtTGGAGAAGCAGGGCACGTGCAaattctagctcgagcaatccttcatcaggagcttaaaaactttgcacttgctcycctTCTCCAACACAAGCTTCTCACCt	1	mdm-MIR164b,	mdm-MIR164b	gggtgagtagttcgtgtTGGAGAAGCAGGGCACGTGCAaattctagctcgagcaatccttcatcaggagcttaaaaactttgcacttgctcrccttctccaacacaagcttctcacct	mdm-MIR164b-p3	tctccaacacaagcttctcacc	3'	New	gp1a	(((((((.((((.((((((((((((..(((((.(((((((.........((((..((((.....))))))))......))))))).)))))..)))))))))))).)))).)))))))	118	48.3	-58.9	1	2	3	2.3094	2.59808	low
30	46	mdm-MIR164f-p3	ACGTGCATTTCTAACTCATTCGA	23	-	25417663	25417785	gttgagtgttgaggaaattctggaatatatgatttaggcgtgagttgagcaagatggagaagcagggcACGTGCATTTCTAACTCATTCGCatatactgkgatytatatactcaatactctta	2	mdm-MIR164f,cme-MIR164a,	mdm-MIR164f	gaTGGAGAAGCAGGGCACGTGCAtttctaactcattcgatcgcgtatactgagatatatatgtatatgtatgtatgctttttatttagcagctgggaatttattacaagtttatatgtgtgtctcatatccagtgatgagttagttgttcatgtgcccctcttccccatc	mdm-MIR164f-p3	ACGTGCAtttctaactcattcga	3'	New	gp1a	...((((((((((............(((((.(((.((..((((((.(((.....((((((.(((.......))).)))))).))))))))).....))..)))..)))))))))))))))...	117	38.2	-31.4	0.7	1	1	1.1547	0.866025	low
31	47	mdm-MIR166e-p5	GAAATGTTGTCTGGTTCGAGA	21	-	14404605	14404701	agttgaggGAAATGTTGTCTGGTTCGAGAtctttcagtgaagcttggatattgtcatcatctgaatgattTCGGACCAGGCTTCATTCCCCtcaact	2	mdm-MIR166e,cpa-MIR166b,	mdm-MIR166e	agttgagggaaatgttgtctggttcgagatctttcagtgaagcttggatattgtcatcatctgaatgattTCGGACCAGGCTTCATTCCCCtcaact	mdm-MIR166e-p5	gaaatgttgtctggttcgaga	5'	New	gp1a	(((((((((.((((..(((((((((((((((.((((((((.((.........))..))).))))).)))))))))))))))..)))).)))))))))	97	43.3	-50.8	1.2	247.5	291	285.788	252.013	high
31	48	mdm-miR166a	TCGGACCAGGCTTCATTCCCC	21	-	14404605	14404701	agttgaggGAAATGTTGTCTGGTTCGAGAtctttcagtgaagcttggatattgtcatcatctgaatgattTCGGACCAGGCTTCATTCCCCtcaact	2	mdm-MIR166e,cpa-MIR166b,	mdm-MIR166e	agttgagggaaatgttgtctggttcgagatctttcagtgaagcttggatattgtcatcatctgaatgattTCGGACCAGGCTTCATTCCCCtcaact	mdm-miR166a	TCGGACCAGGCTTCATTCCCC	3'	Yes	gp1a	(((((((((.((((..(((((((((((((((.((((((((.((.........))..))).))))).)))))))))))))))..)))).)))))))))	97	43.3	-50.8	1.2	23557.4	20248.2	27201.8	17535.5	high
32	49	mdm-MIR166c-p5	GGAATGTTGTCTGGTTCGAGA	21	+	19524398	19524494	agttgtggGGAATGTTGTCTGGTTCGAGAtctttcaataaaacttgaagatcgttatcatctgaatgatcTCGGACCAGGCTTCATTCCCCtcaact	1	mdm-MIR166c,	mdm-MIR166c	agttgtggggaatgttgtctggttcgagatctttcaataaaacttgaagatcgttatcatctgaatgatcTCGGACCAGGCTTCATTCCCCtcaact	mdm-MIR166c-p5	ggaatgttgtctggttcgaga	5'	New	gp1a	(((((.((((((((..(((((((((((((((.((((........((.....))........)))).)))))))))))))))..)))))))).)))))	97	42.3	-50.7	1.2	10	26.5	11.547	22.9497	middle
32	50	mdm-miR166a	TCGGACCAGGCTTCATTCCCC	21	+	19524398	19524494	agttgtggGGAATGTTGTCTGGTTCGAGAtctttcaataaaacttgaagatcgttatcatctgaatgatcTCGGACCAGGCTTCATTCCCCtcaact	1	mdm-MIR166c,	mdm-MIR166c	agttgtggggaatgttgtctggttcgagatctttcaataaaacttgaagatcgttatcatctgaatgatcTCGGACCAGGCTTCATTCCCCtcaact	mdm-miR166a	TCGGACCAGGCTTCATTCCCC	3'	Yes	gp1a	(((((.((((((((..(((((((((((((((.((((........((.....))........)))).)))))))))))))))..)))))))).)))))	97	42.3	-50.7	1.2	23557.4	20248.2	27201.8	17535.5	high
33	51	mdm-miR166a_L+1R+3	CTCGGACCAGGCTTCATTCCCCCAC	25				ggttattgaggggaatgttgtttggctcgaggcccctagctagatctatgatctccatctcaattggcgacaattttaaccaccaaccttaaaaaatttacagtaccagttgagaaagatcatcgattctacgtttaacgaccTCGGACCAGGCTTCATTCCCCccaattact	1	mdm-MIR166d,	mdm-MIR166d	ggttattgaggggaatgttgtttggctcgaggcccctagctagatctatgatctccatctcaattggcgacaattttaaccaccaaccttaaaaaatttacagtaccagttgagaaagatcatcgattctacgtttaacgaccTCGGACCAGGCTTCATTCCCCccaattact	mdm-miR166a	TCGGACCAGGCTTCATTCCCC	3'	Diff	gp1a	(((.((((.((((((((..(..(((..(((((.....(((((((((.(((((((...((((((((((..((((((((...............))))))....)).)))))))))).))))))).))).))).)))......)))))..)))..)..)))))))).)))).)))	173	43.4	-62.3	0.8	0.037037	0	0.0427667	0	low
34	52	mdm-MIR166f-p5	GGAATGCTGTCTGGTTCGAGA	21	-	21912645	21912741	gtgttgaggGGAATGCTGTCTGGTTCGAGAccattcctttgaagcaaagaacatgaacatcgaatgattTCGGACCAGGCTTCATTCCCCctaacac	3	mdm-MIR166f,mdm-MIR166b,ppe-MIR166a,	mdm-MIR166f	gtgttgaggggaatgctgtctggttcgagaccattcctttgaagcaaagaacatgaacatcgaatgattTCGGACCAGGCTTCATTCCCCctaacac	mdm-MIR166f-p5	ggaatgctgtctggttcgaga	5'	New	gp1a	(((((..((((((((..(((((((((((((.((((((((((...)))))............))))).)))))))))))))..))))))))..)))))	97	47.4	-46.9	1	2.5	11	2.88675	9.52628	low
34	53	mdm-miR166a	TCGGACCAGGCTTCATTCCCC	21	-	21912645	21912741	gtgttgaggGGAATGCTGTCTGGTTCGAGAccattcctttgaagcaaagaacatgaacatcgaatgattTCGGACCAGGCTTCATTCCCCctaacac	3	mdm-MIR166f,mdm-MIR166b,ppe-MIR166a,	mdm-MIR166b	gttgtggggaatgctgtctggttcgagaccattcctctgaaacaaagaacatgaacatrgaatgatcTCGGACCAGGCTTCATTCCCCccaac	mdm-miR166a	TCGGACCAGGCTTCATTCCCC	3'	Yes	gp1a	(((((..((((((((..(((((((((((((.((((((((((...)))))............))))).)))))))))))))..))))))))..)))))	97	47.4	-46.9	1	23557.4	20248.2	27201.8	17535.5	high
35	54	mdm-miR166a_L+1R+3	CTCGGACCAGGCTTCATTCCCCCAC	25				gttgtggggaatgctgtctggttcgagaccattcctctgaaacaaagaacatgaacatrgaatgatcTCGGACCAGGCTTCATTCCCCccaac	1	mdm-MIR166b,	mdm-MIR166b	gttgtggggaatgctgtctggttcgagaccattcctctgaaacaaagaacatgaacatrgaatgatcTCGGACCAGGCTTCATTCCCCccaac	mdm-miR166a	TCGGACCAGGCTTCATTCCCC	3'	Diff	gp1a	((((.((((((((..(((((((((((((.(((((...((...((.......))..))..))))).)))))))))))))..)))))))).))))	93	48.4	-46.45	1	0.037037	0	0.0427667	0	low
36	55	mdm-MIR166g-p5	GGAATGTTGTCTGGCTCGAGG	21	+	17823495	17823669	ttgaggGGAATGTTGTCTGGCTCGAGGacactttccttgatctataatctctagatcaaccgttatatacctatacatatatctatatatgtgtttgtatatgttgtgtgtatcatctgcatacatagatgatcaggttaagtagtgtcgTCGGACCAGGCTTCATTCCCCccaa	1	mdm-MIR166g,	mdm-MIR166g	ttgaggggaatgttgtctggctcgaggacactttccttgatctataatctctagatcaaccgttatatacctatacatatatctatatatgtgtttgtatatgttgtgtgtatcatctgcatacatagatgatcaggttaagtagtgtcgTCGGACCAGGCTTCATTCCCCccaa	mdm-MIR166g-p5	ggaatgttgtctggctcgagg	5'	New	gp1a	(((.((((((((..((((((..(((.((((((...((((((((...(((((((..........(((((((..(((((((((....)))))))))..)))))))..(((((((.....))))))).)))).))).)))))))).)))))).)))..))))))..)))))))).)))	175	39.4	-73.8	1.1	1526	4527.5	1762.07	3920.93	high
36	56	mdm-miR166a	TCGGACCAGGCTTCATTCCCC	21	+	17823495	17823669	ttgaggGGAATGTTGTCTGGCTCGAGGacactttccttgatctataatctctagatcaaccgttatatacctatacatatatctatatatgtgtttgtatatgttgtgtgtatcatctgcatacatagatgatcaggttaagtagtgtcgTCGGACCAGGCTTCATTCCCCccaa	1	mdm-MIR166g,	mdm-MIR166g	ttgaggggaatgttgtctggctcgaggacactttccttgatctataatctctagatcaaccgttatatacctatacatatatctatatatgtgtttgtatatgttgtgtgtatcatctgcatacatagatgatcaggttaagtagtgtcgTCGGACCAGGCTTCATTCCCCccaa	mdm-miR166a	TCGGACCAGGCTTCATTCCCC	3'	Yes	gp1a	(((.((((((((..((((((..(((.((((((...((((((((...(((((((..........(((((((..(((((((((....)))))))))..)))))))..(((((((.....))))))).)))).))).)))))))).)))))).)))..))))))..)))))))).)))	175	39.4	-73.8	1.1	23557.4	20248.2	27201.8	17535.5	high
37	57	mdm-MIR166h-p5	TTTATCCACCAATCTTAAAAAAT	23	-	15591333	15591421	TTTATCCACCAATCTTAAAAAATtacagtcccagttgagaaagatcattgattctacgtttagtGACGTCGGACCAGGCTTCATTCCCC	18	mdm-MIR166h,mdm-MIR166d,ppe-MIR166e,ptc-MIR166a,ath-MIR166e,ath-MIR166f,aly-MIR166e,aly-MIR166f,mes-MIR166f,mes-MIR166g,lus-MIR166i,lus-MIR166g,bna-MIR166e,bna-MIR166b,rco-MIR166b,csi-MIR166a,dpr-MIR166b,ctr-MIR166,	mdm-MIR166h	ttgaggggaatgttgtctggctcgaggccccttaactagatctatgatcttcatctcaattggtgacaattttatccaccaatcttaaaaaattayagtcccagttgagaaagatcattgattctacgtttagtgacgTCGGACCAGGCTTCATTCCCCccaa	mdm-MIR166h-p5	tttatccaccaatcttaaaaaat	5'	New	gp1a	......................................(((.((...(((.(((.(((((....))))).))).)))...)).)))...	1	40.4	-10.6	0.3	1	1	1.1547	0.866025	low
37	58	mdm-miR166a_L+4	GAGGTCGGACCAGGCTTCATTCCCC	25	-	15591333	15591421	TTTATCCACCAATCTTAAAAAATtacagtcccagttgagaaagatcattgattctacgtttagtGACGTCGGACCAGGCTTCATTCCCC	18	mdm-MIR166h,mdm-MIR166d,ppe-MIR166e,ptc-MIR166a,ath-MIR166e,ath-MIR166f,aly-MIR166e,aly-MIR166f,mes-MIR166f,mes-MIR166g,lus-MIR166i,lus-MIR166g,bna-MIR166e,bna-MIR166b,rco-MIR166b,csi-MIR166a,dpr-MIR166b,ctr-MIR166,	mdm-MIR166d	ggttattgaggggaatgttgtttggctcgaggcccctagctagatctatgatctccatctcaattggcgacaattttaaccaccaaccttaaaaaatttacagtaccagttgagaaagatcatcgattctacgtttaacgaccTCGGACCAGGCTTCATTCCCCccaattact	mdm-miR166a	TCGGACCAGGCTTCATTCCCC	3'	Diff	gp1a	......................................(((.((...(((.(((.(((((....))))).))).)))...)).)))...	1	40.4	-10.6	0.3	2	0	2.3094	0	low
38	59	mdm-miR167b	TGAAGCTGCCAGCATGATCTA	21	-	30108139	30108305	agaatgacctagctagagtgcttgctatcttatcgtgcacctccaacagtTGAAGCTGCCAGCATGATCTAagctatctttgtatacaggaaaggctatAGATCATGTGGTAGCTTCACCtgttgaatgaagcacgagaaaaaccctagattcacagcggtcgatct	1	mdm-MIR167g,	mdm-MIR167g	agaatgacctagctagagtgcttgctatcttatcgtgcacctccaacagtTGAAGCTGCCAGCATGATCTAagctatctttgtatacaggaaaggctatagatcatgtggtagcttcacctgttgaatgaagcacgagaaaaaccctagattcacagcggtcgatct	mdm-miR167b	TGAAGCTGCCAGCATGATCTA	5'	Yes	gp1a	(((..((((..(((.((((.((..........((((((.....((((((.(((((((((((.(((((((((((((.((((.(....)))))..)))).)))))))))))))))))))).))))))......))))))..........))))))..)))))))..)))	105	44.3	-65.1	0.9	7.75	6.75	8.94893	5.84567	low
38	60	mdm-MIR167g-p3	AGATCATGTGGTAGCTTCACC	21	-	30108139	30108305	agaatgacctagctagagtgcttgctatcttatcgtgcacctccaacagtTGAAGCTGCCAGCATGATCTAagctatctttgtatacaggaaaggctatAGATCATGTGGTAGCTTCACCtgttgaatgaagcacgagaaaaaccctagattcacagcggtcgatct	1	mdm-MIR167g,	mdm-MIR167g	agaatgacctagctagagtgcttgctatcttatcgtgcacctccaacagtTGAAGCTGCCAGCATGATCTAagctatctttgtatacaggaaaggctatagatcatgtggtagcttcacctgttgaatgaagcacgagaaaaaccctagattcacagcggtcgatct	mdm-MIR167g-p3	agatcatgtggtagcttcacc	3'	New	gp1a	(((..((((..(((.((((.((..........((((((.....((((((.(((((((((((.(((((((((((((.((((.(....)))))..)))).)))))))))))))))))))).))))))......))))))..........))))))..)))))))..)))	105	44.3	-65.1	0.9	2.5	7.33333	2.88675	6.35085	low
39	61	mdm-miR167h_R-3	TGAAGCTGCCAGCATGATC	19	+	20560996	20561134	agtgtgcatatgttcttatcatgcactggtagcagtTGAAGCTGCCAGCATGATCttataactccctacttcgtttagggaagctcAGATCATCTGGCAGTTTCACCtgttgttggtagcatgagaccatcaaaaccct	2	mdm-MIR167j,ppe-MIR167d,	mdm-MIR167j	agtgtgcatatgttcttatcatgcactggtagcagtTGAAGCTGCCAGCATGATCTTAtaactccctacttcgtttagggaagctcAGATCATCTGGCAGTTTCACCtgttgttggtagcatgagaccatcaaaaccct	mdm-miR167h	TGAAGCTGCCAGCATGATCTTA	5'	Diff	gp1a	((.((....(((.((...(((((((((..((((((.((((((((((((.(((((((......((((((.......)))))).....))))))))))))))))))).))))))..))).)))))))).)))....)).))	139	44.6	-59.2	1	5.75	4.91667	6.63953	4.25796	low
39	62	mdm-miR167a	AGATCATCTGGCAGTTTCACC	21	+	20560996	20561134	agtgtgcatatgttcttatcatgcactggtagcagtTGAAGCTGCCAGCATGATCttataactccctacttcgtttagggaagctcAGATCATCTGGCAGTTTCACCtgttgttggtagcatgagaccatcaaaaccct	2	mdm-MIR167j,ppe-MIR167d,	mdm-MIR167j	agtgtgcatatgttcttatcatgcactggtagcagtTGAAGCTGCCAGCATGATCTTAtaactccctacttcgtttagggaagctcAGATCATCTGGCAGTTTCACCtgttgttggtagcatgagaccatcaaaaccct	mdm-miR167a	AGATCATCTGGCAGTTTCACC	3'	Yes	gp1a	((.((....(((.((...(((((((((..((((((.((((((((((((.(((((((......((((((.......)))))).....))))))))))))))))))).))))))..))).)))))))).)))....)).))	139	44.6	-59.2	1	0.5	0	0.57735	0	low
40	63	mdm-miR167b	TGAAGCTGCCAGCATGATCTA	21	+	29444429	29444552	ggaaaaagTGAAGCTGCCAGCATGATCTAgctttrgctaaagatatgtacaatcacacatatatatgtgrttatcagttctattaactctagctaGGTCATGCTCTGACAGCCTCACTccttcc	1	mdm-MIR167e,	mdm-MIR167e	ggaaaaagTGAAGCTGCCAGCATGATCTAgctttrgctaaagatatgtacaatcacacatatatatgtgrttatcagttctattaactctagctaggtcatgctctgacagcctcactccttcc	mdm-miR167b	TGAAGCTGCCAGCATGATCTA	5'	Yes	gp1a	((((..(((((.((((.(((((((((((((((.....((((((..((...((.((((........)))).))..))..))).))).....))))))))))))))..).)))).)))))..))))	124	39.5	-43.1	0.9	7.75	6.75	8.94893	5.84567	low
40	64	mdm-MIR167e-p3	GGTCATGCTCTGACAGCCTCACT	23	+	29444429	29444552	ggaaaaagTGAAGCTGCCAGCATGATCTAgctttrgctaaagatatgtacaatcacacatatatatgtgrttatcagttctattaactctagctaGGTCATGCTCTGACAGCCTCACTccttcc	1	mdm-MIR167e,	mdm-MIR167e	ggaaaaagTGAAGCTGCCAGCATGATCTAgctttrgctaaagatatgtacaatcacacatatatatgtgrttatcagttctattaactctagctaggtcatgctctgacagcctcactccttcc	mdm-MIR167e-p3	ggtcatgctctgacagcctcact	3'	New	gp1a	((((..(((((.((((.(((((((((((((((.....((((((..((...((.((((........)))).))..))..))).))).....))))))))))))))..).)))).)))))..))))	124	39.5	-43.1	0.9	0	1.5	0	1.29904	low
41	65	mdm-miR167b	TGAAGCTGCCAGCATGATCTA	21	+	31718486	31718605	gggaaaaagTGAAGCTGCCAGCATGATCTAgctttggctaaagatgtatataatcacgtatatatgtatcagttctattaaccctggctaGGTCATGCTCTGACAGCTTCACTccttcct	1	mdm-MIR167b,	mdm-MIR167b	gggaaaaagTGAAGCTGCCAGCATGATCTAgctttggctaaagatgtatataatcacgtatatatgtatcagttctattaaccctggctaggtcatgctctgacagcttcactccttcct	mdm-miR167b	TGAAGCTGCCAGCATGATCTA	5'	Yes	gp1a	(((((..((((((((((.(((((((((((((((..((.((((((((((((((..........)))))).))..))).))).))..))))))))))))))..).))))))))))..)))))	120	41.7	-50.2	1	7.75	6.75	8.94893	5.84567	low
41	66	mdm-MIR167b-p3_2ss7GA23TC	GGTCATACTCTGACAGCTTCACC	23	+	31718486	31718605	gggaaaaagTGAAGCTGCCAGCATGATCTAgctttggctaaagatgtatataatcacgtatatatgtatcagttctattaaccctggctaGGTCATGCTCTGACAGCTTCACTccttcct	1	mdm-MIR167b,	mdm-MIR167b	gggaaaaagTGAAGCTGCCAGCATGATCTAgctttggctaaagatgtatataatcacgtatatatgtatcagttctattaaccctggctaggtcatgctctgacagcttcactccttcct	mdm-MIR167b-p3	ggtcatgctctgacagcttcact	3'	New	gp1a	(((((..((((((((((.(((((((((((((((..((.((((((((((((((..........)))))).))..))).))).))..))))))))))))))..).))))))))))..)))))	120	41.7	-50.2	1	1	0.5	1.1547	0.433013	low
42	67	mdm-miR167b	TGAAGCTGCCAGCATGATCTA	21	+	31727140	31727221	tagcagtTGAAGCTGCCAGCATGATCTAaacttccctcttggtcaaggaaagatcAGATCATGTGGTAGCTTCACCtgttga	3	mdm-MIR167c,ptc-MIR167a,rco-MIR167b,	mdm-MIR167c	tagcagtTGAAGCTGCCAGCATGATCTAaacttccctcttggtcaaggaaagatcagatcatgtggtagcttcacctgttg	mdm-miR167b	TGAAGCTGCCAGCATGATCTA	5'	Yes	gp1a	((((((.(((((((((((.((((((((...(((.(((........))).)))...))))))))))))))))))).)))))).	81	45.1	-40.3	1.1	7.75	6.75	8.94893	5.84567	low
42	68	mdm-MIR167c-p3	AGATCATGTGGTAGCTTCACC	21	+	31727140	31727221	tagcagtTGAAGCTGCCAGCATGATCTAaacttccctcttggtcaaggaaagatcAGATCATGTGGTAGCTTCACCtgttga	3	mdm-MIR167c,ptc-MIR167a,rco-MIR167b,	mdm-MIR167c	tagcagtTGAAGCTGCCAGCATGATCTAaacttccctcttggtcaaggaaagatcagatcatgtggtagcttcacctgttg	mdm-MIR167c-p3	agatcatgtggtagcttcacc	3'	New	gp1a	((((((.(((((((((((.((((((((...(((.(((........))).)))...))))))))))))))))))).)))))).	81	45.1	-40.3	1.1	2.5	7.33333	2.88675	6.35085	low
43	69	mdm-miR167h_R-3	TGAAGCTGCCAGCATGATC	19	-	15484920	15485025	tcatgcactggtagcggtTGAAGCTGCCAGCATGATCttataactcccwacttcgtttagggaagatcAGATCATCTGGCAGTTTCACCtgttactggtagcatga	1	mdm-MIR167a,	mdm-MIR167a	tcatgcactggtagcggtTGAAGCTGCCAGCATGATCTTAtaactcccwacttcgtttagggaagatcAGATCATCTGGCAGTTTCACCtgttactggtagcatga	mdm-miR167h	TGAAGCTGCCAGCATGATCTTA	5'	Diff	gp1a	((((((((..(((((((.((((((((((((.(((((((.((...((((...........))))..)).))))))))))))))))))).)))))))..)).))))))	106	46.2	-56.9	1.2	5.75	4.91667	6.63953	4.25796	low
43	70	mdm-miR167a	AGATCATCTGGCAGTTTCACC	21	-	15484920	15485025	tcatgcactggtagcggtTGAAGCTGCCAGCATGATCttataactcccwacttcgtttagggaagatcAGATCATCTGGCAGTTTCACCtgttactggtagcatga	1	mdm-MIR167a,	mdm-MIR167a	tcatgcactggtagcggtTGAAGCTGCCAGCATGATCTTAtaactcccwacttcgtttagggaagatcAGATCATCTGGCAGTTTCACCtgttactggtagcatga	mdm-miR167a	AGATCATCTGGCAGTTTCACC	3'	Yes	gp1a	((((((((..(((((((.((((((((((((.(((((((.((...((((...........))))..)).))))))))))))))))))).)))))))..)).))))))	106	46.2	-56.9	1.2	0.5	0	0.57735	0	low
44	71	mdm-miR167b	TGAAGCTGCCAGCATGATCTA	21	+	29449422	29449526	tcgtggaccaatagcggtTGAAGCTGCCAGCATGATCTAaacttccctcttggtcaaggaaagatcAGATCATGTGGTAGCTTCACCtgttgatggggatcacga	2	mdm-MIR167d,vvi-MIR167c,	mdm-MIR167d	tcgtggaccaatagcggtTGAAGCTGCCAGCATGATCTAaacttccctcttggtcaaggaaagatcagatcatgtggtagcttcacctgttgatggggatcacga	mdm-miR167b	TGAAGCTGCCAGCATGATCTA	5'	Yes	gp1a	((((((.((..((((((.(((((((((((.((((((((...(((.(((........))).)))...))))))))))))))))))).))))))...))..))))))	105	48.6	-49	1	7.75	6.75	8.94893	5.84567	low
44	72	mdm-MIR167d-p3	AGATCATGTGGTAGCTTCACC	21	+	29449422	29449526	tcgtggaccaatagcggtTGAAGCTGCCAGCATGATCTAaacttccctcttggtcaaggaaagatcAGATCATGTGGTAGCTTCACCtgttgatggggatcacga	2	mdm-MIR167d,vvi-MIR167c,	mdm-MIR167d	tcgtggaccaatagcggtTGAAGCTGCCAGCATGATCTAaacttccctcttggtcaaggaaagatcagatcatgtggtagcttcacctgttgatggggatcacga	mdm-MIR167d-p3	agatcatgtggtagcttcacc	3'	New	gp1a	((((((.((..((((((.(((((((((((.((((((((...(((.(((........))).)))...))))))))))))))))))).))))))...))..))))))	105	48.6	-49	1	2.5	7.33333	2.88675	6.35085	low
45	73	mdm-miR167b	TGAAGCTGCCAGCATGATCTA	21	-	21244032	21244277	tctctgaagcctccaagatgaaagaagaacagaaagaaggagaagaagaatgacctagctacttgctatcttatcgtgcacctccaatagtTGAAGCTGCCAGCATGATCTAagctttctttgtacataggacaggctagatcatgtggtcgcttcacctgttgaatgaagcacgagaaaaccctagattcacagccatcgacctcctcaagaacccattagggttttttttttttttttcggaga	1	mdm-MIR167f,	mdm-MIR167f	tctctgaagcctccaagatgaaagaagaacagaaagaaggagaagaagaatgacctagctacttgctatcttatcgtgcacctccaatagtTGAAGCTGCCAGCATGATCTAagctttctttgtacataggacaggctagatcatgtggtcgcttcacctgttgaatgaagcacgagaaaaccctagattcacagccatcgacctcctcaagaacccattagggttttttttttttttttcggaga	mdm-miR167b	TGAAGCTGCCAGCATGATCTA	5'	Yes	gp1a	..........((((.....((((((((((........(((((..((....((...((((.....)))).....((((((.....((((((.((((((..(((.(((((((((.((((((((.......)))).))))))))))))))))..)))))).))))))......))))))................))....))...))))).((((((((....))))))))..)))))))))))))).	103	42.7	-77.2	0.7	7.75	6.75	8.94893	5.84567	low
46	74	mdm-MIR168b-p5	TGGTGCAGGTCGGGAACCGCT	21	+	1510077	1510268	gtaggaggcgtagggcacgatgattcatttcctggcggtctctaattcgctTGGTGCAGGTCGGGAACCGCTtcgycccgtttgagcctataaaccagctggctcgaggctgcggggcgaaacggrtCCCGCCTTGCATCAACTGAATcggagaccgcggtgaaggcggtttcatggatcttgcgttcctgc	1	mdm-MIR168b,	mdm-MIR168b	gtaggaggcgtagggcacgatgattcatttcctggcggtctctaatTCGCTTGGTGCAGGTCGGGAAccgcttcgycccgtttgagcctataaaccagctggctcgaggctgcggggcgaaacggrtcccgccttgcatcaactgaatcggagaccgcggtgaaggcggtttcatggatcttgcgttcctgc	mdm-MIR168b-p5	TGGTGCAGGTCGGGAAccgct	5'	New	gp1a	((((((.((((((((..(.((((.((.((((((.((((((((..((((..((((((((((.(((((.(((.((((.((((((((((((............)))))))....))))).)))).))).))))).))))))))))..))))..)))))))))).))))..))..)))))..))))))))))))))	192	58.3	-101	0.9	379	835	437.632	723.131	high
46	75	mdm-MIR168b-p3	CCCGCCTTGCATCAACTGAAT	21	+	1510077	1510268	gtaggaggcgtagggcacgatgattcatttcctggcggtctctaattcgctTGGTGCAGGTCGGGAACCGCTtcgycccgtttgagcctataaaccagctggctcgaggctgcggggcgaaacggrtCCCGCCTTGCATCAACTGAATcggagaccgcggtgaaggcggtttcatggatcttgcgttcctgc	1	mdm-MIR168b,	mdm-MIR168b	gtaggaggcgtagggcacgatgattcatttcctggcggtctctaatTCGCTTGGTGCAGGTCGGGAAccgcttcgycccgtttgagcctataaaccagctggctcgaggctgcggggcgaaacggrtcccgccttgcatcaactgaatcggagaccgcggtgaaggcggtttcatggatcttgcgttcctgc	mdm-MIR168b-p3	cccgccttgcatcaactgaat	3'	New	gp1a	((((((.((((((((..(.((((.((.((((((.((((((((..((((..((((((((((.(((((.(((.((((.((((((((((((............)))))))....))))).)))).))).))))).))))))))))..))))..)))))))))).))))..))..)))))..))))))))))))))	192	58.3	-101	0.9	220	680	254.034	588.897	high
47	76	mdm-MIR169a-p5	TACAGTATCTTGCTCTAATCA	21	-	25182336	25182493	aagtctcagagtgtttgcatcaagcagaagagatcggaatgcagccaaggatgacttgccggctttTACAGTATCTTGCTCTAATCAgcagagtcttgcCGGCAAGTTGCTCTTGGCTACatttagctctcttcctctaatgtcagcctctgagattt	1	mdm-MIR169a,	mdm-MIR169a	aagtctcagagtgtttgcatcaagcagaagagatcggaatgCAGCCAAGGATGACTTGCCGGcttttacagtatcttgctctaatcagcagagtcttgccggcaagttgctcttggctacatttagctctcttcctctaatgtcagcctctgagattt	mdm-MIR169a-p5	tacagtatcttgctctaatca	5'	New	gp1a	(((((((((((.(((..(((..((..(((((((...(((((.((((((((..(((((((((((..........(((.(((......)))))).....)))))))))))..)))))))).)))))...)))))))..)).)))..))))))))))))))	19	46.2	-72.8	1	0	2	0	1.73205	low
47	77	mdm-MIR169a-p3	CGGCAAGTTGCTCTTGGCTAC	21	-	25182336	25182493	aagtctcagagtgtttgcatcaagcagaagagatcggaatgcagccaaggatgacttgccggctttTACAGTATCTTGCTCTAATCAgcagagtcttgcCGGCAAGTTGCTCTTGGCTACatttagctctcttcctctaatgtcagcctctgagattt	1	mdm-MIR169a,	mdm-MIR169a	aagtctcagagtgtttgcatcaagcagaagagatcggaatgCAGCCAAGGATGACTTGCCGGcttttacagtatcttgctctaatcagcagagtcttgccggcaagttgctcttggctacatttagctctcttcctctaatgtcagcctctgagattt	mdm-MIR169a-p3	cggcaagttgctcttggctac	3'	New	gp1a	(((((((((((.(((..(((..((..(((((((...(((((.((((((((..(((((((((((..........(((.(((......)))))).....)))))))))))..)))))))).)))))...)))))))..)).)))..))))))))))))))	19	46.2	-72.8	1	10	34	11.547	29.4449	middle
48	78	mdm-miR169e_1ss13CT	TGAAGAGAAGAGTGTTGTTTGG	22	-	453953	454135	gagtgtataacaTGAAGAGAAGAGCGTTGTTTGGtagccaaggatgacttgcctgctkcctctcctaattctaatccaatccaatccaagaggagtcctacgttgttgggtttcccagcagcaggcaccaggCAGGTCTCCTTTGGCTAACTTGacagcctcttcttctcatgctataccctt	2	mdm-MIR169f,mdm-MIR169e,	mdm-MIR169e	gagtgtataacaTGAAGAGAAGAGCGTTGTTTGGtagccaaggatgacttgcctgctmcctctcctaattctaatccaatccaatccaagaggagtcctacgttgttgggtttcccagcagcaggcaccaggcaggtctcctttggctaacttgacagcctcttcttctcatgctataccctt	mdm-miR169e	TGAAGAGAAGAGCGTTGTTTGG	5'	Diff	gp1a	(((.(((((.(((((..(((((((.(((((..(((((((((((..((((((((((...((.(((((........................)))))......(((((((((...))))))))).))...))))))))))..))))))))).))..))))))))))))..))))).))))).)))	183	48.1	-84	1	1	2	1.1547	1.73205	low
48	79	mdm-MIR169f-p3_1ss4GA	CAGATCTCCTTTGGCTAACTTG	22	-	453953	454135	gagtgtataacaTGAAGAGAAGAGCGTTGTTTGGtagccaaggatgacttgcctgctkcctctcctaattctaatccaatccaatccaagaggagtcctacgttgttgggtttcccagcagcaggcaccaggCAGGTCTCCTTTGGCTAACTTGacagcctcttcttctcatgctataccctt	2	mdm-MIR169f,mdm-MIR169e,	mdm-MIR169f	gagtgtataacaTGAAGAGAAGAGCGTTGTTTGGtagccaaggatgacttgcctgctkcctctcctaattctaatccaatccaatccaagaggagtcctacgttgttgggtttcccagcagcaggcaccaggcaggtctcctttggctaacttgacagcctcttcttctcatgctataccctt	mdm-MIR169f-p3	caggtctcctttggctaacttg	3'	New	gp1a	(((.(((((.(((((..(((((((.(((((..(((((((((((..((((((((((...((.(((((........................)))))......(((((((((...))))))))).))...))))))))))..))))))))).))..))))))))))))..))))).))))).)))	183	48.1	-84	1	2	0	2.3094	0	low
49	80	mdm-miR171j_R+1	TTGAGCCGCGCCAATATCACTT	22	+	10346704	10346772	acaggggaaagctggtgaTTGAGCCGCGCCAATATCCCTTgcgcgtgtgaaaagttcccagtccctacc	29	mdm-MIR171k,mdm-MIR171j,ppe-MIR171b,mtr-MIR171e,gma-MIR171k,ptc-MIR171c,ptc-MIR171d,stu-MIR171b,vvi-MIR171e,vvi-MIR171f,nta-MIR171b,mes-MIR171e,mes-MIR171f,lus-MIR171a,lus-MIR171f,lus-MIR171d,cme-MIR171g,cme-MIR171a,cme-MIR171h,tcc-MIR171b,tcc-MIR171c,sly-MIR171d,sly-MIR171c,sly-MIR171e,rco-MIR171g,lja-MIR171d,csi-MIR171a,ssl-MIR171b,ccl-MIR171,	mdm-MIR171j	agcgatgttggtgaggttcaatccgaagacagatttgcacatycccgcccgcgtaaattgatctcagaTTGAGCCGCGCCAATATCACT	mdm-miR171j	TTGAGCCGCGCCAATATCACT	5'	Diff	gp1a	...((((...(((((..(((..(((((((...........))))).))....)))..)))))))))...	63	56.5	-24	0.6	5	2.5	5.7735	2.16506	low
50	81	mdm-miR171j	TTGAGCCGCGCCAATATCACT	21	+	4317747	4317864	actagaggtgttggtgtgaaggagcaattgcaaggcctccttgaagtaaaaagcagcccttgaaaaaggcttaccaatgggagagagctggtgaTTGAGCCGCGCCAATATCCCTtgc	26	mdm-MIR171j,mdm-MIR171k,ppe-MIR171b,mtr-MIR171e,gma-MIR171k,ptc-MIR171c,ptc-MIR171d,stu-MIR171b,vvi-MIR171e,vvi-MIR171f,nta-MIR171b,mes-MIR171e,mes-MIR171f,lus-MIR171a,lus-MIR171f,lus-MIR171d,cme-MIR171g,cme-MIR171a,cme-MIR171h,tcc-MIR171b,tcc-MIR171c,sly-MIR171d,sly-MIR171e,rco-MIR171g,lja-MIR171d,ssl-MIR171b,	mdm-MIR171k	gagaaagcgatgttggtgaggttcaatccgaagacagatttacacatccctgctggcgtaaattgatctcagaTTGAGCCGCGCCAATATCACTttctt	mdm-miR171j	TTGAGCCGCGCCAATATCACT	3'	Yes	gp1a	...((.(((((((((((...((..((((..(..((((((((....(((......((((.((....)))))))))....)))))...))).)..))))..))))))))))))).))...	112	50	-39.5	0.7	11	9	12.7017	7.79423	middle
51	82	mdm-miR171a	TTGAGCCGCGTCAATATCTCC	21	-	7371801	7371911	cataamgaaggtattgacgcgcctcaatttgaacgygtggctratattggagacttaaccatgcgattctgaTTGAGCCGCGTCAATATCTCCtcttgcatctctctccat	3	mdm-MIR171b,mdm-MIR171a,ppe-MIR171h,	mdm-MIR171a	gaaggtattgacgcgcctcaatttgaacgrgtggctyatattggagacttaaccatgcgattctgaTTGAGCCGCGTCAATATCTCC	mdm-miR171a	TTGAGCCGCGTCAATATCTCC	3'	Yes	gp1a	........(((((((((((((.((((((..(((((.((((..................)))).)).)))..)))))).)))))))))))))....................	83	44.1	-36.3	0.7	1036	1004	1196.27	869.49	high
52	83	mdm-miR171j_1ss21TG	TTGAGCCGCGCCAATATCACG	21				gagaaagcgatgttggtgaggttcaatccgaagacagatttacacatccctgctggcgtaaattgatctcagaTTGAGCCGCGCCAATATCACTttctt	17	mdm-MIR171k,mdm-MIR171j,ppe-MIR171b,gma-MIR171k,gma-MIR171c,gma-MIR171o,gma-MIR171f,gma-MIR171q,ath-MIR171b,aly-MIR171b,vvi-MIR171f,nta-MIR171b,sly-MIR171d,sly-MIR171c,lja-MIR171d,csi-MIR171a,ssl-MIR171b,	mdm-MIR171j	agcgatgttggtgaggttcaatccgaagacagatttgcacatycccgcccgcgtaaattgatctcagaTTGAGCCGCGCCAATATCACT	mdm-miR171j	TTGAGCCGCGCCAATATCACT	3'	Diff	gp1a	(((((((.((((((((((.(((((((((.((.((..(((((((.((.......))..)))))))..)))).))))))))).)))))))))).)))))))	99	45.5	-45.9	1	7.5	2.5	8.66025	2.16506	low
53	84	mdm-MIR171e-p3_1ss21AC	TTGAGCCGCGCCAATATCTCC	21	+	20824466	20824607	tgaaatagttactgtgatgttggcccggtttcactcagagaggaagactgcttactgctgcatctgcatgtacgtaggaacgtacgttgtggttggtctcctgaatctgaTTGAGCCGCGCCAATATCTCAgtgctctttca	2	mdm-MIR171e,mdm-MIR171c,	mdm-MIR171e	tgaaatagttactgtgatgttggcccggtttcactcagagaggaagactgcttactgctgcatctgcatgtacgtaggaacgtacgttgtggttggtctcctgaatcTGATTGAGCCGCGCCAATATCtcagtgctctttca	mdm-MIR171e-p3	TTGAGCCGCGCCAATATCtca	3'	New	gp1a	.((((.((.(((((.(((((((((.(((((.((.(((((.((((.((((((........))..(..(((((((((....))))))).))..)..))))))))...))))).))))))).))))))))).))))))).)))).	140	47.9	-61.3	0.9	4	3	4.6188	2.59808	low
54	85	mdm-MIR171i-p5	TGTGATATTGGTTTTGGCTCATA	23	+	28402435	28402589	tgcaaaagcaaacatggTGTGATATTGGTTTTGGCTCATAtctctgataattagcttatcttcgatcataaatcgtcatgatgcacaacaaagactagtactacgtactctttgagaTGAGCCGAACCAATATCACTCttgtatgcttctttgca	1	mdm-MIR171i,	mdm-MIR171i	tgcaaaagcaaacatggtgtgatattggttttggctcatatctctgataattagcttatcttcgatcataaatcgtcatgatgcacaacaaagactagtactacgtactctttgagaTGAGCCGAACCAATATCACTCttgtatgcttctttgca	mdm-MIR171i-p5	tgtgatattggttttggctcata	5'	New	gp1a	.(((((((((.(((.((.(((((((((((((.(((((((..............((((((...((((.....))))..)))).))....((((((...((((...))))))))))..)))))))))))))))))))).))))).)))))..)))).	153	37.4	-54.3	0.9	60	91	69.282	78.8083	middle
54	86	mdm-miR171i	TGAGCCGAACCAATATCACTC	21	+	28402435	28402589	tgcaaaagcaaacatggTGTGATATTGGTTTTGGCTCATAtctctgataattagcttatcttcgatcataaatcgtcatgatgcacaacaaagactagtactacgtactctttgagaTGAGCCGAACCAATATCACTCttgtatgcttctttgca	1	mdm-MIR171i,	mdm-MIR171i	tgcaaaagcaaacatggtgtgatattggttttggctcatatctctgataattagcttatcttcgatcataaatcgtcatgatgcacaacaaagactagtactacgtactctttgagaTGAGCCGAACCAATATCACTCttgtatgcttctttgca	mdm-miR171i	TGAGCCGAACCAATATCACTC	3'	Yes	gp1a	.(((((((((.(((.((.(((((((((((((.(((((((..............((((((...((((.....))))..)))).))....((((((...((((...))))))))))..)))))))))))))))))))).))))).)))))..)))).	153	37.4	-54.3	0.9	35	26	40.4145	22.5167	middle
55	87	mdm-miR171j	TTGAGCCGCGCCAATATCACT	21	+	3169700	3169732	TTGAGCCGCGCCAATATCCCTtgcgcgagtacc	22	mdm-MIR171j,mdm-MIR171k,ppe-MIR171b,mtr-MIR171e,gma-MIR171k,ptc-MIR171c,ptc-MIR171d,vvi-MIR171e,vvi-MIR171f,nta-MIR171b,mes-MIR171e,mes-MIR171f,lus-MIR171a,lus-MIR171f,cme-MIR171g,cme-MIR171a,tcc-MIR171b,tcc-MIR171c,sly-MIR171d,rco-MIR171g,lja-MIR171d,ssl-MIR171b,	mdm-MIR171k	gagaaagcgatgttggtgaggttcaatccgaagacagatttacacatccctgctggcgtaaattgatctcagaTTGAGCCGCGCCAATATCACTttctt	mdm-miR171j	TTGAGCCGCGCCAATATCACT	5'	Yes	gp1a	....(((((((...........))))).))...	26	60.6	-8.3	0.4	11	9	12.7017	7.79423	middle
56	88	mdm-MIR172b-p5	GGAGCATCTTCAAGATTCACA	21	-	16413837	16413951	agtcactttttgcgggtGGAGCATCTTCAAGATTCACAatcttatttgggctccaattttagccccatttgatgatatgAGAATCTTGATGATGCTGCAGcggcaataaatgact	1	mdm-MIR172b,	mdm-MIR172b	agtcactttttgcgggtggagcatcttcaagattcacaatcttatttgggctccaattttagccccatttgatgatatgAGAATCTTGATGATGCTGCAgcggcaataaatgact	mdm-MIR172b-p5	ggagcatcttcaagattcaca	5'	New	gp1a	(((((.((.((((...((.((((((.(((((((((.((((((((..((((((........)).))))..))).))).)).))))))))).)))))).))...)))).)).)))))	115	40.9	-44.2	0.9	1	1	1.1547	0.866025	low
56	89	mdm-miR172a_R+1_2	AGAATCTTGATGATGCTGCAG	21	-	16413837	16413951	agtcactttttgcgggtGGAGCATCTTCAAGATTCACAatcttatttgggctccaattttagccccatttgatgatatgAGAATCTTGATGATGCTGCAGcggcaataaatgact	1	mdm-MIR172b,	mdm-MIR172b	agtcactttttgcgggtggagcatcttcaagattcacaatcttatttgggctccaattttagccccatttgatgatatgAGAATCTTGATGATGCTGCAgcggcaataaatgact	mdm-miR172a	AGAATCTTGATGATGCTGCA	3'	Diff	gp1a	(((((.((.((((...((.((((((.(((((((((.((((((((..((((((........)).))))..))).))).)).))))))))).)))))).))...)))).)).)))))	115	40.9	-44.2	0.9	77.1167	114.033	89.0467	98.7558	middle
57	90	mdm-MIR172i-p5	GCAGCATCATCAAGATTCACA	21	+	16324447	16324627	agtcagtattcgcgggtGCAGCATCATCAAGATTCACAtacaggcaagggggctacctttatcgatcgagtaaattgttaccgcaccaataagaatatttccttcaacttccttttgtacttgaaaggtagttccttcgaagtgGGAATCTTGATGATGCTGCATcagctggtacatgact	1	mdm-MIR172i,	mdm-MIR172i	agtcagtattcgcgggtgcagcatcatcaagattcacatacaggcaagggggctacctttatcgatcgagtaaattgttaccgcaccaataagaatatttccttcaacttccttttgtacttgaaaggtagttccttcgaagtgGGAATCTTGATGATGCTGCATcagctggtacatgact	mdm-MIR172i-p5	gcagcatcatcaagattcaca	5'	New	gp1a	(((((((((..((.(((((((((((((((((((((.(((...((...(((..(((((((......(((((((...(((....))).......(((.......)))............))))))))))))))..)))))...))).))))))))))))))))))))).))..)))).)))))	181	43.1	-73.6	0.9	14.5	46	16.7432	39.8372	middle
57	91	mdm-miR172i	GGAATCTTGATGATGCTGCAT	21	+	16324447	16324627	agtcagtattcgcgggtGCAGCATCATCAAGATTCACAtacaggcaagggggctacctttatcgatcgagtaaattgttaccgcaccaataagaatatttccttcaacttccttttgtacttgaaaggtagttccttcgaagtgGGAATCTTGATGATGCTGCATcagctggtacatgact	1	mdm-MIR172i,	mdm-MIR172i	agtcagtattcgcgggtgcagcatcatcaagattcacatacaggcaagggggctacctttatcgatcgagtaaattgttaccgcaccaataagaatatttccttcaacttccttttgtacttgaaaggtagttccttcgaagtgGGAATCTTGATGATGCTGCATcagctggtacatgact	mdm-miR172i	GGAATCTTGATGATGCTGCAT	3'	Yes	gp1a	(((((((((..((.(((((((((((((((((((((.(((...((...(((..(((((((......(((((((...(((....))).......(((.......)))............))))))))))))))..)))))...))).))))))))))))))))))))).))..)))).)))))	181	43.1	-73.6	0.9	49.95	69.2	57.6773	59.929	middle
58	92	mdm-MIR172l-p5	GCAGCATCATCAAGATTCACA	21	+	7635135	7635316	agtcagtattcgcgggtGCAGCATCATCAAGATTCACAtaccttagcaagggggctacctttagcgatcgagtaaattggtaccacaccaatatgaatattccttcaacttccttttgtacttgaaaggtagttycttcgaagtgGGAATCTTGATGATGCTGCAGcagctggtacatgact	1	mdm-MIR172l,	mdm-MIR172l	agtcagtattcgcgggtgcagcatcatcaagattcacataccttagcaagggggctacctttagcgatcgagtaaattggtaccacaccaatatgaatattccttcaacttccttttgtacttgaaaggtagttycttcgaagtgGGAATCTTGATGATGCTGCAGcagctggtacatgact	mdm-MIR172l-p5	gcagcatcatcaagattcaca	5'	New	gp1a	(((((((((..((...(((((((((((((((((((.(((......(((((((.....))))).))..(((((...((((((.....))))))..............((((.((((((......)))))).))))..))))).))).)))))))))))))))))))...))..)))).)))))	182	43.4	-71.3	0.9	14.5	46	16.7432	39.8372	middle
58	93	mdm-miR172l	GGAATCTTGATGATGCTGCAG	21	+	7635135	7635316	agtcagtattcgcgggtGCAGCATCATCAAGATTCACAtaccttagcaagggggctacctttagcgatcgagtaaattggtaccacaccaatatgaatattccttcaacttccttttgtacttgaaaggtagttycttcgaagtgGGAATCTTGATGATGCTGCAGcagctggtacatgact	1	mdm-MIR172l,	mdm-MIR172l	agtcagtattcgcgggtgcagcatcatcaagattcacataccttagcaagggggctacctttagcgatcgagtaaattggtaccacaccaatatgaatattccttcaacttccttttgtacttgaaaggtagttycttcgaagtgGGAATCTTGATGATGCTGCAGcagctggtacatgact	mdm-miR172l	GGAATCTTGATGATGCTGCAG	3'	Yes	gp1a	(((((((((..((...(((((((((((((((((((.(((......(((((((.....))))).))..(((((...((((((.....))))))..............((((.((((((......)))))).))))..))))).))).)))))))))))))))))))...))..)))).)))))	182	43.4	-71.3	0.9	17.7	39.5333	20.4382	34.2369	middle
59	94	mdm-MIR172a-p5_1ss21AG	TTTGCGGGTGGAGCATCATCG	21	-	17956385	17956496	ggtcacttTTTGCGGGTGGAGCATCATCArgattcacaatcttacttggttctagtttaaccccatttgatgatatgAGAATCTTGATGATGCTGCAGcagcaataatgact	2	mdm-MIR172a,mdm-MIR172c,	mdm-MIR172a	ggtcactttttgcgggtggagcatcatcaygattcacaatcttacttggttctagtttaaccccatttgatgatatgAGAATCTTGATGATGCTGCAgcagcaataatgact	mdm-MIR172a-p5	tttgcgggtggagcatcatca	5'	New	gp1a	(((((.((.((((...((.((((((((((.(((((.((((((((..(((.............)))..))).))).)).))))).)))))))))).))...)))).)))))))	112	40.2	-39.6	0.9	0	1	0	0.866025	low
59	95	mdm-miR172a_R+1_2	AGAATCTTGATGATGCTGCAG	21	-	17956385	17956496	ggtcacttTTTGCGGGTGGAGCATCATCArgattcacaatcttacttggttctagtttaaccccatttgatgatatgAGAATCTTGATGATGCTGCAGcagcaataatgact	2	mdm-MIR172a,mdm-MIR172c,	mdm-MIR172c	ggtcactttttgcgggtggagcatcatcaagattcacaatcttacttgggttctagttttaaccccatttgatgatatgAGAATCTTGATGATGCTGCAgcagcaataaatgact	mdm-miR172a	AGAATCTTGATGATGCTGCA	3'	Diff	gp1a	(((((.((.((((...((.((((((((((.(((((.((((((((..(((.............)))..))).))).)).))))).)))))))))).))...)))).)))))))	112	40.2	-39.6	0.9	77.1167	114.033	89.0467	98.7558	middle
60	96	mdm-MIR172g-p5	GTGGCATCATCAAGATTCA	19	-	11195019	11195123	gtcgttgtttgcgggtGTGGCATCATCAAGATTCAcacatgcaattaactgataaagttgtttgaaagtgAGAATCTTGATGATGCTGCATcggcaataaaccac	1	mdm-MIR172g,	mdm-MIR172g	gtcgttgtttgcgggtgtggcatcatcaagattcacacatgcaattaactgataaagttgtttgaaagtgAGAATCTTGATGATGCTGCAtcggcaataaaccac	mdm-MIR172g-p5	gtggcatcatcaagattca	5'	New	gp1a	((.(((..((((.((((..(((((((((((((((.(((...(((..((((.....))))..)))...))).)))))))))))))))..)))).))))..))).))	105	41	-50.6	1.2	2	3	2.3094	2.59808	low
60	97	mdm-miR172a_R+1_3	AGAATCTTGATGATGCTGCAT	21	-	11195019	11195123	gtcgttgtttgcgggtGTGGCATCATCAAGATTCAcacatgcaattaactgataaagttgtttgaaagtgAGAATCTTGATGATGCTGCATcggcaataaaccac	1	mdm-MIR172g,	mdm-MIR172g	gtcgttgtttgcgggtgtggcatcatcaagattcacacatgcaattaactgataaagttgtttgaaagtgAGAATCTTGATGATGCTGCAtcggcaataaaccac	mdm-miR172a	AGAATCTTGATGATGCTGCA	3'	Diff	gp1a	((.(((..((((.((((..(((((((((((((((.(((...(((..((((.....))))..)))...))).)))))))))))))))..)))).))))..))).))	105	41	-50.6	1.2	77.1167	114.033	89.0467	98.7558	middle
61	98	mdm-miR172a_R+1_1	AGAATCTTGATGATGCTGCAA	21	-	16413779	16413881	tttttgcgggtGGAGCATCTTCAAGATTCACAatcttatttgggctccaattttagccccatttgatgatatgAGAATCTTGATGATGCTGCAGcggcaataa	26	mdm-MIR172c,ppe-MIR172d,mtr-MIR172d,gma-MIR172d,gma-MIR172e,gma-MIR172c,ptc-MIR172b,ptc-MIR172g,ath-MIR172c,gra-MIR172b,stu-MIR172d,aly-MIR172c,vvi-MIR172c,mes-MIR172e,mes-MIR172f,lus-MIR172i,lus-MIR172e,lus-MIR172g,cme-MIR172e,cme-MIR172a,tcc-MIR172a,cpa-MIR172a,ghr-MIR172,rco-MIR172,lja-MIR172a,csi-MIR172a,	mdm-MIR172c	ggtcactttttgcgggtggagcatcatcaagattcacaatcttacttgggttctagttttaaccccatttgatgatatgAGAATCTTGATGATGCTGCAgcagcaataaatgact	mdm-miR172a	AGAATCTTGATGATGCTGCA	3'	Diff	gp1a	...((((...((.((((((.(((((((((.((((((((..((((((........)).))))..))).))).)).))))))))).)))))).))...))))...	97	40.8	-38.5	0.9	77.1167	114.033	89.0467	98.7558	middle
62	99	mdm-miR319a_R+1	TTGGACTGAAGGGAGCTCCCTC	22	-	4456951	4457080	AGCTGCCGACTCATTCATTCaaactcagtagaaaaggagtggatatttctactgcgaatgtgtgaatgatgcgggagataaatttcattcttttcttctctgtgcTTGGACTGAAGGGAGCTCCCTTtta	60	mdm-MIR319b,ppe-MIR319a,mtr-MIR319b,mtr-MIR319a,mtr-MIR319d,gma-MIR319b,gma-MIR319m,gma-MIR319j,gma-MIR319k,gma-MIR319a,gma-MIR319o,gma-MIR319h,gma-MIR319e,gma-MIR319q,gma-MIR319l,gma-MIR319g,gma-MIR319c,ptc-MIR319d,ptc-MIR319b,ptc-MIR319f,ptc-MIR319g,ptc-MIR319a,ptc-MIR319c,ath-MIR319a,ath-MIR319c,stu-MIR319a,aly-MIR319a,aly-MIR319b,aly-MIR319c,aly-MIR319d,vvi-MIR319b,vvi-MIR319g,vvi-MIR319c,nta…	mdm-MIR319b	gcagtggtgaagagagctttcttcagtccactcatgggtggcggtaggatttaattagctgccgagtcattcatccaaatactgggttattagtaggatgacatccagtaaatgtgtgaatgaagcgggagacaaattggatcttaagcttcctgtacTTGGACTGAAGGGAGCTCCCTtaattaattacttc	mdm-miR319a	TTGGACTGAAGGGAGCTCCCT	3'	Diff	gp1a	((((.((......(((((((((...(((.((((((((((((((....(((.(((((.((......))..))))).))).....)))))))))))..))))))...))))).)))))).))))........	122	41.5	-33.8	0.6	492.5	1042	568.69	902.398	high
63	100	mdm-MIR319c-p5	AGCTGCTGACTCGTTGGTTCA	21	+	1868987	1869162	aggagctcttcttcagtccagtccggggcrgtttaagggctgacactcAGCTGCTGACTCGTTGGTTCAagaactcatcgtacaaatgctaaaagaagtggtgtgtttctgatccaacgaagcaggagctgagaggttggttattgcagtcgcgtcTTGGACTGAAGGGAGCTCCT	1	mdm-MIR319c,	mdm-MIR319c	aggagctcttcttcagtccagtccggggcrgtttaagggctgacactcagctgctgactcgttggttcaagaactcatcgtacaaatgctaaaagaagtggtgtgtttctgATCCAACGAAGCAGGAGCTGAgaggttggttattgcagtcgcgtcttggactgaagggagctcct	mdm-MIR319c-p5	agctgctgactcgttggttca	5'	New	gp1a	((((((((.((((((((((((..((.(((.((..((..((..((.(((((((.(((..(((((((.(((..(((.(((((..................))))).)))..))).)))))))..))).)))))))..))..))..)))).))).))..))))))))))))))))))))	176	50.6	-89.9	1	4	2	4.6188	1.73205	low
63	101	mdm-MIR319c-p3	TTGGACTGAAGGGAGCTCCT	20	+	1868987	1869162	aggagctcttcttcagtccagtccggggcrgtttaagggctgacactcAGCTGCTGACTCGTTGGTTCAagaactcatcgtacaaatgctaaaagaagtggtgtgtttctgatccaacgaagcaggagctgagaggttggttattgcagtcgcgtcTTGGACTGAAGGGAGCTCCT	1	mdm-MIR319c,	mdm-MIR319c	aggagctcttcttcagtccagtccggggcrgtttaagggctgacactcagctgctgactcgttggttcaagaactcatcgtacaaatgctaaaagaagtggtgtgtttctgATCCAACGAAGCAGGAGCTGAgaggttggttattgcagtcgcgtcttggactgaagggagctcct	mdm-MIR319c-p3	ttggactgaagggagctcct	3'	New	gp1a	((((((((.((((((((((((..((.(((.((..((..((..((.(((((((.(((..(((((((.(((..(((.(((((..................))))).)))..))).)))))))..))).)))))))..))..))..)))).))).))..))))))))))))))))))))	176	50.6	-89.9	1	5512	7212.5	6364.71	6246.21	high
64	102	mdm-miR319a_2ss20CT21TC	TTGGACTGAAGGGAGCTCCTC	21	+	21377314	21377482	ATTCACTCAAGCACTCAGTAGAgattaaaggagtgtaaacatcagacaatttgctactgtgattgtgtgaatgaagcgggagatattttacatccctctttctctgcgcTTGGACTGAAGGGAGCTCCTCcttttcattctctccacttttctccatccctcagttaag	55	mdm-MIR319b,ppe-MIR319a,gma-MIR319p,gma-MIR319q,gma-MIR319l,gma-MIR319g,gma-MIR319o,gma-MIR319h,gma-MIR319e,gma-MIR319c,gma-MIR319b,gma-MIR319a,ptc-MIR319e,ptc-MIR319h,ptc-MIR319f,ptc-MIR319g,ptc-MIR159d,ptc-MIR319d,ptc-MIR319a,ptc-MIR319c,ath-MIR319c,ath-MIR319a,ath-MIR159c,ath-MIR159b,aly-MIR319c,aly-MIR319d,aly-MIR319a,aly-MIR159c,aly-MIR159b,vvi-MIR319e,vvi-MIR319c,nta-MIR319a,mes-MIR319h,mes…	mdm-MIR319b	gcagtggtgaagagagctttcttcagtccactcatgggtggcggtaggatttaattagctgccgagtcattcatccaaatactgggttattagtaggatgacatccagtaaatgtgtgaatgaagcgggagacaaattggatcttaagcttcctgtacTTGGACTGAAGGGAGCTCCCTtaattaattacttc	mdm-miR319a	TTGGACTGAAGGGAGCTCCCT	3'	Diff	gp1a	((((((.(((.(((..((((((((((....((((....)).))....))))).)))))))).))).)))))).((((((((((.................))))).))))).((((((.((((.................................))))))))))...	72	42.6	-39.698	0.6	857	1377	989.578	1192.52	high
65	103	mdm-MIR319a-p5	AGAGCTTTCTTTAGTCCATT	20	-	14647140	14647334	gcagtggtgaagAGAGCTTTCTTTAGTCCATTcatgggtggcgacaggatttaattagctgccgagtcattcatccaaatactgggttattagctcaggacgacacccagtaaatgtgtgaatgaagcgggagacaaattggatcttgagcttcctgtacTTGGACTGAAGGGAGCTCCCTtaattaattacttc	4	mdm-MIR319a,mdm-MIR319b,ppe-MIR319b,ptc-MIR319a,	mdm-MIR319a	gcagtggtgaagagagctttctttagtccattcatgggtggcgacaggatttaattagctgccgagtcattcatccaaatactgggttattagctcaggacgacacccagtaaatgtgtgaatgaagcgggagacaaattggatcttgagcttcctgtacTTGGACTGAAGGGAGCTCCCTtaattaattacttc	mdm-MIR319a-p5	agagctttctttagtccatt	5'	New	gp1a	..((((...(((.(((((..((((((((((...(..((..((..((((((..((((..((.(((..(((((((..((..((((((((.................))))))))..))..)))))))..))).))...))))..)))))).))..))..)...))))))))))..))))).))).......))))..	191	44.6	-81.6	0.9	171	363	197.454	314.367	high
65	104	mdm-miR319a	TTGGACTGAAGGGAGCTCCCT	21	-	14647140	14647334	gcagtggtgaagAGAGCTTTCTTTAGTCCATTcatgggtggcgacaggatttaattagctgccgagtcattcatccaaatactgggttattagctcaggacgacacccagtaaatgtgtgaatgaagcgggagacaaattggatcttgagcttcctgtacTTGGACTGAAGGGAGCTCCCTtaattaattacttc	4	mdm-MIR319a,mdm-MIR319b,ppe-MIR319b,ptc-MIR319a,	mdm-MIR319b	gcagtggtgaagagagctttcttcagtccactcatgggtggcggtaggatttaattagctgccgagtcattcatccaaatactgggttattagtaggatgacatccagtaaatgtgtgaatgaagcgggagacaaattggatcttaagcttcctgtacTTGGACTGAAGGGAGCTCCCTtaattaattacttc	mdm-miR319a	TTGGACTGAAGGGAGCTCCCT	3'	Yes	gp1a	..((((...(((.(((((..((((((((((...(..((..((..((((((..((((..((.(((..(((((((..((..((((((((.................))))))))..))..)))))))..))).))...))))..)))))).))..))..)...))))))))))..))))).))).......))))..	191	44.6	-81.6	0.9	47018	36810.5	54291.7	31878.8	high
66	105	mdm-miR390a	AAGCTCAGGAGGGATAGCGCC	21	+	4937967	4938091	agtaagggagaatctgtaAAGCTCAGGAGGGATAGCGCCatatgaacaaagggtctatttactaggtgggcgtttctttgttcatcatgCGCTATCCATCCTGAGTTTCatggcttcttcatact	1	mdm-MIR390a,	mdm-MIR390a	agtaagggagaatctgtaAAGCTCAGGAGGGATAGCGCCatatgaacaaagggtctatttactaggtgggcgtttctttgttcatcatgcgctatccatcctgagtttcatggcttcttcatact	mdm-miR390a	AAGCTCAGGAGGGATAGCGCC	5'	Yes	gp1a	((((..((((((.(..(.((((((((((.(((((((((...(((((((((((((((((.......))))))...)))))))))))...))))))))).)))))))))).)..).)))))).))))	125	44	-60.9	1.1	81.8333	138	94.493	119.512	middle
66	106	mdm-MIR390a-p3	CGCTATCCATCCTGAGTTTC	20	+	4937967	4938091	agtaagggagaatctgtaAAGCTCAGGAGGGATAGCGCCatatgaacaaagggtctatttactaggtgggcgtttctttgttcatcatgCGCTATCCATCCTGAGTTTCatggcttcttcatact	1	mdm-MIR390a,	mdm-MIR390a	agtaagggagaatctgtaAAGCTCAGGAGGGATAGCGCCatatgaacaaagggtctatttactaggtgggcgtttctttgttcatcatgcgctatccatcctgagtttcatggcttcttcatact	mdm-MIR390a-p3	cgctatccatcctgagtttc	3'	New	gp1a	((((..((((((.(..(.((((((((((.(((((((((...(((((((((((((((((.......))))))...)))))))))))...))))))))).)))))))))).)..).)))))).))))	125	44	-60.9	1.1	12	35.5	13.8564	30.7439	middle
67	107	mdm-miR390a	AAGCTCAGGAGGGATAGCGCC	21	-	5131648	5131775	agtaagggaggatctgtaAAGCTCAGGAGGGATAGCGCCagatgaattaaccaagattctaacaattaagcgtttatttggtcatcatctgaygctatccatcctgagtttcatggcttcttcttact	2	mdm-MIR390c,mdm-MIR390d,	mdm-MIR390d	agtaagggaggatctgtaAAGCTCAGGAGGGATAGCGCCagatgaattaaccaagattctaacaattaagcgtttatttggtcatcatctgargctatccatcctgagtttcatggcttcttcttact	mdm-miR390a	AAGCTCAGGAGGGATAGCGCC	5'	Yes	gp1a	(((((.((((((.(..(.((((((((((.(((((((..(((((((....((((((.....(((........)))..))))))..)))))))..))))))).)))))))))).)..).)))))))))))	128	40.6	-54.7	1.1	81.8333	138	94.493	119.512	middle
68	108	mdm-miR390a	AAGCTCAGGAGGGATAGCGCC	21	-	25142707	25142810	agtgtggaagaatctgttAAGCTCAGGAGGGATAGCGCCattctcggtttggtttaaccacatatagCGCTATCCATCCTGAGTTTCatggcttcttcttacac	2	mdm-MIR390b,mdm-MIR390e,	mdm-MIR390e	agtgtggaagaatctgttAAGCTCAGGAGGGATAGCGCCattctcggtttggtttaaccacgtatcgcgctatccatcttgggcttcatggcttcttcttact	mdm-miR390a	AAGCTCAGGAGGGATAGCGCC	5'	Yes	gp1a	.(((((((((((.(..(.((((((((((.(((((((((.((....((((......))))....)).))))))))).)))))))))).)..).))))))).))))	103	45.2	-51.2	1.1	81.8333	138	94.493	119.512	middle
68	109	mdm-MIR390b-p3	CGCTATCCATCCTGAGTTTC	20	-	25142707	25142810	agtgtggaagaatctgttAAGCTCAGGAGGGATAGCGCCattctcggtttggtttaaccacatatagCGCTATCCATCCTGAGTTTCatggcttcttcttacac	2	mdm-MIR390b,mdm-MIR390e,	mdm-MIR390b	gtgtggaagaatctgttAAGCTCAGGAGGGATAGCGCCattctcggtttggtttaaccacatatagcgctatccatcctgagtttcatggcttcttcttacac	mdm-MIR390b-p3	cgctatccatcctgagtttc	3'	New	gp1a	.(((((((((((.(..(.((((((((((.(((((((((.((....((((......))))....)).))))))))).)))))))))).)..).))))))).))))	103	45.2	-51.2	1.1	12	35.5	13.8564	30.7439	middle
69	110	mdm-miR391	TACGCAGGAGAGATGACGCCG	21	-	10908463	10908559	gggaggttcgcTACGCAGGAGAGATGACGCCGacagtcatgttcttagtattaggattagaACGACGGCGTCATCTCTCCTGcataggaaaccttgc	1	mdm-MIR391,	mdm-MIR391	gggaggttcgcTACGCAGGAGAGATGACGCCGacagtcatgttcttagtattaggattagaacgacggcgtcatctctcctgcataggaaaccttgc	mdm-miR391	TACGCAGGAGAGATGACGCCG	5'	Yes	gp1a	..((((((..(((.((((((((((((((((((....((..(((((.......)))))..))....)))))))))))))))))).)))..))))))..	93	51.5	-52.2	1	12	174	13.8564	150.688	middle
69	111	mdm-MIR391-p3	ACGACGGCGTCATCTCTCCTG	21	-	10908463	10908559	gggaggttcgcTACGCAGGAGAGATGACGCCGacagtcatgttcttagtattaggattagaACGACGGCGTCATCTCTCCTGcataggaaaccttgc	1	mdm-MIR391,	mdm-MIR391	gggaggttcgcTACGCAGGAGAGATGACGCCGacagtcatgttcttagtattaggattagaacgacggcgtcatctctcctgcataggaaaccttgc	mdm-MIR391-p3	acgacggcgtcatctctcctg	3'	New	gp1a	..((((((..(((.((((((((((((((((((....((..(((((.......)))))..))....)))))))))))))))))).)))..))))))..	93	51.5	-52.2	1	12	66	13.8564	57.1577	middle
70	112	mdm-miR393a	TCCAAAGGGATCGCATTGATCT	22	+	25499155	25499285	ggtggaggctTCCAAAGGGATCGCATTGATCTaattgatcagatatgtcaaacatcatccgcatagacatatggtgggttatgttttcgtctgtgtagtcggATCATGCGATCCCTTCGGACGtttccatc	1	mdm-MIR393b,	mdm-MIR393b	ggtggaggctTCCAAAGGGATCGCATTGATCTaattgatcagatatgtcaaacatcatccgcatagacatatggtgggttatgttttcgtctgtgtagtcggATCATGCGATCCCTTCGGACGtttccatc	mdm-miR393a	TCCAAAGGGATCGCATTGATCT	5'	Yes	gp1a	((((((..(.(((.((((((((((((.((((..((((..(((((.....((((((.(((((((((....))).)))))).))))))..)))))..))))..)))))))))))))))).))).)..))))))	131	45.8	-62.5	1	94	174	108.542	150.688	middle
70	113	mdm-miR393d	ATCATGCGATCCCTTCGGACG	21	+	25499155	25499285	ggtggaggctTCCAAAGGGATCGCATTGATCTaattgatcagatatgtcaaacatcatccgcatagacatatggtgggttatgttttcgtctgtgtagtcggATCATGCGATCCCTTCGGACGtttccatc	1	mdm-MIR393b,	mdm-MIR393b	ggtggaggctTCCAAAGGGATCGCATTGATCTaattgatcagatatgtcaaacatcatccgcatagacatatggtgggttatgttttcgtctgtgtagtcggATCATGCGATCCCTTCGGACGtttccatc	mdm-miR393d	ATCATGCGATCCCTTCGGACG	3'	Yes	gp1a	((((((..(.(((.((((((((((((.((((..((((..(((((.....((((((.(((((((((....))).)))))).))))))..)))))..))))..)))))))))))))))).))).)..))))))	131	45.8	-62.5	1	22.5	69.5	25.9808	60.1888	middle
71	114	mdm-miR393a	TCCAAAGGGATCGCATTGATCT	22	+	23687377	23687495	gtggaggctTCCAAAGGGATCGCATTGATCTaattgatcatatatgtcaaacatcgtccgtacagacatggcaggttatatatgtagttggATCATGCGATCCCTTCGGACGtttccat	1	mdm-MIR393a,	mdm-MIR393a	gtggaggctTCCAAAGGGATCGCATTGATCTaattgatcatatatgtcaaacatcgtccgtacagacatggcaggttatatatgtagttggATCATGCGATCCCTTCGGACGtttccat	mdm-miR393a	TCCAAAGGGATCGCATTGATCT	5'	Yes	gp1a	(((((..(.(((.((((((((((((.((((((((((..((((((((.....(((.(((......))))))......)))))))))))))))))))))))))))))).))).)..)))))	119	43.7	-55.8	1.1	94	174	108.542	150.688	middle
71	115	mdm-miR393d	ATCATGCGATCCCTTCGGACG	21	+	23687377	23687495	gtggaggctTCCAAAGGGATCGCATTGATCTaattgatcatatatgtcaaacatcgtccgtacagacatggcaggttatatatgtagttggATCATGCGATCCCTTCGGACGtttccat	1	mdm-MIR393a,	mdm-MIR393a	gtggaggctTCCAAAGGGATCGCATTGATCTaattgatcatatatgtcaaacatcgtccgtacagacatggcaggttatatatgtagttggATCATGCGATCCCTTCGGACGtttccat	mdm-miR393d	ATCATGCGATCCCTTCGGACG	3'	Yes	gp1a	(((((..(.(((.((((((((((((.((((((((((..((((((((.....(((.(((......))))))......)))))))))))))))))))))))))))))).))).)..)))))	119	43.7	-55.8	1.1	22.5	69.5	25.9808	60.1888	middle
72	116	mdm-miR394a_L+3R+1	TCTTTGGCATTCTGTCCACCTCCT	24				gggtctcgtagctagctctgtaaacgtggatgatcacgtgggtttcgcaaagcgtttcttacagagttctTTGGCATTCTGTCCACCTCCtctttcttcgatctctttctccctctcttgctgtgtatgtatgtggtttaatggatggaggtgggcatactgccaacagagttctgttggattctctttgtaaaaccctcgtgagtgtatatatgtatcgttacgcagtactcgatcc	1	mdm-MIR394b,	mdm-MIR394b	gggtctcgtagctagctctgtaaacgtggatgatcacgtgggtttcgcaaagcgtttcttacagagttctTTGGCATTCTGTCCACCTCCtctttcttcgatctctttctccctctcttgctgtgtatgtatgtggtttaatggatggaggtgggcatactgccaacagagttctgttggattctctttgtaaaaccctcgtgagtgtatatatgtatcgttacgcagtactcgatcc	mdm-miR394a	TTGGCATTCTGTCCACCTCC	5'	Diff	gp1a	((((((((((((..((...))..(((((.....(((((.((((((..(((((....((..(((((..(((((((((...(((((((((((.........((......))..((......(((..((....))..))).....))..)))))))))))...)))))).)))..)))))..))....)))))..)))))).))))).......)))))...)))))).)).)))).....	193	45.8	-84.2	0.8	0.142857	0	0.164957	0	low
73	117	mdm-miR394a	TTGGCATTCTGTCCACCTCC	20	+	501253	501400	tcacgtgggttttgcaaagagtttcttacagagttctTTGGCATTCTGTCCACCTCCcccctctctctgtgtgtctgtggctcaatggatggaggtgggcatactgccaacagAGCTCTGTTGGCTTCTCTTTGtaaaacccccgtga	1	mdm-MIR394a,	mdm-MIR394a	tcacgtgggttttgcaaagagtttcttacagagttctTTGGCATTCTGTCCACCTCCcccctctctctgtgtgtctgtggctcaatggatggaggtgggcatactgccaacagagctctgttggcttctctttgtaaaacccccgtga	mdm-miR394a	TTGGCATTCTGTCCACCTCC	5'	Yes	gp1a	(((((.(((((((((((((((...(..((((((((((((((((...(((((((((((..((........((.((.....)).))..))..)))))))))))...)))))).))))))))))..)...))))))))))))))).)))))	148	50.7	-79.6	1.1	154	125	177.824	108.253	middle
73	118	mdm-MIR394a-p3	AGCTCTGTTGGCTTCTCTTTG	21	+	501253	501400	tcacgtgggttttgcaaagagtttcttacagagttctTTGGCATTCTGTCCACCTCCcccctctctctgtgtgtctgtggctcaatggatggaggtgggcatactgccaacagAGCTCTGTTGGCTTCTCTTTGtaaaacccccgtga	1	mdm-MIR394a,	mdm-MIR394a	tcacgtgggttttgcaaagagtttcttacagagttctTTGGCATTCTGTCCACCTCCcccctctctctgtgtgtctgtggctcaatggatggaggtgggcatactgccaacagagctctgttggcttctctttgtaaaacccccgtga	mdm-MIR394a-p3	agctctgttggcttctctttg	3'	New	gp1a	(((((.(((((((((((((((...(..((((((((((((((((...(((((((((((..((........((.((.....)).))..))..)))))))))))...)))))).))))))))))..)...))))))))))))))).)))))	148	50.7	-79.6	1.1	8	1	9.2376	0.866025	low
74	119	mdm-miR395a	CTGAAGTGTTTGGGGGAACTC	21	-	4880718	4880810	cctagagttcccccgaatacttcattaggatcgatacataaattctttgaaggattgcaccgtctctaCTGAAGTGTTTGGGGGAACTCcggg	1	mdm-MIR395a,	mdm-MIR395a	cctagagttcccccgaatacttcattaggatcgatacataaattctttgaaggattgcaccgtctctaCTGAAGTGTTTGGGGGAACTCcggg	mdm-miR395a	CTGAAGTGTTTGGGGGAACTC	3'	Yes	gp1a	((..((((((((((((((((((((.((((..((.......((((((....))))))....))..)))).))))))))))))))))))))..))	93	46.2	-46.2	1.1	4.66667	7	5.3886	6.06218	low
75	120	mdm-MIR395g-p5	GTTCCCTTGACCACTTCATT	20	+	4892207	4892353	gaaaagaaataggtctacaatgctatcaggtgtcaccaagaGTTCCCTTGACCACTTCATTgggaaatagtctcttttgcaactaaatatcctaCTGAAGTGTTTGGGGGAACTCccggcggcatttgattttacaaagaacsaaaa	7	mdm-MIR395g,mdm-MIR395i,mdm-MIR395h,ppe-MIR395l,ppe-MIR395g,ppe-MIR395n,ppe-MIR395c,	mdm-MIR395g	gaaaagaataaggtctgcaatgctatcaggtgttaccaagagttcccttgaccacttcattgggaaatagtctcttttgtaactataaatcctaCTGAAGTGTTTGGGGGAACTCctggttgcatttgattttacaaagaacaaaaattatc	mdm-MIR395g-p5	gttcccttgaccacttcatt	5'	New	gp1a	.............(((........((((..((((.((..(((((((((..(.(((((((.(((((..((((..........))))....))))).))))))).)..)))))))))..)).))))..)))).......))).......	106	40.1	-49.9	0.8	0	1	0	0.866025	low
75	121	mdm-miR395a	CTGAAGTGTTTGGGGGAACTC	21	+	4892207	4892353	gaaaagaaataggtctacaatgctatcaggtgtcaccaagaGTTCCCTTGACCACTTCATTgggaaatagtctcttttgcaactaaatatcctaCTGAAGTGTTTGGGGGAACTCccggcggcatttgattttacaaagaacsaaaa	7	mdm-MIR395g,mdm-MIR395i,mdm-MIR395h,ppe-MIR395l,ppe-MIR395g,ppe-MIR395n,ppe-MIR395c,	mdm-MIR395h	tcaggtgtcaccaagagttccctwgaccacttcattgggaaatagtctattttgcaactatatatcctaCTGAAGTGTTTGGGGGAACTCctgtcgacatttga	mdm-miR395a	CTGAAGTGTTTGGGGGAACTC	3'	Yes	gp1a	.............(((........((((..((((.((..(((((((((..(.(((((((.(((((..((((..........))))....))))).))))))).)..)))))))))..)).))))..)))).......))).......	106	40.1	-49.9	0.8	4.66667	7	5.3886	6.06218	low
76	122	mdm-miR395a	CTGAAGTGTTTGGGGGAACTC	21	+	3357272	3357399	gaatcaggtgtcccctagagttcccccgaacacttcattaagatcgatgcataagttctttgtatattaaatgatgattgcaccatctctaCTGAAGTGTTTGGGGGAACTCcgggtgtcatttgatc	1	mdm-MIR395c,	mdm-MIR395c	gaatcaggtgtcccctagagttcccccgaacacttcattaagatcgatgcataagttctttgtatattaaatgatgattgcaccatctctaCTGAAGTGTTTGGGGGAACTCcgggtgtcatttgatc	mdm-miR395a	CTGAAGTGTTTGGGGGAACTC	3'	Yes	gp1a	..((((..((...((..((((((((((((((((((((.((((((...((((...((..((((.....))))..))...))))..)))).)).))))))))))))))))))))..))...))..)))).	125	43	-56.9	1	4.66667	7	5.3886	6.06218	low
77	123	mdm-miR396b_1ss20TA	TTCCACAGCTTTCTTGAACAG	21	-	9680302	9680465	gaagatgatgatcctctttgtattcTTCCACAGCTTTCTTGAACAGcatccatgtatgacgagatcgaccgatctttggagtgagtcgactcagtctctctattcctcttaacttggtttgcgGTTCAATAAAGCTGTGGGAAGatacagataggctcaataaa	2	mdm-MIR396b,mdm-MIR396a,	mdm-MIR396b	gaagatgatgatcctctttgtattcTTCCACAGCTTTCTTGAACTGcatccatctatggcgagatcgaccgatctttggagtgagtcgactcagtatctctattccccttaacttggtttgcggttcaataaagctgtgggaagatacagataggctcaataaaattc	mdm-miR396b	TTCCACAGCTTTCTTGAACTG	5'	Diff	gp1a	........(((.(((.(((((((..((((((((((((.((((((.(((.(((.((.....((((((....)))))).((((((((..(((...))).))).))))).....)).)))..))).)))))).))))))))))))..))))))).))).))).....	151	42.1	-65.1	0.9	168120	238881	194129	206877	high
77	124	mdm-MIR396b-p3	GTTCAATAAAGCTGTGGGAAG	21	-	9680302	9680465	gaagatgatgatcctctttgtattcTTCCACAGCTTTCTTGAACAGcatccatgtatgacgagatcgaccgatctttggagtgagtcgactcagtctctctattcctcttaacttggtttgcgGTTCAATAAAGCTGTGGGAAGatacagataggctcaataaa	2	mdm-MIR396b,mdm-MIR396a,	mdm-MIR396b	gaagatgatgatcctctttgtattcTTCCACAGCTTTCTTGAACTGcatccatctatggcgagatcgaccgatctttggagtgagtcgactcagtatctctattccccttaacttggtttgcggttcaataaagctgtgggaagatacagataggctcaataaaattc	mdm-MIR396b-p3	gttcaataaagctgtgggaag	3'	New	gp1a	........(((.(((.(((((((..((((((((((((.((((((.(((.(((.((.....((((((....)))))).((((((((..(((...))).))).))))).....)).)))..))).)))))).))))))))))))..))))))).))).))).....	151	42.1	-65.1	0.9	1052.33	2022.33	1215.13	1751.39	high
78	125	mdm-miR396b_R+4	TTCCACAGCTTTCTTGAACTGTAGC	25				gaagatgatgatcctctttgtattcTTCCACAGCTTTCTTGAACTGcatccatctatggcgagatcgaccgatctttggagtgagtcgactcagtatctctattccccttaacttggtttgcggttcaataaagctgtgggaagatacagataggctcaataaaattc	1	mdm-MIR396b,	mdm-MIR396b	gaagatgatgatcctctttgtattcTTCCACAGCTTTCTTGAACTGcatccatctatggcgagatcgaccgatctttggagtgagtcgactcagtatctctattccccttaacttggtttgcggttcaataaagctgtgggaagatacagataggctcaataaaattc	mdm-miR396b	TTCCACAGCTTTCTTGAACTG	5'	Diff	gp1a	........(((.(((.(((((((..((((((((((((.((((((((((.(((.....((..(((((....))))).(((((((((....))))....)))))....))......)))..)))))))))).))))))))))))..))))))).))).))).........	151	42.3	-66.1	0.9	0.0833333	0.43158	0.096225	0.373759	low
79	126	mdm-miR396f	TTCCACGGCTTTCTTGAACTG	21	-	19130453	19130579	gatcctccttgygattTTCCACGGCTTTCTTGAACTGtgcagtgtgcagaagagttaaactggcagaaatttttcatgcagttacataaacagTTCAAGAAAGCTGTGAAAAACcacaggcaggatt	1	mdm-MIR396g,	mdm-MIR396g	gatcctccttgrgattTTCCACGGCTTTCTTGAACTGtgcagtgtgcagaagagttaaactggcagaaatttttcatgcagttacataaacagttcaagaaagctgtgaaaaaccacaggcaggatt	mdm-miR396f	TTCCACGGCTTTCTTGAACTG	5'	Yes	gp1a	(((((((((((...((((.(((((((((((((((((((...(((((((((((((((...........)))))))).))))..)))....)))))))))))))))))))))))..)).))).))))))	127	40.9	-51.85	1	26564	19519.1	30673.5	16904	high
79	127	mdm-MIR396g-p3_1ss21CT	TTCAAGAAAGCTGTGAAAAAT	21	-	19130453	19130579	gatcctccttgygattTTCCACGGCTTTCTTGAACTGtgcagtgtgcagaagagttaaactggcagaaatttttcatgcagttacataaacagTTCAAGAAAGCTGTGAAAAACcacaggcaggatt	1	mdm-MIR396g,	mdm-MIR396g	gatcctccttgrgattTTCCACGGCTTTCTTGAACTGtgcagtgtgcagaagagttaaactggcagaaatttttcatgcagttacataaacagttcaagaaagctgtgaaaaaccacaggcaggatt	mdm-MIR396g-p3	ttcaagaaagctgtgaaaaac	3'	New	gp1a	(((((((((((...((((.(((((((((((((((((((...(((((((((((((((...........)))))))).))))..)))....)))))))))))))))))))))))..)).))).))))))	127	40.9	-51.85	1	12.8333	13.8333	14.8187	11.98	middle
80	128	mdm-miR396f	TTCCACGGCTTTCTTGAACTG	21	+	6138401	6138553	gtgcacatacagatgatcctccctgtaattTTCCACGGCTTTCTTGAACTGtgcagtttccagaagaattaaactggcagaaatttttcatgcagatacaaaaacagTTCAAGAAAGCTGTGAAAAACcaccggcaggatctgagttgttcat	1	mdm-MIR396f,	mdm-MIR396f	gtgcacatacagatgatcctccctgtaattTTCCACGGCTTTCTTGAACTGtgcagtttccagaagaattaaactggcagaaatttttcatgcagatacaaaaacagttcaagaaagctgtgaaaaaccaccggcaggatctgagttgttcat	mdm-miR396f	TTCCACGGCTTTCTTGAACTG	5'	Yes	gp1a	(((.(((.((....((((((.((.((..((((.(((((((((((((((((((.((((((...........))))))((((((....))).)))..........))))))))))))))))))).))))..)).)).))))))...))))).)))	153	40.5	-53.5	0.9	26564	19519.1	30673.5	16904	high
80	129	mdm-MIR396f-p3_1ss21CT	TTCAAGAAAGCTGTGAAAAAT	21	+	6138401	6138553	gtgcacatacagatgatcctccctgtaattTTCCACGGCTTTCTTGAACTGtgcagtttccagaagaattaaactggcagaaatttttcatgcagatacaaaaacagTTCAAGAAAGCTGTGAAAAACcaccggcaggatctgagttgttcat	1	mdm-MIR396f,	mdm-MIR396f	gtgcacatacagatgatcctccctgtaattTTCCACGGCTTTCTTGAACTGtgcagtttccagaagaattaaactggcagaaatttttcatgcagatacaaaaacagttcaagaaagctgtgaaaaaccaccggcaggatctgagttgttcat	mdm-MIR396f-p3	ttcaagaaagctgtgaaaaac	3'	New	gp1a	(((.(((.((....((((((.((.((..((((.(((((((((((((((((((.((((((...........))))))((((((....))).)))..........))))))))))))))))))).))))..)).)).))))))...))))).)))	153	40.5	-53.5	0.9	12.8333	13.8333	14.8187	11.98	middle
81	130	mdm-miR396b_R+1	TTCCACAGCTTTCTTGAACTGT	22	-	6138485	6138617	tcagatcctgccggtggttTTTCACAGCTTTCTTGAACTGTttttgtatctgcatgaaaaatttctgccagtttaattcttctggaaactgcacagTTCAAGAAAGCCGTGGAAAATTacagggaggatcatc	37	mdm-MIR396b,ppe-MIR396a,mtr-MIR396b,gma-MIR396e,gma-MIR396h,gma-MIR396i,gma-MIR396a,ptc-MIR396b,ptc-MIR396a,ath-MIR396a,aly-MIR396a,vvi-MIR396c,vvi-MIR396d,vvi-MIR396a,nta-MIR396a,mes-MIR396a,mes-MIR396b,lus-MIR396c,lus-MIR396a,cme-MIR396b,tcc-MIR396a,tcc-MIR396b,cpa-MIR396,ghr-MIR396b,ghr-MIR396a,sly-MIR396a,lja-MIR396,csi-MIR396a,csi-MIR396b,aqc-MIR396a,hbr-MIR396b,ssl-MIR396,dpr-MIR396,aau-MIR…	mdm-MIR396b	gaagatgatgatcctctttgtattcTTCCACAGCTTTCTTGAACTGcatccatctatggcgagatcgaccgatctttggagtgagtcgactcagtatctctattccccttaacttggtttgcggttcaataaagctgtgggaagatacagataggctcaataaaattc	mdm-miR396b	TTCCACAGCTTTCTTGAACTG	5'	Diff	gp1a	...((((((.((.((..((((((((.(((((((((((((((..........(((.(((....))))))(((((...(((....)))))))).))))))))))))))).))))))))..)).)).))))))...	127	40.6	-56	1	11.5	14	13.2791	12.1244	middle
82	131	mdm-miR396c_R-2	TTCCACAGCTTTCTTGAAC	19	+	9671511	9671617	ttgccatgcttTTCCACAGCTTTCTTGAACttcaattctctgctgtctaaatmtctttcaggactagcaccatggaagCTCAAGAAAGCTGTGGGAGAccatggcaa	4	mdm-MIR396c,mdm-MIR396e,mdm-MIR396d,ppe-MIR396b,	mdm-MIR396d	gccatgcttTTCCACAGCTTTCTTGAACTTcaattctmtgctgtctaaatctctttccggattagcaccatggaagctcaagaaagctgtgggagaccatggc	mdm-miR396c	TTCCACAGCTTTCTTGAACTT	5'	Diff	gp1a	((((((((.(((((((((((((((((((.((((.......((((((((............)))).)))).....)))).))))))))))))))))))).))))))))	107	43.9	-54.5	1.2	20307.5	36717.9	23449.1	31798.6	high
82	132	mdm-MIR396c-p3	CTCAAGAAAGCTGTGGGAGA	20	+	9671511	9671617	ttgccatgcttTTCCACAGCTTTCTTGAACttcaattctctgctgtctaaatmtctttcaggactagcaccatggaagCTCAAGAAAGCTGTGGGAGAccatggcaa	4	mdm-MIR396c,mdm-MIR396e,mdm-MIR396d,ppe-MIR396b,	mdm-MIR396c	ttgccatgcttTTCCACAGCTTTCTTGAACTTcaattctctgctgtctaaatmtctttcaggactagcaccatggaagctcaagaaagctgtgggagaccatggcaa	mdm-MIR396c-p3	ctcaagaaagctgtgggaga	3'	New	gp1a	((((((((.(((((((((((((((((((.((((.......((((((((............)))).)))).....)))).))))))))))))))))))).))))))))	107	43.9	-54.5	1.2	85	121	98.1495	104.789	middle
83	133	mdm-miR397a_L+1R+2_1ss22AG	ATTGAGTGCAGCGTTGATGAAGGT	24	-	2663900	2664000	agaaacatcATTGAGTGCAGCGTTGATGAAAGTccgtattccttwcgaatcttcattaggcatcggaaacTTTCGTCAGCTGTGCACCCAATTATgtttct	1	mdm-MIR397a,	mdm-MIR397a	agaaacatcaTTGAGTGCAGCGTTGATGAAAgtccgtattccttwcgaatcttcattaggcatcggaaactttcgtcagctgtgcacccaattatgtttct	mdm-miR397a	TTGAGTGCAGCGTTGATGAAA	5'	Diff	gp1a	((((((((.((((.(((((..(((((((((((((((.((.(((...((....))...))).))))))..)))))))))))..))))).)))).))))))))	101	41.6	-41.7	1	1	0	1.1547	0	low
83	134	mdm-MIR397a-p3_2ss24AT25TC	TTTCGTCAGCTGTGCACCCAATTTC	25	-	2663900	2664000	agaaacatcATTGAGTGCAGCGTTGATGAAAGTccgtattccttwcgaatcttcattaggcatcggaaacTTTCGTCAGCTGTGCACCCAATTATgtttct	1	mdm-MIR397a,	mdm-MIR397a	agaaacatcaTTGAGTGCAGCGTTGATGAAAgtccgtattccttwcgaatcttcattaggcatcggaaactttcgtcagctgtgcacccaattatgtttct	mdm-MIR397a-p3	tttcgtcagctgtgcacccaattat	3'	New	gp1a	((((((((.((((.(((((..(((((((((((((((.((.(((...((....))...))).))))))..)))))))))))..))))).)))).))))))))	101	41.6	-41.7	1	1	2	1.1547	1.73205	low
84	135	mdm-MIR397b-p5_1ss24CT	TGAAGAAACATCATTGAGTGCAGT	24	+	29221086	29221207	ccagatTGAAGAAACATCATTGAGTGCAGCgttgatgaaagttcgtattgcttctgaatcttcattaggacATCGAAACATTTCATCAACGCTGCacccaattatgtttctatccattttgg	1	mdm-MIR397b,	mdm-MIR397b	ccagattgaagaaacatcaTTGAGTGCAGCGTTGATGAAAgttcgtattgcttctgaatcttcattaggacatcgaaacatttcatcaacgctgcacccaattatgtttctatccattttgg	mdm-MIR397b-p5	tgaagaaacatcaTTGAGTGCAGC	5'	New	gp1a	(((((.((.((((((((.((((.((((((((((((((((((((((...((.((((((.......)))))))).)).))).))))))))))))))))).)))).))))))))...)).)))))	122	38.5	-52.4	1.1	2	4	2.3094	3.4641	low
84	136	mdm-MIR397b-p3_1ss5AG	ATCGGAACATTTCATCAACGCTGC	24	+	29221086	29221207	ccagatTGAAGAAACATCATTGAGTGCAGCgttgatgaaagttcgtattgcttctgaatcttcattaggacATCGAAACATTTCATCAACGCTGCacccaattatgtttctatccattttgg	1	mdm-MIR397b,	mdm-MIR397b	ccagattgaagaaacatcaTTGAGTGCAGCGTTGATGAAAgttcgtattgcttctgaatcttcattaggacatcgaaacatttcatcaacgctgcacccaattatgtttctatccattttgg	mdm-MIR397b-p3	atcgaaacatttcatcaacgctgc	3'	New	gp1a	(((((.((.((((((((.((((.((((((((((((((((((((((...((.((((((.......)))))))).)).))).))))))))))))))))).)))).))))))))...)).)))))	122	38.5	-52.4	1.1	14	23	16.1658	19.9186	middle
85	137	mdm-MIR398c-p5	GGAGTGACCTGAGATCACATATG	23	-	20100525	20100625	gcggtagaggggttccacaGGAGTGACCTGAGATCACATGTAgcatttatgtattgcgcttgaTGTGTTCTCAGGTCGCCCCTGcggtaccttctctacca	2	mdm-MIR398b,mdm-MIR398c,	mdm-MIR398c	gcggtagaggggttctgcaggagtgacctgagatcacatatggcgttatgtgttgcgcttgaTGTGTTCTCAGGTCGCCCCTGcggtaccttctctaccac	mdm-MIR398c-p5	ggagtgacctgagatcacatatg	5'	New	gp1a	..(((((((((((.((.((((.(((((((((((.(((((..(((.............)))..))))).))))))))))).)))).)).)))).))))))).	98	52.5	-57.5	1.1	1	2	1.1547	1.73205	low
85	138	mdm-miR398b	TGTGTTCTCAGGTCGCCCCTG	21	-	20100525	20100625	gcggtagaggggttccacaGGAGTGACCTGAGATCACATGTAgcatttatgtattgcgcttgaTGTGTTCTCAGGTCGCCCCTGcggtaccttctctacca	2	mdm-MIR398b,mdm-MIR398c,	mdm-MIR398c	gcggtagaggggttctgcaggagtgacctgagatcacatatggcgttatgtgttgcgcttgaTGTGTTCTCAGGTCGCCCCTGcggtaccttctctaccac	mdm-miR398b	TGTGTTCTCAGGTCGCCCCTG	3'	Yes	gp1a	..(((((((((((.((.((((.(((((((((((.(((((..(((.............)))..))))).))))))))))).)))).)).)))).))))))).	98	52.5	-57.5	1.1	28.5	29.5	32.909	25.5477	middle
86	139	mdm-MIR398a-p5	CAAAGGTGTGAAACTGAGAACA	22	+	2628777	2628913	gttcatatagcaratggtcacccCAAAGGTGTGAAACTGAGAACAcaaatggtgttgycygcgacaaacattgtaagcactgcttacgcatttTGTGTTCTCAGGTCACCCCTTtggggcaccttgcttacatgcac	1	mdm-MIR398a,	mdm-MIR398a	gttcatatagcaratggtcaccccaaaggtgtgaaactgagaacacaaatggtgttgycygcgacaaacattgtaagcactgcttacgcatttTGTGTTCTCAGGTCACCCCTTtggggcaccttgcttacatgcac	mdm-MIR398a-p5	caaaggtgtgaaactgagaaca	5'	New	gp1a	((.(((..((((...(((..(((((((((.((((..(((((((((((((((.(((((....)))))......((((((...)))))).)).))))))))))))).)))).))))))))).))).))))...))).))	137	46	-57	0.9	1369	2036	1580.79	1763.23	high
86	140	mdm-miR398a	TGTGTTCTCAGGTCACCCCTT	21	+	2628777	2628913	gttcatatagcaratggtcacccCAAAGGTGTGAAACTGAGAACAcaaatggtgttgycygcgacaaacattgtaagcactgcttacgcatttTGTGTTCTCAGGTCACCCCTTtggggcaccttgcttacatgcac	1	mdm-MIR398a,	mdm-MIR398a	gttcatatagcaratggtcaccccaaaggtgtgaaactgagaacacaaatggtgttgycygcgacaaacattgtaagcactgcttacgcatttTGTGTTCTCAGGTCACCCCTTtggggcaccttgcttacatgcac	mdm-miR398a	TGTGTTCTCAGGTCACCCCTT	3'	Yes	gp1a	((.(((..((((...(((..(((((((((.((((..(((((((((((((((.(((((....)))))......((((((...)))))).)).))))))))))))).)))).))))))))).))).))))...))).))	137	46	-57	0.9	2102.5	1066.5	2427.76	923.616	high
87	141	mdm-miR399e_1ss21GT	TGCCAAAGGAGATTTGCTCGT	21				cagagcaaagtctcctctggcatgtagccacttacaattacaaatgcttaattctggctgaacaagctggccagccttgcattatttttgtagtgtgctttaTGCCAAAGGAGATTTGCTCGG	5	mdm-MIR399g,ppe-MIR399m,ppe-MIR399n,vvi-MIR399d,rco-MIR399f,	mdm-MIR399g	cagagcaaagtctcctctggcatgtagccacttacaattacaaatgcttaattctggctgaacaagctggccagccttgcattatttttgtagtgtgctttaTGCCAAAGGAGATTTGCTCGG	mdm-miR399e	TGCCAAAGGAGATTTGCTCGG	3'	Diff	gp1a	..((((.(((((((((.((((((..(((((((.((((.....(((((......((((((.........))))))....)))))....)))))))).)))..)))))).)))))))))))))..	119	43.9	-53.7	1	1	0	1.1547	0	low
88	142	mdm-MIR399e-p5	GGGCAAAGTCTCTTCTGGCATG	22	-	27016725	27016848	caGGGCAAAGTCTCTTCTGGCATGtagccacttacaaattacaaattcttaattctggctgagcaagctggccagccttgcattacttttgtagtgtgctttaTGCCAAAGGAGATTTGCTCGG	2	mdm-MIR399e,mdm-MIR399g,	mdm-MIR399e	cagggcaaagtctcttctggcatgtagccacttacaaattacaaattcttaattctggctgagcaagctggccagccttgcattacttttgtagtgtgctttaTGCCAAAGGAGATTTGCTCGG	mdm-MIR399e-p5	gggcaaagtctcttctggcatg	5'	New	gp1a	..((((.(((((((((.((((((..(((((((.(((((...........((((...(((((.((......)))))))....))))..))))))))).)))..)))))).)))))))))))))..	120	44.4	-46.5	0.8	32	14	36.9504	12.1244	middle
88	143	mdm-miR399e	TGCCAAAGGAGATTTGCTCGG	21	-	27016725	27016848	caGGGCAAAGTCTCTTCTGGCATGtagccacttacaaattacaaattcttaattctggctgagcaagctggccagccttgcattacttttgtagtgtgctttaTGCCAAAGGAGATTTGCTCGG	2	mdm-MIR399e,mdm-MIR399g,	mdm-MIR399g	cagagcaaagtctcctctggcatgtagccacttacaattacaaatgcttaattctggctgaacaagctggccagccttgcattatttttgtagtgtgctttaTGCCAAAGGAGATTTGCTCGG	mdm-miR399e	TGCCAAAGGAGATTTGCTCGG	3'	Yes	gp1a	..((((.(((((((((.((((((..(((((((.(((((...........((((...(((((.((......)))))))....))))..))))))))).)))..)))))).)))))))))))))..	120	44.4	-46.5	0.8	10.4167	11.3333	12.0281	9.81495	middle
89	144	mdm-MIR399i-p5	GGGCTCCTCCCTCTTGGCAGG	21	+	25012405	25012518	taagcaaatcagtcataGGGCTCCTCCCTCTTGGCAGGcactggtgaatgatgcaactacaatcactttcattgactTGCCAAAGGAGAGTTGCCCTGcgattgctttagctta	1	mdm-MIR399i,	mdm-MIR399i	taagcaaatcagtcatagggctcctccctcttggcaggcactggtgaatgatgcaactacaatcactttcattgactTGCCAAAGGAGAGTTGCCCTGcgattgctttagctta	mdm-MIR399i-p5	gggctcctccctcttggcagg	5'	New	gp1a	((((((((.(((((..(((((..((((((.((((((((((..(((((.((.........)).))))).....)).))))))))))).)))..)))))..))))).))).)))))	114	46.5	-46.1	0.9	1	0	1.1547	0	low
89	145	mdm-miR399i	TGCCAAAGGAGAGTTGCCCTG	21	+	25012405	25012518	taagcaaatcagtcataGGGCTCCTCCCTCTTGGCAGGcactggtgaatgatgcaactacaatcactttcattgactTGCCAAAGGAGAGTTGCCCTGcgattgctttagctta	1	mdm-MIR399i,	mdm-MIR399i	taagcaaatcagtcatagggctcctccctcttggcaggcactggtgaatgatgcaactacaatcactttcattgactTGCCAAAGGAGAGTTGCCCTGcgattgctttagctta	mdm-miR399i	TGCCAAAGGAGAGTTGCCCTG	3'	Yes	gp1a	((((((((.(((((..(((((..((((((.((((((((((..(((((.((.........)).))))).....)).))))))))))).)))..)))))..))))).))).)))))	114	46.5	-46.1	0.9	18.75	14.8333	21.6506	12.846	middle
90	146	mdm-MIR399j-p5	GGGCTCCTCCCTCTTGGCAGG	21	+	23002695	23002817	tctaataagcaaatcagtcataGGGCTCCTCCCTCTTGGCAGGcactggtgtatggtgcaactacagtcactttcattgaccTGCCAAAGGAGAGTTGCCCTGcgattgctttggcttaatga	1	mdm-MIR399j,	mdm-MIR399j	tctaataagcaaatcagtcatagggctcctccctcttggcaggcactggtgtatggtgcaactacagtcactttcattgaccTGCCAAAGGAGAGTTGCCCTGcgattgctttggcttaatga	mdm-MIR399j-p5	gggctcctccctcttggcagg	5'	New	gp1a	.....((((((((.(((((..(((((..((((((.((((((((((...(((...(((((.......).))))..))))).))))))))))).)))..)))))..))))).)))).))))....	114	48	-49.4	0.8	1	0	1.1547	0	low
90	147	mdm-miR399i	TGCCAAAGGAGAGTTGCCCTG	21	+	23002695	23002817	tctaataagcaaatcagtcataGGGCTCCTCCCTCTTGGCAGGcactggtgtatggtgcaactacagtcactttcattgaccTGCCAAAGGAGAGTTGCCCTGcgattgctttggcttaatga	1	mdm-MIR399j,	mdm-MIR399j	tctaataagcaaatcagtcatagggctcctccctcttggcaggcactggtgtatggtgcaactacagtcactttcattgaccTGCCAAAGGAGAGTTGCCCTGcgattgctttggcttaatga	mdm-miR399i	TGCCAAAGGAGAGTTGCCCTG	3'	Yes	gp1a	.....((((((((.(((((..(((((..((((((.((((((((((...(((...(((((.......).))))..))))).))))))))))).)))..)))))..))))).)))).))))....	114	48	-49.4	0.8	18.75	14.8333	21.6506	12.846	middle
91	148	mdm-MIR399b-p5	GTGCAAATCTCCTTTGGCAGA	21	+	27039122	27039228	tgaataacaGTGCAAATCTCCTTTGGCAGAaatgattctggtgcatttactcttgagtactaccactggatatgctttcTGCCAAAGGAGAATTGCCCTGcaattca	1	mdm-MIR399b,	mdm-MIR399b	tgaataacagtgcaaatctcctttggcagaaatgattctggtgcatttactcttgagtactaccactggatatgctttcTGCCAAAGGAGAATTGCCCTGcaattca	mdm-MIR399b-p5	gtgcaaatctcctttggcaga	5'	New	gp1a	.((((..(((.((((.((((((((((((((((....((..(((....((((....))))....)))..)).....)))))))))))))))).)))).)))..)))).	105	41.1	-49.4	1.1	1	1	1.1547	0.866025	low
91	149	mdm-miR399a	TGCCAAAGGAGAATTGCCCTG	21	+	27039122	27039228	tgaataacaGTGCAAATCTCCTTTGGCAGAaatgattctggtgcatttactcttgagtactaccactggatatgctttcTGCCAAAGGAGAATTGCCCTGcaattca	1	mdm-MIR399b,	mdm-MIR399b	tgaataacagtgcaaatctcctttggcagaaatgattctggtgcatttactcttgagtactaccactggatatgctttcTGCCAAAGGAGAATTGCCCTGcaattca	mdm-miR399a	TGCCAAAGGAGAATTGCCCTG	3'	Yes	gp1a	.((((..(((.((((.((((((((((((((((....((..(((....((((....))))....)))..)).....)))))))))))))))).)))).)))..)))).	105	41.1	-49.4	1.1	40.6667	89.5	46.9578	77.5093	middle
92	150	mdm-MIR399a-p5	GTGCAATTCTCCTTTGGCAGA	21	+	5614629	5614743	tgaataacaGTGCAATTCTCCTTTGGCAGAagtcattctggtgcatatactcttgagtactatcgctggatgcatatatatgctttcTGCCAAAGGAGAATTGCCCTGcaattca	2	mdm-MIR399a,mdm-MIR399c,	mdm-MIR399a	tgaataacagtgcaattctcctttggcagaagtcattctggtgcatatactcttgagtactatcgctggatgcatatatatgctttcTGCCAAAGGAGAATTGCCCTGcaattca	mdm-MIR399a-p5	gtgcaattctcctttggcaga	5'	New	gp1a	.((((..(((.((((((((((((((((((((.....((..(((.(((((((....)))).))))))..)).((((....)))).)))))))))))))))))))).)))..)))).	113	40.9	-55.4	1.2	24	19	27.7128	16.4545	middle
92	151	mdm-miR399a	TGCCAAAGGAGAATTGCCCTG	21	+	5614629	5614743	tgaataacaGTGCAATTCTCCTTTGGCAGAagtcattctggtgcatatactcttgagtactatcgctggatgcatatatatgctttcTGCCAAAGGAGAATTGCCCTGcaattca	2	mdm-MIR399a,mdm-MIR399c,	mdm-MIR399c	tgaataacagtgnmattctcctttggcagaagtcattctggtgcatatactcttgagtactatcgctggatrcatatatatgctttcTGCCAAAGGAGAATTGCCCTGcaattca	mdm-miR399a	TGCCAAAGGAGAATTGCCCTG	3'	Yes	gp1a	.((((..(((.((((((((((((((((((((.....((..(((.(((((((....)))).))))))..)).((((....)))).)))))))))))))))))))).)))..)))).	113	40.9	-55.4	1.2	40.6667	89.5	46.9578	77.5093	middle
93	152	mdm-MIR399d-p5	GGGCTTCTCTCCGATGGCAGG	21	-	13273920	13274056	tgagcgaattagttgtaGGGCTTCTCTCCGATGGCAGGaaatattaatggtcatgaatcatggaagcatggatttttgtgttctctcatgagttatgaccTGCCAAAGGAGAGTTGCCCTAcgactgcttttgctta	1	mdm-MIR399d,	mdm-MIR399d	tgagcgaattagttgtagggcttctctccgatggcaggaaatattaatggtcatgaatcatggaagcatggatttttgtgttctctcatgagttatgaccTGCCAAAGGAGAGTTGCCCTAcgactgcttttgctta	mdm-MIR399d-p5	gggcttctctccgatggcagg	5'	New	gp1a	((((((((.((((((((((((..((((((..(((((............((((((((.(((((((((((..(....)..)))).)).))))).)))))))))))))..))))))..))))))))))))..))))))))	137	43.1	-68.5	1.2	7	8	8.0829	6.9282	low
93	153	mdm-miR399d_1ss13GA	TGCCAAAGGAGAATTGCCCTA	21	-	13273920	13274056	tgagcgaattagttgtaGGGCTTCTCTCCGATGGCAGGaaatattaatggtcatgaatcatggaagcatggatttttgtgttctctcatgagttatgaccTGCCAAAGGAGAGTTGCCCTAcgactgcttttgctta	1	mdm-MIR399d,	mdm-MIR399d	tgagcgaattagttgtagggcttctctccgatggcaggaaatattaatggtcatgaatcatggaagcatggatttttgtgttctctcatgagttatgaccTGCCAAAGGAGAGTTGCCCTAcgactgcttttgctta	mdm-miR399d	TGCCAAAGGAGAGTTGCCCTA	3'	Diff	gp1a	((((((((.((((((((((((..((((((..(((((............((((((((.(((((((((((..(....)..)))).)).))))).)))))))))))))..))))))..))))))))))))..))))))))	137	43.1	-68.5	1.2	7.75	7	8.94893	6.06218	low
94	154	mdm-MIR403a-p5	AGTTTGTGCGTGAATCGAACC	21	+	12420605	12420719	agacgggacacatctccAGTTTGTGCGTGAATCGAACCccttttagccgtccatctgtttgatagataatccaacggtgTTAGATTCACGCACAAACTCGtgatcagtctcctct	2	mdm-MIR403a,mdm-MIR403b,	mdm-MIR403a	agacgggacacatctccagtttgtgcgtgaatcgaaccccttttagccgtccatctgtttgatagataatccaacggtgTTAGATTCACGCACAAACTCGtgatcagtctcctct	mdm-MIR403a-p5	agtttgtgcgtgaatcgaacc	5'	New	gp1a	(((.(((((..(((...((((((((((((((((.(((.((........(((.(((.....))).)))........)).))).))))))))))))))))...)))..))))).)))	115	47	-43.1	0.8	5	8	5.7735	6.9282	low
94	155	mdm-miR403a	TTAGATTCACGCACAAACTCG	21	+	12420605	12420719	agacgggacacatctccAGTTTGTGCGTGAATCGAACCccttttagccgtccatctgtttgatagataatccaacggtgTTAGATTCACGCACAAACTCGtgatcagtctcctct	2	mdm-MIR403a,mdm-MIR403b,	mdm-MIR403b	gacggggcacatctccagtttgtgcctgaatcaaaccccatctcagctgtccatctgtctgatggctaatccaacggtgTTAGATTCACGCACAAACTCGtgatctgtctcctc	mdm-miR403a	TTAGATTCACGCACAAACTCG	3'	Yes	gp1a	(((.(((((..(((...((((((((((((((((.(((.((........(((.(((.....))).)))........)).))).))))))))))))))))...)))..))))).)))	115	47	-43.1	0.8	524	612	605.063	530.008	high
95	156	mdm-miR408b	ACAGGGAAGAGGTAGAGCATG	21	+	24590533	24590688	aagtatttgagtaatgcggaaagagagttaataagACAGGGAAGAGGTAGAGCATGgatggagttctcaagagcaaaatagagctcttgtgactctactcATGCACTGCCTCTTCCCTGGCtttgcctccctctccttcctttttctcatcctctt	3	mdm-MIR408c,mdm-MIR408a,mdm-MIR408b,	mdm-MIR408b	ACAGGGAAGAGGTAGAGCATGgatggagttctcaagagcaaaatagagctcttgtgactctactcatgcactgcctcttccctgg	mdm-miR408b	ACAGGGAAGAGGTAGAGCATG	5'	Yes	gp1a	(((....((((......((((.(((((.....(((.((((((((((((((.(((((..(((((((..(((((((........))))))).)))))))..))))).)))))))))))))).))).......))))).)))).....))))....)))	156	44.9	-75.2	1.1	98	30	113.161	25.9808	middle
95	157	mdm-miR408a	ATGCACTGCCTCTTCCCTGGC	21	+	24590533	24590688	aagtatttgagtaatgcggaaagagagttaataagACAGGGAAGAGGTAGAGCATGgatggagttctcaagagcaaaatagagctcttgtgactctactcATGCACTGCCTCTTCCCTGGCtttgcctccctctccttcctttttctcatcctctt	3	mdm-MIR408c,mdm-MIR408a,mdm-MIR408b,	mdm-MIR408a	ggaaagagagttaataagACAGGGAAGAGGTAGAGCATGgatggagttctcaagagcaaaatagagctcttgtgactctactcATGCACTGCCTCTTCCCTGGCtttgcctccctctccttcc	mdm-miR408a	ATGCACTGCCTCTTCCCTGGC	3'	Yes	gp1a	(((....((((......((((.(((((.....(((.((((((((((((((.(((((..(((((((..(((((((........))))))).)))))))..))))).)))))))))))))).))).......))))).)))).....))))....)))	156	44.9	-75.2	1.1	17	3	19.6299	2.59808	middle
96	158	mdm-miR477a	ACTCTCCCTCAAGAGCTTCTC	21	+	26785258	26785362	ACTCTCCCTCAAGAGCTTCTCagcttaaggcaatatgttataccaagatccttagtttgagggggatatttggtatattTTAGGCTGTGGAGCTCGAGGGggaga	1	mdm-MIR477a,	mdm-MIR477a	ACTCTCCCTCAAGAGCTTCTCagcttaaggcaatatgttataccaagatccttagtttgagggggatatttggtatattttaggctgtggagctcgagggggaga	mdm-miR477a	ACTCTCCCTCAAGAGCTTCTC	5'	Yes	gp1a	.(((((((((..(((((((.((((((((.((.....))((((((((((((((..........))))).)))))))))..)))))))).)))))))))))))))).	103	44.8	-50.4	1.1	26.5	6	30.5996	5.19615	middle
96	159	mdm-MIR477a-p3	TTAGGCTGTGGAGCTCGAGGG	21	+	26785258	26785362	ACTCTCCCTCAAGAGCTTCTCagcttaaggcaatatgttataccaagatccttagtttgagggggatatttggtatattTTAGGCTGTGGAGCTCGAGGGggaga	1	mdm-MIR477a,	mdm-MIR477a	ACTCTCCCTCAAGAGCTTCTCagcttaaggcaatatgttataccaagatccttagtttgagggggatatttggtatattttaggctgtggagctcgagggggaga	mdm-MIR477a-p3	ttaggctgtggagctcgaggg	3'	New	gp1a	.(((((((((..(((((((.((((((((.((.....))((((((((((((((..........))))).)))))))))..)))))))).)))))))))))))))).	103	44.8	-50.4	1.1	1	0	1.1547	0	low
97	160	mdm-miR477b	ACTCTCCCTCAAGGGCTTCGAC	22	+	26785426	26785522	caaggcatttttgttgctcACTCTCCCTCAAGGGCTTCGACcaatgtcagacatgrcgagctCGAAGACTTGGGGAGAGTGAataaaaagtgtcttg	1	mdm-MIR477b,	mdm-MIR477b	caaggcatttttgttgctcACTCTCCCTCAAGGGCTTCGACcaatgtcagacatgrcgagctcgaagacttggggagagtgaataaaaagtgtcttg	mdm-miR477b	ACTCTCCCTCAAGGGCTTCGAC	5'	Yes	gp1a	((((((((((((.....((((((((((.((((..((((((....((.((....)).))...)))))).))))))))))))))...))))))))))))	97	47.4	-43.9	1	56.5	19	65.2406	16.4545	middle
97	161	mdm-MIR477b-p3	CGAAGACTTGGGGAGAGTGA	20	+	26785426	26785522	caaggcatttttgttgctcACTCTCCCTCAAGGGCTTCGACcaatgtcagacatgrcgagctCGAAGACTTGGGGAGAGTGAataaaaagtgtcttg	1	mdm-MIR477b,	mdm-MIR477b	caaggcatttttgttgctcACTCTCCCTCAAGGGCTTCGACcaatgtcagacatgrcgagctcgaagacttggggagagtgaataaaaagtgtcttg	mdm-MIR477b-p3	cgaagacttggggagagtga	3'	New	gp1a	((((((((((((.....((((((((((.((((..((((((....((.((....)).))...)))))).))))))))))))))...))))))))))))	97	47.4	-43.9	1	66	50	76.2102	43.3013	middle
98	162	mdm-miR482d	AATGGAAGGGTAGGAAAGAAG	21	-	2028124	2028229	aggaagttgttggAATGGAAGGGTAGGAAAGAAGaaacttctcttgtatgttccaaattcaagagataaaattTCTTTCCTATCCCTCCCATTCCttcmattttct	1	mdm-MIR482b,	mdm-MIR482b	aggaagttgttggAATGGAAGGGTAGGAAAGAAGaaacttctcttgtatgttccaaattcaagagataaaattTCTTTCCTATCCCTCCCATTCCttckattttct	mdm-miR482d	AATGGAAGGGTAGGAAAGAAG	5'	Yes	gp1a	(((((((....(((((((.(((((((((((((((.....(((((((.((.......)).))))))).....))))))))))).)))).)))))))....)))))))	106	35.8	-46	1.2	399	470	460.726	407.032	high
98	163	mdm-miR482b	TCTTTCCTATCCCTCCCATTCC	22	-	2028124	2028229	aggaagttgttggAATGGAAGGGTAGGAAAGAAGaaacttctcttgtatgttccaaattcaagagataaaattTCTTTCCTATCCCTCCCATTCCttcmattttct	1	mdm-MIR482b,	mdm-MIR482b	aggaagttgttggAATGGAAGGGTAGGAAAGAAGaaacttctcttgtatgttccaaattcaagagataaaattTCTTTCCTATCCCTCCCATTCCttckattttct	mdm-miR482b	TCTTTCCTATCCCTCCCATTCC	3'	Yes	gp1a	(((((((....(((((((.(((((((((((((((.....(((((((.((.......)).))))))).....))))))))))).)))).)))))))....)))))))	106	35.8	-46	1.2	5210	3046	6015.99	2637.91	high
99	164	mdm-miR482c_L+1	CTCTTTCCTAACCCTCCCATTCC	23	+	6182186	6182296	ccaaggaaagacactttcgagtttatcatcaagcacccgtcaatccactactaacatcgatcacatagctcgtgatgttttttttttCTCTTTCCTACCCCTCCCATTCCa	1	mdm-MIR482c,	mdm-MIR482c	ggaataggaaggctttgaggaggtttatggagtggaagggtaggaaagaagtaacttcctttttrggtctcaaattctggagatcgaattTCTTTCCTAACCCTCCCATTCCttcaatttcctaaagrttatcccttttcc	mdm-miR482c	TCTTTCCTAACCCTCCCATTCC	3'	Diff	gp1a	...((((((((.......(((..((((((..(((....(((.................)))......))).))))))..)))......))))))))...............	93	42.3	-15	0.3	2	2	2.3094	1.73205	low
100	165	mdm-miR482a-5p_L-4	ATGGGCTGTTTGGGAAGA	18	+	28293859	28293885	gagaaatggAAGGGCTGTTTGGGAAGA	1	mdm-MIR482a,	mdm-MIR482a	gagaagagggaaagggagattggagctgctggaagttttAGGAATGGGCTGTTTGGGAAGAargaaaattacaagaataattgtcttgtggggtttcTTCCCAAGCCCGCCCATTCCTAtgatttccagctgttcctccctttcccttgtatctc	mdm-miR482a-5p	AGGAATGGGCTGTTTGGGAAGA	3'	Diff	gp1a	...(((..(.....)..))).......	17	48.1	-1.3	0.1	6	8	6.9282	6.9282	low
101	166	mdm-miR482a-5p_L-1	GGAATGGGCTGTTTGGGAAGA	21				gagaagagggaaagggagattggagctgctggaagttttAGGAATGGGCTGTTTGGGAAGAargaaaattacaagaataattgtcttgtggggtttcTTCCCAAGCCCGCCCATTCCTAtgatttccagctgttcctccctttcccttgtatctc	10	mdm-MIR482a,ppe-MIR482c,ppe-MIR482b,gma-MIR482c,gma-MIR482a,gra-MIR482,gra-MIR482,pgi-MIR482a,vun-MIR482,pvu-MIR482,	mdm-MIR482a	gagaagagggaaagggagattggagctgctggaagttttAGGAATGGGCTGTTTGGGAAGAargaaaattacaagaataattgtcttgtggggtttcTTCCCAAGCCCGCCCATTCCTAtgatttccagctgttcctccctttcccttgtatctc	mdm-miR482a-5p	AGGAATGGGCTGTTTGGGAAGA	5'	Diff	gp1a	((((.((((((((((((....(((((.(((((((((..(((((((((((.((((((((((((.......(((((((.......)))))))....))))))))))))..)))))))))))..))))))))).)))))))))))))))))...))))	155	45.8	-90.6	1.3	8386	18173	9683.32	15738.3	high
101	167	mdm-miR482a-5p_L-1	GGAATGGGCTGTTTGGGAAGA	21				gagaagagggaaagggagattggagctgctggaagttttAGGAATGGGCTGTTTGGGAAGAargaaaattacaagaataattgtcttgtggggtttcTTCCCAAGCCCGCCCATTCCTAtgatttccagctgttcctccctttcccttgtatctc	3	mdm-MIR482a,ppe-MIR482c,hbr-MIR482b,	mdm-MIR482a	gagaagagggaaagggagattggagctgctggaagttttAGGAATGGGCTGTTTGGGAAGAargaaaattacaagaataattgtcttgtggggtttcTTCCCAAGCCCGCCCATTCCTAtgatttccagctgttcctccctttcccttgtatctc	mdm-miR482a-5p	AGGAATGGGCTGTTTGGGAAGA	5'	Diff	gp1a	((((.((((((((((((....(((((.(((((((((..(((((((((((.((((((((((((.......(((((((.......)))))))....))))))))))))..)))))))))))..))))))))).)))))))))))))))))...))))	155	45.8	-90.6	1.3	8386	18173	9683.32	15738.3	high
101	168	mdm-miR482a-3p	TTCCCAAGCCCGCCCATTCCTA	22				gagaagagggaaagggagattggagctgctggaagttttAGGAATGGGCTGTTTGGGAAGAargaaaattacaagaataattgtcttgtggggtttcTTCCCAAGCCCGCCCATTCCTAtgatttccagctgttcctccctttcccttgtatctc	10	mdm-MIR482a,ppe-MIR482c,ppe-MIR482b,gma-MIR482c,gma-MIR482a,gra-MIR482,gra-MIR482,pgi-MIR482a,vun-MIR482,pvu-MIR482,	mdm-MIR482a	gagaagagggaaagggagattggagctgctggaagttttAGGAATGGGCTGTTTGGGAAGAargaaaattacaagaataattgtcttgtggggtttcTTCCCAAGCCCGCCCATTCCTAtgatttccagctgttcctccctttcccttgtatctc	mdm-miR482a-3p	TTCCCAAGCCCGCCCATTCCTA	3'	Yes	gp1a	((((.((((((((((((....(((((.(((((((((..(((((((((((.((((((((((((.......(((((((.......)))))))....))))))))))))..)))))))))))..))))))))).)))))))))))))))))...))))	155	45.8	-90.6	1.3	2828	4304.75	3265.49	3728.02	high
101	169	mdm-miR482a-3p	TTCCCAAGCCCGCCCATTCCTA	22				gagaagagggaaagggagattggagctgctggaagttttAGGAATGGGCTGTTTGGGAAGAargaaaattacaagaataattgtcttgtggggtttcTTCCCAAGCCCGCCCATTCCTAtgatttccagctgttcctccctttcccttgtatctc	3	mdm-MIR482a,ppe-MIR482c,hbr-MIR482b,	mdm-MIR482a	gagaagagggaaagggagattggagctgctggaagttttAGGAATGGGCTGTTTGGGAAGAargaaaattacaagaataattgtcttgtggggtttcTTCCCAAGCCCGCCCATTCCTAtgatttccagctgttcctccctttcccttgtatctc	mdm-miR482a-3p	TTCCCAAGCCCGCCCATTCCTA	3'	Yes	gp1a	((((.((((((((((((....(((((.(((((((((..(((((((((((.((((((((((((.......(((((((.......)))))))....))))))))))))..)))))))))))..))))))))).)))))))))))))))))...))))	155	45.8	-90.6	1.3	2828	4304.75	3265.49	3728.02	high
102	170	mdm-miR482c_1ss22CT	TCTTTCCTAACCCTCCCATTCT	22				ggaataggaaggctttgaggaggtttatggagtggaagggtaggaaagaagtaacttcctttttrggtctcaaattctggagatcgaattTCTTTCCTAACCCTCCCATTCCttcaatttcctaaagrttatcccttttcc	2	mdm-MIR482c,vvi-MIR482,	mdm-MIR482c	ggaataggaaggctttgaggaggtttatggagtggaagggtaggaaagaagtaacttcctttttrggtctcaaattctggagatcgaattTCTTTCCTAACCCTCCCATTCCttcaatttcctaaagrttatcccttttcc	mdm-miR482c	TCTTTCCTAACCCTCCCATTCC	3'	Diff	gp1a	((((..(((..(((((.((((..((...(((((((.((((((((((((((((..........(..((((((........)))))).))))))))))))).)))).)))))))...))..)))))))).)..)))...))))	141	40.4	-54	0.9	2118.5	1214.5	2446.23	1051.79	high
103	171	mdm-miR482a-5p_L-1R-3_1ss14TC	GGAATGGGCTGTCTGGGA	18	+	3307917	3308005	ggaggtgaagtcccgagcttccgattcatactaggttttaggaactgaaaaaaggaagcGGAATGGGCTGTCGGGGAattttgaccagg	2	mdm-MIR482a,ppe-MIR482c,	mdm-MIR482a	gagaagagggaaagggagattggagctgctggaagttttAGGAATGGGCTGTTTGGGAAGAargaaaattacaagaataattgtcttgtggggtttcTTCCCAAGCCCGCCCATTCCTAtgatttccagctgttcctccctttcccttgtatctc	mdm-miR482a-5p	AGGAATGGGCTGTTTGGGAAGA	3'	Diff	gp1a	...(((.((((((((((((((((.(((......(((((...)))))........))).))))...)))..))))))...))).)))...	83	49.4	-24	0.5	1	9	1.1547	7.79423	low
104	172	mdm-miR482a-5p_L-1_1ss10CT	GGAATGGGTTGTTTGGGAAGA	21	-	25222628	25222653	ggtgaGGAATGGGTTCTTTGGGAAGA	2	mdm-MIR482a,ppe-MIR482c,	mdm-MIR482a	gagaagagggaaagggagattggagctgctggaagttttAGGAATGGGCTGTTTGGGAAGAargaaaattacaagaataattgtcttgtggggtttcTTCCCAAGCCCGCCCATTCCTAtgatttccagctgttcctccctttcccttgtatctc	mdm-miR482a-5p	AGGAATGGGCTGTTTGGGAAGA	3'	Diff	gp1a	...((((((....)))))).......	16	50	-2.6	0.2	10	42	11.547	36.3731	middle
105	173	mdm-MIR482c-p5	AGTGGAAGGGTAGGAAAGAAG	21	-	2028042	2028188	ggtgggattggaaggrtttaaggaagttgttggAATGGAAGGGTAGGAAAGAAGaaacttctcttgtatgttccaaattcaagagataaaattTCTTTCCTATCCCTCCCATTCCttckattttctaaagtttctccctttcccttt	1	mdm-MIR482c,	mdm-MIR482c	ggaataggaaggctttgaggaggtttatggagtggaagggtaggaaagaagtaacttcctttttrggtctcaaattctggagatcgaattTCTTTCCTAACCCTCCCATTCCttcaatttcctaaagrttatcccttttcc	mdm-MIR482c-p5	agtggaagggtaggaaagaag	5'	New	gp1a	...((((..((.(((.(((.(((((((....(((((((.(((((((((((((((.....(((((((.((.......)).))))))).....))))))))))).)))).)))))))....))))))).)))..))).))..))))...	141	37.4	-62.2	1.1	67	105	77.3649	90.9327	middle
105	174	mdm-miR482c	TCTTTCCTAACCCTCCCATTCC	22	-	2028042	2028188	ggtgggattggaaggrtttaaggaagttgttggAATGGAAGGGTAGGAAAGAAGaaacttctcttgtatgttccaaattcaagagataaaattTCTTTCCTATCCCTCCCATTCCttckattttctaaagtttctccctttcccttt	1	mdm-MIR482c,	mdm-MIR482c	ggaataggaaggctttgaggaggtttatggagtggaagggtaggaaagaagtaacttcctttttrggtctcaaattctggagatcgaattTCTTTCCTAACCCTCCCATTCCttcaatttcctaaagrttatcccttttcc	mdm-miR482c	TCTTTCCTAACCCTCCCATTCC	3'	Yes	gp1a	...((((..((.(((.(((.(((((((....(((((((.(((((((((((((((.....(((((((.((.......)).))))))).....))))))))))).)))).)))))))....))))))).)))..))).))..))))...	141	37.4	-62.2	1.1	3683	2868	4252.76	2483.76	high
106	175	mdm-miR482c_L-2_1ss22CT	TTTCCTAACCCTCCCATTCT	20	+	26921296	26921429	tgTTTCCTCACCCTCCCATTCTccatctcctgctcaatatattgatccttcctcttctgcagcagttactaaccatcatcccatggttactagatccaaaaatggtatttttcgacctaaagcttactctgcta	1	mdm-MIR482c,	mdm-MIR482c	ggaataggaaggctttgaggaggtttatggagtggaagggtaggaaagaagtaacttcctttttrggtctcaaattctggagatcgaattTCTTTCCTAACCCTCCCATTCCttcaatttcctaaagrttatcccttttcc	mdm-miR482c	TCTTTCCTAACCCTCCCATTCC	5'	Diff	gp1a	...............(((((....((((.(((((((.......((....))......)).)))))....(((((((......)))))))..)))).....)))))...............(((.......))).	90	41.8	-18	0.3	13	5	15.0111	4.33013	middle
107	176	mdm-miR535d	TGACGACGAGAGAGAGCACGC	21	+	14476089	14476183	gatgttgtgTGACGACGAGAGAGAGCACGCttgtcatcacccatgaaaggatcatggttgtttacgggcGTGCTCTTTCTTGTTGTCATAaagtc	4	mdm-MIR535d,mdm-MIR535b,mdm-MIR535a,mdm-MIR535c,	mdm-MIR535d	gatgttgtgTGACGACGAGAGAGAGCACGCttgtcatcacccatgaaaggatcatggttgtttacgggcgtgctctttcttgttgtcataaagtc	mdm-miR535d	TGACGACGAGAGAGAGCACGC	5'	Yes	gp1a	(((....(((((((((((((((((((((((..((...((.((((((.....)))))).))...))..)))))))))))))))))))))))..)))	95	47.4	-54.3	1.2	327	1058	377.587	916.255	high
107	177	mdm-MIR535d-p3	GTGCTCTTTCTTGTTGTCATA	21	+	14476089	14476183	gatgttgtgTGACGACGAGAGAGAGCACGCttgtcatcacccatgaaaggatcatggttgtttacgggcGTGCTCTTTCTTGTTGTCATAaagtc	4	mdm-MIR535d,mdm-MIR535b,mdm-MIR535a,mdm-MIR535c,	mdm-MIR535d	gatgttgtgTGACGACGAGAGAGAGCACGCttgtcatcacccatgaaaggatcatggttgtttacgggcgtgctctttcttgttgtcataaagtc	mdm-MIR535d-p3	gtgctctttcttgttgtcata	3'	New	gp1a	(((....(((((((((((((((((((((((..((...((.((((((.....)))))).))...))..)))))))))))))))))))))))..)))	95	47.4	-54.3	1.2	11	126	12.7017	109.119	middle
108	178	mdm-miR535b	TGACAAGGAGAGAGAGCACGC	21				tgTGACAAGGAGAGAGAGCACGCttgtcatcacccatgaacggatcatggttgtttacaggtgtgctctctcttcttgtcata	7	mdm-MIR535c,mdm-MIR535b,mdm-MIR535a,ppe-MIR535a,ppe-MIR535b,mes-MIR535a,csi-MIR535,	mdm-MIR535b	gatgttgtgTGACAAGGAGAGAGAGCACGCttgtcatcacccatgaacggatcatggttgtttacgggcgtgctctctcttcttgtcatacggtc	mdm-miR535b	TGACAAGGAGAGAGAGCACGC	5'	Yes	gp1a	(((((((((((((((((((((((((((...((.((((((.....)))))).))...)))))))))))))))))))))))))))	83	47	-55.4	1.4	4	15	4.6188	12.9904	middle
109	179	mdm-MIR827-p5_1	TTAGATGACCATCAACGAACA	21	+	13293021	13293044	aTTAGATGACCATCAACGAACACc	14	mdm-MIR827,ppe-MIR827,ptc-MIR827,ath-MIR827,gra-MIR827b,stu-MIR827,aly-MIR827,nta-MIR827,mes-MIR827,tcc-MIR827,ghr-MIR827a,ghr-MIR827c,ghr-MIR827b,csi-MIR827,	mdm-MIR827	tttgcagcagtggatatgtttgttgctggtcacctagttattccatggttccatccatctgctggcttcaatatataatttgtgtttgtatatgttgtatatatacatgcagtattgtatatttgacccatggcggacgttctgaTTAGATGACCATCAACGAACAcattcatgatgcaag	mdm-MIR827-p5	TTAGATGACCATCAACGAACA	5'	New	gp1a	....(((....)))..........	10	41.7	-0.8	0.1	14	5	16.1658	4.33013	middle
109	180	mdm-miR827_R+1	TTAGATGACCATCAACGAACAT	22	+	13293021	13293044	aTTAGATGACCATCAACGAACACc	14	mdm-MIR827,ppe-MIR827,ptc-MIR827,ath-MIR827,gra-MIR827b,stu-MIR827,aly-MIR827,nta-MIR827,mes-MIR827,tcc-MIR827,ghr-MIR827a,ghr-MIR827c,ghr-MIR827b,csi-MIR827,	mdm-MIR827	tttgcagcagtggatatgtttgttgctggtcacctagttattccatggttccatccatctgctggcttcaatatataatttgtgtttgtatatgttgtatatatacatgcagtattgtatatttgacccatggcggacgttctgaTTAGATGACCATCAACGAACAcattcatgatgcaag	mdm-miR827	TTAGATGACCATCAACGAACA	3'	Diff	gp1a	....(((....)))..........	10	41.7	-0.8	0.1	17	6	19.6299	5.19615	middle
110	181	mdm-MIR827-p5_2	TTTGTTGCTGGTCACCTAGT	20	+	1073376	1073442	tttgcagcagtggatatgTTTGTTGCTGGTCACCTAGTtattccrtgattccatccatctgcgctcg	1	mdm-MIR827,	mdm-MIR827	tttgcagcagtggatatgtttgttgctggtcacctagttattccatggttccatccatctgctggcttcaatatataatttgtgtttgtatatgttgtatatatacatgcagtattgtatatttgacccatggcggacgttctgaTTAGATGACCATCAACGAACAcattcatgatgcaag	mdm-MIR827-p5	tttgttgctggtcacctagt	5'	New	gp1a	...((.(((((((((..(((....(((((....)))))........)))...))))).))))))...	61	46.3	-16.2	0.5	14	5	16.1658	4.33013	middle
111	182	mdm-miR828a_R+2	TCTTGCTCAAATGAGTATTCCAGC	24	+	28252617	28252774	tcctcttcgtaatgttTCTTGCTCAAATGAGTATTCCAGCcacagtttgcatgcagcttgcatatatatatataagaacatgtatgtgtatatatatatagcactggtgcttctgcaatcctgagatgctcatttgggcaagcaacgttacaagagga	1	mdm-MIR828b,	mdm-MIR828b	tcctcttcgtaatgttTCTTGCTCAAATGAGTATTCCAgccacagtttgcatgcagcttgcatatatatatataagaacatgtatgtgtatatatatatagcactggtgcttctgcaatcctgagatgctcatttgggcaagcaacgttacaagagga	mdm-miR828a	TCTTGCTCAAATGAGTATTCCA	5'	Diff	gp1a	(((((((.((((((((.(((((((((((((((((..(((...(((...((((.(((..(((.((((((((((((...(((....))).))))))))))))))))))))))..))).....)))..))))))))))))))))).)))))))))))))))	158	38.6	-71.2	1.2	1	3.5	1.1547	3.03109	low
112	183	mdm-miR828a_R+2	TCTTGCTCAAATGAGTATTCCAGC	24	-	25204445	25204586	tcctctttgtaatgttTCTTGCTCAAATGAGTATTCCAGCcacagtttgcctgcagcttgcatatATATATATATATATATATAGCGctggtgcttctgcaattctgagatgctcatttgagcaagcagcgttacaagagga	1	mdm-MIR828a,	mdm-MIR828a	tcctctttgtaatgttTCTTGCTCAAATGAGTATTCCAgccacagtttgcctgcagcttgcatatatatatatatatatatatagcgctggtgcttctgcaattctgagatgctcatttgagcaagcagcgttacaagagga	mdm-miR828a	TCTTGCTCAAATGAGTATTCCA	5'	Diff	gp1a	(((((.((((((((((.(((((((((((((((((..(((...(((...((...((((..((.(((((((((....)))))))))))))))..))..))).....)))..))))))))))))))))).)))))))))))))))	142	39.4	-66.7	1.2	1	3.5	1.1547	3.03109	low
112	184	mdm-MIR828a-p3_2ss5AC18TA	ATATCTATATATATATAAAGCG	22	-	25204445	25204586	tcctctttgtaatgttTCTTGCTCAAATGAGTATTCCAGCcacagtttgcctgcagcttgcatatATATATATATATATATATAGCGctggtgcttctgcaattctgagatgctcatttgagcaagcagcgttacaagagga	1	mdm-MIR828a,	mdm-MIR828a	tcctctttgtaatgttTCTTGCTCAAATGAGTATTCCAgccacagtttgcctgcagcttgcatatatatatatatatatatatagcgctggtgcttctgcaattctgagatgctcatttgagcaagcagcgttacaagagga	mdm-MIR828a-p3	atatatatatatatatatagcg	3'	New	gp1a	(((((.((((((((((.(((((((((((((((((..(((...(((...((...((((..((.(((((((((....)))))))))))))))..))..))).....)))..))))))))))))))))).)))))))))))))))	142	39.4	-66.7	1.2	0	1	0	0.866025	low
113	185	mdm-miR858	TTCGTTGTCTGTTCGACCTGA	21	+	1607035	1607955	catgctatgcttgtcaagtgagcagtcctttgcaaattaatcttagtTTCGTTGTCTGTTCGACCTGAaactacggtaaaggctaggtatatagtacccctgaaaaccctaattagaaagtaatcatgtttttttatatagattaatcaacttgattgaccatctaacaaattaaacaaggcagcttcgtattatagataactatatattgygtagcatcttggtatttgacctcgtaacctaaattatagagttactttaatgcataaaagagtcattaacctagaaagaagaaagtaaattaaaactcccaatcttaatcctgtttatgcatttattggataattcatttggaaagtggtttaggtatatcttttggctccttcttttcctttcgaa…	1	mdm-MIR858,	mdm-MIR858	catgctatgcttgtcaagtgagcagtcctttgcaaattaatcttagtTTCGTTGTCTGTTCGACCTGAaactacggtaaaggctaggtatatagtacccctgaaaaccctaattagaaagtaatcatgtttttttatatagattaatcaacttgattgaccatctaacaaattaaacaaggcagcttcgtattatagataactatatattgygtagcatcttggtatttgacctcgtaacctaaattatagagttactttaatgcataaaagagtcattaacctagaaagaagaaagtaaattaaaactcccaatcttaatcctgtttatgcatttattggataattcatttggaaagtggtttaggtatatcttttggctccttcttttcctttcgaa…	mdm-miR858	TTCGTTGTCTGTTCGACCTGA	5'	Yes	gp1a	(((((....((((((((((((((((((..((((......(..((((.((((((((((((((((((((.(((...((((.(((((((.((..((((((..((.....((((.............(((((((...((((.((((((((((.....))))))...))))..............((((....((((((.((.(((((.((((.....(((......(((.....))).......)))...)))).))))))).))))))....................(((((((((((...................(((((((....((((.((.....)).)))).....((((..((((((((((((((........(((.(((((((..........…	921	35.1	-242.6	0.7	84	160	96.9948	138.564	middle
113	186	mdm-MIR858-p3_2ss9CG19AG	AGGTCGAAGAGACAGCGAGC	20	+	1607035	1607955	catgctatgcttgtcaagtgagcagtcctttgcaaattaatcttagtTTCGTTGTCTGTTCGACCTGAaactacggtaaaggctaggtatatagtacccctgaaaaccctaattagaaagtaatcatgtttttttatatagattaatcaacttgattgaccatctaacaaattaaacaaggcagcttcgtattatagataactatatattgygtagcatcttggtatttgacctcgtaacctaaattatagagttactttaatgcataaaagagtcattaacctagaaagaagaaagtaaattaaaactcccaatcttaatcctgtttatgcatttattggataattcatttggaaagtggtttaggtatatcttttggctccttcttttcctttcgaa…	1	mdm-MIR858,	mdm-MIR858	catgctatgcttgtcaagtgagcagtcctttgcaaattaatcttagtTTCGTTGTCTGTTCGACCTGAaactacggtaaaggctaggtatatagtacccctgaaaaccctaattagaaagtaatcatgtttttttatatagattaatcaacttgattgaccatctaacaaattaaacaaggcagcttcgtattatagataactatatattgygtagcatcttggtatttgacctcgtaacctaaattatagagttactttaatgcataaaagagtcattaacctagaaagaagaaagtaaattaaaactcccaatcttaatcctgtttatgcatttattggataattcatttggaaagtggtttaggtatatcttttggctccttcttttcctttcgaa…	mdm-MIR858-p3	aggtcgaacagacagcgaac	3'	New	gp1a	(((((....((((((((((((((((((..((((......(..((((.((((((((((((((((((((.(((...((((.(((((((.((..((((((..((.....((((.............(((((((...((((.((((((((((.....))))))...))))..............((((....((((((.((.(((((.((((.....(((......(((.....))).......)))...)))).))))))).))))))....................(((((((((((...................(((((((....((((.((.....)).)))).....((((..((((((((((((((........(((.(((((((..........…	921	35.1	-242.6	0.7	23	31	26.5581	26.8468	middle
114	187	mdm-MIR1511-p5	TGGTATCAGGACTATGTTATG	21	-	1985459	1985585	gtgggtctagttctcattccattgTGGTATCAGGACTATGTTATGtgaatgttgttacacaatattgtgttactcatctgtaTAACCTAGCTCTGATACCATGaacaaaattaaatctacgacccat	1	mdm-MIR1511,	mdm-MIR1511	gtgggtctagttctcattccattgtggtatcaggactatgttatgtgaatgttgttacacaatattgtgttactcatctgtataACCTAGCTCTGATACCATGAAcaaaattaaatctacgacccat	mdm-MIR1511-p5	tggtatcaggactatgttatg	5'	New	gp1a	((((((((((...........(..(((((((((..(((.((((((...(((..((.(((((....))))).)).)))...)))))).)))..)))))))))..)............))).)))))))	83	36.2	-43.7	1	2166	2903	2501.08	2514.07	high
114	188	mdm-miR1511_L+2R-2	TAACCTAGCTCTGATACCATG	21	-	1985459	1985585	gtgggtctagttctcattccattgTGGTATCAGGACTATGTTATGtgaatgttgttacacaatattgtgttactcatctgtaTAACCTAGCTCTGATACCATGaacaaaattaaatctacgacccat	1	mdm-MIR1511,	mdm-MIR1511	gtgggtctagttctcattccattgtggtatcaggactatgttatgtgaatgttgttacacaatattgtgttactcatctgtataACCTAGCTCTGATACCATGAAcaaaattaaatctacgacccat	mdm-miR1511	ACCTAGCTCTGATACCATGAA	3'	Diff	gp1a	((((((((((...........(..(((((((((..(((.((((((...(((..((.(((((....))))).)).)))...)))))).)))..)))))))))..)............))).)))))))	83	36.2	-43.7	1	26702	39376	30832.8	34100.6	high
115	189	mdm-MIR2118a-p5	GGACTTAGTAGCTCGGTGAGA	21	+	754809	754959	gagagaagggggaaagggagaaagagtttgaggaagttattGGACTTAGTAGCTCGGTGAGAaaacattgaggatctggagttcttcttctcCTACCGATGCCACTAAGTCCCAtgatttcctctgcctcctccttttcccaccttttttc	1	mdm-MIR2118a,	mdm-MIR2118a	gagagaagggggaaagggagaaagagtttgaggaagttattggacttagtagctcggtgagaaaacattgaggatctggagttcttcttctcCTACCGATGCCACTAAGTCCCAtgatttcctctgcctcctccttttcccaccttttttc	mdm-MIR2118a-p5	ggacttagtagctcggtgaga	5'	New	gp1a	((((((((((((((((((((...(((...(((((((((((.(((((((((.((((((((((((......(((((........))))))))))..))))).)).))))))))).)))))))))))...)))))))))))))).)))))))))	151	46.4	-78.7	1.1	92	213.5	106.232	184.896	middle
115	190	mdm-miR2118a	CTACCGATGCCACTAAGTCCCA	22	+	754809	754959	gagagaagggggaaagggagaaagagtttgaggaagttattGGACTTAGTAGCTCGGTGAGAaaacattgaggatctggagttcttcttctcCTACCGATGCCACTAAGTCCCAtgatttcctctgcctcctccttttcccaccttttttc	1	mdm-MIR2118a,	mdm-MIR2118a	gagagaagggggaaagggagaaagagtttgaggaagttattggacttagtagctcggtgagaaaacattgaggatctggagttcttcttctcCTACCGATGCCACTAAGTCCCAtgatttcctctgcctcctccttttcccaccttttttc	mdm-miR2118a	CTACCGATGCCACTAAGTCCCA	3'	Yes	gp1a	((((((((((((((((((((...(((...(((((((((((.(((((((((.((((((((((((......(((((........))))))))))..))))).)).))))))))).)))))))))))...)))))))))))))).)))))))))	151	46.4	-78.7	1.1	403	316	465.344	273.664	high
116	191	mdm-MIR2118c-p5	GGACTTAGTTGCTCGGTGAGA	21	-	2039080	2039182	gaggttgaggaagttataGGACTTAGTTGCTCGGTGAGAaaacctgatgatctggagtccttctcCTACCGATGCCACTAAGTCCCAtgatttcctctccctc	2	mdm-MIR2118c,mdm-MIR2118b,	mdm-MIR2118c	gaggttgaggaagttataggacttagttgctcggtgagaaaacctgatgatctggagtccttctcCTACCGATGCCACTAAGTCCCAtgatttcctctccctc	mdm-MIR2118c-p5	ggacttagttgctcggtgaga	5'	New	gp1a	((((..(((((((((((.(((((((((.((((((((((((.((((........)).))..)))))..))))).)).))))))))).)))))))))))..))))	103	48.5	-50.7	1	36	95.5	41.5692	82.7054	middle
116	192	mdm-miR2118a	CTACCGATGCCACTAAGTCCCA	22	-	2039080	2039182	gaggttgaggaagttataGGACTTAGTTGCTCGGTGAGAaaacctgatgatctggagtccttctcCTACCGATGCCACTAAGTCCCAtgatttcctctccctc	2	mdm-MIR2118c,mdm-MIR2118b,	mdm-MIR2118b	gaggttgaggaagttataggacttagttgctcggtgagaaaacctgatgatctggagtccttcttctcCTACCGATGCCACTAAGTCCCAtgatttcctctccctc	mdm-miR2118a	CTACCGATGCCACTAAGTCCCA	3'	Yes	gp1a	((((..(((((((((((.(((((((((.((((((((((((.((((........)).))..)))))..))))).)).))))))))).)))))))))))..))))	103	48.5	-50.7	1	403	316	465.344	273.664	high
117	193	mdm-miR3627a_R-1	TCGCAGGAGAGATGGCACT	19	+	3062236	3062322	ggagatttatgtTCGCAGGAGAGATGGCACTaattgtgctacaactacaagcaattGTTGCCATCTTTCCCGTGACCaaaaagctct	1	mdm-MIR3627b,	mdm-MIR3627b	ggagatttatgtTCGCAGGAGAGATGGCACTAattgtgctacaactacaagcaattgttgccatctttcccgtgaccaaaaagctct	mdm-miR3627a	TCGCAGGAGAGATGGCACTA	5'	Diff	gp1a	((((.(((.((.((((.((((((((((((..((((((.............))))))..)))))))))))).)))).)).))).))))	87	43.7	-35.7	0.9	2.33333	7.66667	2.6943	6.63953	low
117	194	mdm-MIR3627b-p3	GTTGCCATCTTTCCCGTGACC	21	+	3062236	3062322	ggagatttatgtTCGCAGGAGAGATGGCACTaattgtgctacaactacaagcaattGTTGCCATCTTTCCCGTGACCaaaaagctct	1	mdm-MIR3627b,	mdm-MIR3627b	ggagatttatgtTCGCAGGAGAGATGGCACTAattgtgctacaactacaagcaattgttgccatctttcccgtgaccaaaaagctct	mdm-MIR3627b-p3	gttgccatctttcccgtgacc	3'	New	gp1a	((((.(((.((.((((.((((((((((((..((((((.............))))))..)))))))))))).)))).)).))).))))	87	43.7	-35.7	0.9	0	1	0	0.866025	low
118	195	mdm-miR3627a_R-1	TCGCAGGAGAGATGGCACT	19	+	3068869	3068953	ggatttatgtTCGCAGGAGAGATGGCACTaattgtgccacaattgtcaataattgttgccatctcttctgtgaccaaaaagatct	1	mdm-MIR3627a,	mdm-MIR3627a	ggatttatgtTCGCAGGAGAGATGGCACTAattgtgccacaattgtcaataattgttgccatctcttctgtgaccaaaaagatct	mdm-miR3627a	TCGCAGGAGAGATGGCACTA	5'	Diff	gp1a	((((((.((.(((((((((((((((((..((((((...((....))..))))))..))))))))))))))))).))...))))))	85	40	-37.4	1.1	2.33333	7.66667	2.6943	6.63953	low
119	196	mdm-miR3627a_R-1	TCGCAGGAGAGATGGCACT	19	+	2641590	2641678	ggggatttatgtTCGCAGGAGAGATGGCACTaattgtactgcaattgcgtcaacaattGTTGCCATCTCTCCTGTGACCaaaaatctct	1	mdm-MIR3627c,	mdm-MIR3627c	ggggatttatgtTCGCAGGAGAGATGGCACTAattgtactgcaattgcgtcaacaattgttgccatctctcctgtgaccaaaaatctct	mdm-miR3627a	TCGCAGGAGAGATGGCACTA	5'	Diff	gp1a	((((((((.((.(((((((((((((((((..((((((..(((....)))...))))))..))))))))))))))))).)).))))))))	89	43.8	-49.6	1.3	2.33333	7.66667	2.6943	6.63953	low
119	197	mdm-MIR3627c-p3	GTTGCCATCTCTCCTGTGACC	21	+	2641590	2641678	ggggatttatgtTCGCAGGAGAGATGGCACTaattgtactgcaattgcgtcaacaattGTTGCCATCTCTCCTGTGACCaaaaatctct	1	mdm-MIR3627c,	mdm-MIR3627c	ggggatttatgtTCGCAGGAGAGATGGCACTAattgtactgcaattgcgtcaacaattgttgccatctctcctgtgaccaaaaatctct	mdm-MIR3627c-p3	gttgccatctctcctgtgacc	3'	New	gp1a	((((((((.((.(((((((((((((((((..((((((..(((....)))...))))))..))))))))))))))))).)).))))))))	89	43.8	-49.6	1.3	0	9	0	7.79423	low
120	198	mdm-miR5225a	TCTGTCGAAGGTGAGATGGTGC	22	-	2965819	2965962	atcaaagcgtagggactTCTGTCGAAGGTGAGATGGCGCcgaatgccatgtayattggtagctgcgattacaagctttatatagctagccaattcaggccagcaagcttcatctcTCCTCGACTGAAGCCTCTCACGCTTtgat	1	mdm-MIR5225a,	mdm-MIR5225a	atcaaagcgtagggactTCTGTCGAAGGTGAGATGGTGCcgaaggccatgtatattggtagctgcgattacaagctttatatagctagtcaattcaggccagcgagcttcatccctcctcgactgaagcctctcacgctttgat	mdm-miR5225a	TCTGTCGAAGGTGAGATGGTGC	5'	Yes	gp1a	((((((((((((((.((((.(((((.((.((((((.(((....(((((.......)))))...))).....((((((......(((.(((......))).))))))))))))))).))))))).)))).)))).))))))))))	144	47.9	-63.1	0.9	48	131	55.4256	113.449	middle
120	199	mdm-MIR5225a-p3	TCCTCGACTGAAGCCTCTCACGCTT	25	-	2965819	2965962	atcaaagcgtagggactTCTGTCGAAGGTGAGATGGCGCcgaatgccatgtayattggtagctgcgattacaagctttatatagctagccaattcaggccagcaagcttcatctcTCCTCGACTGAAGCCTCTCACGCTTtgat	1	mdm-MIR5225a,	mdm-MIR5225a	atcaaagcgtagggactTCTGTCGAAGGTGAGATGGTGCcgaaggccatgtatattggtagctgcgattacaagctttatatagctagtcaattcaggccagcgagcttcatccctcctcgactgaagcctctcacgctttgat	mdm-MIR5225a-p3	tcctcgactgaagcctctcacgctt	3'	New	gp1a	((((((((((((((.((((.(((((.((.((((((.(((....(((((.......)))))...))).....((((((......(((.(((......))).))))))))))))))).))))))).)))).)))).))))))))))	144	47.9	-63.1	0.9	0	4	0	3.4641	low
121	200	mdm-miR5225a_2ss5TC22CT	TCTGCCGAAGGTGAGATGGTGT	22				atcaaagcgtagggactTCTGTCGAAGGTGAGATGGTGCcgaaggccatgtatattggtagctgcgattacaagctttatatagctagtcaattcaggccagcgagcttcatccctcctcgactgaagcctctcacgctttgat	1	mdm-MIR5225a,	mdm-MIR5225a	atcaaagcgtagggactTCTGTCGAAGGTGAGATGGTGCcgaaggccatgtatattggtagctgcgattacaagctttatatagctagtcaattcaggccagcgagcttcatccctcctcgactgaagcctctcacgctttgat	mdm-miR5225a	TCTGTCGAAGGTGAGATGGTGC	5'	Diff	gp1a	((((((((((((((.((((.(((((.((...((((..((((..((((.((...((((((((((((........)).......))))).))))).))))))..)).))..))))...))))))).)))).)))).))))))))))	144	48.6	-58.9	0.8	2	4	2.3094	3.4641	low
122	201	mdm-miR5225c	TCTGTCGTGGGTGAGATGGTGC	22	-	2660906	2661024	tcgaaatatcaaatcgtcgggactTCTGTCGTGGGTGAGATGGTGCcgatgccacgtaattcggggcagcgagcTTCATCTCTCCTCGACAGAAGcctctaatgctttgattctacaga	1	mdm-MIR5225c,	mdm-MIR5225c	tcgaaatatcaaatcgtcgggactTCTGTCGTGGGTGAGATGGTGCcgatgccacgtaattcggggcagcgagcttcatctctcctcgacagaagcctctaatgctttgattctacaga	mdm-miR5225c	TCTGTCGTGGGTGAGATGGTGC	5'	Yes	gp1a	.......((((((.(((.(((.(((((((((.(((.((((((..((((.((((.((.....)).)))).)).))..)))))).)))))))))))))))...))).))))))........	104	50.4	-50.9	0.8	227	247	262.117	213.908	high
122	202	mdm-MIR5225c-p3	TTCATCTCTCCTCGACAGAAG	21	-	2660906	2661024	tcgaaatatcaaatcgtcgggactTCTGTCGTGGGTGAGATGGTGCcgatgccacgtaattcggggcagcgagcTTCATCTCTCCTCGACAGAAGcctctaatgctttgattctacaga	1	mdm-MIR5225c,	mdm-MIR5225c	tcgaaatatcaaatcgtcgggactTCTGTCGTGGGTGAGATGGTGCcgatgccacgtaattcggggcagcgagcttcatctctcctcgacagaagcctctaatgctttgattctacaga	mdm-MIR5225c-p3	ttcatctctcctcgacagaag	3'	New	gp1a	.......((((((.(((.(((.(((((((((.(((.((((((..((((.((((.((.....)).)))).)).))..)))))).)))))))))))))))...))).))))))........	104	50.4	-50.9	0.8	68	95	78.5196	82.2724	middle
123	203	mdm-miR7120a_L+1R-1	TTGTTATATTGTCAGATTGTC	21	-	8444878	8445058	atgtatgtatatgtattaaaatgttcttttgccagccaatgtggcTTGTTATATTGTCAGATTGTCaatctgaacctttaattaccattaatttacgtaattaatggttcagattgaCAGTCTGACAATATAACGTGCcaaactgtttggcaattgagcattttcatacatatatatatat	1	mdm-MIR7120a,	mdm-MIR7120a	atgtatgtatatgtattaaaatgttcttttgccagccaatgtggctTGTTATATTGTCAGATTGTCAatctgaacctttaattaccattaatttacgtaattaatggttcagattgacagtctgacaatataacgtgccaaactgtttggcaattgagcattttcatacatatatatatat	mdm-miR7120a	TGTTATATTGTCAGATTGTCA	5'	Diff	gp1a	((((((((((((((((.(((((((((..((((((..((...((((..(((((((((((((((((((((((((((((.((((((((...........)))))))).)))))))))))))))))))))))))))))..))))...))..))))))..))))))))).))))))))))))))))	181	29.8	-99.8	1.8	616	1676	711.296	1451.46	high
123	204	mdm-MIR7120a-p3	CAGTCTGACAATATAACGTGC	21	-	8444878	8445058	atgtatgtatatgtattaaaatgttcttttgccagccaatgtggcTTGTTATATTGTCAGATTGTCaatctgaacctttaattaccattaatttacgtaattaatggttcagattgaCAGTCTGACAATATAACGTGCcaaactgtttggcaattgagcattttcatacatatatatatat	1	mdm-MIR7120a,	mdm-MIR7120a	atgtatgtatatgtattaaaatgttcttttgccagccaatgtggctTGTTATATTGTCAGATTGTCAatctgaacctttaattaccattaatttacgtaattaatggttcagattgacagtctgacaatataacgtgccaaactgtttggcaattgagcattttcatacatatatatatat	mdm-MIR7120a-p3	cagtctgacaatataacgtgc	3'	New	gp1a	((((((((((((((((.(((((((((..((((((..((...((((..(((((((((((((((((((((((((((((.((((((((...........)))))))).)))))))))))))))))))))))))))))..))))...))..))))))..))))))))).))))))))))))))))	181	29.8	-99.8	1.8	2600	6179	3002.22	5351.17	high
124	205	mdm-miR7121a	TCCTCTTGGTGATCGCCCTGT	21	-	2704735	2704891	ccggagccgccgtagaaatattactattaccatccTCCTCTTGGTGATCACCCTGTcccatatggccttctggattcagggcctgcacAGGGTGATTACCAAAGGGATGacggtaatatttaattcatgatgttggcaaactcgtcggagggaaatg	1	mdm-MIR7121b,	mdm-MIR7121b	caattcccagacctgaccggagccgccgtagaaatattactattaccatccTCCTCTTGGTGATCGCCCTGTcgcatatggcttctggattcagggcctgtacagggtgattaccaaagggatgacggtaatatttaattcatgatgttggcaaactcgtcggagggaaatg	mdm-miR7121a	TCCTCTTGGTGATCGCCCTGT	5'	Yes	gp1a	((...(((..(((......((((.(((((((.((.(((..((((((((((((((((.......((((((........))))))...))))))))))))))))..))).)).)))))))..)))).....)))..)))...(((....))))).....	132	48.4	-61.7	0.8	1069.67	929.167	1235.14	804.682	high
124	206	mdm-MIR7121b-p3_1ss15AG	AGGGTGATTACCAAGGGGATG	21	-	2704735	2704891	ccggagccgccgtagaaatattactattaccatccTCCTCTTGGTGATCACCCTGTcccatatggccttctggattcagggcctgcacAGGGTGATTACCAAAGGGATGacggtaatatttaattcatgatgttggcaaactcgtcggagggaaatg	1	mdm-MIR7121b,	mdm-MIR7121b	caattcccagacctgaccggagccgccgtagaaatattactattaccatccTCCTCTTGGTGATCGCCCTGTcgcatatggcttctggattcagggcctgtacagggtgattaccaaagggatgacggtaatatttaattcatgatgttggcaaactcgtcggagggaaatg	mdm-MIR7121b-p3	agggtgattaccaaagggatg	3'	New	gp1a	((...(((..(((......((((.(((((((.((.(((..((((((((((((((((.......((((((........))))))...))))))))))))))))..))).)).)))))))..)))).....)))..)))...(((....))))).....	132	48.4	-61.7	0.8	74	140	85.4478	121.244	middle
125	207	mdm-miR7121a	TCCTCTTGGTGATCGCCCTGT	21	-	2727060	2727191	gccgccgtagaaatattactattaccatccTCCTCTTGGTGATCGCCCTGTcccatatggcCTTCTGGATTCAGGGCCTGCACagggtgattaacaaagggatgacggtaatatttaattcatgatgttggc	1	mdm-MIR7121a,	mdm-MIR7121a	gccgccgtagaaatattactattaccatccTCCTCTTGGTGATCGCCCTGTcccatatggccttctggattcagggcctgcacagggtgattaacaaagggatgacggtaatatttaattcatgatgttggc	mdm-miR7121a	TCCTCTTGGTGATCGCCCTGT	5'	Yes	gp1a	(((..(((......((((.(((((((.((.(((..(((.((((((((((((.......((((((........))))))...)))))))))))).)))..))).)).)))))))..)))).....)))..)))	132	47	-50.5	0.8	1069.67	929.167	1235.14	804.682	high
125	208	mdm-MIR7121a-p3_1ss16CT	CTTCTGGATTCAGGGTCTGCAC	22	-	2727060	2727191	gccgccgtagaaatattactattaccatccTCCTCTTGGTGATCGCCCTGTcccatatggcCTTCTGGATTCAGGGCCTGCACagggtgattaacaaagggatgacggtaatatttaattcatgatgttggc	1	mdm-MIR7121a,	mdm-MIR7121a	gccgccgtagaaatattactattaccatccTCCTCTTGGTGATCGCCCTGTcccatatggccttctggattcagggcctgcacagggtgattaacaaagggatgacggtaatatttaattcatgatgttggc	mdm-MIR7121a-p3	cttctggattcagggcctgcac	3'	New	gp1a	(((..(((......((((.(((((((.((.(((..(((.((((((((((((.......((((((........))))))...)))))))))))).)))..))).)).)))))))..)))).....)))..)))	132	47	-50.5	0.8	1	0.5	1.1547	0.433013	low
126	209	mdm-miR7121d_L+1	CTCCTCTTGGTGATCGCCCTGC	22	-	2701549	2701675	tactattaccctcATCCTCTTGGTGATCGCCCTGCcccacccatatggccttctgaattcagggaacttctggattcagggcctgcatATGGACAGGGTGGTTACCAatgggatgacggtaatattt	3	mdm-MIR7121g,mdm-MIR7121f,mdm-MIR7121c,	mdm-MIR7121f	TCCTCTTGGTGATCGCCCTGCcggccttccggattcgggaacttctggattcagggcctgcatatggacatggcgattagcaaaggga	mdm-miR7121d	TCCTCTTGGTGATCGCCCTGC	5'	Diff	gp1a	...(((((((.((((((..(((((((((((((((......((((((((((..(((((((((((.....)))))))))))))))...)))))).)))))))))))))))..)))))).)))))))...	121	49.6	-68.2	1.1	0	1	0	0.866025	low
126	210	mdm-MIR7121c-p3	ATGGACAGGGTGATTACCA	19	-	2701549	2701675	tactattaccctcATCCTCTTGGTGATCGCCCTGCcccacccatatggccttctgaattcagggaacttctggattcagggcctgcatATGGACAGGGTGGTTACCAatgggatgacggtaatattt	3	mdm-MIR7121g,mdm-MIR7121f,mdm-MIR7121c,	mdm-MIR7121c	tattaccatckTCCTCTTGGTGATCGCCCTGTcccatatgtccttctggattcagggtctgcatatggacaggtgtccttctggattcagggtctgcatatggacagggtgattaccaaggtgatgacggtaata	mdm-MIR7121c-p3	atggacagggtgattacca	3'	New	gp1a	...(((((((.((((((..(((((((((((((((......((((((((((..(((((((((((.....)))))))))))))))...)))))).)))))))))))))))..)))))).)))))))...	121	49.6	-68.2	1.1	15.5	41.5	17.8979	35.9401	middle
126	211	mdm-MIR7121c-p3	ATGGACAGGGTGATTACCA	19	-	2714661	2714787	tactattaccctcatcctcttggtgatcgccctgccccacccatatggccttctgaattcagggaacttctggattcagggcctgcatATGGACAGGGTGGTTACCAatgggatgacggtaatattt	2	mdm-MIR7121f,mdm-MIR7121c,	mdm-MIR7121c	tattaccatckTCCTCTTGGTGATCGCCCTGTcccatatgtccttctggattcagggtctgcatatggacaggtgtccttctggattcagggtctgcatatggacagggtgattaccaaggtgatgacggtaata	mdm-MIR7121c-p3	atggacagggtgattacca	3'	New	gp1a	...(((((((.((((((..(((((((((((((((......((((((((((..(((((((((((.....)))))))))))))))...)))))).)))))))))))))))..)))))).)))))))...	121	49.6	-68.2	1.1	15.5	41.5	17.8979	35.9401	middle
127	212	mdm-miR7121d	TCCTCTTGGTGATCGCCCTGC	21	-	2701620	2701740	tattaccctcaTCCTCTTGGTGATCGCCCTGCcccacccatatggccttctgaattcagggaacttctggattcagggcctgcatatggacAGGGTGGTTACCAATGGGATGacggtaata	1	mdm-MIR7121d,	mdm-MIR7121d	tattaccctcaTCCTCTTGGTGATCGCCCTGCcccacccatatggccttctgaattcagggaacttctggattcagggcctgcatatggacagggtggttaccaatgggatgacggtaata	mdm-miR7121d	TCCTCTTGGTGATCGCCCTGC	5'	Yes	gp1a	(((((((.((((((..(((((((((((((((......((((((((((..(((((((((((.....)))))))))))))))...)))))).)))))))))))))))..)))))).)))))))	121	51.2	-67.4	1.1	791.667	799.667	914.138	692.532	high
127	213	mdm-MIR7121d-p3	AGGGTGGTTACCAATGGGATG	21	-	2701620	2701740	tattaccctcaTCCTCTTGGTGATCGCCCTGCcccacccatatggccttctgaattcagggaacttctggattcagggcctgcatatggacAGGGTGGTTACCAATGGGATGacggtaata	1	mdm-MIR7121d,	mdm-MIR7121d	tattaccctcaTCCTCTTGGTGATCGCCCTGCcccacccatatggccttctgaattcagggaacttctggattcagggcctgcatatggacagggtggttaccaatgggatgacggtaata	mdm-MIR7121d-p3	agggtggttaccaatgggatg	3'	New	gp1a	(((((((.((((((..(((((((((((((((......((((((((((..(((((((((((.....)))))))))))))))...)))))).)))))))))))))))..)))))).)))))))	121	51.2	-67.4	1.1	159	391.5	183.597	339.049	high
128	214	mdm-miR7121d_R+3	TCCTCTTGGTGATCGCCCTGCTTG	24				TCCTCTTGGTGATCGCCCTGCcggccttccggattcgggaacttctggattcagggcctgcatatggacatggcgattagcaaaggga	1	mdm-MIR7121f,	mdm-MIR7121f	TCCTCTTGGTGATCGCCCTGCcggccttccggattcgggaacttctggattcagggcctgcatatggacatggcgattagcaaaggga	mdm-miR7121d	TCCTCTTGGTGATCGCCCTGC	5'	Diff	gp1a	(((..(((.((((((((.((((((((((..(((((((((....))))))))))))))).......)).)).)))))))).)))..)))	88	56.8	-42.2	0.8	1	0	1.1547	0	low
129	215	mdm-miR7122a	TTATACAGAGAAATCACGGTCG	22	-	24830256	24830377	gggttcattccattcttTTATACAGAGAAATCACGGTCGagatcaaaactcagaagtctgtcagattctctctctccgtcgtctcaACCGTGTTTTTCTGTATAAAGagatgtactggatcc	1	mdm-MIR7122a,	mdm-MIR7122a	gggttcattccattcttTTATACAGAGAAATCACGGTCGagatcaaaactcagaagtctgtcagattctctctctccgtcgtctcaaccgtgtttttctgtataaagagatgtactggatcc	mdm-miR7122a	TTATACAGAGAAATCACGGTCG	5'	Yes	gp1a	(((((((...(((..(((((((((((((((.((((((.(((((........(((((((.....)))).))).........))))).)))))))))))))))))))))..)))...)))))))	122	41.8	-45.3	0.9	220	270	254.034	233.827	high
129	216	mdm-MIR7122a-p3_1ss10TC	ACCGTGTTTCTCTGTATAAAG	21	-	24830256	24830377	gggttcattccattcttTTATACAGAGAAATCACGGTCGagatcaaaactcagaagtctgtcagattctctctctccgtcgtctcaACCGTGTTTTTCTGTATAAAGagatgtactggatcc	1	mdm-MIR7122a,	mdm-MIR7122a	gggttcattccattcttTTATACAGAGAAATCACGGTCGagatcaaaactcagaagtctgtcagattctctctctccgtcgtctcaaccgtgtttttctgtataaagagatgtactggatcc	mdm-MIR7122a-p3	accgtgtttttctgtataaag	3'	New	gp1a	(((((((...(((..(((((((((((((((.((((((.(((((........(((((((.....)))).))).........))))).)))))))))))))))))))))..)))...)))))))	122	41.8	-45.3	0.9	438	2145	505.759	1857.62	high
130	217	mdm-miR7124a	CACCAATATCAACTTTATTTG	21	+	26323822	26324019	attaagctaataacattatataggacaCACCAATATCAACTTTATTTGttcattaatacttataaagtcattacactagaattttctttgaaagaaaattctagtgtattgactttataagtattaatggctttggtattaattaatgaacaAATAAAGTTGATATTGGTGTGtcgtctataatgtcattagcttaat	2	mdm-MIR7124b,mdm-MIR7124a,	mdm-MIR7124a	gacaCACCAATATCAACTTTATTTGttcattaatacttataaagtcattacactagaattttctttgaaagaaaattctagtgtattgactttataagtattaatggctttggtattaattaatgaacaaataaagttgatattggtgtgtc	mdm-miR7124a	CACCAATATCAACTTTATTTG	5'	Yes	gp1a	(((((((((((.((((((((...(((((((((((((((((((((((((((((((((((((((((((((((.(((((((((((((((((...))))))))))))))))).)))))))))))))))))...((....))........))))))))))))))))))))))))))))))...)))))))).)))))))))))	198	24.2	-107	2.2	21	80	24.2487	69.282	middle
130	218	mdm-MIR7124b-p3	AATAAAGTTGATATTGGTGTG	21	+	26323822	26324019	attaagctaataacattatataggacaCACCAATATCAACTTTATTTGttcattaatacttataaagtcattacactagaattttctttgaaagaaaattctagtgtattgactttataagtattaatggctttggtattaattaatgaacaAATAAAGTTGATATTGGTGTGtcgtctataatgtcattagcttaat	2	mdm-MIR7124b,mdm-MIR7124a,	mdm-MIR7124b	attaagctaataacattatataggacaCACCAATATCAACTTTATTTGttcattaatacttataaagtcattacactagaattttctttgaaagaaaattctagtgtattgactttataagtattaatggctttggtattaattaatgaacaaataaagttgatattggtgtgtcgtctataatgtcattagcttaat	mdm-MIR7124b-p3	aataaagttgatattggtgtg	3'	New	gp1a	(((((((((((.((((((((...(((((((((((((((((((((((((((((((((((((((((((((((.(((((((((((((((((...))))))))))))))))).)))))))))))))))))...((....))........))))))))))))))))))))))))))))))...)))))))).)))))))))))	198	24.2	-107	2.2	96	103	110.851	89.2006	middle
131	219	mdm-MIR7125-p5_2ss9CG18GT	AAAGCTCTGAAATGCAAT	18	+	23753892	23753998	AAAGCTCTCAAATGCAAGctagttgtaataagttcaatctttttatggccagtagtgccctaaataagcatCGAACTTATTGCAACTAGCTTtaatttttgagtttt	1	mdm-MIR7125,	mdm-MIR7125	aaagctctcaaatgcaagctagttgtaataagttcaatctttttatggccagtagtgccctaaataagcatCGAACTTATTGCAACTAGCTTtaatttttgagtttt	mdm-MIR7125-p5	aaagctctcaaatgcaag	5'	New	gp1a	(((((((..((((..((((((((((((((((((((.(((((((((.(((.......))).)))).))).)).))))))))))))))))))))..))))..)))))))	107	32.7	-42.6	1.2	0	1	0	0.866025	low
131	220	mdm-miR7125	CGAACTTATTGCAACTAGCTT	21	+	23753892	23753998	AAAGCTCTCAAATGCAAGctagttgtaataagttcaatctttttatggccagtagtgccctaaataagcatCGAACTTATTGCAACTAGCTTtaatttttgagtttt	1	mdm-MIR7125,	mdm-MIR7125	aaagctctcaaatgcaagctagttgtaataagttcaatctttttatggccagtagtgccctaaataagcatCGAACTTATTGCAACTAGCTTtaatttttgagtttt	mdm-miR7125	CGAACTTATTGCAACTAGCTT	3'	Yes	gp1a	(((((((..((((..((((((((((((((((((((.(((((((((.(((.......))).)))).))).)).))))))))))))))))))))..))))..)))))))	107	32.7	-42.6	1.2	24	12	27.7128	10.3923	middle
132	221	mdm-miR7127a	ATACTCATCGAATTTGTCATA	21	+	1309091	1309231	gaatcattggaATACTCATCGAATTTGTCATAgtgtttcagttgtgttatggaaccaatttttctcccactcccatacttaccacccaattaatggcacAGCTAGAACACTCTGACAAATTGGatgagtattccaatagtc	2	mdm-MIR7127b,mdm-MIR7127a,	mdm-MIR7127a	attggaATACTCATCGAATTTGTCATAgtgtttcagttgtgttatggaaccaatttttctcccactcccatacttaccacccaattaatggcacagctagaacactctgacaaattggatgagtattccaat	mdm-miR7127a	ATACTCATCGAATTTGTCATA	5'	Yes	gp1a	.....(((((((((((((((.(((((((((.((((((..(((((((.(((((....................)))))........(((.....))))))))))..)))))).))))))))).)))))))))))))))....	132	38.3	-57.2	1.1	6	8	6.9282	6.9282	low
132	222	mdm-MIR7127b-p3	AGCTAGAACACTCTGACAAATTGG	24	+	1309091	1309231	gaatcattggaATACTCATCGAATTTGTCATAgtgtttcagttgtgttatggaaccaatttttctcccactcccatacttaccacccaattaatggcacAGCTAGAACACTCTGACAAATTGGatgagtattccaatagtc	2	mdm-MIR7127b,mdm-MIR7127a,	mdm-MIR7127b	gaatcattggaATACTCATCGAATTTGTCATAgtgtttcagttgtgttatggaaccaatttttctcccactcccatacmtaccacccaattaatggcacagctagaacactctgacaaattggatgagtwttccaatagtc	mdm-MIR7127b-p3	agctagaacactctgacaaattgg	3'	New	gp1a	.....(((((((((((((((.(((((((((.((((((..(((((((.(((((....................)))))........(((.....))))))))))..)))))).))))))))).)))))))))))))))....	132	38.3	-57.2	1.1	3	1	3.4641	0.866025	low
1	1	ppe-MIR171a-p3_2ss11CT18TA	ATATCACGTGTCACTGTA	18	+	7906893	7907008	ggatcagtttgaacgggatattggtccggttcaataagaaaacagtgctctcaaagtgcttgagctcggctttttgattgagccgtgccaATATCACGTGTCACTGTTcctcttat	1	ppe-MIR171a,	ppe-MIR171a	aatggatcggtttaacgggatattggtccggttcaataagaaagcagtgctctaagtgcttgagctctgcttttTGATTGAGCCGTGCCAATATCacgtgccactgttcctttat	ppe-MIR171a-p3	ATATCacgtgccactgtt	3'	New	gp1b	(((.((((....(((.((((((((..(((((((((.(((((.....((((...........)))).....))))).)))))))))..)))))))).)))...)))).)))......	110	44.8	-45.7	0.9	1	0	1.1547	0	low
2	2	vvi-MIR319f-p5	AGCTGCCGACTCATTCATTCA	21	-	4474348	4474532	gtttragtgagctttcttcagtccactcatggaagggcaaagggtttgaattAGCTGCCGACTCATTCATTCAaactcagtagaaatggagtggatatttcwactgtgaatgtgtgaatgatgcgggagataacttcattcttttcttctctgtgcTTGGACTGAAGGGAGCTCCCTTTtactgt	1	vvi-MIR319f,	vvi-MIR319f	agtggtttaagagagcttccttcagtccactcatggatgggttaggggtttggattagctgccgactcattcattcaaacacagtagaatggaaatggagtttactactgtgaatgtgtgaatgatgcgggaggtaaatttcatccttttcttgtctgtgcTTGGACTGAAGGGAGCTCCCTtctactgtttt	vvi-MIR319f-p5	agctgccgactcattcattca	5'	New	gp1b	((...((.(((((..((((((((((..((..((..((.((((((..(((((((.((.(((..(((((((..((....((((.((((((.......)))))).))))....))..)))))))..))).)).))).)))).))))))))..))..))..))))))))))..))))).))...))...	182	42.2	-75.5	1	7	13	8.0829	11.2583	middle
2	3	vvi-miR319b_R+2	TTGGACTGAAGGGAGCTCCCTTC	23	-	4474348	4474532	gtttragtgagctttcttcagtccactcatggaagggcaaagggtttgaattAGCTGCCGACTCATTCATTCAaactcagtagaaatggagtggatatttcwactgtgaatgtgtgaatgatgcgggagataacttcattcttttcttctctgtgcTTGGACTGAAGGGAGCTCCCTTTtactgt	1	vvi-MIR319f,	vvi-MIR319f	agtggtttaagagagcttccttcagtccactcatggatgggttaggggtttggattagctgccgactcattcattcaaacacagtagaatggaaatggagtttactactgtgaatgtgtgaatgatgcgggaggtaaatttcatccttttcttgtctgtgcTTGGACTGAAGGGAGCTCCCTtctactgtttt	vvi-miR319b	TTGGACTGAAGGGAGCTCCCT	3'	Diff	gp1b	((...((.(((((..((((((((((..((..((..((.((((((..(((((((.((.(((..(((((((..((....((((.((((((.......)))))).))))....))..)))))))..))).)).))).)))).))))))))..))..))..))))))))))..))))).))...))...	182	42.2	-75.5	1	65	172	75.0555	148.956	middle
3	4	ppe-miR393a_L-2R+3	TCCAAAGGGATCGCATTGATCC	22	-	29015815	29015910	tagaggaggcaTCCAAAGGGATCGCATTGATCCcagctaactatttatgtccatcgcttggtttggATCATGCTATCCCTTTGGATttctcctttg	1	ppe-MIR393a,	ppe-MIR393a	tagaggaagCATCCAAAGGGATCGCATTGAtcccaactagctatctcttccatggtttaatttggatcatgctatccctttggatatctcctttg	ppe-miR393a	CATCCAAAGGGATCGCATTGA	5'	Diff	gp1b	((((((((..((((((((((((.((((.(((((.((((((.................)))))).))))))))).))))))))))))..))))))))	96	44.8	-46.9	1.1	17	33	19.6299	28.5788	middle
3	5	ppe-MIR393a-p3	ATCATGCTATCCCTTTGGAT	20	-	29015815	29015910	tagaggaggcaTCCAAAGGGATCGCATTGATCCcagctaactatttatgtccatcgcttggtttggATCATGCTATCCCTTTGGATttctcctttg	1	ppe-MIR393a,	ppe-MIR393a	tagaggaagCATCCAAAGGGATCGCATTGAtcccaactagctatctcttccatggtttaatttggatcatgctatccctttggatatctcctttg	ppe-MIR393a-p3	atcatgctatccctttggat	3'	New	gp1b	((((((((..((((((((((((.((((.(((((.((((((.................)))))).))))))))).))))))))))))..))))))))	96	44.8	-46.9	1.1	1	5	1.1547	4.33013	low
4	6	peu-MIR2916-p5_1ss5AG	TACCGTCCTAGTCTCAACCATA	22	-	21905061	21905151	tgggggctcgaagacgatcagaTACCGTCCTAGTCTCAACCATAaacgaTGCCGACCAGGGATCGGCGGATGTtacttttaggactccgcc	1	peu-MIR2916,	peu-MIR2916	TGGGGACTCGAAGACGATCATATaccatcctagtctcaaccataaacgatgccgaccagggattggcggatgttgcttctaggagtccgcca	peu-MIR2916-p5	Taccatcctagtctcaaccata	5'	New	gp1b	..((((((....((((.........))))..)))))).........((((.((.....)).))))(((((.(((........)))))))).	35	54.9	-26.2	0.5	4468	18376	5159.2	15914.1	high
4	7	peu-MIR2916-p3_1ss15TC	TGCCGACCAGGGATCGGCGGATGT	24	-	21905061	21905151	tgggggctcgaagacgatcagaTACCGTCCTAGTCTCAACCATAaacgaTGCCGACCAGGGATCGGCGGATGTtacttttaggactccgcc	1	peu-MIR2916,	peu-MIR2916	TGGGGACTCGAAGACGATCATATaccatcctagtctcaaccataaacgatgccgaccagggattggcggatgttgcttctaggagtccgcca	peu-MIR2916-p3	tgccgaccagggattggcggatgt	3'	New	gp1b	..((((((....((((.........))))..)))))).........((((.((.....)).))))(((((.(((........)))))))).	35	54.9	-26.2	0.5	6767	18183	7813.86	15746.9	high
5	8	rgl-MIR5141-p3	ACTGAGCGGCAGACCCGACGCGAC	24	+	173950	174111	ttgagtaatgcctgagtcgcggcatcaaggtctgacccaaattgagcaagggcggccacttcgcgatattgtgccaattccagttttgaactaccgcagacttgtttcataatttttaACTGAGCGGCAGACCCGACGCGACtgacagataagcccacgtta	1	rgl-MIR5141,	rgl-MIR5141	ttgagtaatgcctgagtcgcagcatcaaggtctgagccaaattgagcaaaggcggccacttcgcgatattgtgccaattccagttttgaactaccgcatacttgtttcatagctttcaactgagcggcAGACCCGACGCGACTGACAGATAAgccgacgtta	rgl-MIR5141-p3	actgagcggcAGACCCGACGCGAC	3'	New	gp1b	...........((((((((((.......((((((.((..(((((.((((..((((.....))))....))))..))))).(((((..(((.((..((......))....)).)))..)))))...))))))))...)))))))..)))..............	137	49.4	-37.6	0.5	8	0	9.2376	0	low
6	9	ppe-MIR6284-p5_1ss16TC	TGAGAAGCTCTACATCTATAGG	22	+	31715554	31715645	gtTGAGAAGCTCTACATCTATAGGtccgttgcagggccaaggtttgacatgcctggttttgtttggaCCATGGATGAAGATTCGGCATTgag	1	ppe-MIR6284,	ppe-MIR6284	gtcctgttgagaagctctacatttataggtccgtcgctggtccaaggtttgacatgcctggctttgTTTGGACCATGGATGAAGATTctgcagtgag	ppe-MIR6284-p5	tgagaagctctacatttatagg	5'	New	gp1b	(..(((....(((.(((((((.((((((..(((..((((.(((.......)))))))..))).))))))))))))).))))))..)......	86	47.8	-37.5	0.9	0	1	0	0.866025	low
6	10	ppe-MIR6284-p3_2ss17TG21GT	CCATGGATGAAGATTCGGCATT	22	+	31715554	31715645	gtTGAGAAGCTCTACATCTATAGGtccgttgcagggccaaggtttgacatgcctggttttgtttggaCCATGGATGAAGATTCGGCATTgag	1	ppe-MIR6284,	ppe-MIR6284	gtcctgttgagaagctctacatttataggtccgtcgctggtccaaggtttgacatgcctggctttgTTTGGACCATGGATGAAGATTctgcagtgag	ppe-MIR6284-p3	CCATGGATGAAGATTctgcagt	3'	New	gp1b	(..(((....(((.(((((((.((((((..(((..((((.(((.......)))))))..))).))))))))))))).))))))..)......	86	47.8	-37.5	0.9	7	9	8.0829	7.79423	low
1	1	ptc-miR162a_R+1	TCGATAAACCTCTGCATCCAGT	22	-	26935953	26936087	gttggggtcgggtgggagtgcactggaggcagcggttcatcgatctgtttatgagatttgttgtgaaaaaacacagaacatgaatcggTCGATAAACCTCTGCATCCAGCgctcactctctcattcttctcttta	8	ptc-MIR162b,lus-MIR162a,lus-MIR162b,bra-MIR162,bna-MIR162a,tcc-MIR162,htu-MIR162a,hpe-MIR162a,	ptc-MIR162b	tgagaagacactggaggcagcggttcatcgatcttttcctgaagatttttttgttttacacgaacaacacgaaccgaTCGATAAACCTCTGCATCCAGtgcttccct	ptc-miR162a	TCGATAAACCTCTGCATCCAG	3'	Diff	gp2a	...((((..(..((((((.((.(((((.((((.((((.(((((((..((((((...(((((.((......))))))).))))))..))))))).)))).)))).))))).)).....))))))..)..))))...	129	47.4	-55.7	0.9	38	47	43.8786	40.7032	middle
2	2	mtr-miR164d_2ss17AG21TG	TGGAGAAGCAGGGCACGTGCG	21	-	28064289	28064410	atgggtgagtagttcgtgtTGGAGAAGCAGGGCACGTGCAaattctagctcgagcaatccttcatcaggagcttaaaaactttgcacttgctcrccttctccaacacaagcttctcacctct	25	mtr-MIR164d,gma-MIR164f,gma-MIR164j,ptc-MIR164a,ptc-MIR164b,ptc-MIR164d,ptc-MIR164c,ath-MIR164c,aly-MIR164c,vvi-MIR164d,vvi-MIR164a,mes-MIR164c,mes-MIR164a,lus-MIR164d,lus-MIR164e,cme-MIR164a,bra-MIR164b,bra-MIR164c,bra-MIR164d,bna-MIR164b,tcc-MIR164a,rco-MIR164b,rco-MIR164a,cca-MIR164,hci-MIR164a,	mtr-MIR164d	cacgtTGGAGAAGCAGGGCACATGCTtgattttatcaaagttctgagcatgtgctcttgctctccatcatgg	mtr-miR164d	TGGAGAAGCAGGGCACATGCT	5'	Diff	gp2a	..(((((((.((((.((((((((((((..(((((.(((((((.........((((..((((.....))))))))......))))))).)))))..)))))))))))).)))).)))))))..	118	47.5	-59.4	1	374	100	431.858	86.6025	high
3	3	gma-miR166a-5p_2ss15CT16TA	GGAATGTTGTCTGGTACGAGG	21	+	28488299	28488375	gttttgaggGGAATGTTGTCTGGTACGAGGctaataagtcagcaattccTCGGACCAGGCTTCATTCCCCTcaacta	47	ppe-MIR166c,mtr-MIR166b,mtr-MIR166c,mtr-MIR166f,gma-MIR166t,gma-MIR166s,gma-MIR166p,gma-MIR166u,gma-MIR166r,gma-MIR166k,ptc-MIR166i,ptc-MIR166m,ptc-MIR166l,ptc-MIR166q,ptc-MIR166n,ptc-MIR166o,ath-MIR165a,ath-MIR166e,aly-MIR165a,aly-MIR166e,vvi-MIR166a,vvi-MIR166b,mes-MIR166c,mes-MIR166j,lus-MIR166c,lus-MIR166a,lus-MIR166e,lus-MIR166f,lus-MIR166b,cme-MIR166e,bna-MIR166f,bna-MIR166e,tcc-MIR166c,sly…	gma-MIR166u	gaggttgagaGGAATGTTGTCTGGCTCGAGGtcatggaggaggaggagagtactgagatgagtgaaagtttccaatggaaatttaccctcttaacacaaaaaaaaattgattcTCGGACCAGGCTTCATTCCCCacaccca	gma-miR166a-5p	GGAATGTTGTCTGGCTCGAGG	5'	Diff	gp2a	...((((((((((((..(((((((.(((((.................))))).)))))))..))))))))))))...	71	48.1	-39.7	1.1	22.5	42	25.9808	36.3731	middle
3	4	ppe-miR166a_R+1_1ss21CT	TCGGACCAGGCTTCATTCCCTT	22	+	28488299	28488375	gttttgaggGGAATGTTGTCTGGTACGAGGctaataagtcagcaattccTCGGACCAGGCTTCATTCCCCTcaacta	47	ppe-MIR166c,mtr-MIR166b,mtr-MIR166c,mtr-MIR166f,gma-MIR166t,gma-MIR166s,gma-MIR166p,gma-MIR166u,gma-MIR166r,gma-MIR166k,ptc-MIR166i,ptc-MIR166m,ptc-MIR166l,ptc-MIR166q,ptc-MIR166n,ptc-MIR166o,ath-MIR165a,ath-MIR166e,aly-MIR165a,aly-MIR166e,vvi-MIR166a,vvi-MIR166b,mes-MIR166c,mes-MIR166j,lus-MIR166c,lus-MIR166a,lus-MIR166e,lus-MIR166f,lus-MIR166b,cme-MIR166e,bna-MIR166f,bna-MIR166e,tcc-MIR166c,sly…	ppe-MIR166c	ggaagcatgtccttttgaggggaatgttgtctggcacgaggccaccaatcttggttccttccaaatttcaatccataccgatctttgatcagaatttacgttctacgtacagacgctcagggactgtgtatgttagtgtccTCGGACCAGGCTTCATTCCCCtcaattcactgctttc	ppe-miR166a	TCGGACCAGGCTTCATTCCCC	3'	Diff	gp2a	...((((((((((((..(((((((.(((((.................))))).)))))))..))))))))))))...	71	48.1	-39.7	1.1	26.5	14	30.5996	12.1244	middle
4	5	gma-miR166a-5p_1ss21GA	GGAATGTTGTCTGGCTCGAGA	21	+	19524395	19524497	aacagttgtggGGAATGTTGTCTGGTTCGAGAtctttcaataaaacttgaagatcgttatcatctgaatgatcTCGGACCAGGCTTCATTCCCCTcaacttgg	39	mtr-MIR166b,mtr-MIR166c,mtr-MIR166f,gma-MIR166p,gma-MIR166u,gma-MIR166r,gma-MIR166j,gma-MIR166h,gma-MIR166k,ptc-MIR166q,ptc-MIR166n,ptc-MIR166o,ath-MIR165b,ath-MIR165a,gra-MIR166d,gra-MIR166c,aly-MIR165a,aly-MIR165b,vvi-MIR166a,mes-MIR166j,mes-MIR166h,lus-MIR166e,lus-MIR166f,lus-MIR166b,cme-MIR166e,cme-MIR166i,cme-MIR166g,bna-MIR166f,tcc-MIR166b,tcc-MIR166c,csi-MIR166b,aqc-MIR166a,aqc-MIR166e,aqc…	gma-MIR166u	gaggttgagaGGAATGTTGTCTGGCTCGAGGtcatggaggaggaggagagtactgagatgagtgaaagtttccaatggaaatttaccctcttaacacaaaaaaaaattgattcTCGGACCAGGCTTCATTCCCCacaccca	gma-miR166a-5p	GGAATGTTGTCTGGCTCGAGG	5'	Diff	gp2a	...(((((.((((((((..(((((((((((((((.((((........((.....))........)))).)))))))))))))))..)))))))).)))))...	97	42.7	-51.3	1.2	142.5	367	164.545	317.831	high
4	6	mtr-miR166c_R+1_2ss17TC20TC	TCGGACCAGGCTTCATCCCCCT	22	+	19524395	19524497	aacagttgtggGGAATGTTGTCTGGTTCGAGAtctttcaataaaacttgaagatcgttatcatctgaatgatcTCGGACCAGGCTTCATTCCCCTcaacttgg	39	mtr-MIR166b,mtr-MIR166c,mtr-MIR166f,gma-MIR166p,gma-MIR166u,gma-MIR166r,gma-MIR166j,gma-MIR166h,gma-MIR166k,ptc-MIR166q,ptc-MIR166n,ptc-MIR166o,ath-MIR165b,ath-MIR165a,gra-MIR166d,gra-MIR166c,aly-MIR165a,aly-MIR165b,vvi-MIR166a,mes-MIR166j,mes-MIR166h,lus-MIR166e,lus-MIR166f,lus-MIR166b,cme-MIR166e,cme-MIR166i,cme-MIR166g,bna-MIR166f,tcc-MIR166b,tcc-MIR166c,csi-MIR166b,aqc-MIR166a,aqc-MIR166e,aqc…	mtr-MIR166f	tgtttggaatgaggtttgttccaagatcatcacacatcatgtttcttcttccctttcaataattcttgattaatttatgttcatacatctatatatatatctatatatattatcaagtcattacatgcatgggatgagatattgagagtgatcTCGGACCAGGCTTCATTCCTCacacc	mtr-miR166c	TCGGACCAGGCTTCATTCCTC	3'	Diff	gp2a	...(((((.((((((((..(((((((((((((((.((((........((.....))........)))).)))))))))))))))..)))))))).)))))...	97	42.7	-51.3	1.2	53.5	29.5	61.7765	25.5477	middle
5	7	mtr-miR166b_2ss20TC21AT	TCGGACCAGGCTTCATTCCCT	21	-	21912580	21912682	aaggtgttgaggggaatgctgtctggttcgagaccattcctttgaagcaaagaacatgaacatcgaatgattTCGGACCAGGCTTCATTCCCCctaacacaaa	48	mtr-MIR166b,mtr-MIR166c,mtr-MIR166f,gma-MIR166u,gma-MIR166m,gma-MIR166j,gma-MIR166h,gma-MIR166r,gma-MIR166k,ptc-MIR166q,ptc-MIR166n,ptc-MIR166o,ptc-MIR166p,ath-MIR165a,ath-MIR165b,gra-MIR166c,gra-MIR166d,stu-MIR166b,aly-MIR165a,aly-MIR165b,vvi-MIR166a,vvi-MIR166b,mes-MIR166h,mes-MIR166i,mes-MIR166j,lus-MIR166k,lus-MIR166e,lus-MIR166f,lus-MIR166b,cme-MIR166g,cme-MIR166e,cme-MIR166i,bna-MIR166f,tcc…	mtr-MIR166b	gttgatgggaatgttgtttggctcgaggtaataactaactcaatttctttgtctttgaaagcttttctttgtttcactctttttgattcttagaaagttgaaactaagtgagctttaaaggtttgattttgatgtgtgattatcTCGGACCAGGCTTCATTCCTAccaac	mtr-miR166b	TCGGACCAGGCTTCATTCCTA	3'	Diff	gp2a	...(((((..((((((((..(((((((((((((.((((((((((...)))))............))))).)))))))))))))..))))))))..)))))...	97	45.6	-48.6	1	18927	11579.5	21855	10028.1	high
6	7	mtr-miR166b_2ss20TC21AT	TCGGACCAGGCTTCATTCCCT	21	-	14404538	14404640	aacagttgagggaaatgttgtctggttcgagatctttcagtgaagcttggatattgtcatcatctgaatgattTCGGACCAGGCTTCATTCCCCtcaactagg	51	mtr-MIR166b,mtr-MIR166c,mtr-MIR166f,gma-MIR166p,gma-MIR166u,gma-MIR166j,gma-MIR166m,gma-MIR166h,gma-MIR166r,gma-MIR166k,ptc-MIR166m,ptc-MIR166q,ptc-MIR166n,ptc-MIR166o,ptc-MIR166p,ath-MIR165b,ath-MIR165a,gra-MIR166d,gra-MIR166c,stu-MIR166b,aly-MIR165a,aly-MIR165b,vvi-MIR166a,vvi-MIR166b,mes-MIR166h,mes-MIR166i,mes-MIR166j,lus-MIR166k,lus-MIR166e,lus-MIR166f,lus-MIR166b,cme-MIR166g,cme-MIR166e,bna…	mtr-MIR166b	gttgatgggaatgttgtttggctcgaggtaataactaactcaatttctttgtctttgaaagcttttctttgtttcactctttttgattcttagaaagttgaaactaagtgagctttaaaggtttgattttgatgtgtgattatcTCGGACCAGGCTTCATTCCTAccaac	mtr-miR166b	TCGGACCAGGCTTCATTCCTA	3'	Diff	gp2a	...(((((((((.((((..(((((((((((((((.((((((((.((.........))..))).))))).)))))))))))))))..)))).)))))))))...	97	43.7	-51.6	1.1	18927	11579.5	21855	10028.1	high
7	8	ppe-miR167c	TGAAGCTGCCAGCATGATCTGA	22	-	30108213	30108323	ttatcgtgcacctccaacagtTGAAGCTGCCAGCATGATCTAAgctatctttgtatacaggaaaggctatAGATCATGTGGTAGCTTCACctgttgaatgaagcacgagaa	38	ppe-MIR167c,mtr-MIR167b,gma-MIR167c,gma-MIR167g,ptc-MIR167e,ath-MIR167a,ath-MIR167d,gra-MIR167a,gra-MIR167b,aly-MIR167a,aly-MIR167d,vvi-MIR167a,nta-MIR167a,nta-MIR167c,nta-MIR167b,mes-MIR167d,mes-MIR167f,mes-MIR167e,mes-MIR167a,lus-MIR167g,lus-MIR167i,lus-MIR167f,cme-MIR167f,cme-MIR167d,bra-MIR167d,bra-MIR167b,bna-MIR167d,cpa-MIR167d,rco-MIR167c,lja-MIR167,csi-MIR167c,csi-MIR167a,cca-MIR167,gso-M…	ppe-MIR167c	gtcgtcgtgcacttccaactgtTGAAGCTGCCAGCATGATCTGAgctttcttttttataagaaaggctagatcatgtggtagcttcatctgttgactggagcatggtagac	ppe-miR167c	TGAAGCTGCCAGCATGATCTGA	5'	Yes	gp2a	...((((((.....((((((.(((((((((((.(((((((((((((.((((.(....)))))..)))).)))))))))))))))))))).))))))......))))))...	105	43.2	-53.4	1.1	97	97	112.006	84.0045	middle
7	9	ppe-MIR167c-p3	AGATCATGTGGTAGCTTCAT	20	-	30108213	30108323	ttatcgtgcacctccaacagtTGAAGCTGCCAGCATGATCTAAgctatctttgtatacaggaaaggctatAGATCATGTGGTAGCTTCACctgttgaatgaagcacgagaa	38	ppe-MIR167c,mtr-MIR167b,gma-MIR167c,gma-MIR167g,ptc-MIR167e,ath-MIR167a,ath-MIR167d,gra-MIR167a,gra-MIR167b,aly-MIR167a,aly-MIR167d,vvi-MIR167a,nta-MIR167a,nta-MIR167c,nta-MIR167b,mes-MIR167d,mes-MIR167f,mes-MIR167e,mes-MIR167a,lus-MIR167g,lus-MIR167i,lus-MIR167f,cme-MIR167f,cme-MIR167d,bra-MIR167d,bra-MIR167b,bna-MIR167d,cpa-MIR167d,rco-MIR167c,lja-MIR167,csi-MIR167c,csi-MIR167a,cca-MIR167,gso-M…	ppe-MIR167c	gtcgtcgtgcacttccaactgtTGAAGCTGCCAGCATGATCTGAgctttcttttttataagaaaggctagatcatgtggtagcttcatctgttgactggagcatggtagac	ppe-MIR167c-p3	agatcatgtggtagcttcat	3'	New	gp2a	...((((((.....((((((.(((((((((((.(((((((((((((.((((.(....)))))..)))).)))))))))))))))))))).))))))......))))))...	105	43.2	-53.4	1.1	1	0	1.1547	0	low
8	8	ppe-miR167c	TGAAGCTGCCAGCATGATCTGA	22	-	21244144	21244252	ttatcgtgcacctccaatagtTGAAGCTGCCAGCATGATCTAAgctttctttgtacataggacaggctagatcatgtggtcgcttcacctgttgaatgaagcacgagaa	33	ppe-MIR167c,mtr-MIR167b,gma-MIR167c,gma-MIR167g,ptc-MIR167e,ath-MIR167d,gra-MIR167a,gra-MIR167b,aly-MIR167d,vvi-MIR167a,nta-MIR167a,nta-MIR167c,nta-MIR167b,mes-MIR167d,mes-MIR167f,mes-MIR167e,mes-MIR167a,lus-MIR167g,lus-MIR167i,lus-MIR167f,cme-MIR167f,cme-MIR167d,bna-MIR167d,cpa-MIR167d,rco-MIR167c,lja-MIR167,csi-MIR167c,csi-MIR167a,cca-MIR167,gso-MIR167a,dpr-MIR167c,ctr-MIR167,ccl-MIR167b,	ppe-MIR167c	gtcgtcgtgcacttccaactgtTGAAGCTGCCAGCATGATCTGAgctttcttttttataagaaaggctagatcatgtggtagcttcatctgttgactggagcatggtagac	ppe-miR167c	TGAAGCTGCCAGCATGATCTGA	5'	Yes	gp2a	...((((((.....((((((.((((((..(((.(((((((((.((((((((.......)))).))))))))))))))))..)))))).))))))......))))))...	103	45	-47.6	1	97	97	112.006	84.0045	middle
9	10	ppe-miR167a_R+1_1ss21AG	TGAAGCTGCCAGCATGATCTGG	22	+	31718483	31718608	caagggaaaaagTGAAGCTGCCAGCATGATCTAGctttggctaaagatgtatataatcacgtatatatgtatcagttctattaaccctggctaggtcatgctctgacagcttcactccttcctgtt	19	ppe-MIR167a,gma-MIR167d,gma-MIR167c,ath-MIR167d,gra-MIR167a,gra-MIR167b,aly-MIR167d,vvi-MIR167a,nta-MIR167a,nta-MIR167c,nta-MIR167b,mes-MIR167a,lus-MIR167g,lus-MIR167i,lus-MIR167f,rco-MIR167c,lja-MIR167a,csi-MIR167c,cca-MIR167,	ppe-MIR167a	gtcacaagggaaaaagTGAAGCTGCCAGCATGATCTAgctttggttacagatatcatacatatatctatatagatagttcattagtaaccctagctaggtcatgctctgacagcctcactccttcccatttgggac	ppe-miR167a	TGAAGCTGCCAGCATGATCTA	5'	Diff	gp2a	...(((((..((((((((((.(((((((((((((((..((.((((((((((((((..........)))))).))..))).))).))..))))))))))))))..).))))))))))..)))))...	120	41.3	-50.9	1	8.5	4.5	9.81495	3.89711	low
10	10	ppe-miR167a_R+1_1ss21AG	TGAAGCTGCCAGCATGATCTGG	22	+	29444425	29444556	caagggaaaaagTGAAGCTGCCAGCATGATCTAGctttrgctaaagatatgtacaatcacacatatatatgtgrttatcagttctattaactctagctaggtcatgctctgacagcctcactccttcctgtt	19	ppe-MIR167a,gma-MIR167d,gma-MIR167c,ath-MIR167d,gra-MIR167a,gra-MIR167b,aly-MIR167d,vvi-MIR167a,nta-MIR167c,nta-MIR167b,nta-MIR167a,mes-MIR167a,lus-MIR167g,lus-MIR167i,lus-MIR167f,rco-MIR167c,lja-MIR167a,csi-MIR167c,cca-MIR167,	ppe-MIR167a	gtcacaagggaaaaagTGAAGCTGCCAGCATGATCTAgctttggttacagatatcatacatatatctatatagatagttcattagtaaccctagctaggtcatgctctgacagcctcactccttcccatttgggac	ppe-miR167a	TGAAGCTGCCAGCATGATCTA	5'	Diff	gp2a	...(((((..(((((.((((.(((((((((((((((.....((((((..((...((.((((........)))).))..))..))).))).....))))))))))))))..).)))).)))))..)))))...	126	39.4	-45.4	0.9	8.5	4.5	9.81495	3.89711	low
11	11	ath-miR167a-5p_R+2_1ss21AG	TGAAGCTGCCAGCATGATCTGAT	23	-	15484964	15485075	ttatcatgcactggtagcggtTGAAGCTGCCAGCATGATCTTATaactcccwacttcgtttagggaagatcagatcatctggcagtttcacctgttactggtagcatgagat	5	ath-MIR167a,aly-MIR167a,cme-MIR167d,bra-MIR167b,bra-MIR167d,	ath-MIR167a	tggtgcaccggcatctgaTGAAGCTGCCAGCATGATCTAattagctttctttatcctttgttgtgtttcatgacgatggttaagagatcagtctcgattaGATCATGTTCGCAGTTTCACCcgttgactgtcgcaccc	ath-miR167a-5p	TGAAGCTGCCAGCATGATCTA	5'	Diff	gp2a	...((((((((..(((((((.((((((((((((.(((((((.((...((((...........))))..)).))))))))))))))))))).)))))))..)).))))))...	106	44.6	-57.7	1.2	4.5	6	5.19615	5.19615	low
12	12	ppe-MIR168-p5	TGGTGCAGGTCGGGAACT	18	+	1510108	1510237	ctggcggtctctaattcgctTGGTGCAGGTCGGGAACCgcttcgycccgtttgagcctataaaccagctggctcgaggctgcggggcgaaacggrtCCCGCCTTGCATCAACTGAATCggagaccgcggt	30	ppe-MIR168,mtr-MIR168c,mtr-MIR168b,gma-MIR168b,gma-MIR168a,ptc-MIR168b,ptc-MIR168a,ath-MIR168a,ath-MIR168b,aly-MIR168a,aly-MIR168b,vvi-MIR168,nta-MIR168d,nta-MIR168a,nta-MIR168b,nta-MIR168c,nta-MIR168e,mes-MIR168a,lus-MIR168a,lus-MIR168b,bra-MIR168b,bra-MIR168c,bra-MIR168a,tcc-MIR168,sly-MIR168b,sly-MIR168a,rco-MIR168,vun-MIR168,ccl-MIR168,crt-MIR168,	ppe-MIR168	ttcagttactggcggtctctaatTCGCTTGGTGCAGGTCGGGAActgcttcgcgtttagggcctttttttcgtacaagacctatgagccaggtggcgccatggtattggtcggtgggtgcgaaatgggtcccgccttgcatcaactgaatcggagaccgcggtgaagag	ppe-MIR168-p5	TGGTGCAGGTCGGGAAct	5'	New	gp2a	...((((((((..((((..((((((((((.(((((.(((.((((.((((((((((((............)))))))....))))).)))).))).))))).))))))))))..))))..))))))))...	124	60.8	-77.5	1	6	22	6.9282	19.0526	middle
12	13	mtr-miR168c-3p_R+1	CCCGCCTTGCATCAACTGAATT	22	+	1510108	1510237	ctggcggtctctaattcgctTGGTGCAGGTCGGGAACCgcttcgycccgtttgagcctataaaccagctggctcgaggctgcggggcgaaacggrtCCCGCCTTGCATCAACTGAATCggagaccgcggt	30	ppe-MIR168,mtr-MIR168c,mtr-MIR168b,gma-MIR168b,gma-MIR168a,ptc-MIR168b,ptc-MIR168a,ath-MIR168a,ath-MIR168b,aly-MIR168a,aly-MIR168b,vvi-MIR168,nta-MIR168d,nta-MIR168a,nta-MIR168b,nta-MIR168c,nta-MIR168e,mes-MIR168a,lus-MIR168a,lus-MIR168b,bra-MIR168b,bra-MIR168c,bra-MIR168a,tcc-MIR168,sly-MIR168b,sly-MIR168a,rco-MIR168,vun-MIR168,ccl-MIR168,crt-MIR168,	mtr-MIR168c	ctcacttcgcggtctctaatTCGCTTGGTGCAGGTCGGGAAccactacatccgctgttttcgtagaaaccggcggtgaattggatCCCGCCTTGCATCAACTGAATcggaggccgcggtgaatcta	mtr-miR168c-3p	CCCGCCTTGCATCAACTGAAT	3'	Diff	gp2a	...((((((((..((((..((((((((((.(((((.(((.((((.((((((((((((............)))))))....))))).)))).))).))))).))))))))))..))))..))))))))...	124	60.8	-77.5	1	11	45	12.7017	38.9711	middle
13	14	gma-miR171m	TTGAGCCGCGTCAATATCTCA	21	+	20824463	20824610	tattgaaatagttactgtgatgttggcccggtttcactcagagaggaagactgcttactgctgcatctgcatgtacgtaggaacgtacgttgtggttggtctcctgaatctgaTTGAGCCGCGCCAATATCTCAgtgctctttcatcc	2	gma-MIR171m,gma-MIR171t,	gma-MIR171t	gaagtgctgtatgaagcacaaatcaaggtattggcgcgcctcaatttgaagtcatggttaacatgaaacaagccatgtagttttaaTTGAGCCGCGTCAATATCTCAtcttgcactt	gma-miR171m	TTGAGCCGCGTCAATATCTCA	3'	Yes	gp2a	...(((((.((.(((((.(((((((((.(((((.((.(((((.((((.((((((........))..(..(((((((((....))))))).))..)..))))))))...))))).))))))).))))))))).))))))).)))))...	142	47.3	-62	0.9	34	28	39.2598	24.2487	middle
14	15	gma-miR171m_1ss21AT	TTGAGCCGCGTCAATATCTCT	21	-	7371724	7371861	tttgatggayaaagttgtgaattcataakgaaggtattgacgcgcctcaatttgaacgrgtggctyatattggagacttaaccatgcgattctgaTTGAGCCGCGTCAATATCTCCtcttgcatctctctccatctat	6	gma-MIR171m,gma-MIR171t,stu-MIR171b,lus-MIR171d,cme-MIR171h,sly-MIR171e,	gma-MIR171t	gaagtgctgtatgaagcacaaatcaaggtattggcgcgcctcaatttgaagtcatggttaacatgaaacaagccatgtagttttaaTTGAGCCGCGTCAATATCTCAtcttgcactt	gma-miR171m	TTGAGCCGCGTCAATATCTCA	3'	Diff	gp2a	...((((((...((.((..(.........(((((((((((((((.((((((..(((((.((((..................)))).)).)))..)))))).)))))))))))))..)))..)).))...))))))...	132	40.6	-46.3	0.8	356	216	411.073	187.061	high
15	16	ppe-MIR172c-p5	GCGGCATCATCAAGATTCAC	20	-	11194958	11195070	tgacagtcgttgtttgcgggtGTGGCATCATCAAGATTCACacatgcaattaactgataaagttgtttgaaagtgAGAATCTTGATGATGCTGCATcggcaataaaccactat	9	ppe-MIR172c,ptc-MIR172d,vvi-MIR172d,nta-MIR172i,lus-MIR172a,tcc-MIR172e,tcc-MIR172c,csi-MIR172a,csi-MIR172b,	ppe-MIR172c	ggtgcggcatcatcaagattcacatactttagtgaggggtctacctttatcgatcgagttaattggtactactaacaccaccaattgatttttgtactcgaacttcctttagtactcgaaaggtagttcctttgaactttgaagtgGGAATCTTGATGATGCTGCATc	ppe-MIR172c-p5	gcggcatcatcaagattcac	5'	New	gp2a	....(((.(((..((((.((((..(((((((((((((((.(((...(((..((((.....))))..)))...))).)))))))))))))))..)))).))))..))).)))..	107	39.8	-53	1.2	1	1	1.1547	0.866025	low
15	17	ppe-miR172c_2ss1GA21TA	AGAATCTTGATGATGCTGCAA	21	-	11194958	11195070	tgacagtcgttgtttgcgggtGTGGCATCATCAAGATTCACacatgcaattaactgataaagttgtttgaaagtgAGAATCTTGATGATGCTGCATcggcaataaaccactat	9	ppe-MIR172c,ptc-MIR172d,vvi-MIR172d,nta-MIR172i,lus-MIR172a,tcc-MIR172e,tcc-MIR172c,csi-MIR172a,csi-MIR172b,	ppe-MIR172c	ggtgcggcatcatcaagattcacatactttagtgaggggtctacctttatcgatcgagttaattggtactactaacaccaccaattgatttttgtactcgaacttcctttagtactcgaaaggtagttcctttgaactttgaagtgGGAATCTTGATGATGCTGCATc	ppe-miR172c	GGAATCTTGATGATGCTGCAT	3'	Diff	gp2a	....(((.(((..((((.((((..(((((((((((((((.(((...(((..((((.....))))..)))...))).)))))))))))))))..)))).))))..))).)))..	107	39.8	-53	1.2	77.1167	114.033	89.0467	98.7558	middle
16	18	mtr-miR172d-5p_L-3	GGAGCATCATCAAGATTCACA	21	-	16413779	16413881	tttttgcgggtGGAGCATCTTCAAGATTCACAatcttatttgggctccaattttagccccatttgatgatatgAGAATCTTGATGATGCTGCAGcggcaataa	26	mdm-MIR172c,ppe-MIR172d,mtr-MIR172d,gma-MIR172d,gma-MIR172e,gma-MIR172c,ptc-MIR172b,ptc-MIR172g,ath-MIR172c,gra-MIR172b,stu-MIR172d,aly-MIR172c,vvi-MIR172c,mes-MIR172e,mes-MIR172f,lus-MIR172i,lus-MIR172e,lus-MIR172g,cme-MIR172e,cme-MIR172a,tcc-MIR172a,cpa-MIR172a,ghr-MIR172,rco-MIR172,lja-MIR172a,csi-MIR172a,	mtr-MIR172d	agtcagtgtttgctAGTGGAGCATCATCAAGATTCACAagctttatagggcttcaaatcaattagcccttcttcatgttatgAGAATCTTGATGATGCTGCAgcagcaattgatgact	mtr-miR172d-5p	AGTGGAGCATCATCAAGATTCACA	5'	Diff	gp2a	...((((...((.((((((.(((((((((.((((((((..((((((........)).))))..))).))).)).))))))))).)))))).))...))))...	97	40.8	-38.5	0.9	1	7	1.1547	6.06218	low
17	19	mtr-miR172d-5p_L-4R+1_1ss5GC	CAGCATCATCAAGATTCACAA	21	+	16324457	16324605	cgcgggtgCAGCATCATCAAGATTCACATacaggcaagggggctacctttatcgatcgagtaaattgttaccgcaccaataagaatatttccttcaacttccttttgtacttgaaaggtagttccttcgaagtgggaatcttgatgatg	28	mdm-MIR172d,mdm-MIR172c,ppe-MIR172d,mtr-MIR172d,gma-MIR172d,gma-MIR172c,gma-MIR172e,ptc-MIR172a,ptc-MIR172c,ptc-MIR172b,ptc-MIR172g,ath-MIR172c,stu-MIR172d,aly-MIR172c,vvi-MIR172c,nta-MIR172j,mes-MIR172e,mes-MIR172f,lus-MIR172i,lus-MIR172e,lus-MIR172g,cme-MIR172a,bna-MIR172c,tcc-MIR172a,cpa-MIR172a,ghr-MIR172,rco-MIR172,lja-MIR172a,	mtr-MIR172d	agtcagtgtttgctAGTGGAGCATCATCAAGATTCACAagctttatagggcttcaaatcaattagcccttcttcatgttatgAGAATCTTGATGATGCTGCAgcagcaattgatgact	mtr-miR172d-5p	AGTGGAGCATCATCAAGATTCACA	5'	Diff	gp2a	.((....))..((((((((((((((.(((...((...(((..(((((((......(((((((...(((....))).......(((.......)))............))))))))))))))..)))))...))).))))))))))))))	138	43	-44.2	0.7	3	8	3.4641	6.9282	low
18	20	gma-miR390b-5p_2ss19AG20CT	AAGCTCAGGAGGGATAGCGTC	21	-	25142752	25142860	aaagtgtggaagaatctgttAAGCTCAGGAGGGATAGCGCCattctcggtttggtttaaccacatatagCGCTATCCATCCTGAGTTTCatggcttcttcttacacact	11	gma-MIR390b,gma-MIR390d,ptc-MIR390d,ath-MIR390b,stu-MIR390,aly-MIR390b,nta-MIR390a,bna-MIR390a,bna-MIR390c,sly-MIR390a,cca-MIR390,	gma-MIR390d	gagaatctgtaAAGCTCAGGAGGGATAGCACCatgatactgatgatgttcatagcagtacaaacttggcgctatctatcttgagcttcatggcttct	gma-miR390b-5p	AAGCTCAGGAGGGATAGCACC	5'	Diff	gp2a	...(((((((((((.(..(.((((((((((.(((((((((.((....((((......))))....)).))))))))).)))))))))).)..).))))))).))))...	103	44	-52.7	1.1	2.5	4	2.88675	3.4641	low
18	21	ptc-miR390d-3p_R-1	CGCTATCCATCCTGAGTTTT	20	-	25142752	25142860	aaagtgtggaagaatctgttAAGCTCAGGAGGGATAGCGCCattctcggtttggtttaaccacatatagCGCTATCCATCCTGAGTTTCatggcttcttcttacacact	11	gma-MIR390b,gma-MIR390d,ptc-MIR390d,ath-MIR390b,stu-MIR390,aly-MIR390b,nta-MIR390a,bna-MIR390a,bna-MIR390c,sly-MIR390a,cca-MIR390,	ptc-MIR390d	agaatctgttAAGCTCAGGAGGGATAGCGCCctaaggataaccatgggctctttttatttggtttttgactatcagtggCGCTATCCATCCTGAGTTTTActggtt	ptc-miR390d-3p	CGCTATCCATCCTGAGTTTTA	3'	Diff	gp2a	...(((((((((((.(..(.((((((((((.(((((((((.((....((((......))))....)).))))))))).)))))))))).)..).))))))).))))...	103	44	-52.7	1.1	1	2	1.1547	1.73205	low
19	20	gma-miR390b-5p_2ss19AG20CT	AAGCTCAGGAGGGATAGCGTC	21	-	5131698	5131864	atttgarggtagaattatraaagtaagggaggatctgtaAAGCTCAGGAGGGATAGCGCCagatgaattaaccaagattctaacaattaagcgtttatttggtcatcatctgargctatccatcctgagtttcatggcttcttcttactaatctctatcactcgtgg	7	gma-MIR390d,gma-MIR390b,stu-MIR390,nta-MIR390a,tcc-MIR390b,sly-MIR390a,cca-MIR390,	gma-MIR390b	agaatctgtaAAGCTCAGGAGGGATAGCACCgtgatactgatgattatatgttcatagttgtatacgTACTTGGCGCTATCTATCTTGAgcttcatggcttct	gma-miR390b-5p	AAGCTCAGGAGGGATAGCACC	5'	Diff	gp2a	...(((.(((((((((.....(((((.((((((.(..(.((((((((((.(((((((..(((((((....((((((.....(((........)))..))))))..)))))))..))))))).)))))))))).)..).)))))))))))))).))))))..)))...	161	38.3	-62.1	1	2.5	4	2.88675	3.4641	low
20	22	lus-MIR393c-p5_2ss19CA21TA	TCGCATTGATCCCAGCTAACA	21	-	29015750	29015861	attgcttctagaggaggcatccaaagggaTCGCATTGATCCCAGCTAACTatttatgtccatcgcttggtttggATCATGCTATCCCTTTGGATTtctcctttggaagcttc	18	mtr-MIR393b,gma-MIR393c,gma-MIR393e,gma-MIR393a,gma-MIR393d,gma-MIR393f,gma-MIR393b,ptc-MIR393b,ptc-MIR393a,ath-MIR393a,aly-MIR393a,vvi-MIR393b,mes-MIR393b,mes-MIR393a,lus-MIR393c,lus-MIR393a,tcc-MIR393a,cpa-MIR393,	lus-MIR393c	aagaattgaaagaagttggtttcctgcaactagaggaggcaTCCAAAGGGATCGCATTGATCccagctacctacctgcctaaccaaattcacagtcttggatcatgctatccctttggatttctcctttggtagctttgggttgtgtgtttttctctcaactctt	lus-MIR393c-p5	TCGCATTGATCccagctacct	5'	New	gp2a	...(((((((((((((..((((((((((((.((((.(((((.((((((.................)))))).))))))))).))))))))))))..)))))))))))))...	106	44.6	-59.5	1.2	1	0	1.1547	0	low
20	23	ptc-miR393a-3p	ATCATGCTATCCCTTTGGATT	21	-	29015750	29015861	attgcttctagaggaggcatccaaagggaTCGCATTGATCCCAGCTAACTatttatgtccatcgcttggtttggATCATGCTATCCCTTTGGATTtctcctttggaagcttc	18	mtr-MIR393b,gma-MIR393c,gma-MIR393e,gma-MIR393a,gma-MIR393d,gma-MIR393f,gma-MIR393b,ptc-MIR393b,ptc-MIR393a,ath-MIR393a,aly-MIR393a,vvi-MIR393b,mes-MIR393b,mes-MIR393a,lus-MIR393c,lus-MIR393a,tcc-MIR393a,cpa-MIR393,	ptc-MIR393a	agaggaggcaTCCAAAGGGATCGCATTGATCccaagtgtctgtcccccataattttggATCATGCTATCCCTTTGGATTcctcct	ptc-miR393a-3p	ATCATGCTATCCCTTTGGATT	3'	Yes	gp2a	...(((((((((((((..((((((((((((.((((.(((((.((((((.................)))))).))))))))).))))))))))))..)))))))))))))...	106	44.6	-59.5	1.2	14	12	16.1658	10.3923	middle
21	24	ppe-miR396a_2ss20GT21TA	TTCCACAGCTTTCTTGAACTA	21	+	9671502	9671630	tacaagtccttgccatgcttTTCCACAGCTTTCTTGAACTTcaattctctgctgtctaaatmtctttcaggactagcaccatggaagCTCAAGAAAGCTGTGGGAGAccatggcaattctggacttaac	35	ppe-MIR396a,gma-MIR396j,ptc-MIR396d,ath-MIR396a,ath-MIR396b,aly-MIR396a,aly-MIR396b,vvi-MIR396a,vvi-MIR396b,nta-MIR396a,nta-MIR396c,mes-MIR396d,mes-MIR396e,mes-MIR396f,mes-MIR396c,lus-MIR396e,lus-MIR396b,cme-MIR396a,cme-MIR396d,bra-MIR396,bna-MIR396a,tcc-MIR396c,tcc-MIR396a,tcc-MIR396e,ghr-MIR396b,ghr-MIR396a,sly-MIR396a,rco-MIR396,csi-MIR396b,cca-MIR396c,cca-MIR396a,aqc-MIR396b,dpr-MIR396,bcy-MI…	ppe-MIR396a	TTCCACAGCTTTCTTGAACGTctgtgccctttcaggaactatcagataattttcatgcagttccaatagcacaaaaacagttcaagaaagctgtgaaa	ppe-miR396a	TTCCACAGCTTTCTTGAACGT	5'	Diff	gp2a	...((((((((((((((.(((((((((((((((((((.((((.......((((((((............)))).)))).....)))).))))))))))))))))))).))))))))....))))))...	123	43.4	-62.1	1.1	1813	2151	2093.47	1862.82	high
21	25	vvi-MIR396a-p3	CTCAAGAAAGCTGTGGGAGG	20	+	9671502	9671630	tacaagtccttgccatgcttTTCCACAGCTTTCTTGAACTTcaattctctgctgtctaaatmtctttcaggactagcaccatggaagCTCAAGAAAGCTGTGGGAGAccatggcaattctggacttaac	35	ppe-MIR396a,gma-MIR396j,ptc-MIR396d,ath-MIR396a,ath-MIR396b,aly-MIR396a,aly-MIR396b,vvi-MIR396a,vvi-MIR396b,nta-MIR396a,nta-MIR396c,mes-MIR396d,mes-MIR396e,mes-MIR396f,mes-MIR396c,lus-MIR396e,lus-MIR396b,cme-MIR396a,cme-MIR396d,bra-MIR396,bna-MIR396a,tcc-MIR396c,tcc-MIR396a,tcc-MIR396e,ghr-MIR396b,ghr-MIR396a,sly-MIR396a,rco-MIR396,csi-MIR396b,cca-MIR396c,cca-MIR396a,aqc-MIR396b,dpr-MIR396,bcy-MI…	vvi-MIR396a	tcctgtcatgcttTTCCACAGCTTTCTTGAACTActtttccatctacctgtttgatgatcttcttcataaggagtgtgaaatagaagctcaagaaagctgtgggaggacatggcaa	vvi-MIR396a-p3	ctcaagaaagctgtgggagg	3'	New	gp2a	...((((((((((((((.(((((((((((((((((((.((((.......((((((((............)))).)))).....)))).))))))))))))))))))).))))))))....))))))...	123	43.4	-62.1	1.1	11	3.5	12.7017	3.03109	middle
22	26	lus-miR396d_L-1R-2	CCCACAGCTTTATTGAAC	18	+	9680304	9680460	tattgagcctatctgtatcttCCCACAGCTTTATTGAACcgcaaaccaagttaagaggaatagagagactgagtcgactcactccaaagatcggtcgatctcgtcatacatggatgctGTTCAAGAAAGCTGTGGAAGaatacaaagaggatcatca	6	mes-MIR396f,mes-MIR396c,lus-MIR396d,cme-MIR396d,rco-MIR396,cca-MIR396b,	lus-MIR396d	tggctttctgagggtatctTCCCACAGCTTTATTGAACTGctgcttctactgcatcagagatctctggtttagccatgcagttcaagaaagctgtggaagaatacaagcagagcca	lus-miR396d	TCCCACAGCTTTATTGAACTG	5'	Diff	gp2a	...(((.(((...((((((((.((((((((((.((((((.(((..(((.((...((.((...((..((((((.((.............))))))))..)))).))..)).))).))).)))))).)))))))))))))).))))...))).)))...	151	42.7	-56	0.8	4	28	4.6188	24.2487	middle
22	27	lus-MIR396d-p3_1ss7GT	GTTCAATAAAGCTGTGGAAG	20	+	9680304	9680460	tattgagcctatctgtatcttCCCACAGCTTTATTGAACcgcaaaccaagttaagaggaatagagagactgagtcgactcactccaaagatcggtcgatctcgtcatacatggatgctGTTCAAGAAAGCTGTGGAAGaatacaaagaggatcatca	6	mes-MIR396f,mes-MIR396c,lus-MIR396d,cme-MIR396d,rco-MIR396,cca-MIR396b,	lus-MIR396d	tggctttctgagggtatctTCCCACAGCTTTATTGAACTGctgcttctactgcatcagagatctctggtttagccatgcagttcaagaaagctgtggaagaatacaagcagagcca	lus-MIR396d-p3	gttcaagaaagctgtggaag	3'	New	gp2a	...(((.(((...((((((((.((((((((((.((((((.(((..(((.((...((.((...((..((((((.((.............))))))))..)))).))..)).))).))).)))))).)))))))))))))).))))...))).)))...	151	42.7	-56	0.8	0	3.5	0	3.03109	low
23	28	ppe-miR396a_R-1	TTCCACAGCTTTCTTGAACG	20	-	9680401	9680557	tgatgatcctctttgtattcTTCCACAGCTTTCTTGAACAgcatccatgtatgacgagatcgaccgatctttggagtgagtcgactcagtctctctattcctcttaacttggtttgcgGTTCAATAAAGCTGTGGGAAGatacagataggctcaata	12	ppe-MIR396a,gma-MIR396h,gma-MIR396e,gma-MIR396j,vvi-MIR396c,nta-MIR396a,lus-MIR396b,tcc-MIR396e,csi-MIR396a,aqc-MIR396a,bcy-MIR396b,ama-MIR396,	ppe-MIR396a	TTCCACAGCTTTCTTGAACGTctgtgccctttcaggaactatcagataattttcatgcagttccaatagcacaaaaacagttcaagaaagctgtgaaa	ppe-miR396a	TTCCACAGCTTTCTTGAACGT	5'	Diff	gp2a	...(((.(((.(((((((..((((((((((((.((((((.(((.(((.((.....((((((....)))))).((((((((..(((...))).))).))))).....)).)))..))).)))))).))))))))))))..))))))).))).)))...	151	42.7	-65.1	1	138	119.5	159.349	103.49	middle
23	29	aqc-MIR396a-p3	GTTCAATAAAGCTGTGGGAAA	21	-	9680401	9680557	tgatgatcctctttgtattcTTCCACAGCTTTCTTGAACAgcatccatgtatgacgagatcgaccgatctttggagtgagtcgactcagtctctctattcctcttaacttggtttgcgGTTCAATAAAGCTGTGGGAAGatacagataggctcaata	12	ppe-MIR396a,gma-MIR396h,gma-MIR396e,gma-MIR396j,vvi-MIR396c,nta-MIR396a,lus-MIR396b,tcc-MIR396e,csi-MIR396a,aqc-MIR396a,bcy-MIR396b,ama-MIR396,	aqc-MIR396a	TTCCACAGCTTTCTTGAACTGcatggtaatctaatctaatacagataaaattaagcttgttcttcaagtacatggtgccatggtggtatatcgcctttgcggttcaataaagctgtgggaaa	aqc-MIR396a-p3	gttcaataaagctgtgggaaa	3'	New	gp2a	...(((.(((.(((((((..((((((((((((.((((((.(((.(((.((.....((((((....)))))).((((((((..(((...))).))).))))).....)).)))..))).)))))).))))))))))))..))))))).))).)))...	151	42.7	-65.1	1	51	78	58.8897	67.55	middle
24	30	gma-miR396a-5p_2ss7AG21GT	TTCCACGGCTTTCTTGAACTT	21	+	6138398	6138556	tcagtgcacatacagatgatcctccctgtaattTTCCACGGCTTTCTTGAACTGtgcagtttccagaagaattaaactggcagaaatttttcatgcagatacaaaaacagttcaagaaagctgtgaaaaaccaccggcaggatctgagttgttcataaa	8	mtr-MIR396c,gma-MIR396h,gma-MIR396e,ptc-MIR396f,ptc-MIR396g,cme-MIR396e,tcc-MIR396a,tcc-MIR396d,	gma-MIR396e	gtgatcTTCCACAGCTTTCTTGAACTGtgttgtgaggcttctctccaatgaaggtttataccctatgcaaaagaaattctatgagcacaATTCAAGATAGCTGTGGAAAAtcac	gma-miR396a-5p	TTCCACAGCTTTCTTGAACTG	5'	Diff	gp2a	...(((.(((.((....((((((.((.((..((((.(((((((((((((((((((.((((((...........))))))((((((....))).)))..........))))))))))))))))))).))))..)).)).))))))...))))).)))...	153	39.6	-54.5	0.9	558	395	644.323	342.08	high
25	30	gma-miR396a-5p_2ss7AG21GT	TTCCACGGCTTTCTTGAACTT	21	-	19130524	19130656	gatgatcctccttgrgattTTCCACGGCTTTCTTGAACTGtgcagtgtgcagaagagttaaactggcagaaatttttcatgcagttacataaacagttcaagaaagctgtgaaaaaccacaggcaggatttga	10	mtr-MIR396c,gma-MIR396e,gma-MIR396h,ptc-MIR396f,ptc-MIR396g,vvi-MIR396c,cme-MIR396e,tcc-MIR396a,tcc-MIR396d,csi-MIR396a,	gma-MIR396h	gaatggtctttttcgtgatcTTCCACAGCTTTCTTGAACTGtgttgtgtgaggtttctccaagtgaaggtttaagatcccttatgcaacataaattctttgagcacaATTCAAGATAGCTGTGGAAAAtcactgagatgatctcgttc	gma-miR396a-5p	TTCCACAGCTTTCTTGAACTG	5'	Diff	gp2a	...(((((((((((...((((.(((((((((((((((((((...(((((((((((((((...........)))))))).))))..)))....)))))))))))))))))))))))..)).))).))))))...	127	40.6	-52.35	1	558	395	644.323	342.08	high
26	31	gma-miR396j_L-1R+2_1ss9TA	TTCAAGAAAGCTGTGGAAAATT	22	-	6138485	6138617	tcagatcctgccggtggttTTTCACAGCTTTCTTGAACTGTttttgtatctgcatgaaaaatttctgccagtttaattcttctggaaactgcacagTTCAAGAAAGCCGTGGAAAATTacagggaggatcatc	37	mdm-MIR396b,ppe-MIR396a,mtr-MIR396b,gma-MIR396e,gma-MIR396h,gma-MIR396i,gma-MIR396a,ptc-MIR396b,ptc-MIR396a,ath-MIR396a,aly-MIR396a,vvi-MIR396c,vvi-MIR396d,vvi-MIR396a,nta-MIR396a,mes-MIR396a,mes-MIR396b,lus-MIR396c,lus-MIR396a,cme-MIR396b,tcc-MIR396a,tcc-MIR396b,cpa-MIR396,ghr-MIR396b,ghr-MIR396a,sly-MIR396a,lja-MIR396,csi-MIR396a,csi-MIR396b,aqc-MIR396a,hbr-MIR396b,ssl-MIR396,dpr-MIR396,aau-MIR…	gma-MIR396h	gaatggtctttttcgtgatcTTCCACAGCTTTCTTGAACTGtgttgtgtgaggtttctccaagtgaaggtttaagatcccttatgcaacataaattctttgagcacaATTCAAGATAGCTGTGGAAAAtcactgagatgatctcgttc	gma-miR396j	ATTCAAGATAGCTGTGGAAAA	3'	Diff	gp2a	...((((((.((.((..((((((((.(((((((((((((((..........(((.(((....))))))(((((...(((....)))))))).))))))))))))))).))))))))..)).)).))))))...	127	40.6	-56	1	0	1	0	0.866025	low
27	32	ath-miR398b-3p_1ss21GC	TGTGTTCTCAGGTCACCCCTC	21	+	2628789	2628902	ratggtcaccccaaaggtgtgaaactgagaacacaaatggtgttgycygcgacaaacattgtaagcactgcttacgcatttTGTGTTCTCAGGTCACCCCTTtggggcaccttg	13	ath-MIR398b,ath-MIR398c,aly-MIR398b,lus-MIR398b,lus-MIR398e,lus-MIR398d,lus-MIR398c,cme-MIR398b,bra-MIR398,tcc-MIR398b,csi-MIR398,hbr-MIR398,ssl-MIR398,	ath-MIR398c	tggatctcgacAGGGTTGATATGAGAACACACgagcaatcaacggctataacgacgctacgtcattgttacagctctcgtttcaTGTGTTCTCAGGTCACCCCTGctgagctctt	ath-miR398b-3p	TGTGTTCTCAGGTCACCCCTG	3'	Diff	gp2a	...(((..(((((((((.((((..(((((((((((((((.(((((....)))))......((((((...)))))).)).))))))))))))).)))).))))))))).)))...	108	47.4	-52.7	1	324	107.5	374.123	93.0977	high
28	33	ath-miR398b-3p	TGTGTTCTCAGGTCACCCCTG	21	-	20100478	20100581	agcggtagaggggttccacaggagtgacctgagatcacatgtagcatttatgtattgcgcttgaTGTGTTCTCAGGTCGCCCCTGcggtaccttctctaccata	5	ath-MIR398b,ath-MIR398c,aly-MIR398b,bra-MIR398,hbr-MIR398,	ath-MIR398c	tggatctcgacAGGGTTGATATGAGAACACACgagcaatcaacggctataacgacgctacgtcattgttacagctctcgtttcaTGTGTTCTCAGGTCACCCCTGctgagctctt	ath-miR398b-3p	TGTGTTCTCAGGTCACCCCTG	3'	Yes	gp2a	...(((((((((((.((.((((.(((((((((((.(((((..(((.............)))..))))).))))))))))).)))).)).)))).)))))))...	98	51	-57.5	1.1	57	17.5	65.8179	15.1554	middle
29	34	gma-miR403a	TTAGATTCACGCACAAACTTG	21	+	12420602	12420722	atcagacgggacacatctccagtttgtgcgtgaatcgaaccccttttagccgtccatctgtttgatagataatccaacggtgTTAGATTCACGCACAAACTCGtgatcagtctcctctayc	5	gma-MIR403b,gma-MIR403a,ptc-MIR403b,ptc-MIR403c,vvi-MIR403e,	gma-MIR403a	aaattgcaggttcgtgcgtgaatctaacgaaagtttctcgttctctccattccacttctgcgTTAGATTCACGCACAAACTTGtcattt	gma-miR403a	TTAGATTCACGCACAAACTTG	3'	Yes	gp2a	...(((.(((((..(((...((((((((((((((((.(((.((........(((.(((.....))).)))........)).))).))))))))))))))))...)))..))))).)))...	115	46.3	-43.9	0.8	18	13	20.7846	11.2583	middle
30	35	ppe-miR530_L-2R+2	TGCATTTGCACCTGCACCTCT	21	+	13951846	13951990	tatcTGCATTTGCACCTGCACCTCTaatttggtctctgcagtgggttcttcctcggtaccaccacacgtactgcactgatgtctggtgatgatgaactcactttctcactcggcgatccatatataggtgcaggtgtaagtgcag	21	ppe-MIR530,mtr-MIR530,gma-MIR530e,gma-MIR530a,gma-MIR530b,ptc-MIR530a,ptc-MIR530b,gra-MIR530a,gra-MIR530b,stu-MIR530,mes-MIR530b,mes-MIR530a,lus-MIR530b,lus-MIR530a,cme-MIR530a,tcc-MIR530a,tcc-MIR530b,csi-MIR530a,csi-MIR530b,aqc-MIR530,htu-MIR530,	ppe-MIR530	gatagccaagatggtttcatttaTCTGCATTTGCACCTGCACCTcttttggtctttactggttttctcatgcactgatgaactcagagatccatgcataggtgcaagtgtaagtgcagacaaatgccttcttggttttttc	ppe-miR530	TCTGCATTTGCACCTGCACCT	5'	Diff	gp2a	...((((((((((((((((((((.((...(((((.(((.(((((((((.((..((((((........))))))((((.......))))..)).)))))))))........))).)).)))..)).))))))))))))))))))))	142	49	-61.2	0.9	43	122	49.6521	105.655	middle
31	36	ppe-miR5225-3p_R+1	TCATCTCTCCTCGACTGAAG	20	+	3071136	3071288	ggaatatcaaagcgtagggactttgtcgtaggcgagatggcgccgaatgccatgtatattggtaggtacgttyacaagctatttattgctatacccaattcggggcagcgagctTCATCTCTCCTCGACTGAAGcctctgcgaagggtatatt	1	ppe-MIR5225,	ppe-MIR5225	atcaaattcgtaggggctTCTGTCGTAGGAGAGATGGCGCcaaatgcaatcatattggtttggtactaattatggtagaattaaagctaagccaatttgggcaccgggttTCATCTCTCCTCGACTGAAgcccctcactttgat	ppe-miR5225-3p	TCATCTCTCCTCGACTGAA	3'	Diff	gp2a	...(((((....(((((((.((((((((.(((.((((((..((((..((((......(((((...((......)).(((........)))....)))))....)))).)).))..)))))).))))))).)))).)))))))...)))))...	147	47.7	-53.2	0.7	5	6	5.7735	5.19615	low
32	37	stu-miR8016_2ss1AG18CT	GTTTTTGAATGGAAGGCTCATGTG	24	-	27707778	27707901	tacctagggttctagttcacatgggtctttcattcaaaaatatatcttttagcgacatgtagtattgttatcatgcttgatatGTTTTTGAATGAAAGGCTCATGTGtgctgcgaccatagaaa	1	stu-MIR8016,	stu-MIR8016	catggtcttttctttcaaaaatatattatattaggagttgctatatATTTTTGAATGGAAGGCCCATGTG	stu-miR8016	ATTTTTGAATGGAAGGCCCATGTG	3'	Diff	gp2a	...(((.(((..(((..(((((((((((((((((((((((((((((....(((((((........)))).....))).)))))))))))))))))))))))))))))..)))..))).)))...	118	35.5	-54.7	1.2	5	8	5.7735	6.9282	low
1	1	stu-miR156f-5p_L-1R+1	TGACAGAAGAGAGTGAGCAT	20	-	28122796	28122891	TGACAGAAGAGAGAGAGCATatcatatgctagtggaaacaggcatccacgtgaaaagattatatatatctaattacttaattagacgtgcctccat	4	stu-MIR156f,vvi-MIR156h,cca-MIR156b,har-MIR156c,	stu-MIR156f	CTGACAGAAGAGAGTGAGCAtacacatataattatataaatatttttacttaattttcttgatatatattgtatatataattttgcgagtgCTCACTTCTCTTTCTGTCAATC	stu-miR156f-5p	CTGACAGAAGAGAGTGAGCA	5'	Diff	gp2b	............(((.(((..((..(((((..((....)))))))....((((..((((.......))))..)))).......))..))))))...	81	36.5	-20.3	0.6	2.5	3.5	2.88675	3.03109	low
2	1	stu-miR156f-5p_L-1R+1	TGACAGAAGAGAGTGAGCAT	20	-	28784885	28785008	TGACAGAAGAGAGAGAGCATgtagagagcagatcacaagatgcatggccttatctgatctgacaatgcttggaggaagagtttcctgggggcgtgatctgatatctagtctgactttctttgta	4	stu-MIR156f,vvi-MIR156h,cca-MIR156b,har-MIR156c,	stu-MIR156f	CTGACAGAAGAGAGTGAGCAtacacatataattatataaatatttttacttaattttcttgatatatattgtatatataattttgcgagtgCTCACTTCTCTTTCTGTCAATC	stu-miR156f-5p	CTGACAGAAGAGAGTGAGCA	5'	Diff	gp2b	.........((((((((((..((((...((((((((.(((((........)))))...........(((...(((((....)))))...)))))))))))...))))...)).))))))))...	112	45.2	-32.3	0.6	2.5	3.5	2.88675	3.03109	low
3	2	mes-MIR159d-p5_2ss10AG18GA	TTCATGAATGCCCCTGGATGCGC	23	+	19872221	19872393	gactgctagTTCATGAATGCCCTTGGATGCGCatgataatgttgagtgtgcgcatactaagggtttgcatgagataggagacgagactaccttgaactttttggtaTTGGAGTGAAGGGAGCTCCTAatggtcttcctaaagtttttcgttctttcttatttctaagtttgtg	25	mtr-MIR159b,gma-MIR156z,gma-MIR159c,gma-MIR319p,gma-MIR156aa,gma-MIR319l,gma-MIR159f,gma-MIR159b,ptc-MIR159c,ath-MIR319c,ath-MIR159c,aly-MIR319c,aly-MIR319d,aly-MIR159c,vvi-MIR159b,vvi-MIR159a,vvi-MIR319e,mes-MIR319h,mes-MIR159d,mes-MIR159c,lus-MIR159a,cme-MIR159b,cme-MIR319c,tcc-MIR319,csi-MIR319,	mes-MIR159d	taatggagatctcttcactcctatgtaaaggaggcaatggtaggccatggctgctagttcatgaatacccctgggtgcgcactgtgcaggataagcagatatcgattgatcatgattattatgggattggcttgggtgcgcaggctaagggtttgcatgacctgggagacgtggttgccttggcattttttatATTGGAGTGAAGGGAGCTCTGttg	mes-MIR159d-p5	ttcatgaatacccctgggtgcgc	5'	New	gp2b	.((.(((.....(((...((((((((((((((((.............)))))))).))))))))...)))((((((((((((((((.((((...........)))).........((((((..((....)).))))))......)))))))...)))))))))..)))..)).	58	41.6	-53.2	0.7	1	1.5	1.1547	1.29904	low
3	3	gma-miR319p_L-2R+2_1ss8CG	TTGGAGTGAAGGGAGCTCCTC	21	+	19872221	19872393	gactgctagTTCATGAATGCCCTTGGATGCGCatgataatgttgagtgtgcgcatactaagggtttgcatgagataggagacgagactaccttgaactttttggtaTTGGAGTGAAGGGAGCTCCTAatggtcttcctaaagtttttcgttctttcttatttctaagtttgtg	25	mtr-MIR159b,gma-MIR156z,gma-MIR159c,gma-MIR319p,gma-MIR156aa,gma-MIR319l,gma-MIR159f,gma-MIR159b,ptc-MIR159c,ath-MIR319c,ath-MIR159c,aly-MIR319c,aly-MIR319d,aly-MIR159c,vvi-MIR159b,vvi-MIR159a,vvi-MIR319e,mes-MIR319h,mes-MIR159d,mes-MIR159c,lus-MIR159a,cme-MIR159b,cme-MIR319c,tcc-MIR319,csi-MIR319,	gma-MIR319p	gaaatgggagttccttgcagcccaaagcttcaaggatgaaattcttcctgcggTTTTGGACTGAAGGGAGCTCCtactt	gma-miR319p	TTTTGGACTGAAGGGAGCTCC	3'	Diff	gp2b	.((.(((.....(((...((((((((((((((((.............)))))))).))))))))...)))((((((((((((((((.((((...........)))).........((((((..((....)).))))))......)))))))...)))))))))..)))..)).	58	41.6	-53.2	0.7	0.5	3.5	0.57735	3.03109	low
4	4	ptc-MIR159c-p5_2ss2GA19AC	GACTGCTAGTTCATGAATC	19	+	15629636	15629778	GACTGCTAGTTCATGAATAcccttgcatgcgcatggtaacaatgggcgtacgcatgctaaaggtttgcatgaggtgggagacgaagctaccttgattcttttttggktaTTGGAGTGAAGGGAGCTCCTActgatcttcctaa	25	mtr-MIR159b,gma-MIR156z,gma-MIR319p,gma-MIR156aa,gma-MIR319l,gma-MIR159f,gma-MIR159b,gma-MIR159c,ptc-MIR159c,ath-MIR159c,ath-MIR319c,aly-MIR159c,aly-MIR319c,aly-MIR319d,vvi-MIR159b,vvi-MIR159a,vvi-MIR319e,mes-MIR159d,mes-MIR319h,mes-MIR159c,lus-MIR159a,cme-MIR159b,cme-MIR319c,tcc-MIR319,csi-MIR319,	ptc-MIR159c	gaggctcaatggagctctccccactccatgcctgaaaggagttcgatggtagaccatggctgctagttcatgaatacccttgggtgcgcagaattagcaacggtgcaggcgaagttgcgcaggctaagggtctgcatgacctaggagacgtggttaccctgaccctttttgtATTGGAGTGAAGGGAGCTCGAtggtcttt	ptc-MIR159c-p5	ggctgctagttcatgaata	5'	New	gp2b	.........((((((...(((.(((((((((.(((...........))).))))))).)).)))...))))))..((((((((.((((.((((.(((((............))))).)))).)))).....)).))))))...	64	46.2	-42.3	0.6	0	0.5	0	0.433013	low
4	3	gma-miR319p_L-2R+2_1ss8CG	TTGGAGTGAAGGGAGCTCCTC	21	+	15629636	15629778	GACTGCTAGTTCATGAATAcccttgcatgcgcatggtaacaatgggcgtacgcatgctaaaggtttgcatgaggtgggagacgaagctaccttgattcttttttggktaTTGGAGTGAAGGGAGCTCCTActgatcttcctaa	25	mtr-MIR159b,gma-MIR156z,gma-MIR319p,gma-MIR156aa,gma-MIR319l,gma-MIR159f,gma-MIR159b,gma-MIR159c,ptc-MIR159c,ath-MIR159c,ath-MIR319c,aly-MIR159c,aly-MIR319c,aly-MIR319d,vvi-MIR159b,vvi-MIR159a,vvi-MIR319e,mes-MIR159d,mes-MIR319h,mes-MIR159c,lus-MIR159a,cme-MIR159b,cme-MIR319c,tcc-MIR319,csi-MIR319,	gma-MIR319p	gaaatgggagttccttgcagcccaaagcttcaaggatgaaattcttcctgcggTTTTGGACTGAAGGGAGCTCCtactt	gma-miR319p	TTTTGGACTGAAGGGAGCTCC	3'	Diff	gp2b	.........((((((...(((.(((((((((.(((...........))).))))))).)).)))...))))))..((((((((.((((.((((.(((((............))))).)))).)))).....)).))))))...	64	46.2	-42.3	0.6	0.5	3.5	0.57735	3.03109	low
5	5	hbr-miR159b_L+1R-1_1ss20TG	CTTGCATATCTCAGGAGCTGC	21	+	23524986	23525070	CTTGCATATCTCAGGAGCTGCattacctgtacgctgcctcttttTTTGGATTGAAGGGAGCTCTAcacctctcgctctttccgtt	60	mdm-MIR159a,mdm-MIR159b,ppe-MIR159,mtr-MIR159a,mtr-MIR319c,mtr-MIR159b,gma-MIR159e,gma-MIR159a,gma-MIR319p,gma-MIR319l,gma-MIR159f,gma-MIR159b,gma-MIR319c,ptc-MIR159a,ptc-MIR159b,ptc-MIR159d,ptc-MIR159c,ptc-MIR319i,ptc-MIR159e,ath-MIR159a,ath-MIR159b,ath-MIR159c,ath-MIR319c,aly-MIR159a,aly-MIR159b,aly-MIR159c,aly-MIR319c,aly-MIR319d,vvi-MIR159c,vvi-MIR319e,vvi-MIR159b,vvi-MIR159a,nta-MIR159,mes-M…	hbr-MIR159a	ttgaatactgatttagggttaagaagtggagctccttgaagtccaatagaggttcttgctgggtagattgagctgctgagctatggatccctcagccctatcccatcataaagagtagtcctcttggataggcttgtggcTTGCATATCTCAGGAGCTTCAttaccacatatgttagatccttgTTTGGATTGAAGGGAGCTCTAcatctaaatctttcac	hbr-miR159b	TTGCATATCTCAGGAGCTTCA	5'	Diff	gp2b	............((((((((((.....)))).))).))).......((((..((.(((((........)))))..))..))))..	27	48.2	-19.7	0.5	76	148	87.7572	128.172	middle
5	6	ppe-miR159	TTTGGATTGAAGGGAGCTCTA	21	+	23524986	23525070	CTTGCATATCTCAGGAGCTGCattacctgtacgctgcctcttttTTTGGATTGAAGGGAGCTCTAcacctctcgctctttccgtt	60	mdm-MIR159a,mdm-MIR159b,ppe-MIR159,mtr-MIR159a,mtr-MIR319c,mtr-MIR159b,gma-MIR159e,gma-MIR159a,gma-MIR319p,gma-MIR319l,gma-MIR159f,gma-MIR159b,gma-MIR319c,ptc-MIR159a,ptc-MIR159b,ptc-MIR159d,ptc-MIR159c,ptc-MIR319i,ptc-MIR159e,ath-MIR159a,ath-MIR159b,ath-MIR159c,ath-MIR319c,aly-MIR159a,aly-MIR159b,aly-MIR159c,aly-MIR319c,aly-MIR319d,vvi-MIR159c,vvi-MIR319e,vvi-MIR159b,vvi-MIR159a,nta-MIR159,mes-M…	ppe-MIR159	ggagcagagctccttgaagtccaatagaaggtcttgctgggtggattgagctgctgagctatggatcccacagccctatctcagatcatcagaggaataggcttgtggcttgcatatctcaggagctgcattacctgtgttagatctttgTTTGGATTGAAGGGAGCTCTAcacc	ppe-miR159	TTTGGATTGAAGGGAGCTCTA	3'	Yes	gp2b	............((((((((((.....)))).))).))).......((((..((.(((((........)))))..))..))))..	27	48.2	-19.7	0.5	147240	137282	170018	118890	high
6	7	ppe-miR159_R-3_1ss6AG	TTTGGGTTGAAGGGAGCT	18	+	15259661	15259727	atTTTGGGTTGAACGGAGCTtggaaagcttcaactttcttcttcatggaaaccagccaacccgactt	31	ppe-MIR159,mtr-MIR159a,gma-MIR159e,gma-MIR159a,ptc-MIR159a,ptc-MIR319i,ptc-MIR159b,ath-MIR159a,ath-MIR159c,ath-MIR159b,aly-MIR159b,aly-MIR159a,aly-MIR159c,vvi-MIR159c,nta-MIR159,mes-MIR159b,mes-MIR159a,lus-MIR159b,lus-MIR159c,cme-MIR159a,bra-MIR159a,bna-MIR159,cpa-MIR159a,sly-MIR159,rco-MIR159,csi-MIR159,hbr-MIR159b,hbr-MIR159a,ahy-MIR159,htu-MIR159a,pvu-MIR159a,	ppe-MIR159	ggagcagagctccttgaagtccaatagaaggtcttgctgggtggattgagctgctgagctatggatcccacagccctatctcagatcatcagaggaataggcttgtggcttgcatatctcaggagctgcattacctgtgttagatctttgTTTGGATTGAAGGGAGCTCTAcacc	ppe-miR159	TTTGGATTGAAGGGAGCTCTA	5'	Diff	gp2b	...((((((((...(((((((...)))))))...(((((.......))))).....))))))))...	61	44.8	-19.8	0.7	4	15	4.6188	12.9904	middle
7	8	ppe-miR159_1ss15AG	TTTGGATTGAAGGGGGCTCTA	21	+	29602647	29602759	atagcTTTGGTTTGAAGGGGGCTCTAtctgaaaatttagtacagatgatgttgaagttgctgttgacacattcamctgcaagattttccacaccccaacaattcattagcaaa	30	ppe-MIR159,mtr-MIR159a,gma-MIR159e,gma-MIR159a,ptc-MIR159a,ptc-MIR159b,ath-MIR159a,ath-MIR159b,ath-MIR159c,aly-MIR159a,aly-MIR159b,aly-MIR159c,vvi-MIR159c,nta-MIR159,mes-MIR159b,mes-MIR159a,lus-MIR159b,lus-MIR159c,cme-MIR159a,bra-MIR159a,bna-MIR159,cpa-MIR159a,sly-MIR159,rco-MIR159,csi-MIR159,hbr-MIR159b,hbr-MIR159a,ahy-MIR159,htu-MIR159a,pvu-MIR159a,	ppe-MIR159	ggagcagagctccttgaagtccaatagaaggtcttgctgggtggattgagctgctgagctatggatcccacagccctatctcagatcatcagaggaataggcttgtggcttgcatatctcaggagctgcattacctgtgttagatctttgTTTGGATTGAAGGGAGCTCTAcacc	ppe-miR159	TTTGGATTGAAGGGAGCTCTA	5'	Diff	gp2b	...(((.((..(((..((((....((((((...........))))))..((.((((((((...(((.....)))...))))...)))).)).))))..)))..))..)))...	107	38.1	-26	0.6	198.5	243	229.208	210.444	middle
8	9	ppe-miR159_R-3_1ss3TC	TTCGGATTGAAGGGAGCT	18	-	6361056	6361198	tcaTTCGGATTGAAGGGATCTcgttttacatctagcgatcgaacgaccataagagtactctaaggcttcactttatcctcgttaaagtggcgcaacaccttatgggtgtagttcgattgatgtactaagattccatctgaacg	30	ppe-MIR159,mtr-MIR159a,gma-MIR159e,gma-MIR159a,ptc-MIR159b,ptc-MIR159a,ath-MIR159a,ath-MIR159c,ath-MIR159b,aly-MIR159c,aly-MIR159a,aly-MIR159b,vvi-MIR159c,nta-MIR159,mes-MIR159b,mes-MIR159a,lus-MIR159c,lus-MIR159b,cme-MIR159a,bra-MIR159a,bna-MIR159,cpa-MIR159a,sly-MIR159,rco-MIR159,csi-MIR159,hbr-MIR159b,hbr-MIR159a,ahy-MIR159,htu-MIR159a,pvu-MIR159a,	ppe-MIR159	ggagcagagctccttgaagtccaatagaaggtcttgctgggtggattgagctgctgagctatggatcccacagccctatctcagatcatcagaggaataggcttgtggcttgcatatctcaggagctgcattacctgtgttagatctttgTTTGGATTGAAGGGAGCTCTAcacc	ppe-miR159	TTTGGATTGAAGGGAGCTCTA	5'	Diff	gp2b	...(((((((....(((((((.....((((((....((((((((..(((((((.((........((..(((((((.......)))))))..))...))))))))).....))))))))))))))...))))))))))))))..	138	42.7	-45.5	0.7	8	10.5	9.2376	9.09327	low
9	10	ppe-miR159_R-3_1ss8TC	TTTGGATCGAAGGGAGCT	18	-	13985733	13985768	ttggaagatgacggcgtcTTTGGATCGAAGGGAGCA	31	ppe-MIR159,mtr-MIR159a,gma-MIR159e,gma-MIR319n,gma-MIR159a,ptc-MIR159b,ptc-MIR159a,ath-MIR159a,ath-MIR159c,ath-MIR159b,aly-MIR159c,aly-MIR159a,aly-MIR159b,vvi-MIR159c,nta-MIR159,mes-MIR159b,mes-MIR159a,lus-MIR159c,lus-MIR159b,cme-MIR159a,bra-MIR159a,bna-MIR159,cpa-MIR159a,sly-MIR159,rco-MIR159,csi-MIR159,hbr-MIR159b,hbr-MIR159a,ahy-MIR159,htu-MIR159a,pvu-MIR159a,	ppe-MIR159	ggagcagagctccttgaagtccaatagaaggtcttgctgggtggattgagctgctgagctatggatcccacagccctatctcagatcatcagaggaataggcttgtggcttgcatatctcaggagctgcattacctgtgttagatctttgTTTGGATTGAAGGGAGCTCTAcacc	ppe-miR159	TTTGGATTGAAGGGAGCTCTA	3'	Diff	gp2b	...(((((((....)))))))...((....))....	18	52.8	-5.8	0.3	5	5	5.7735	4.33013	low
10	10	ppe-miR159_R-3_1ss8TC	TTTGGATCGAAGGGAGCT	18	+	12846694	12846828	cgtcttcttcttcgggcccatcctgttttccttgccttgctcctgaaacttcggtgctagaaggtgacgacgtcTTTGGATCGAAGGGAGCAtcgccaagaggaggaggagatgtggcggtgggggaggaagttg	31	ppe-MIR159,mtr-MIR159a,gma-MIR159e,gma-MIR319n,gma-MIR159a,ptc-MIR159a,ptc-MIR159b,ath-MIR159a,ath-MIR159c,ath-MIR159b,aly-MIR159b,aly-MIR159c,aly-MIR159a,vvi-MIR159c,nta-MIR159,mes-MIR159b,mes-MIR159a,lus-MIR159c,lus-MIR159b,cme-MIR159a,bra-MIR159a,bna-MIR159,cpa-MIR159a,sly-MIR159,rco-MIR159,csi-MIR159,hbr-MIR159b,hbr-MIR159a,ahy-MIR159,htu-MIR159a,pvu-MIR159a,	ppe-MIR159	ggagcagagctccttgaagtccaatagaaggtcttgctgggtggattgagctgctgagctatggatcccacagccctatctcagatcatcagaggaataggcttgtggcttgcatatctcaggagctgcattacctgtgttagatctttgTTTGGATTGAAGGGAGCTCTAcacc	ppe-miR159	TTTGGATTGAAGGGAGCTCTA	3'	Diff	gp2b	...(((((((..(..(((((((((.(..(((((((..((((((.....(((((((.(((((.(..(....)..)))))))))))))))))))..))...)))))..))).)))).)))....)..)))))))...	129	56.3	-51.5	0.7	5	5	5.7735	4.33013	low
11	11	ppe-miR159_R-3_1ss18TC	TTTGGATTGAAGGGAGCC	18	-	8900699	8900750	tttggctccatttaaccaagttaaccttattTTTGGATTGAATGGAGCCcca	35	mdm-MIR159a,mdm-MIR159b,ppe-MIR159,mtr-MIR159a,gma-MIR159e,gma-MIR159a,ptc-MIR159a,ptc-MIR159d,ptc-MIR159b,ath-MIR159a,ath-MIR159c,ath-MIR159b,aly-MIR159b,aly-MIR159c,aly-MIR159a,vvi-MIR159c,nta-MIR159,mes-MIR159b,mes-MIR159a,lus-MIR159c,lus-MIR159b,cme-MIR159a,cme-MIR159b,bra-MIR159a,bna-MIR159,cpa-MIR159a,cpa-MIR159b,sly-MIR159,rco-MIR159,csi-MIR159,hbr-MIR159b,hbr-MIR159a,ahy-MIR159,htu-MIR159…	ppe-MIR159	ggagcagagctccttgaagtccaatagaaggtcttgctgggtggattgagctgctgagctatggatcccacagccctatctcagatcatcagaggaataggcttgtggcttgcatatctcaggagctgcattacctgtgttagatctttgTTTGGATTGAAGGGAGCTCTAcacc	ppe-miR159	TTTGGATTGAAGGGAGCTCTA	3'	Diff	gp2b	...(((((((((((((((((...........))))).))))))))))))...	46	38.5	-22.4	1.1	250.5	224	289.252	193.99	high
12	12	ath-MIR159c-p5_1ss8TC	TTTGGATCGAAGGGAGCTCC	20	+	924293	924404	TTTGGATCGAATGGAGCTCCagtctctaggaccatttctcttcacatgacttatgagcacctcatcttcctcagcagtccatggccctttcctgatgtatgctccatcgttt	35	mdm-MIR159a,mdm-MIR159b,ppe-MIR159,mtr-MIR159a,gma-MIR159e,gma-MIR159a,ptc-MIR159a,ptc-MIR159d,ptc-MIR159b,ath-MIR159c,ath-MIR159a,ath-MIR159b,aly-MIR159c,aly-MIR159b,aly-MIR159a,vvi-MIR159c,nta-MIR159,mes-MIR159b,mes-MIR159a,lus-MIR159c,lus-MIR159b,cme-MIR159a,cme-MIR159b,bra-MIR159a,bna-MIR159,cpa-MIR159a,cpa-MIR159b,sly-MIR159,rco-MIR159,csi-MIR159,hbr-MIR159b,hbr-MIR159a,ahy-MIR159,htu-MIR159…	ath-MIR159c	gtgtaacagaaggagctcccttcctccaaaacgaagaggacaagatttgaggaactaaaatgcagaatctaagagttcatgtcttcctcatagagagtgcgcggtgttaaaagcttgaagaaagcacactttaaggggattgcacgacctcttagattctccctctttctctacatatcattctcttctcttcgTTTGGATTGAAGGGAGCTCCTtttcttcttc	ath-MIR159c-p5	TTTGGATTGAAGGGAGCTCC	5'	New	gp2b	.......((.(((((((....(((...(((.((((............((((..((((............))))..)))).)))).))).....)))....)))))))))...	102	47.3	-25.9	0.5	7.5	20.5	8.66025	17.7535	middle
13	13	ppe-MIR159-p3_2ss17CA20TG	TTTGGATTGAAGGGAGATCG	20	+	23077093	23077146	aacttccgggtccaaaatctcttcctcatcmtttTTTGGATTGAAGGGATATCG	30	ppe-MIR159,mtr-MIR159a,gma-MIR159e,gma-MIR159a,ptc-MIR159a,ptc-MIR159b,ath-MIR159a,ath-MIR159c,ath-MIR159b,aly-MIR159b,aly-MIR159c,aly-MIR159a,vvi-MIR159c,nta-MIR159,mes-MIR159b,mes-MIR159a,lus-MIR159c,lus-MIR159b,cme-MIR159a,bra-MIR159a,bna-MIR159,cpa-MIR159a,sly-MIR159,rco-MIR159,csi-MIR159,hbr-MIR159b,hbr-MIR159a,ahy-MIR159,htu-MIR159a,pvu-MIR159a,	ppe-MIR159	ggagcagagctccttgaagtccaatagaaggtcttgctgggtggattgagctgctgagctatggatcccacagccctatctcagatcatcagaggaataggcttgtggcttgcatatctcaggagctgcattacctgtgttagatctttgTTTGGATTGAAGGGAGCTCTAcacc	ppe-MIR159-p3	TTTGGATTGAAGGGAGCTCT	3'	New	gp2b	...((((..((((((((................))))))))....)))).....	46	40.7	-9.8	0.4	6	2.5	6.9282	2.16506	low
14	14	ppe-miR159_R-3_1ss18TA	TTTGGATTGAAGGGAGCA	18	-	21745671	21745779	taggattcatagctagattccaattaggattaataatccttattgaagaagacctttattatgtctatataaaggggctattgtactagtTTTGAATTGAAGGGAGCAa	30	ppe-MIR159,mtr-MIR159a,gma-MIR159e,gma-MIR159a,ptc-MIR159a,ptc-MIR159b,ath-MIR159a,ath-MIR159c,ath-MIR159b,aly-MIR159b,aly-MIR159c,aly-MIR159a,vvi-MIR159c,nta-MIR159,mes-MIR159b,mes-MIR159a,lus-MIR159c,lus-MIR159b,cme-MIR159a,bra-MIR159a,bna-MIR159,cpa-MIR159a,sly-MIR159,rco-MIR159,csi-MIR159,hbr-MIR159b,hbr-MIR159a,ahy-MIR159,htu-MIR159a,pvu-MIR159a,	ppe-MIR159	ggagcagagctccttgaagtccaatagaaggtcttgctgggtggattgagctgctgagctatggatcccacagccctatctcagatcatcagaggaataggcttgtggcttgcatatctcaggagctgcattacctgtgttagatctttgTTTGGATTGAAGGGAGCTCTAcacc	ppe-miR159	TTTGGATTGAAGGGAGCTCTA	3'	Diff	gp2b	...((((((.((((((....((((.((((((...)))))).))))....((.(((((((.........)))))))..))......)))))).))))))...........	95	31.2	-25.3	0.7	89.5	73	103.346	63.2199	middle
15	15	ppe-miR159_R-3_1ss11AG	TTTGGATTGAGGGGAGCT	18	-	10535619	10535665	aatctctccaaaataacacgcatgtttcTTTGGATTGAGGGGCGCTt	30	ppe-MIR159,mtr-MIR159a,gma-MIR159e,gma-MIR159a,ptc-MIR159a,ptc-MIR159b,ath-MIR159a,ath-MIR159c,ath-MIR159b,aly-MIR159b,aly-MIR159a,aly-MIR159c,vvi-MIR159c,nta-MIR159,mes-MIR159b,mes-MIR159a,lus-MIR159b,lus-MIR159c,cme-MIR159a,bra-MIR159a,bna-MIR159,cpa-MIR159a,sly-MIR159,rco-MIR159,csi-MIR159,hbr-MIR159b,hbr-MIR159a,ahy-MIR159,htu-MIR159a,pvu-MIR159a,	ppe-MIR159	ggagcagagctccttgaagtccaatagaaggtcttgctgggtggattgagctgctgagctatggatcccacagccctatctcagatcatcagaggaataggcttgtggcttgcatatctcaggagctgcattacctgtgttagatctttgTTTGGATTGAAGGGAGCTCTAcacc	ppe-miR159	TTTGGATTGAAGGGAGCTCTA	3'	Diff	gp2b	..((((((((((..((((....))))..))))))..)))).......	38	42.6	-10.5	0.5	2.5	6	2.88675	5.19615	low
16	16	ppe-miR159_R-1_1ss20TC	TTTGGATTGAAGGGAGCTCC	20	-	3310869	3310979	tgcgaaaattgcagaaatgggagttccatgcagcccaaaccagcggctatgaataaaatagtagctctatgtTTTGGACTGAAGGGAGCTCCcaattcttctattttcttt	85	mdm-MIR159a,mdm-MIR159b,ppe-MIR319a,ppe-MIR159,mtr-MIR319c,mtr-MIR319b,mtr-MIR319a,mtr-MIR319d,mtr-MIR159a,mtr-MIR159b,gma-MIR319j,gma-MIR319h,gma-MIR319e,gma-MIR319b,gma-MIR319m,gma-MIR319l,gma-MIR319k,gma-MIR319a,gma-MIR319p,gma-MIR159e,gma-MIR156aa,gma-MIR159b,gma-MIR159c,gma-MIR156z,gma-MIR159a,gma-MIR159f,gma-MIR319n,ptc-MIR319i,ptc-MIR159b,ptc-MIR159a,ptc-MIR159d,ptc-MIR159c,ath-MIR319a,ath…	ppe-MIR159	ggagcagagctccttgaagtccaatagaaggtcttgctgggtggattgagctgctgagctatggatcccacagccctatctcagatcatcagaggaataggcttgtggcttgcatatctcaggagctgcattacctgtgttagatctttgTTTGGATTGAAGGGAGCTCTAcacc	ppe-miR159	TTTGGATTGAAGGGAGCTCTA	3'	Diff	gp2b	...((((((...((((.((((((((((...(((.(((((.((..((((((..........))))))...)).))))).)))...)))))))))).))))...))))))...	105	41.4	-44.8	1	3503	2636.5	4044.92	2283.28	high
17	17	ppe-miR159_L-1_1ss20TC	TTGGATTGAAGGGAGCTCCA	20	-	30798603	30798740	agtgcaatctggctcaaatgtaccaacctgtgggggtgattggataaaagcatcaattgkttcgagraagggcggcggaggagaagtgctccagctacctaaatcagtttctggataTTGGAGTGAAGGGAGCTCCAg	51	ppe-MIR319a,ppe-MIR159,mtr-MIR159b,mtr-MIR319c,mtr-MIR159a,gma-MIR156aa,gma-MIR159b,gma-MIR159c,gma-MIR156z,gma-MIR159f,gma-MIR319p,gma-MIR319l,gma-MIR159e,gma-MIR159a,ptc-MIR319e,ptc-MIR159d,ptc-MIR319h,ptc-MIR159b,ptc-MIR159a,ath-MIR319c,ath-MIR159c,ath-MIR159a,aly-MIR159c,aly-MIR319c,aly-MIR319d,aly-MIR159a,vvi-MIR159b,vvi-MIR159a,vvi-MIR319e,vvi-MIR159c,nta-MIR159,mes-MIR159d,mes-MIR159c,mes-…	ppe-MIR159	ggagcagagctccttgaagtccaatagaaggtcttgctgggtggattgagctgctgagctatggatcccacagccctatctcagatcatcagaggaataggcttgtggcttgcatatctcaggagctgcattacctgtgttagatctttgTTTGGATTGAAGGGAGCTCTAcacc	ppe-miR159	TTTGGATTGAAGGGAGCTCTA	3'	Diff	gp2b	...((..(((.((((.(((((.(((..(((...(((((..((((.....((((...((..((((...........)))).))...))))))))..)))))....)))....)))))))).))))..)))..)).....	130	48.6	-34.8	0.5	6.5	15	7.50555	12.9904	middle
18	18	ppe-miR159_R-1_1ss15AG	TTTGGATTGAAGGGGGCTCT	20	+	28135680	28135838	gatgctaaaattagatacatatttcaggaaaaagaggcaatcatataggctaaatatagaggtgaacagaacaaaccttttcttcatccggccacataggagtatagttgctgtaatagcTTTGGTTTGAAGGGGGCTCTatctgaaaatttagtacag	35	mdm-MIR159a,mdm-MIR159b,ppe-MIR159,mtr-MIR159a,gma-MIR159e,gma-MIR159a,ptc-MIR159a,ptc-MIR159b,ptc-MIR159d,ath-MIR159a,ath-MIR159b,ath-MIR159c,aly-MIR159b,aly-MIR159a,aly-MIR159c,vvi-MIR159c,nta-MIR159,mes-MIR159b,mes-MIR159a,lus-MIR159c,lus-MIR159b,cme-MIR159a,cme-MIR159b,bra-MIR159a,bna-MIR159,cpa-MIR159a,cpa-MIR159b,sly-MIR159,rco-MIR159,csi-MIR159,hbr-MIR159b,hbr-MIR159a,ahy-MIR159,htu-MIR159…	ppe-MIR159	ggagcagagctccttgaagtccaatagaaggtcttgctgggtggattgagctgctgagctatggatcccacagccctatctcagatcatcagaggaataggcttgtggcttgcatatctcaggagctgcattacctgtgttagatctttgTTTGGATTGAAGGGAGCTCTAcacc	ppe-miR159	TTTGGATTGAAGGGAGCTCTA	3'	Diff	gp2b	..(((((((.(((((((....(..(...(((..(((((.........((((......((((((...........)))))).........)))).......((((....))))......)))))..)))...)..)....)))))))...)))))))...	154	36.5	-29.3	0.5	68.5	94.5	79.097	81.8394	middle
19	19	ppe-miR159_L-2R-1	TGGATTGAAGGGAGCTCT	18	-	6761414	6761463	gagtcctttttcacttcactatgtatataggTGGAATGAAGGGAGCTCTt	28	ppe-MIR159,mtr-MIR159a,gma-MIR159e,gma-MIR159a,ptc-MIR159a,ptc-MIR159b,ath-MIR159a,ath-MIR159b,aly-MIR159b,aly-MIR159a,vvi-MIR159c,nta-MIR159,mes-MIR159b,mes-MIR159a,lus-MIR159c,lus-MIR159b,cme-MIR159a,bra-MIR159a,bna-MIR159,cpa-MIR159a,sly-MIR159,rco-MIR159,csi-MIR159,hbr-MIR159b,hbr-MIR159a,ahy-MIR159,htu-MIR159a,pvu-MIR159a,	ppe-MIR159	ggagcagagctccttgaagtccaatagaaggtcttgctgggtggattgagctgctgagctatggatcccacagccctatctcagatcatcagaggaataggcttgtggcttgcatatctcaggagctgcattacctgtgttagatctttgTTTGGATTGAAGGGAGCTCTAcacc	ppe-miR159	TTTGGATTGAAGGGAGCTCTA	3'	Diff	gp2b	(((((((..((((.((((((.........)))))).)))))))).)))..	48	40	-15.1	0.8	13.5	21.5	15.5885	18.6195	middle
20	20	ppe-MIR159-p5_2ss18TC20TA	TTTGGATTGAAGGGAGCCCA	20	-	11950448	11950591	taagTTTGAATTGAAGGGAGCCCAccttaaatgacttgcaaattgaatatctgatggacaataatctctattattgtctcctggtccttcacgtgcactatcatagtgctcagtactaaaacaaaatcccctatttctttaaac	35	mdm-MIR159a,mdm-MIR159b,ppe-MIR159,mtr-MIR159a,gma-MIR159e,gma-MIR159a,ptc-MIR159a,ptc-MIR159b,ptc-MIR159d,ath-MIR159a,ath-MIR159c,ath-MIR159b,aly-MIR159b,aly-MIR159c,aly-MIR159a,vvi-MIR159c,nta-MIR159,mes-MIR159b,mes-MIR159a,lus-MIR159c,lus-MIR159b,cme-MIR159a,cme-MIR159b,bra-MIR159a,bna-MIR159,cpa-MIR159a,cpa-MIR159b,sly-MIR159,rco-MIR159,csi-MIR159,hbr-MIR159b,hbr-MIR159a,ahy-MIR159,htu-MIR159…	ppe-MIR159	ggagcagagctccttgaagtccaatagaaggtcttgctgggtggattgagctgctgagctatggatcccacagccctatctcagatcatcagaggaataggcttgtggcttgcatatctcaggagctgcattacctgtgttagatctttgTTTGGATTGAAGGGAGCTCTAcacc	ppe-MIR159-p5	TTTGGATTGAAGGGAGCTCT	5'	New	gp2b	...(((((((..((((((.............(((..((((...((((...((...((((((((((....))))))))))...))...))))..))))...)))((((((...))))))..........)))).))..)))))))	141	36.1	-29.7	0.6	14	9.5	16.1658	8.22724	middle
21	21	aqc-miR159_R-1_1ss20TG	TTTGGACTGAAGGGAGCTCG	20	-	17684976	17685112	aaaagattcacagcgaaggagatgtcaggtctagtgcactgagccaagtacaataaacrcttaattgcacttaggtaaggaattttgggttccaaaatctcttcctcatcctccTTTGGACTGAAGGGATCTCGttt	22	mtr-MIR319c,gma-MIR319p,gma-MIR319q,gma-MIR319l,gma-MIR319g,ptc-MIR319f,ptc-MIR319g,ath-MIR319c,aly-MIR319c,aly-MIR319d,vvi-MIR319e,mes-MIR319g,mes-MIR319f,lus-MIR319b,cme-MIR319d,tcc-MIR319,sly-MIR319c,rco-MIR319d,csi-MIR319,aqc-MIR159,vun-MIR319b,pvu-MIR319c,	aqc-MIR159	ggagtctttccagcccaaaacagcttcttgatcttcttgaaaacttctgTTTGGACTGAAGGGAGCTCTAa	aqc-miR159	TTTGGACTGAAGGGAGCTCTA	3'	Diff	gp2b	...((((((.((((((((((((((...((..(((....)))..)).(((.((((.........)))).))).(((.(((..(((((((...)))))))..))))))))).))))))))..)))...)))))).....	129	41.6	-36	0.6	4.5	3.5	5.19615	3.03109	low
22	22	aqc-miR159_R-1_1ss20TA	TTTGGACTGAAGGGAGCTCA	20	-	5496307	5496351	aaaatctcttcatcatcttcaTTTGGACTGAAGGGATCTCAtttt	22	mtr-MIR319c,gma-MIR319p,gma-MIR319q,gma-MIR319l,gma-MIR319g,ptc-MIR319f,ptc-MIR319g,ath-MIR319c,aly-MIR319c,aly-MIR319d,vvi-MIR319e,mes-MIR319g,mes-MIR319f,lus-MIR319b,cme-MIR319d,tcc-MIR319,sly-MIR319c,rco-MIR319d,csi-MIR319,aqc-MIR159,vun-MIR319b,pvu-MIR319c,	aqc-MIR159	ggagtctttccagcccaaaacagcttcttgatcttcttgaaaacttctgTTTGGACTGAAGGGAGCTCTAa	aqc-miR159	TTTGGACTGAAGGGAGCTCTA	3'	Diff	gp2b	...(((((((((...(((......))).)))))))))........	34	33.3	-10.6	0.7	3.5	6.5	4.04145	5.62917	low
23	23	ath-MIR159c-p3_1ss11AG	TTTGGATTGAGGGGAGCTCC	20	-	19889565	19889616	cttagcttcatttaagcaagttgactttactTTTGGATTGAGTGGAGCTCCa	35	mdm-MIR159a,mdm-MIR159b,ppe-MIR159,mtr-MIR159a,gma-MIR159e,gma-MIR159a,ptc-MIR159a,ptc-MIR159d,ptc-MIR159b,ath-MIR159c,ath-MIR159a,ath-MIR159b,aly-MIR159c,aly-MIR159b,aly-MIR159a,vvi-MIR159c,nta-MIR159,mes-MIR159b,mes-MIR159a,lus-MIR159c,lus-MIR159b,cme-MIR159a,cme-MIR159b,bra-MIR159a,bna-MIR159,cpa-MIR159a,cpa-MIR159b,sly-MIR159,rco-MIR159,csi-MIR159,hbr-MIR159b,hbr-MIR159a,ahy-MIR159,htu-MIR159…	ath-MIR159c	gtgtaacagaaggagctcccttcctccaaaacgaagaggacaagatttgaggaactaaaatgcagaatctaagagttcatgtcttcctcatagagagtgcgcggtgttaaaagcttgaagaaagcacactttaaggggattgcacgacctcttagattctccctctttctctacatatcattctcttctcttcgTTTGGATTGAAGGGAGCTCCTtttcttcttc	ath-MIR159c-p3	TTTGGATTGAAGGGAGCTCC	3'	New	gp2b	...((((((((((((.((((...........))))..))))))))))))...	46	38.5	-14.2	0.7	18	24.5	20.7846	21.2176	middle
24	24	ppe-miR159_R-3	TTTGGATTGAAGGGAGCT	18	+	5697142	5697189	ttccaaaatctcttccttatcctctTTTGGATTGAAGGGATCTtgttt	35	mdm-MIR159a,mdm-MIR159b,ppe-MIR159,mtr-MIR159a,gma-MIR159e,gma-MIR159a,ptc-MIR159a,ptc-MIR159b,ptc-MIR159d,ath-MIR159a,ath-MIR159c,ath-MIR159b,aly-MIR159b,aly-MIR159c,aly-MIR159a,vvi-MIR159c,nta-MIR159,mes-MIR159b,mes-MIR159a,lus-MIR159c,lus-MIR159b,cme-MIR159a,cme-MIR159b,bra-MIR159a,bna-MIR159,cpa-MIR159a,cpa-MIR159b,sly-MIR159,rco-MIR159,csi-MIR159,hbr-MIR159b,hbr-MIR159a,ahy-MIR159,htu-MIR159…	ppe-MIR159	ggagcagagctccttgaagtccaatagaaggtcttgctgggtggattgagctgctgagctatggatcccacagccctatctcagatcatcagaggaataggcttgtggcttgcatatctcaggagctgcattacctgtgttagatctttgTTTGGATTGAAGGGAGCTCTAcacc	ppe-miR159	TTTGGATTGAAGGGAGCTCTA	3'	Diff	gp2b	...(((.((((((((...((((......)))).)))))))).)))...	42	35.4	-14.8	0.9	920.5	990.5	1062.9	857.798	high
25	25	cme-MIR160c-p5_2ss13AG17AG	AGCCATGCATGTGTAAGT	18	-	19186798	19186930	aAGCCATGCATGTGTAAGTatgaacaaattcagactgtgaaactgcgaatggctcattaaatcagttatagtttgtttgatggtacctgctactcggataaccgtagtaattctagagctaatacgtgcaaca	3	ath-MIR5665,cme-MIR160c,sly-MIR395a,	cme-MIR160c	tcatcgtaaTGCCTGGCTCCCTGTATGCCAtttgcaaagcccatcatctaaaaataggtggccttctcgaatggcatgcaaggagccatgcatgtataaatt	cme-MIR160c-p5	agccatgcatgtataaat	5'	New	gp2b	......(((((((((.(((..(((((((((..(((((.......((.....)).........)))))..)))))))))............(((((((....))).))))........))).)))))))))...	124	38.3	-31.9	0.6	12	24	13.8564	20.7846	middle
26	25	cme-MIR160c-p5_2ss13AG17AG	AGCCATGCATGTGTAAGT	18	+	6526927	6527058	AGCCATGCATGTGTAAGTatgaacaaattcagactgtgaaactgcgaatggctcattaaatcagttatagtttgtttgatggtacctgctactcggataaccgtagtaattctagagctaatacgtgcaaca	1	cme-MIR160c,	cme-MIR160c	tcatcgtaaTGCCTGGCTCCCTGTATGCCAtttgcaaagcccatcatctaaaaataggtggccttctcgaatggcatgcaaggagccatgcatgtataaatt	cme-MIR160c-p5	agccatgcatgtataaat	5'	New	gp2b	.....(((((((((.(((..(((((((((..(((((.......((.....)).........)))))..)))))))))............(((((((....))).))))........))).)))))))))...	124	38.6	-31.9	0.6	12	24	13.8564	20.7846	middle
27	26	lus-MIR160f-p3_2ss5GT17GA	TGGATATGATGGTGAAAT	18	+	16716553	16716667	ctcttcgccattgcccaggtatttagtctcccccttaaccttctgtttggatgccgagaaaattacagaaaagaagcaaaattgtcaaaattgagaTGGATATGATGGTGAAATa	1	lus-MIR160f,	lus-MIR160f	atggagatgatggtgaagtgtgcatgTGCCTGGCTCCCTGTATGCCAttcgcagagctccaccggattcatccatggcctccgtggatggcgtatgaggagccatgcatatatctatacctgtttcatctcatccctttccat	lus-MIR160f-p3	tggagatgatggtgaagt	3'	New	gp2b	...(((((((((((....))........(((..(((((..((((((((((...)))).......)))))).....(((....))).....)))))..)))...)))))))))...	109	39.1	-20.7	0.5	31	64	35.7957	55.4256	middle
28	27	cme-miR164a_2ss19GA20CT	TGGAGAAGCAGGGCACGTATT	21	-	21146814	21146840	agggtTGGAGAAGCAGGGCACGTAATg	17	gma-MIR164j,gma-MIR164f,ptc-MIR164a,ptc-MIR164d,ptc-MIR164c,mes-MIR164c,mes-MIR164a,lus-MIR164d,lus-MIR164e,cme-MIR164a,bra-MIR164d,bra-MIR164b,bra-MIR164c,bna-MIR164b,rco-MIR164a,rco-MIR164b,hci-MIR164a,	cme-MIR164a	atgaagagcaagaTGGAGAAGCAGGGCACGTGCTttactaactcagttccaattcaaaaatcccttcttttctttttctttctctttttct	cme-miR164a	TGGAGAAGCAGGGCACGTGCT	3'	Diff	gp2b	...(((.....))).............	11	55.6	-0.6	0	3	5	3.4641	4.33013	low
29	28	ptc-MIR166i-p5_2ss16TA21GA	GGAATGTTGTTTGGTACAAGA	21	-	25348132	25348240	cacgaaggaagctggtaactttgaggGGAATGTTGTTTGGTACAAGAttacctaagtcggtaatttcTTGGATCAGGCTTCATTCCCCtcaattactgcttccatctaa	4	ptc-MIR166i,mes-MIR166i,lus-MIR166c,hbr-MIR166a,	ptc-MIR166i	tgtcttttgaggggaatgttgtttggttcaaggcctggccaccccatgtcttggaatttaaaatatcatgtccTCGGACCAGGCTTCATTCCCCtcaattact	ptc-MIR166i-p5	ggaatgttgtttggttcaagg	5'	New	gp2b	...((.((((((.(((((..((((((((((((..(..((((.((((((((((......)))))..))))).))))..)..))))))))))))))))))))))).))...	103	42.2	-52.2	1.1	1	6	1.1547	5.19615	low
29	29	ptc-miR166a_2ss2CT6CT	TTGGATCAGGCTTCATTCCCC	21	-	25348132	25348240	cacgaaggaagctggtaactttgaggGGAATGTTGTTTGGTACAAGAttacctaagtcggtaatttcTTGGATCAGGCTTCATTCCCCtcaattactgcttccatctaa	4	ptc-MIR166i,mes-MIR166i,lus-MIR166c,hbr-MIR166a,	ptc-MIR166i	tgtcttttgaggggaatgttgtttggttcaaggcctggccaccccatgtcttggaatttaaaatatcatgtccTCGGACCAGGCTTCATTCCCCtcaattact	ptc-miR166a	TCGGACCAGGCTTCATTCCCC	3'	Diff	gp2b	...((.((((((.(((((..((((((((((((..(..((((.((((((((((......)))))..))))).))))..)..))))))))))))))))))))))).))...	103	42.2	-52.2	1.1	66	84	76.2102	72.7461	middle
30	30	mtr-miR166g-5p_1ss11CT	GGAATGTTGTTTGGCTCGAGG	21	+	17823426	17823525	actgactcatggatatattattgtagctagggtttcgaagatgttgaaggagaagaggagctttagcttttgaggGGAATGTTGTCTGGCTCGAGGacac	65	mdm-MIR166h,mdm-MIR166d,ppe-MIR166e,mtr-MIR166g,mtr-MIR166e,mtr-MIR166b,gma-MIR166b,gma-MIR166n,gma-MIR166m,gma-MIR166l,gma-MIR166o,gma-MIR166u,gma-MIR166q,gma-MIR166j,gma-MIR166e,gma-MIR166h,ptc-MIR166a,ptc-MIR166q,ath-MIR166d,ath-MIR166b,ath-MIR166a,ath-MIR166c,ath-MIR166g,gra-MIR166d,gra-MIR166c,stu-MIR166c,aly-MIR166c,aly-MIR166d,aly-MIR166g,aly-MIR166b,vvi-MIR166d,vvi-MIR166f,vvi-MIR166b,nta…	mtr-MIR166g	tttgaggGGAATGTTGTCTGGCTCGAGGacgctttcttctcgatctaatgcaaatttgtggtcatggattgtaaagtattcTCGGACCAGGCTTCATTCCCCccaat	mtr-miR166g-5p	GGAATGTTGTCTGGCTCGAGG	3'	Diff	gp2b	.....((((...............(((((..(((((....................)))))..)))))..))))........(((((.......))))).	17	44	-17.9	0.4	127	303	146.647	262.406	high
31	31	ppe-MIR169i-p5_2ss1CT19GT	TCTTTCTCTTCTTTCTTTTTT	21	-	11030025	11030147	TCTTTCTCTTCTTTCTTTTTTttcgaatttcgttttgttttgccagagatttttttagaaaaattctccatttaaaaaaatggaaataatctaaattaaaggtgcatatgcaggaagggggcc	1	ppe-MIR169i,	ppe-MIR169i	gcaaacttaaggaaatgaagagagggtctaacatgaagataagagtcttgtttggTAGCCAAGGATGACTTGCCTGCctgcctcctaattccaagaggacagctctggttatttagggttctcaggcagtctcctttggctaacttgacagtctcttctttctcatgccagacctttctcttctttctttgtttgt	ppe-MIR169i-p5	cctttctcttctttctttgtt	5'	New	gp2b	....((((((((.(((((......(((((((..............))))))).((((((...(((.(((((((....))))))))))..))))))..))))).((....)).))))))))...	116	30.1	-21.9	0.6	2.5	4	2.88675	3.4641	low
32	31	ppe-MIR169i-p5_2ss1CT19GT	TCTTTCTCTTCTTTCTTTTTT	21	+	43330	43428	TCTTTCTCTTCTTTCTTTTTTagtttagtgacagctcatcaaaactctaagctggagtcttgtactcctttcatcacaaggaacaaccgggaagaacag	1	ppe-MIR169i,	ppe-MIR169i	gcaaacttaaggaaatgaagagagggtctaacatgaagataagagtcttgtttggTAGCCAAGGATGACTTGCCTGCctgcctcctaattccaagaggacagctctggttatttagggttctcaggcagtctcctttggctaacttgacagtctcttctttctcatgccagacctttctcttctttctttgtttgt	ppe-MIR169i-p5	cctttctcttctttctttgtt	5'	New	gp2b	(((((((.....((((((...(((((((..................)))))))(((((.....))))).........)))))).....)))))))....	95	39.4	-18.3	0.5	2.5	4	2.88675	3.4641	low
33	32	bna-MIR169c-p5_2ss12GC17TG	TAAAAGTTACTCTAGGGA	18	+	4471206	4471250	TAAAAGTTACTCTAGGGAtaacawgttgatcttccccaagagctc	1	bna-MIR169c,	bna-MIR169c	agatgaatagaagaatcatatttggTAGCCAAGGATGACTTGCCTAtttcttgagagtaaaatgggcatggtgtcatgttaaaagttactgtaggtagtttcaatttgaccattttccttacaaatgatattaggcagtctccttggctatccttatatgttcttctctctcatct	bna-MIR169c-p5	taaaagttactgtaggta	5'	New	gp2b	.........((((.((((..............))))..))))...	33	40	-8	0.4	6	44	6.9282	38.1051	middle
34	33	ptc-MIR171g-p5_2ss11TC17GC_1	CAAATTATGACGTTGGCTCT	20	+	19504922	19504962	CAAATTATGACGTTGGCTCTcccactatggggagaccatag	1	ptc-MIR171g,	ptc-MIR171g	gaaagtgggggaTGTTGGGATGGCTCAATCATGtcaaatctcccaaattatgatgttgggtcttttaatcTGATTGAGCCGTGCCAATATCacacttctt	ptc-MIR171g-p5	caaattatgatgttgggtct	5'	New	gp2b	.............(((.((((((......)))))))))...	25	48.8	-13.6	0.7	0	11.5	0	9.95929	low
35	33	ptc-MIR171g-p5_2ss11TC17GC_1	CAAATTATGACGTTGGCTCT	20	+	21073223	21073367	cacggyaaCAAATTATGACGTTGGCTCTcctacatygaggagaccataggyaggcacccctactaagtgcaatgtacgccaccaacctaggccatgagccttcctgatygccmrtagaccacgtccaggtaagtatgattccacg	1	ptc-MIR171g,	ptc-MIR171g	gaaagtgggggaTGTTGGGATGGCTCAATCATGtcaaatctcccaaattatgatgttgggtcttttaatcTGATTGAGCCGTGCCAATATCacacttctt	ptc-MIR171g-p5	caaattatgatgttgggtct	5'	New	gp2b	...((..(((..(((((((((.((.((((((......)))))))).((((.((((...........((((...))))(((.........))).....)))).))))..............)))))...))))...)).).))...	139	49.7	-33.8	0.5	0	11.5	0	9.95929	low
36	34	ptc-MIR171g-p5_2ss11TC17GC_2	CAAATTATGACGTTGGCTCTT	21	-	29825954	29826001	aCAAATTATGACGTTGGCTCTCctacgttgaggagaccaraggcaggc	1	ptc-MIR171g,	ptc-MIR171g	gaaagtgggggaTGTTGGGATGGCTCAATCATGtcaaatctcccaaattatgatgttgggtcttttaatcTGATTGAGCCGTGCCAATATCacacttctt	ptc-MIR171g-p5	caaattatgatgttgggtctt	5'	New	gp2b	........((....(((.((((((......)))))))))....))...	37	50	-12.5	0.5	0	11.5	0	9.95929	low
37	34	ptc-MIR171g-p5_2ss11TC17GC_2	CAAATTATGACGTTGGCTCTT	21	-	14424599	14424640	aCAAATTATGACGTTGGCTCTCccactttggggagaccatag	1	ptc-MIR171g,	ptc-MIR171g	gaaagtgggggaTGTTGGGATGGCTCAATCATGtcaaatctcccaaattatgatgttgggtcttttaatcTGATTGAGCCGTGCCAATATCacacttctt	ptc-MIR171g-p5	caaattatgatgttgggtctt	5'	New	gp2b	..............(((.((((((......)))))))))...	25	47.6	-13.6	0.7	0	11.5	0	9.95929	low
38	35	nta-MIR172f-p5_2ss15CG19TA	ATTGGAACGATACAGAGAA	19	+	6386288	6386409	ATTGGAACGATACAGAGAAgattagcatggcccctgcgcaaggatgacacgcATAAATCGAGAAATGGTCcaaatttttttggctatttttgcgtgatattgtttttttgctcttgttgagg	7	mtr-MIR2652d,mtr-MIR2652l,mtr-MIR2652j,mtr-MIR2652b,mtr-MIR2652i,nta-MIR172f,nta-MIR172e,	nta-MIR172f	tctgaaggtgAGAATCTTGATGATGCTGCATcagcaataaacgactacctgatttatcattatgccattggaacgatacacagataattagcataattcatgtgcaagaatgccacgggtacatggtatggttcaattgatacagtcgttgtttgcgggtgtagcatcatcaagattcacatgaaaaggc	nta-MIR172f-p5	attggaacgatacacagat	5'	New	gp2b	.......(((((.((((.(((..((((.....(((.....)))....((((((........(((((((.(((((....))))))))))))))))))....))))..))).)))))))))...	112	40.2	-30.7	0.6	1.5	11	1.73205	9.52628	low
38	36	mtr-MIR2652d-p3_2ss8CG18TC	ATAAATCGAGAAATGGTC	18	+	6386288	6386409	ATTGGAACGATACAGAGAAgattagcatggcccctgcgcaaggatgacacgcATAAATCGAGAAATGGTCcaaatttttttggctatttttgcgtgatattgtttttttgctcttgttgagg	7	mtr-MIR2652d,mtr-MIR2652l,mtr-MIR2652j,mtr-MIR2652b,mtr-MIR2652i,nta-MIR172f,nta-MIR172e,	mtr-MIR2652d	gcgactatagtgcataaggaaatccttatgcaccctgcataaatccagaaatggtttatgtgagttgtacttaatgctttccagtactctgcataaggatttccagcaccttgcataaaattatgcaaaaaccattttattgggaaaatggtttttgtaagttgtactccaaaaccatttctgaattTATGCAGGGTGCATAAGGATTtcgttatacaccataaccg	mtr-MIR2652d-p3	ataaatccagaaatggtt	3'	New	gp2b	.......(((((.((((.(((..((((.....(((.....)))....((((((........(((((((.(((((....))))))))))))))))))....))))..))).)))))))))...	112	40.2	-30.7	0.6	0	1.5	0	1.29904	low
39	37	aly-MIR172d-p5_2ss15TC19TA	TTCAGAATTTGAAGCTAGAGG	21	-	11117489	11117648	cgtttgattctgatttccagtacgaatacgaaccgtgaaagcgtggcctatcgatcctttagaccTTCGGAATTTGAAGCTAGAGGtgtcagaaaagttaccacagggataactggcttgtggcagccaagcgttcatagCGACGTTGCTTTTTGATCct	6	mtr-MIR2646a,ath-MIR5660,aly-MIR172d,htu-MIR171a,bcy-MIR529,hpa-MIR171a,	aly-MIR172d	gattcagaatttgaagttagtggcagtcattgtttgctattGCAACATCTTCAAGATTCAGAaatcagattcttttatgggttttcttttgagcctatattatttggtttgAGAATCTTGATGATGCTGCAGcggcaattaaatggcttatttatctagggtt	aly-MIR172d-p5	ttcagaatttgaagttagtgg	5'	New	gp2b	.(((((((((.............)))).))))).(((((.((.((((.....((((((((((..(((((.....)))))))))))).)))..........(((((((.........)))))))..)))).)).))))).(((....)))...........	38	46.2	-39.4	0.5	2	3	2.3094	2.59808	low
39	38	htu-MIR171a-p3_2ss1GC18TC	CAACGTTGCTTTTTGATC	18	-	11117489	11117648	cgtttgattctgatttccagtacgaatacgaaccgtgaaagcgtggcctatcgatcctttagaccTTCGGAATTTGAAGCTAGAGGtgtcagaaaagttaccacagggataactggcttgtggcagccaagcgttcatagCGACGTTGCTTTTTGATCct	6	mtr-MIR2646a,ath-MIR5660,aly-MIR172d,htu-MIR171a,bcy-MIR529,hpa-MIR171a,	htu-MIR171a	tgagagggagctgttgaacgagatgttggttcggttcaataagaactcaacgttcaaatggtgcattgaacgttgcttttTGATTGAGCCGTGCCAATATcacgtgcatgttgct	htu-MIR171a-p3	gaacgttgcttttTGATT	3'	New	gp2b	.(((((((((.............)))).))))).(((((.((.((((.....((((((((((..(((((.....)))))))))))).)))..........(((((((.........)))))))..)))).)).))))).(((....)))...........	38	46.2	-39.4	0.5	1	3	1.1547	2.59808	low
40	39	nta-MIR172e-p5_2ss15CG19TA	ATTGGAACGATACAGAGAA	19	+	16640921	16641003	ctatccgataaaATTGGAACGATACAGAGAAgattagcatagtccttgtgcatggatgacacGCATAAATCGAGAAATGGTct	7	mtr-MIR2652b,mtr-MIR2652d,mtr-MIR2652l,mtr-MIR2652j,mtr-MIR2652i,nta-MIR172e,nta-MIR172f,	nta-MIR172e	gtttgcagatgtagcatcatcaagattcacataaaaaacgcatggtgatgagctgatgaaatgacattaatggccaaggcagctttctgaaggtgAGAATCTTGATGATGCTGCATcagcaataaacgactacctgatttatcattatgccattggaacgatacacagataattagcataattcatgtgcaagaatgccacgggtacatggtatggttcaattgatacagtcgttgtttgcgggtgtagcatcatcaagattcacatgaaaaggcaaggtgaaatgaaattaattaagagccatggctttttgaaggtgAGAATCTTGATGATGCTGCATcagcaataa	nta-MIR172e-p5	attggaacgatacacagat	5'	New	gp2b	...((((((...)))))).((((........(((((...))))).((((((.((.....)).))))))))))...........	15	39.8	-12.8	0.4	1.5	11	1.73205	9.52628	low
40	40	mtr-MIR2652b-p3_1ss10CG	GCATAAATCGAGAAATGGT	19	+	16640921	16641003	ctatccgataaaATTGGAACGATACAGAGAAgattagcatagtccttgtgcatggatgacacGCATAAATCGAGAAATGGTct	7	mtr-MIR2652b,mtr-MIR2652d,mtr-MIR2652l,mtr-MIR2652j,mtr-MIR2652i,nta-MIR172e,nta-MIR172f,	mtr-MIR2652b	gcggttatggtgcataaggaaatctttatgcaccctgcataaatccagaaatggttttggagtacaactcacagaaaccatttccacatcaaaatgattttggcataattgggctgggatttatgcagagtgctggaaaccattaagtacatctaatgattttgtagtacgactcacaaaaaccatttttgaattTATGCAGGGTGCATAAGGATTtccttatgcaccataaccg	mtr-MIR2652b-p3	gcataaatccagaaatggt	3'	New	gp2b	...((((((...)))))).((((........(((((...))))).((((((.((.....)).))))))))))...........	15	39.8	-12.8	0.4	5	5	5.7735	4.33013	low
41	41	nta-MIR172e-p5_2ss14CG18TA	TTGGAACGATACAGAGAA	18	+	8838571	8838684	TTGGAACGATACAGAGAAgattagcatggcccctgcgcaaggatgacacGCATAAATCGAGAAATGGTCcaaattttttttgtcatttttacatgttttccttttgtratcttg	7	mtr-MIR2652b,mtr-MIR2652l,mtr-MIR2652i,mtr-MIR2652d,mtr-MIR2652j,nta-MIR172e,nta-MIR172f,	nta-MIR172e	gtttgcagatgtagcatcatcaagattcacataaaaaacgcatggtgatgagctgatgaaatgacattaatggccaaggcagctttctgaaggtgAGAATCTTGATGATGCTGCATcagcaataaacgactacctgatttatcattatgccattggaacgatacacagataattagcataattcatgtgcaagaatgccacgggtacatggtatggttcaattgatacagtcgttgtttgcgggtgtagcatcatcaagattcacatgaaaaggcaaggtgaaatgaaattaattaagagccatggctttttgaaggtgAGAATCTTGATGATGCTGCATcagcaataa	nta-MIR172e-p5	ttggaacgatacacagat	5'	New	gp2b	.......((.((((((..((..((((((.....((((...........)))).......((((((((..((((.....)))))))))))).)))))).)).))))))..))...	104	37.7	-20.1	0.5	2.5	11	2.88675	9.52628	low
41	42	mtr-MIR2652b-p3_2ss10CG20TC	GCATAAATCGAGAAATGGTC	20	+	8838571	8838684	TTGGAACGATACAGAGAAgattagcatggcccctgcgcaaggatgacacGCATAAATCGAGAAATGGTCcaaattttttttgtcatttttacatgttttccttttgtratcttg	7	mtr-MIR2652b,mtr-MIR2652l,mtr-MIR2652i,mtr-MIR2652d,mtr-MIR2652j,nta-MIR172e,nta-MIR172f,	mtr-MIR2652b	gcggttatggtgcataaggaaatctttatgcaccctgcataaatccagaaatggttttggagtacaactcacagaaaccatttccacatcaaaatgattttggcataattgggctgggatttatgcagagtgctggaaaccattaagtacatctaatgattttgtagtacgactcacaaaaaccatttttgaattTATGCAGGGTGCATAAGGATTtccttatgcaccataaccg	mtr-MIR2652b-p3	gcataaatccagaaatggtt	3'	New	gp2b	.......((.((((((..((..((((((.....((((...........)))).......((((((((..((((.....)))))))))))).)))))).)).))))))..))...	104	37.7	-20.1	0.5	1.5	3.5	1.73205	3.03109	low
42	43	nta-MIR172e-p3_2ss14CG18TA	TTGGAACGATACAGAGAA	18	+	23600670	23600704	aatttgttctgataaaaTTGGAACGATACAGAGAA	2	nta-MIR172e,nta-MIR172f,	nta-MIR172e	gtttgcagatgtagcatcatcaagattcacataaaaaacgcatggtgatgagctgatgaaatgacattaatggccaaggcagctttctgaaggtgAGAATCTTGATGATGCTGCATcagcaataaacgactacctgatttatcattatgccattggaacgatacacagataattagcataattcatgtgcaagaatgccacgggtacatggtatggttcaattgatacagtcgttgtttgcgggtgtagcatcatcaagattcacatgaaaaggcaaggtgaaatgaaattaattaagagccatggctttttgaaggtgAGAATCTTGATGATGCTGCATcagcaataa	nta-MIR172e-p3	ttggaacgatacacagat	3'	New	gp2b	...((((((..((...))..)))))).........	23	28.6	-6.9	0.7	2.5	11	2.88675	9.52628	low
43	44	cme-MIR319c-p5	TGTGAATGAAGCGGGAGAT	19	-	14647110	14647196	TGTGAATGAAGCGGGAGACaaattggatcttgagcttcctgtacTTGGACTGAAGGGAGCTCCCTtaattaattacttcagttcctc	24	mdm-MIR159a,mdm-MIR159b,ppe-MIR319a,mtr-MIR319b,gma-MIR319h,gma-MIR319e,gma-MIR319c,ptc-MIR319b,ptc-MIR159d,ath-MIR319a,aly-MIR319b,aly-MIR319a,vvi-MIR319c,vvi-MIR319g,nta-MIR319a,mes-MIR319a,cme-MIR319b,cme-MIR319c,bra-MIR319,cpa-MIR159b,rco-MIR319b,cca-MIR319,aqc-MIR319,ctr-MIR319,	cme-MIR319c	gagagagagcttccttcagtccactcatagagggattcaaaggggttgctgaagtaactgccgactcattcactcaaacactcagtagaactcaaaaagaaattatccaagaaaaagaaaagaaaatttggttcaaagtatattcttttcctctattgtgattgtgtgaatgaagcgggagatattttgcactctctcttattctttgcTTGGACTGAAGGGAGCTCCTcctttttactt	cme-MIR319c-p5	tgtgaatgaagcgggagat	5'	New	gp2b	.(((...(((((..((((.........))))..)))))...)))..(((((((((((....))))............)))))))...	43	43.7	-22.2	0.6	0.5	0	0.57735	0	low
43	45	ppe-miR319a_R+1_2	TTGGACTGAAGGGAGCTCCCG	21	-	14647110	14647196	TGTGAATGAAGCGGGAGACaaattggatcttgagcttcctgtacTTGGACTGAAGGGAGCTCCCTtaattaattacttcagttcctc	24	mdm-MIR159a,mdm-MIR159b,ppe-MIR319a,mtr-MIR319b,gma-MIR319h,gma-MIR319e,gma-MIR319c,ptc-MIR319b,ptc-MIR159d,ath-MIR319a,aly-MIR319b,aly-MIR319a,vvi-MIR319c,vvi-MIR319g,nta-MIR319a,mes-MIR319a,cme-MIR319b,cme-MIR319c,bra-MIR319,cpa-MIR159b,rco-MIR319b,cca-MIR319,aqc-MIR319,ctr-MIR319,	ppe-MIR319a	aatggccatggggagctccttttggtccaatacagagggctgaggtgtggctagagctgtcatctcatgcattcggctaccccttaatatttctaattaaccctcctgctcctgctgtgcctgtgttgcacaattattcttatgaaaatgttaaggtttagcctggtgcatggtgtgggagcaactccttccgcgcacttagcccacccaTTGGACTGAAGGGAGCTCCCgcatcacatc	ppe-miR319a	TTGGACTGAAGGGAGCTCCC	3'	Diff	gp2b	.(((...(((((..((((.........))))..)))))...)))..(((((((((((....))))............)))))))...	43	43.7	-22.2	0.6	2019.5	462.5	2331.92	400.537	high
44	46	mes-MIR319e-p5_1ss18TC	TCCAACGAAGCAGGAGCCA	19	+	391041	391132	TCCAACGAAGCAGGAGCCGagaggttggttattgctgtcacgtcTTGGACTGAAGGGAGCTCCTTacctataattattcattccacaacttc	41	mdm-MIR159a,mdm-MIR159b,gma-MIR319q,gma-MIR319l,gma-MIR319g,gma-MIR319p,gma-MIR319c,gma-MIR319n,ptc-MIR319f,ptc-MIR319g,ptc-MIR319e,ptc-MIR319h,ptc-MIR159d,ath-MIR319c,ath-MIR159c,ath-MIR159b,aly-MIR319c,aly-MIR319d,aly-MIR319b,aly-MIR159c,aly-MIR159b,vvi-MIR319b,vvi-MIR319e,mes-MIR319g,mes-MIR319e,mes-MIR319f,mes-MIR319h,lus-MIR159c,cme-MIR319b,cme-MIR319d,cme-MIR319c,tcc-MIR319,cpa-MIR159b,sly-…	mes-MIR319e	aaggagctctcttctgtccagtccaaggcagttgaagcctgaaacttagctgctgagtcgttggttcaagagctcatcatatggtaagcagtgaatgagatgtgtttttgatccaacgaagcaggagctatgttctgtcatggctgtcgtgtcTTGGACTGAAGGGAGCTCCCT	mes-MIR319e-p5	tccaacgaagcaggagcta	5'	New	gp2b	......((((((..((((((....))))))..)))).))..((..((((.(((((((....)))............)))).))))..))...	33	46.7	-19.3	0.4	1	0	1.1547	0	low
44	47	gma-miR319g_R-1	TTGGACTGAAGGGAGCTCCTT	21	+	391041	391132	TCCAACGAAGCAGGAGCCGagaggttggttattgctgtcacgtcTTGGACTGAAGGGAGCTCCTTacctataattattcattccacaacttc	41	mdm-MIR159a,mdm-MIR159b,gma-MIR319q,gma-MIR319l,gma-MIR319g,gma-MIR319p,gma-MIR319c,gma-MIR319n,ptc-MIR319f,ptc-MIR319g,ptc-MIR319e,ptc-MIR319h,ptc-MIR159d,ath-MIR319c,ath-MIR159c,ath-MIR159b,aly-MIR319c,aly-MIR319d,aly-MIR319b,aly-MIR159c,aly-MIR159b,vvi-MIR319b,vvi-MIR319e,mes-MIR319g,mes-MIR319e,mes-MIR319f,mes-MIR319h,lus-MIR159c,cme-MIR319b,cme-MIR319d,cme-MIR319c,tcc-MIR319,cpa-MIR159b,sly-…	gma-MIR319g	gggaaagagagtgaaggagtttccctcagcccattcatggatataatgaaagattgggttgctgaattaactgattcattcatacaatagtattcaattagggtaatattgtgtgaatgaagagagtatagtatctatattggaaccccctctttctctgtgcTTGGACTGAAGGGAGCTCCTTCtttttctgttccc	gma-miR319g	TTGGACTGAAGGGAGCTCCTTC	3'	Diff	gp2b	......((((((..((((((....))))))..)))).))..((..((((.(((((((....)))............)))).))))..))...	33	46.7	-19.3	0.4	257	310	296.758	268.468	high
45	48	ptc-MIR319f-p5	TGTGAATGATGCGGGAGATA	20	-	4474255	4474405	agctgccgactcattcattcaaactcagtagaaatggagtggatatttcwactgtgaatgTGTGAATGATGCGGGAGATAacttcattcttttcttctctgtgCTTGGACTGAAGGGAGCTCCcttttactgtcttctttgttgtatatat	69	mdm-MIR159a,mdm-MIR159b,mdm-MIR319b,ppe-MIR319a,mtr-MIR319b,mtr-MIR319a,mtr-MIR319d,mtr-MIR319c,gma-MIR319j,gma-MIR319b,gma-MIR319m,gma-MIR319k,gma-MIR319a,gma-MIR319o,gma-MIR319h,gma-MIR319e,gma-MIR319q,gma-MIR319g,gma-MIR319p,gma-MIR319l,gma-MIR319c,ptc-MIR319d,ptc-MIR319b,ptc-MIR319f,ptc-MIR319g,ptc-MIR159d,ptc-MIR319a,ptc-MIR319c,ath-MIR319a,ath-MIR319c,stu-MIR319a,aly-MIR319a,aly-MIR319b,aly…	ptc-MIR319f	taatggtgggagagagcttccttcagcccactcatggataggagaaaggggttgaattagctgccgactcattcattcaagcaccagtagaaaaaggggaatggatattcttttgctactgtgattgtgtgaatgatgcgggagataattttacatcccctctttttctgtgcTTGGACTGAAGGGAGCTCCTtccttctat	ptc-MIR319f-p5	tgtgaatgatgcgggagata	5'	New	gp2b	..((.(((..(((((((..((....((((.((((((.......)))))).))))....))..)))))))..))).))......................(((((..((((.((((((....))))))....))))........)))))...	75	39.7	-38.2	0.6	3	0.5	3.4641	0.433013	low
46	49	gma-miR319g_R-1_1ss21TC	TTGGACTGAAGGGAGCTCCTC	21	+	1869140	1869257	gtcTTGGACTGAAGGGAGCTCCTTacctaattattcrttmtacaactctaaactgatattctaggtaaatgattgactaattactcgatttataaattgattttcgtaactctaattt	42	mdm-MIR159a,mdm-MIR159b,gma-MIR319q,gma-MIR319l,gma-MIR319g,gma-MIR319p,gma-MIR319c,gma-MIR319n,ptc-MIR319f,ptc-MIR319g,ptc-MIR159d,ptc-MIR319e,ptc-MIR319h,ath-MIR319c,ath-MIR159c,ath-MIR159b,aly-MIR319c,aly-MIR319d,aly-MIR319b,aly-MIR159c,aly-MIR159b,vvi-MIR319b,vvi-MIR319e,mes-MIR319g,mes-MIR319e,mes-MIR319f,mes-MIR319h,lus-MIR159c,cme-MIR319b,cme-MIR319d,cme-MIR319c,cme-MIR159b,tcc-MIR319,cpa-…	gma-MIR319g	gggaaagagagtgaaggagtttccctcagcccattcatggatataatgaaagattgggttgctgaattaactgattcattcatacaatagtattcaattagggtaatattgtgtgaatgaagagagtatagtatctatattggaaccccctctttctctgtgcTTGGACTGAAGGGAGCTCCTTCtttttctgttccc	gma-miR319g	TTGGACTGAAGGGAGCTCCTTC	5'	Diff	gp2b	...(((((.....(..((.((.(((((((..((((..(..((......)).)..))))...)))))))..((((((........))))))........))))..).....)))))...	112	29.7	-15.2	0.4	857	1377	989.578	1192.52	high
47	50	ppe-miR319a_R+1_1ss7TC	TTGGACCGAAGGGAGCTCCCG	21	-	27527083	27527201	TTGGACCGAAGGGAGCTCCCCtctccgtcgatccatcatattcacatatcgatatcaactcctcaagatcgatcgcttataatgcaagtaatctagctcttcccctcgctctcttctct	16	ppe-MIR319a,mtr-MIR319c,gma-MIR319n,ptc-MIR319i,ptc-MIR159d,ath-MIR159c,aly-MIR319b,aly-MIR159c,vvi-MIR319g,mes-MIR319h,lus-MIR319b,lus-MIR159b,cme-MIR319c,cme-MIR159b,aqc-MIR319,ctr-MIR319,	ppe-MIR319a	aatggccatggggagctccttttggtccaatacagagggctgaggtgtggctagagctgtcatctcatgcattcggctaccccttaatatttctaattaaccctcctgctcctgctgtgcctgtgttgcacaattattcttatgaaaatgttaaggtttagcctggtgcatggtgtgggagcaactccttccgcgcacttagcccacccaTTGGACTGAAGGGAGCTCCCgcatcacatc	ppe-miR319a	TTGGACTGAAGGGAGCTCCC	5'	Diff	gp2b	.......(((((((((..........((((((...............))))))...........((((..(((..(((.......)))..)))....))))......)))))))))...	109	47.1	-22.4	0.4	17	6.5	19.6299	5.62917	middle
48	51	ppe-miR319a_R+1_1	TTGGACTGAAGGGAGCTCCCA	21	+	10915888	10915971	aaatgggagttccatgcaacccaaaacagcgactatgaatgaaatagtagctcttccckTTGGACTGAAGGGAGCTCCCAattc	32	ppe-MIR319a,mtr-MIR319b,mtr-MIR319c,mtr-MIR159b,gma-MIR319j,gma-MIR319a,gma-MIR319h,gma-MIR319e,gma-MIR319p,gma-MIR156aa,gma-MIR159c,ptc-MIR319i,ptc-MIR159d,ath-MIR319a,aly-MIR319a,aly-MIR319b,vvi-MIR319g,vvi-MIR319e,vvi-MIR159b,vvi-MIR159a,nta-MIR319a,lus-MIR319b,cme-MIR319a,cme-MIR319b,bra-MIR319,tcc-MIR319,rco-MIR319b,csi-MIR319,aqc-MIR319,aqc-MIR159,vun-MIR319a,ctr-MIR319,	ppe-MIR319a	aatggccatggggagctccttttggtccaatacagagggctgaggtgtggctagagctgtcatctcatgcattcggctaccccttaatatttctaattaaccctcctgctcctgctgtgcctgtgttgcacaattattcttatgaaaatgttaaggtttagcctggtgcatggtgtgggagcaactccttccgcgcacttagcccacccaTTGGACTGAAGGGAGCTCCCgcatcacatc	ppe-miR319a	TTGGACTGAAGGGAGCTCCC	3'	Diff	gp2b	...((((((((((...((..((((...(((.(((((.......))))).))).......))))..))...))))))))))....	77	45.2	-30.6	0.8	2019.5	462.5	2331.92	400.537	high
49	52	mes-MIR319g-p5	ATCTGCCGACTCATTCATTC	20	-	4456951	4457080	AGCTGCCGACTCATTCATTCaaactcagtagaaaaggagtggatatttctactgcgaatgtgtgaatgatgcgggagataaatttcattcttttcttctctgtgcTTGGACTGAAGGGAGCTCCCTTtta	60	mdm-MIR319b,ppe-MIR319a,mtr-MIR319b,mtr-MIR319a,mtr-MIR319d,gma-MIR319b,gma-MIR319m,gma-MIR319j,gma-MIR319k,gma-MIR319a,gma-MIR319o,gma-MIR319h,gma-MIR319e,gma-MIR319q,gma-MIR319l,gma-MIR319g,gma-MIR319c,ptc-MIR319d,ptc-MIR319b,ptc-MIR319f,ptc-MIR319g,ptc-MIR319a,ptc-MIR319c,ath-MIR319a,ath-MIR319c,stu-MIR319a,aly-MIR319a,aly-MIR319b,aly-MIR319c,aly-MIR319d,vvi-MIR319b,vvi-MIR319g,vvi-MIR319c,nta…	mes-MIR319g	gaatgtggaaatggtgtgagagagcttccttcagcccactcatggatggggtaaaaggggcggaaatatctgccgactcattcattcaagcactagtagacagagatactggtaatactgtgtttagctactgtgattgcgtgaatgatgcgggagataattttgcatccctcttttctgtgcTTGGACTGAAGGGAGCTCCTTccttctctattacctacattt	mes-MIR319g-p5	atctgccgactcattcattc	5'	New	gp2b	((((.((......(((((((((...(((.((((((((((((((....(((.(((((.((......))..))))).))).....)))))))))))..))))))...))))).)))))).))))........	122	41.5	-33.8	0.6	0.5	0.5	0.57735	0.433013	low
50	53	ptc-miR319i	TTGGGCTGAAGGGAGCTCCC	20	+	10855812	10855843	tgTTGGGCTGAAGGGAGCTCCAaagcccaaag	9	gma-MIR319p,ptc-MIR319i,ptc-MIR159e,vvi-MIR319e,mes-MIR319h,cme-MIR319c,tcc-MIR319,csi-MIR319,aqc-MIR159,	ptc-MIR319i	gtgcagaaatggaggttccttccagcctcaagcatctttaagatggtggcgatgtctattTTGGGCTGAAGGGAGCTCCCaattcttct	ptc-miR319i	TTGGGCTGAAGGGAGCTCCC	5'	Yes	gp2b	..(((((((...(((...)))..)))))))..	28	56.2	-14.3	0.8	27.5	41	31.7543	35.507	middle
51	53	ptc-miR319i	TTGGGCTGAAGGGAGCTCCC	20	+	14043137	14043205	ctttgtaggcttggggaaaatagTTGGGCTGAAGGGAGCTCCAaagcccaacggattggagctgcactg	16	mdm-MIR159a,mdm-MIR159b,gma-MIR319p,ptc-MIR319i,ptc-MIR159e,ptc-MIR159d,ath-MIR159c,aly-MIR159c,vvi-MIR319e,mes-MIR319h,cme-MIR319c,cme-MIR159b,tcc-MIR319,cpa-MIR159b,csi-MIR319,aqc-MIR159,	ptc-MIR319i	gtgcagaaatggaggttccttccagcctcaagcatctttaagatggtggcgatgtctattTTGGGCTGAAGGGAGCTCCCaattcttct	ptc-miR319i	TTGGGCTGAAGGGAGCTCCC	5'	Yes	gp2b	...((((.((((..(.......((((((((...(((...)))..))))))))...)..))))))))...	63	53.6	-23.8	0.6	27.5	41	31.7543	35.507	middle
52	54	cme-MIR319c-p5_1ss11AG	ATTCACTCAAGCACTCAGTAGA	22	+	21377314	21377482	ATTCACTCAAGCACTCAGTAGAgattaaaggagtgtaaacatcagacaatttgctactgtgattgtgtgaatgaagcgggagatattttacatccctctttctctgcgcTTGGACTGAAGGGAGCTCCTCcttttcattctctccacttttctccatccctcagttaag	55	mdm-MIR319b,ppe-MIR319a,gma-MIR319p,gma-MIR319q,gma-MIR319l,gma-MIR319g,gma-MIR319o,gma-MIR319h,gma-MIR319e,gma-MIR319c,gma-MIR319b,gma-MIR319a,ptc-MIR319e,ptc-MIR319h,ptc-MIR319f,ptc-MIR319g,ptc-MIR159d,ptc-MIR319d,ptc-MIR319a,ptc-MIR319c,ath-MIR319c,ath-MIR319a,ath-MIR159c,ath-MIR159b,aly-MIR319c,aly-MIR319d,aly-MIR319a,aly-MIR159c,aly-MIR159b,vvi-MIR319e,vvi-MIR319c,nta-MIR319a,mes-MIR319h,mes…	cme-MIR319c	gagagagagcttccttcagtccactcatagagggattcaaaggggttgctgaagtaactgccgactcattcactcaaacactcagtagaactcaaaaagaaattatccaagaaaaagaaaagaaaatttggttcaaagtatattcttttcctctattgtgattgtgtgaatgaagcgggagatattttgcactctctcttattctttgcTTGGACTGAAGGGAGCTCCTcctttttactt	cme-MIR319c-p5	attcactcaaacactcagtaga	5'	New	gp2b	((((((.(((.(((..((((((((((....((((....)).))....))))).)))))))).))).)))))).((((((((((.................))))).))))).((((((.((((.................................))))))))))...	72	42.6	-39.698	0.6	4.5	5	5.19615	4.33013	low
53	55	ppe-miR319a_L-1R-1_1ss6CT	TGGATTGAAGGGAGCTCC	18	-	3757758	3757892	taaatcagtttctggatatTGGAGTGAAGGGAGCTCCggcttcacagccccggttgtgggcttagaagcagaagaattgccatttgaaagggaatggctaccctgaattacaccaaaagacagtggaatggtagg	61	mdm-MIR159a,mdm-MIR159b,ppe-MIR319a,ppe-MIR159,mtr-MIR159b,mtr-MIR159a,mtr-MIR319c,gma-MIR156aa,gma-MIR159c,gma-MIR159f,gma-MIR159b,gma-MIR156z,gma-MIR319p,gma-MIR159e,gma-MIR319l,gma-MIR159a,ptc-MIR159c,ptc-MIR319e,ptc-MIR319h,ptc-MIR159d,ptc-MIR159a,ptc-MIR159b,ath-MIR159c,ath-MIR159a,ath-MIR159b,ath-MIR319c,aly-MIR159c,aly-MIR159b,aly-MIR319c,aly-MIR319d,aly-MIR159a,vvi-MIR159b,vvi-MIR159a,vvi…	ppe-MIR319a	aatggccatggggagctccttttggtccaatacagagggctgaggtgtggctagagctgtcatctcatgcattcggctaccccttaatatttctaattaaccctcctgctcctgctgtgcctgtgttgcacaattattcttatgaaaatgttaaggtttagcctggtgcatggtgtgggagcaactccttccgcgcacttagcccacccaTTGGACTGAAGGGAGCTCCCgcatcacatc	ppe-miR319a	TTGGACTGAAGGGAGCTCCC	5'	Diff	gp2b	...((((....(((....((((.((((((((..((...(((((..(((((.......)))))..)))))...))....(((((((......)))))))..))))...)))).))))....))).....))))...	129	47.4	-40.6	0.6	18	21.5	20.7846	18.6195	middle
54	56	ppe-miR396a_R-1_1ss19CT	TTCCACAGCTTTCTTGAATG	20	+	2018597	2018661	cctccatggctattctccaacgatattcTTCCACAGCTTTATTGAATGagagaggctcgtggtct	1	ppe-MIR396a,	ppe-MIR396a	TTCCACAGCTTTCTTGAACGTctgtgccctttcaggaactatcagataattttcatgcagttccaatagcacaaaaacagttcaagaaagctgtgaaa	ppe-miR396a	TTCCACAGCTTTCTTGAACGT	3'	Diff	gp2b	...(((((((..(((((...(((((..((.....))...)))))...)))))..)).)))))...	59	46.2	-16.4	0.5	11	10	12.7017	8.66025	middle
55	57	mtr-miR399a_L+1_2ss15TC19CT	CTGCCAAAGGAGATCTGCTCAG	22	-	27043142	27043260	tgcactgcaggtgaattaccgagcagcctcctcttggcaaactacctatatcttctacataagaattgagaaacgctgtCTGCCAAAGGAGATCTGCTCAGcaattctactgcagtttc	24	mtr-MIR399e,mtr-MIR399g,mtr-MIR399f,mtr-MIR399s,mtr-MIR399a,gma-MIR399e,gma-MIR399d,gma-MIR399f,gma-MIR399g,ptc-MIR399c,ptc-MIR399j,ath-MIR399f,aly-MIR399f,vvi-MIR399d,mes-MIR399e,mes-MIR399b,mes-MIR399d,lus-MIR399g,lus-MIR399f,lus-MIR399a,lus-MIR399c,bna-MIR399c,rco-MIR399f,rco-MIR399e,	mtr-MIR399a	tccaagttgcagttgaattacaGGGTGAGTTCTCCATTGGCAGGtagctagtcactatatgatatgcattgcaatcatttcttagtgtgcaatcTGCCAAAGGAGATTTGCCCAGcgattctcctgcaactcta	mtr-miR399a	TGCCAAAGGAGATTTGCCCAG	3'	Diff	gp2b	...(((((((..(((((...((((((.(((((.((((((.((........((((((.....))))..))........)).)))))))))))..))))))...)))))..)))))))...	113	45.4	-42.9	0.8	17	8	19.6299	6.9282	middle
56	58	ath-MIR401-p5_2ss12AC17GA	TGCTGGGCCGACACTGAT	18	-	33685133	33685253	TGCTGGGCCGACACTGACactgagagacyaaagctagaggagcaaatgggattAGATACCCCAGTAGTCCTAGCcgtaaacaatggatattaggcgctctgcgtatcgaccagtgcagtgc	2	ath-MIR401,hbr-MIR6173,	ath-MIR401	tatatagaccctaaaaacgtccagggactaataatgcaaatatggaaatcttctggggcaaacttgagcttctgaaaacttgaaagcgtttagggtttttgctgggcCGAAACTGGTGTCGACCGACAccaagagtgtgtcgctcgacactcatcgctgattcctgaaccaaaatcgttcttagtttccttttccttagtttttgctccaaaatgtctccttatctccattgttgtcccattgcatagaa	ath-MIR401-p5	tgctgggcCGAAACTGGT	5'	New	gp2b	...........(((((.(((((..........(((.....)))...........(((((..(((.((((((((((((.....))))...))))).)))))).)))))...)))))))))).	109	51.2	-32.7	0.5	1	0	1.1547	0	low
56	59	hbr-MIR6173-p3_2ss20AG21GC	AGATACCCCAGTAGTCCTAGC	21	-	33685133	33685253	TGCTGGGCCGACACTGACactgagagacyaaagctagaggagcaaatgggattAGATACCCCAGTAGTCCTAGCcgtaaacaatggatattaggcgctctgcgtatcgaccagtgcagtgc	2	ath-MIR401,hbr-MIR6173,	hbr-MIR6173	cgctgtgcgtatcgacccgtgcagtatccatcgtttaaagctaggggagcggaatgggattagataccccagtagtcctaAGCCGTAAACGATGGATACTgcacgggtcgatacggcacagcgctgtagctaacgcgtta	hbr-MIR6173-p3	agataccccagtagtcctaAG	3'	New	gp2b	...........(((((.(((((..........(((.....)))...........(((((..(((.((((((((((((.....))))...))))).)))))).)))))...)))))))))).	109	51.2	-32.7	0.5	16.5	71.5	19.0526	61.9208	middle
57	60	ppe-miR477a-5p_1ss14CT	TCCCTCAAGGGCTTCCAATATT	22	+	28046985	28047141	tgatgagattgagtttataggagaaggtttcaactTCCCTCAAGGGCTTCCAATATTccatgtcaatactttgttcgatcaacgtcaagtatgggaatgttgggggcctgcgarggagtttgaagcattgctccttcatttttgctgcctcttacgt	6	ppe-MIR477b,ppe-MIR477a,vvi-MIR477a,mes-MIR477g,mes-MIR477f,cme-MIR477a,	ppe-MIR477a	gtaaggagaaggttccaactTCCCTCAAGGGCTCCCAATATTccaagttaatactccgacatcaacatcaagtatgggaatGTTGGGGGCTCTTTTGGGACGttgaagtccttgctccttgg	ppe-miR477a-5p	TCCCTCAAGGGCTCCCAATATT	5'	Diff	gp2b	.(.(((((...(((....(((((...(((((((..(((.((..((((..((((((((((........((.(((......))).))........))))))))))..))))..)).)))..)))))))....)))))........)))...))))))..	154	43.3	-53.9	0.8	13	3	15.0111	2.59808	middle
58	61	ptc-MIR530b-p5	AGGTGCAGGTGCAAGTGCAGG	21	-	26066683	26066811	ttgcaggtgctggtgcaggtgcagatgcaggtgaagttgcagatgcagatgcAGGTGCAGGTGCAGGTGCAGGTGCAGGTGCAGGTGCAGGTgcaggatatctccggttgctcgcaccagcagctgaaa	16	ptc-MIR530a,ptc-MIR530a,ptc-MIR530a,ptc-MIR530a,ptc-MIR530a,ptc-MIR530a,ptc-MIR530a,ptc-MIR530a,ptc-MIR530b,ptc-MIR530b,ptc-MIR530b,ptc-MIR530b,ptc-MIR530b,ptc-MIR530b,ptc-MIR530b,ptc-MIR530b,	ptc-MIR530b	gccaatatgttgcctttatcTGCATTTGCACCTGCATCTTttgcgtttgttttgtttttgactccacaaacaaaatcaagttctgtcgatacagtatgtgggacaattagatatggaaactaataagcttagttgaggtgcaggtgcaagtgcaggtgaatgccattttggt	ptc-MIR530b-p5	aggtgcaggtgcaagtgcagg	5'	New	gp2b	...(((.(((((((((.((.(((..((.(((((...(((((..((((..((((..((((..(((....)))..))))..))))..))))..)))))..))))).))..)))))))))))))).)))...	123	58.9	-60.1	0.8	3	3.5	3.4641	3.03109	low
58	62	ptc-MIR530b-p3	GGTGCAGGTGCAAGTGCAGGT	21	-	26066683	26066811	ttgcaggtgctggtgcaggtgcagatgcaggtgaagttgcagatgcagatgcAGGTGCAGGTGCAGGTGCAGGTGCAGGTGCAGGTGCAGGTgcaggatatctccggttgctcgcaccagcagctgaaa	16	ptc-MIR530a,ptc-MIR530a,ptc-MIR530a,ptc-MIR530a,ptc-MIR530a,ptc-MIR530a,ptc-MIR530a,ptc-MIR530a,ptc-MIR530b,ptc-MIR530b,ptc-MIR530b,ptc-MIR530b,ptc-MIR530b,ptc-MIR530b,ptc-MIR530b,ptc-MIR530b,	ptc-MIR530b	gccaatatgttgcctttatcTGCATTTGCACCTGCATCTTttgcgtttgttttgtttttgactccacaaacaaaatcaagttctgtcgatacagtatgtgggacaattagatatggaaactaataagcttagttgaggtgcaggtgcaagtgcaggtgaatgccattttggt	ptc-MIR530b-p3	ggtgcaggtgcaagtgcaggt	3'	New	gp2b	...(((.(((((((((.((.(((..((.(((((...(((((..((((..((((..((((..(((....)))..))))..))))..))))..)))))..))))).))..)))))))))))))).)))...	123	58.9	-60.1	0.8	3	0.5	3.4641	0.433013	low
59	63	ptc-MIR530b-p3_1ss13AC	AGGTGCAGGTGCCAGTGCAGG	21	+	14664781	14664812	caagcaacAGGTGCAGGTGCAAGTGCAGGtga	1	ptc-MIR530b,	ptc-MIR530b	gccaatatgttgcctttatcTGCATTTGCACCTGCATCTTttgcgtttgttttgtttttgactccacaaacaaaatcaagttctgtcgatacagtatgtgggacaattagatatggaaactaataagcttagttgaggtgcaggtgcaagtgcaggtgaatgccattttggt	ptc-MIR530b-p3	aggtgcaggtgcaagtgcagg	3'	New	gp2b	...(((.....(((....)))..)))......	23	56.2	-6	0.3	165.5	184	191.103	159.349	middle
60	63	ptc-MIR530b-p3_1ss13AC	AGGTGCAGGTGCCAGTGCAGG	21	+	11369433	11369464	caagcaagAGGTGCAGGTGCCAGTGCAGGtga	1	ptc-MIR530b,	ptc-MIR530b	gccaatatgttgcctttatcTGCATTTGCACCTGCATCTTttgcgtttgttttgtttttgactccacaaacaaaatcaagttctgtcgatacagtatgtgggacaattagatatggaaactaataagcttagttgaggtgcaggtgcaagtgcaggtgaatgccattttggt	ptc-MIR530b-p3	aggtgcaggtgcaagtgcagg	3'	New	gp2b	...(((...(((......)))..)))......	23	59.4	-6.4	0.3	165.5	184	191.103	159.349	middle
61	64	ppe-MIR530-p5	TTTATCTGCATTTGCACCTGC	21	+	14626977	14627123	TTTATCTGCATTTGCACCTGCacctctaatttggtctctgcagtggggttttcctcactatcatcatcacatgcactgcactgatgtctgatgatgatgaactcactcgctcccacagggatccatgtaaaggtgcaggtgtaactg	12	ppe-MIR530,mtr-MIR530,gma-MIR530a,gma-MIR530e,ptc-MIR530b,ptc-MIR530a,gra-MIR530a,gra-MIR530b,mes-MIR530b,tcc-MIR530b,tcc-MIR530a,csi-MIR530b,	ppe-MIR530	gatagccaagatggtttcatttaTCTGCATTTGCACCTGCACCTcttttggtctttactggttttctcatgcactgatgaactcagagatccatgcataggtgcaagtgtaagtgcagacaaatgccttcttggttttttc	ppe-MIR530-p5	tttaTCTGCATTTGCACCTGC	5'	New	gp2b	........((.((((((((((((((.((...(((((((((.(((((((....))))))).(((((((((((..((.........))..)).)))))))))...............)))))).)))..)).)))))))))))))).))	139	46.9	-60.1	0.9	0	2	0	1.73205	low
62	65	vvi-MIR845e-p5_2ss6AT21AC	AACCTTTGGCTCTGATACCACTTG	24	+	16271319	16271350	aAACCTTTGGCTCTGATACCACTTGaagggaa	2	vvi-MIR845e,vvi-MIR845d,	vvi-MIR845e	agaacgcacattaattatccctagggccatgggataaacaaaaaccttgaaaaaacaagttagcacaccctagaatggttctagcacgattactaacctaTGGCTCTGATACCAATTGATGggaaaaactc	vvi-MIR845e-p5	aacctaTGGCTCTGATACCAATTG	5'	New	gp2b	...((((..(...((....)).)..))))...	26	43.8	-4.7	0.3	7	5	8.0829	4.33013	low
63	66	ath-MIR858b-p5	TTCGTTGTCTGTTCGACCTTG	21	+	1600817	1600851	ctttgtTTCGTTGTCTGTTCGACCTTGatatataa	5	ppe-MIR858,ath-MIR858b,ath-MIR858a,aly-MIR858,cme-MIR858,	ath-MIR858b	cctacccgaagggttttggagagtagacaaagagacaaacatagaggtgtgagtttggtttggttttgggttttggggggttggtagtgtttgaggtccatatgcctcgatcttccgcttctattaattaattttctctattagaaatattatctaattattccactccatcgaaccatgcacatatataatgatatgtataagcccatcaaagtttttgaattcagtgcaaacacttgtcaaaggagcagtcccgatctggttccatcttatcTTCGTTGTCTGTTCGACCTTGgctttggc	ath-MIR858b-p5	TTCGTTGTCTGTTCGACCTTG	5'	New	gp2b	...(((.(((..(((.....)))..))).)))...	29	34.3	-4.4	0.4	46.5	115.5	53.6936	100.026	middle
63	67	ppe-miR858_L-3	GTTGTCTGTTCGACCTTG	18	+	1600817	1600851	ctttgtTTCGTTGTCTGTTCGACCTTGatatataa	5	ppe-MIR858,ath-MIR858b,ath-MIR858a,aly-MIR858,cme-MIR858,	ppe-MIR858	ggtgactgatttccatgctaaacctcgtcaagtgaacagttttctttcaggttatatctttatCTCGTTGTCTGTTCGACCTTGaacttcaacttcatttttattatttatatgcataattattcattctgaatctgcactgcaccctttccctgtccacacacactcacgaaaactaacatatagcagccgtttcgataaatcgaaatcaagtttaatcctctgcattttataacattgattgagtaagtagagatctcaagtttaggtcataaatcggaaagtaattattttgtggtaatgaactaataataagctgagatcaaggtcaaacaggcaacaaagttgaggtattagtaagaactgtttgcttgacgggggctttgtatggacatcaac…	ppe-miR858	CTCGTTGTCTGTTCGACCTTG	3'	Diff	gp2b	...(((.(((..(((.....)))..))).)))...	29	34.3	-4.4	0.4	1	0	1.1547	0	low
64	68	ppe-miR858_1ss1CT	TTCGTTGTCTGTTCGACCTTG	21	-	23614671	23614717	agtgtcttgcaggttatatctctatTTCGTTGTCTGTTCGACCTTGa	5	ppe-MIR858,ath-MIR858a,ath-MIR858b,aly-MIR858,cme-MIR858,	ppe-MIR858	ggtgactgatttccatgctaaacctcgtcaagtgaacagttttctttcaggttatatctttatCTCGTTGTCTGTTCGACCTTGaacttcaacttcatttttattatttatatgcataattattcattctgaatctgcactgcaccctttccctgtccacacacactcacgaaaactaacatatagcagccgtttcgataaatcgaaatcaagtttaatcctctgcattttataacattgattgagtaagtagagatctcaagtttaggtcataaatcggaaagtaattattttgtggtaatgaactaataataagctgagatcaaggtcaaacaggcaacaaagttgaggtattagtaagaactgtttgcttgacgggggctttgtatggacatcaac…	ppe-miR858	CTCGTTGTCTGTTCGACCTTG	3'	Diff	gp2b	((.(((..(((((..((...........))..)))))..)))))...	44	40.4	-6.6	0.3	46.5	115.5	53.6936	100.026	middle
65	69	ppe-miR1511-3p_L+2R-2	TAACCTGGCTCTGATACCATA	21	-	19783839	19783976	aactgtcgaagcacctcgtatatttccggatgccaaaactcacacaaatattcaaactagagggtgtagaagagaaagaaaatgtgattaagattgagcggaagcaccggatctaTAACCTGGCTCTGATACCATAtg	1	ppe-MIR1511,	ppe-MIR1511	atCGTGGTATCAGAGTCATGTTAtttgcatgttgccaccacatatgtgttgctcatataaataACCTGGCTCTGATACCATAAC	ppe-miR1511-3p	ACCTGGCTCTGATACCATAAC	3'	Diff	gp2b	...((((..(((......((((..(((((..........(((((......(((..(((....)))...)))...........)))))..........((....)).)))))..)))).....)))..)))).......	128	41.3	-27.3	0.5	2	5	2.3094	4.33013	low
66	69	ppe-miR1511-3p_L+2R-2	TAACCTGGCTCTGATACCATA	21	-	22090457	22090516	ataatccagccttggtttttgactgaatctttcagccacTAACCTGGCTCTGATACCATG	2	ppe-MIR1511,gma-MIR1511,	ppe-MIR1511	atCGTGGTATCAGAGTCATGTTAtttgcatgttgccaccacatatgtgttgctcatataaataACCTGGCTCTGATACCATAAC	ppe-miR1511-3p	ACCTGGCTCTGATACCATAAC	3'	Diff	gp2b	...(((.((((..((((..((.(((((...))))).))..)))).))))..)))......	51	43.3	-16.4	0.6	2	5	2.3094	4.33013	low
67	70	ptc-MIR2111b-p3_2ss15CT19AG	CAGGATTGGGTAATTTGCG	19	+	21905620	21905708	ttgtactcattccaattaccagactcatagagcccggtattgttatttattgtcactacctccccgtgtCAGGATTGGGTAATTTGCGc	1	ptc-MIR2111b,	ptc-MIR2111b	atattgggtcaggattgggTAATCTGCATCCTGAGGTTTGgatcaccacatgttttgatctagtccttgggttgcagattacctcttcctcactgacaatgt	ptc-MIR2111b-p3	caggattgggTAATCTGCA	3'	New	gp2b	...((((((.(((...((((...(((...)))...))))...........((.(((.........))).))))).))))))........	78	43.8	-16.8	0.4	6.5	11	7.50555	9.52628	low
68	70	ptc-MIR2111b-p3_2ss15CT19AG	CAGGATTGGGTAATTTGCG	19	+	19445096	19445183	ttgtactcattccaattaccagactcatagagcccggtattgttatttattgtcactacctccccgtgtCAGGATTGGGTAATTTGCG	2	ptc-MIR2111b,vvi-MIR2111,	ptc-MIR2111b	atattgggtcaggattgggTAATCTGCATCCTGAGGTTTGgatcaccacatgttttgatctagtccttgggttgcagattacctcttcctcactgacaatgt	ptc-MIR2111b-p3	caggattgggTAATCTGCA	3'	New	gp2b	...((((((.(((...((((...(((...)))...))))...........((.(((.........))).))))).)))))).......	78	43.2	-16.8	0.4	6.5	11	7.50555	9.52628	low
69	71	ptc-MIR2111b-p3_1ss16CT	TCAGGATTGGGTAATTTGCA	20	-	185732	185885	ggctgctggcaccagacttgccctccaatggatcctcgttaagggatttagattgtactcattccaattaccagactcatagagcccggtattgttatttattgtcactacctccccgtgTCAGGATTGGGTAATTTGCGcgcctgctgccttc	2	ptc-MIR2111b,vvi-MIR2111,	ptc-MIR2111b	atattgggtcaggattgggTAATCTGCATCCTGAGGTTTGgatcaccacatgttttgatctagtccttgggttgcagattacctcttcctcactgacaatgt	ptc-MIR2111b-p3	tcaggattgggTAATCTGCA	3'	New	gp2b	(((.((.(((..((((.((((((.......((((((..(...((((..(((.........((..((((.(((...(((...)))...)))))))..)).........)))..))))...)..))))))))))))))))...))).)).)))...	151	49.4	-40.4	0.5	2.5	4	2.88675	3.4641	low
70	72	mtr-MIR2592bj-p5_2ss12TC19AT	ATTCCCACTGTCCCTGTCT	19	-	11117925	11118139	gcgggagtaactatgactctcttaaggtagccaaatgcctcgtcatctaattagtgacgcgcatgaatggattaacgagATTCCCACTGTCCCTGTCTactatccagcgaaaccacagccaagggaacgggcttggcagaatcagcggggaaaGAAGACCCTGTTGAGCTTgactctagtccgactttgtgaaatgacttgagaggtgtagtata	7	mtr-MIR2592bj,mtr-MIR2592bi,mtr-MIR2602b,gma-MIR5038a,gma-MIR5038b,gra-MIR8654a,tcc-MIR390a,	mtr-MIR2592bj	ccaatatttgaccggaattcccactgttcctgtcaaaagattaaattcttgttaggctgatttaaatgaaggtattgaagtgtcaaggaatggacctcattcttttcacatttgaataccatcatttaatcccaacctaacaagaatttaatcttttgaaTGGAACATTGGGAATGCCGGTcgaatattgg	mtr-MIR2592bj-p5	attcccactgttcctgtca	5'	New	gp2b	((....)).(((((..(((((...(((((......))))).(((((.......(((...(((.....(((((.....((((.............))))...))))))))....)))...(((((...((((((.(((((..(((((((((........)))))))))..))).))..)))))).)))))....)))))..)))))..)))))...	63	48.4	-63.4	0.6	142	204	163.967	176.669	middle
70	73	tcc-MIR390a-p3_2ss6GC18CT	GAAGACCCTGTTAAGCTT	18	-	11117925	11118139	gcgggagtaactatgactctcttaaggtagccaaatgcctcgtcatctaattagtgacgcgcatgaatggattaacgagATTCCCACTGTCCCTGTCTactatccagcgaaaccacagccaagggaacgggcttggcagaatcagcggggaaaGAAGACCCTGTTGAGCTTgactctagtccgactttgtgaaatgacttgagaggtgtagtata	7	mtr-MIR2592bj,mtr-MIR2592bi,mtr-MIR2602b,gma-MIR5038a,gma-MIR5038b,gra-MIR8654a,tcc-MIR390a,	tcc-MIR390a	ttagtatagaagagcctgttAAGCTCAGGAGGGATAGCGCCattgatgatcttgaatcttatggattgtataatctgatcctcattagcgctatccatcctgagtttcatcggttcttcttgctcttgc	tcc-MIR390a-p3	gaagagcctgttAAGCTC	3'	New	gp2b	((....)).(((((..(((((...(((((......))))).(((((.......(((...(((.....(((((.....((((.............))))...))))))))....)))...(((((...((((((.(((((..(((((((((........)))))))))..))).))..)))))).)))))....)))))..)))))..)))))...	63	48.4	-63.4	0.6	1	2	1.1547	1.73205	low
71	74	mtr-MIR2592ay-p3_2ss6AG17CG	GAGTCGGGTTGTTTGGGA	18	-	29002209	29002274	ttccccgttgtgcccggaccctgtcgcaccacgaggcgctgtcggcGAGTCGGGTTGTTTGGGAat	1	mtr-MIR2592ay,	mtr-MIR2592ay	atcaaaagcttgattccgccagaagatcgtcattagttagggtaaggtgcattccaactgcaacaattgtcttacctctgaaatggggtaattcaaacttgccaaacggccaggactcaagcatttcgCTCGGCATTCATGTTTTTCCTTtgaaaagattaaattcttgttAGGCTGGTTTAGATGAAGGTAttaagtgtcaaggaatgaacctcatttcgttggcacttgaataccatcatctaaagcacacctaacaaaaatttattcttttcaaaggaaaacatgaatgccgggtgaaatgcttgagtcaggttgtttggcaagtttgaatttaccccattcaaaggtaagacaattgttgtagttggaatgcacattccaactgcaacaattatc…	mtr-MIR2592ay-p3	gagtcaggttgtttggca	3'	New	gp2b	...((((....((((((...(((.(((.((....)).)).).)))....))))))....))))...	60	65.2	-23.7	0.6	2.5	8.5	2.88675	7.36122	low
72	75	mtr-MIR2592ay-p5_2ss6AG17CG	GAGTCGGGTTGTTTGGGA	18	+	18457344	18457373	GAGTCGGGTTGTTTGGGAatgcagccccaa	1	mtr-MIR2592ay,	mtr-MIR2592ay	atcaaaagcttgattccgccagaagatcgtcattagttagggtaaggtgcattccaactgcaacaattgtcttacctctgaaatggggtaattcaaacttgccaaacggccaggactcaagcatttcgCTCGGCATTCATGTTTTTCCTTtgaaaagattaaattcttgttAGGCTGGTTTAGATGAAGGTAttaagtgtcaaggaatgaacctcatttcgttggcacttgaataccatcatctaaagcacacctaacaaaaatttattcttttcaaaggaaaacatgaatgccgggtgaaatgcttgagtcaggttgtttggcaagtttgaatttaccccattcaaaggtaagacaattgttgtagttggaatgcacattccaactgcaacaattatc…	mtr-MIR2592ay-p5	gagtcaggttgtttggca	5'	New	gp2b	.....(((((((........)))))))...	22	56.7	-10.6	0.6	2.5	8.5	2.88675	7.36122	low
73	76	mtr-MIR2602a-p3_2ss9CA17TA	CACTAATTAGATGACGAGGCA	21	+	11118016	11118090	tgggaatctcgttaatccattcatgcgcgtCACTAATTAGATGACGAGGCAtttggctaccttaagagagtcata	3	mtr-MIR2602a,mtr-MIR2602b,ptc-MIR1448,	mtr-MIR2602a	actgccacatcactaattcgatgacgtggcaatcactaccacacatgaaattccaatttagcccttaagaagaggacaaaatattgaagaaagaattggaaacccaggggtaaaattagaatttcatgtaTGGCAGTGATTGCCACGTCATcaaattagtgacatagcag	mtr-MIR2602a-p3	cactaattcgatgacgtggca	3'	New	gp2b	...((.((((.((((.(((...((((.(((((((....)).)))))..)))).))).....)))))))).))...	69	42.7	-17.6	0.6	2	7	2.3094	6.06218	low
74	77	mtr-MIR2652b-p5_2ss10CG20TC	GCATAAATCGAGAAATGGTC	20	+	6995013	6995081	tgacacGCATAAATCGAGAAATGGTCcaaattttttttgcactttttccgtgaaattttttccgtgaaa	5	mtr-MIR2652b,mtr-MIR2652l,mtr-MIR2652i,mtr-MIR2652d,mtr-MIR2652j,	mtr-MIR2652b	gcggttatggtgcataaggaaatctttatgcaccctgcataaatccagaaatggttttggagtacaactcacagaaaccatttccacatcaaaatgattttggcataattgggctgggatttatgcagagtgctggaaaccattaagtacatctaatgattttgtagtacgactcacaaaaaccatttttgaattTATGCAGGGTGCATAAGGATTtccttatgcaccataaccg	mtr-MIR2652b-p5	gcataaatccagaaatggtt	5'	New	gp2b	...((((...((((((.((((..((.((((.....)))).))..))))))....))))....))))...	63	33.3	-10.5	0.5	1.5	3.5	1.73205	3.03109	low
75	78	vvi-MIR3623-p3_2ss13GA20CA	AAGTTCATCCAAACACCATA	20	-	8088450	8088491	tcatggattgtaagatcttaatAAGTTCATCCAAACACCATA	1	vvi-MIR3623,	vvi-MIR3623	aagaattttgatgatctTCACAAGTTCATCCAAGCACCAtctaaagctcaaacaggcctacggttttcttcaaaactaggcttattcatgaTGGTGCTTGGACGAATTTGCTAagaacattaagttctt	vvi-MIR3623-p3	AAGTTCATCCAAGCACCAtc	3'	New	gp2b	...(((((.....((.(((...))).))))))).........	30	31	-2.9	0.2	2.5	9	2.88675	7.79423	low
76	79	vvi-MIR3623-p5_2ss13GA20CA	AAGTTCATCCAAACACCATA	20	-	9845239	9845308	cAAGTTCATCCAAACACCATGtggaagaagcatagttttgtgagaaaatgatcaccgaaatggtggattt	1	vvi-MIR3623,	vvi-MIR3623	aagaattttgatgatctTCACAAGTTCATCCAAGCACCAtctaaagctcaaacaggcctacggttttcttcaaaactaggcttattcatgaTGGTGCTTGGACGAATTTGCTAagaacattaagttctt	vvi-MIR3623-p5	AAGTTCATCCAAGCACCAtc	5'	New	gp2b	((..(((.((((((.((.((((.......)))).)))))).)))))..)).(((((.....)))))....	50	38.6	-12.8	0.5	2.5	9	2.88675	7.79423	low
77	80	han-MIR3630-p5_2ss17TC19TC	CAGACAGGGACATCTGCACTC	21	-	25781575	25781644	aaCAGACAGGGACATCTGCACTCcattggagattgatgactagtctaaATGGGAATCTCTCTGATGCAtt	2	vvi-MIR3630,han-MIR3630,	han-MIR3630	tactaacaattaGCAAGTGATGATAGACCAGACAgggacatctgtattctttttgaacatgatgatttgtcTGTGGGAATCTCTCTGATGCTTagatttcta	han-MIR3630-p5	CAGACAgggacatctgtattc	5'	New	gp2b	..((((........)))).....(((..((((..(((..(((.......)))..)))))))..)))....	16	42.9	-15.9	0.5	0.5	2.5	0.57735	2.16506	low
77	81	vvi-miR3630-3p_L-1R-1_1ss2TA	ATGGGAATCTCTCTGATGCA	20	-	25781575	25781644	aaCAGACAGGGACATCTGCACTCcattggagattgatgactagtctaaATGGGAATCTCTCTGATGCAtt	2	vvi-MIR3630,han-MIR3630,	vvi-MIR3630	cagtatggttgTGCAAGTGACGATATCAGACAgggacatcagcacctccaatggagaatgatgatttgtcTTTGGGAATCTCTCTGATGCACaagcatattg	vvi-miR3630-3p	TTTGGGAATCTCTCTGATGCAC	3'	Diff	gp2b	..((((........)))).....(((..((((..(((..(((.......)))..)))))))..)))....	16	42.9	-15.9	0.5	49.5	86.5	57.1577	74.9112	middle
78	80	han-MIR3630-p5_2ss17TC19TC	CAGACAGGGACATCTGCACTC	21	-	21077782	21077851	aaCAGACAGGGACATCTGCACTCcattggagattgatgactagtctaaATGGGAATCTCTCTGATGCAtt	2	vvi-MIR3630,han-MIR3630,	han-MIR3630	tactaacaattaGCAAGTGATGATAGACCAGACAgggacatctgtattctttttgaacatgatgatttgtcTGTGGGAATCTCTCTGATGCTTagatttcta	han-MIR3630-p5	CAGACAgggacatctgtattc	5'	New	gp2b	..((((........)))).....(((..((((..(((..(((.......)))..)))))))..)))....	16	42.9	-15.9	0.5	0.5	2.5	0.57735	2.16506	low
78	81	vvi-miR3630-3p_L-1R-1_1ss2TA	ATGGGAATCTCTCTGATGCA	20	-	21077782	21077851	aaCAGACAGGGACATCTGCACTCcattggagattgatgactagtctaaATGGGAATCTCTCTGATGCAtt	2	vvi-MIR3630,han-MIR3630,	vvi-MIR3630	cagtatggttgTGCAAGTGACGATATCAGACAgggacatcagcacctccaatggagaatgatgatttgtcTTTGGGAATCTCTCTGATGCACaagcatattg	vvi-miR3630-3p	TTTGGGAATCTCTCTGATGCAC	3'	Diff	gp2b	..((((........)))).....(((..((((..(((..(((.......)))..)))))))..)))....	16	42.9	-15.9	0.5	49.5	86.5	57.1577	74.9112	middle
79	82	vvi-miR3630-3p_L-1_1ss2TA	ATGGGAATCTCTCTGATGCAC	21	-	21077394	21077462	gacagggacatcagaactcctttcggaggatggtgaattgtcgATGGGAATCTCTCTGATGCACttaat	2	vvi-MIR3630,han-MIR3630,	vvi-MIR3630	cagtatggttgTGCAAGTGACGATATCAGACAgggacatcagcacctccaatggagaatgatgatttgtcTTTGGGAATCTCTCTGATGCACaagcatattg	vvi-miR3630-3p	TTTGGGAATCTCTCTGATGCAC	3'	Diff	gp2b	...(((..(((((((..(((..((((..(((.....))).))))..))).....)))))))..)))...	63	46.4	-18.8	0.6	9.5	18.5	10.9697	16.0215	middle
80	83	gma-MIR4371b-p3_1ss10GC	TTTCGTTAACTGATGACGTGG	21	+	6690638	6690756	caacatttgatacataaaawttttttcgtcccagagtcatacctaaagtgttaattttggaacagtctcatacatctgttagtctggatgttaagtcTTTCGTTAACTGATGACGTGGt	1	gma-MIR4371b,	gma-MIR4371b	ttgttagttgcctttcgttAAGTGATGACGTGGTAGACGGAGTgccgtgtcattatgccttgtcacagacacctcattgctacatcatcaccgctaatgatatggcactgacgtgttagtgattggtgtgatgacgtgacactctatctgccacatcatcacctaacggaagacaactaacga	gma-MIR4371b-p3	tttcgttAAGTGATGACGTGG	3'	New	gp2b	..............................(((..(((((..(((((((....)))))))...((.((...((((((........))))))..)).))...........))))).))).	88	34.5	-19.8	0.5	1	9	1.1547	7.79423	low
81	83	gma-MIR4371b-p3_1ss10GC	TTTCGTTAACTGATGACGTGG	21	-	23900644	23900685	ttagtcaaactattaactcTTTCGTTAACTGATGACGTGGca	1	gma-MIR4371b,	gma-MIR4371b	ttgttagttgcctttcgttAAGTGATGACGTGGTAGACGGAGTgccgtgtcattatgccttgtcacagacacctcattgctacatcatcaccgctaatgatatggcactgacgtgttagtgattggtgtgatgacgtgacactctatctgccacatcatcacctaacggaagacaactaacga	gma-MIR4371b-p3	tttcgttAAGTGATGACGTGG	3'	New	gp2b	...((((.....(((((......)))))....))))......	33	35.7	-5.4	0.4	1	9	1.1547	7.79423	low
82	84	gma-MIR4377-p5_2ss10GC18AG_2	TTCTGTTAACTGATGACGTGGC	22	+	2892445	2892508	tcTTCTGTTAACTGATGACGTGGCgtccatgtagacaatgactgggcgtcacatgtcattaagg	1	gma-MIR4377,	gma-MIR4377	tttatcttctgttaagtgatgacatggcagacgaaccacgttattatgtttaatcactgacacatcagtatcacgtcattgagggtaatgatatgataatgaagtgtccataacacgatgtgatgatgtgacattatatatgcTACGTCATCGCTGAATGGAAGACGa	gma-MIR4377-p5	ttctgttaagtgatgacatggc	5'	New	gp2b	............(((((((((((((((((.((........))))))))))))..)))))))...	49	46.9	-23.4	0.8	2	9.5	2.3094	8.22724	low
83	85	gma-MIR4377-p3_2ss11GC19AG_2	CTTCTGTTAACTGATGACGTGGC	23	+	17528710	17528759	atacatccgttaagttttccgttagaaCTTCTGTTAACTGATGACGTGGC	1	gma-MIR4377,	gma-MIR4377	tttatcttctgttaagtgatgacatggcagacgaaccacgttattatgtttaatcactgacacatcagtatcacgtcattgagggtaatgatatgataatgaagtgtccataacacgatgtgatgatgtgacattatatatgcTACGTCATCGCTGAATGGAAGACGa	gma-MIR4377-p3	cttctgttaagtgatgacatggc	3'	New	gp2b	...((((.((((((((((.....)))))).....)))).)))).......	40	40	-7.2	0.4	12.5	41	14.4338	35.507	middle
84	86	gma-MIR4377-p5_2ss9GC17AG	TCTGTTAACTGATGACGTGGC	21	+	22342400	22342459	ctTCTGTTAACTGATGACGTGGCacttacgtggacaataactaagcgtcacgtgtcaata	1	gma-MIR4377,	gma-MIR4377	tttatcttctgttaagtgatgacatggcagacgaaccacgttattatgtttaatcactgacacatcagtatcacgtcattgagggtaatgatatgataatgaagtgtccataacacgatgtgatgatgtgacattatatatgcTACGTCATCGCTGAATGGAAGACGa	gma-MIR4377-p5	tctgttaagtgatgacatggc	5'	New	gp2b	...........((((.(((((((.((((.((........)))))).)))))))))))...	46	43.3	-17.5	0.7	17	97.5	19.6299	84.4375	middle
85	86	gma-MIR4377-p5_2ss9GC17AG	TCTGTTAACTGATGACGTGGC	21	+	24897505	24897583	aagttttccgttagttttTCTGTTAACTGATGACGTGGCgttcatgtgaactatgatggattgactaattggaaagatt	1	gma-MIR4377,	gma-MIR4377	tttatcttctgttaagtgatgacatggcagacgaaccacgttattatgtttaatcactgacacatcagtatcacgtcattgagggtaatgatatgataatgaagtgtccataacacgatgtgatgatgtgacattatatatgcTACGTCATCGCTGAATGGAAGACGa	gma-MIR4377-p5	tctgttaagtgatgacatggc	5'	New	gp2b	...(((((((((((((..((..(((.......(((((.....)))))......)))..))..)))))).)))))))...	73	35.4	-20.2	0.7	17	97.5	19.6299	84.4375	middle
86	87	gma-MIR4377-p3_2ss11GC19AG_1	CTTCTGTTAACTGATGACGTG	21	+	14902	14949	atacatccgttaagttttctgttagaaCTTCTGTTAACTGATGACGTG	1	gma-MIR4377,	gma-MIR4377	tttatcttctgttaagtgatgacatggcagacgaaccacgttattatgtttaatcactgacacatcagtatcacgtcattgagggtaatgatatgataatgaagtgtccataacacgatgtgatgatgtgacattatatatgcTACGTCATCGCTGAATGGAAGACGa	gma-MIR4377-p3	cttctgttaagtgatgacatg	3'	New	gp2b	...((((.((((((((((.....)))))).....)))).)))).....	40	35.4	-7.2	0.4	12.5	41	14.4338	35.507	middle
87	88	gma-MIR4377-p5_2ss10GC18AG_1	TTCTGTTAACTGATGACGTGG	21	+	32768328	32768386	TTCTGTTAACTGATGACGTGGcgctcacgtggacaataattgagcgccacgtgtcaata	1	gma-MIR4377,	gma-MIR4377	tttatcttctgttaagtgatgacatggcagacgaaccacgttattatgtttaatcactgacacatcagtatcacgtcattgagggtaatgatatgataatgaagtgtccataacacgatgtgatgatgtgacattatatatgcTACGTCATCGCTGAATGGAAGACGa	gma-MIR4377-p5	ttctgttaagtgatgacatgg	5'	New	gp2b	..........((((.((((((((((((..((.....))..))))))))))))))))...	46	47.5	-25.7	0.9	2	9.5	2.3094	8.22724	low
88	89	gma-MIR4388-p3_2ss4TC22TG	TTTCAAATCTTAGGGACCAAAGTG	24	+	33365702	33365810	tatccttattttatggagatttatcatggaaggaccataatgattgattgtggacaaactcggggaccaattctctcgaTTTCAAATCTTAGGGACCAAAGTGaggagt	1	gma-MIR4388,	gma-MIR4388	gacactgtcaatttggtctttaagatttaaaaaatgtcaaaatgatcctcgactttacattccgtttgtcacggtgttaggagactactaacggcagggactaacgtgccaaggatcattttgatattttttaAATCTTAGGGACCAAATTGACAGCgcc	gma-MIR4388-p3	ttttaAATCTTAGGGACCAAATTG	3'	New	gp2b	..((((((((((...(((((((............(((((((.....)))))))......((((((........))))))....))))))).......))))))))))..	105	38.5	-27.1	0.6	2	4.5	2.3094	3.89711	low
89	89	gma-MIR4388-p3_2ss4TC22TG	TTTCAAATCTTAGGGACCAAAGTG	24	+	7206043	7206085	tcaggaccacttatattgaTTTCAAATCTTAGGGACCAAAGTG	1	gma-MIR4388,	gma-MIR4388	gacactgtcaatttggtctttaagatttaaaaaatgtcaaaatgatcctcgactttacattccgtttgtcacggtgttaggagactactaacggcagggactaacgtgccaaggatcattttgatattttttaAATCTTAGGGACCAAATTGACAGCgcc	gma-MIR4388-p3	ttttaAATCTTAGGGACCAAATTG	3'	New	gp2b	...((.((.((....(((....))).....)))).))......	34	37.2	-5	0.3	2	4.5	2.3094	3.89711	low
90	90	gma-MIR4995-p5_1ss20GC	AGTGGCTTGGTTAAGGGAAC	20	-	18602196	18602240	gactcataggcAGTGGCTTGGTTAAGGGAACCCACCGGAGCcgta	1	gma-MIR4995,	gma-MIR4995	taaaactcatAGGCAGTGGCTTGGTTAAGGGaagccactggagccgtagtaaaagcaagtcttcaccgggcaattgtttatggacccgaa	gma-MIR4995-p5	AGTGGCTTGGTTAAGGGaag	5'	New	gp2b	..............((((((((...((....))))).)))))...	28	57.8	-11.8	0.5	9.5	14	10.9697	12.1244	middle
90	91	gma-MIR4995-p3_2ss13GC18TC	TGGTTAAGGGAACCCACCGGAGC	23	-	18602196	18602240	gactcataggcAGTGGCTTGGTTAAGGGAACCCACCGGAGCcgta	1	gma-MIR4995,	gma-MIR4995	taaaactcatAGGCAGTGGCTTGGTTAAGGGaagccactggagccgtagtaaaagcaagtcttcaccgggcaattgtttatggacccgaa	gma-MIR4995-p3	TGGTTAAGGGaagccactggagc	3'	New	gp2b	..............((((((((...((....))))).)))))...	28	57.8	-11.8	0.5	28	34	32.3316	29.4449	middle
91	90	gma-MIR4995-p5_1ss20GC	AGTGGCTTGGTTAAGGGAAC	20	+	22007409	22007472	ggcgactcataggtAGTGGCTTGGTTAAGGGAACccaccaaagtcktagcaaaaatgagtcttc	1	gma-MIR4995,	gma-MIR4995	taaaactcatAGGCAGTGGCTTGGTTAAGGGaagccactggagccgtagtaaaagcaagtcttcaccgggcaattgtttatggacccgaa	gma-MIR4995-p5	AGTGGCTTGGTTAAGGGaag	5'	New	gp2b	...(((((((..((...((((((((...((....))))).)))))...))....)))))))...	58	46.9	-18.6	0.6	9.5	14	10.9697	12.1244	middle
92	92	gma-MIR4995-p5_1ss21GC	CAGTGGCTTGGTTAAGGGAACCC	23	-	27137530	27137666	tggCAGTGGCTTGGTTAAGGGAACTCactagggctgtagcaaaagcgagtctttatagggcaattgttactgcttatggatccaaatttgggtgatttatccatgatcaagatgaagcttaagtgaaactaagtgaa	1	gma-MIR4995,	gma-MIR4995	taaaactcatAGGCAGTGGCTTGGTTAAGGGaagccactggagccgtagtaaaagcaagtcttcaccgggcaattgtttatggacccgaa	gma-MIR4995-p5	CAGTGGCTTGGTTAAGGGaagcc	5'	New	gp2b	........((((((((........(((((..((((..((((..(((((((((.....))))..)))))..))))(((((((..(((((.....))))))))))))..........))))..)))))))))))))...	126	40.9	-32.9	0.6	8	6.5	9.2376	5.62917	low
93	93	gma-MIR4995-p3_2ss15GC20TC	CTTGGTTAAGGGAACCCACCGGA	23	+	544642	544735	taaaagcaggcccacacaactcctgccctgcgtgcctgttgaagaatgagcgggcgactcataggcattggCTTGGTTAAGGGAACCCACCAGA	1	gma-MIR4995,	gma-MIR4995	taaaactcatAGGCAGTGGCTTGGTTAAGGGaagccactggagccgtagtaaaagcaagtcttcaccgggcaattgtttatggacccgaa	gma-MIR4995-p3	CTTGGTTAAGGGaagccactgga	3'	New	gp2b	...((.((((((...........((((.((.(((((((((........))))))).)).))..))))..)))))).))..((....))......	75	55.3	-26.2	0.5	8	8	9.2376	6.9282	low
94	94	gma-MIR4995-p3	CTCATAGGCAGTGGCTTGGTT	21	-	19830497	19830545	gcgtgcctgttgaagaatgagcgtgcaaCTCATAGGCAGTGGCTTGGTT	1	gma-MIR4995,	gma-MIR4995	taaaactcatAGGCAGTGGCTTGGTTAAGGGaagccactggagccgtagtaaaagcaagtcttcaccgggcaattgtttatggacccgaa	gma-MIR4995-p3	ctcatAGGCAGTGGCTTGGTT	3'	New	gp2b	((..((..(((....)))..))..))......(((((....)))))...	14	53.1	-9.8	0.4	3	4.5	3.4641	3.89711	low
95	95	gma-miR4995_L+6R-2	ACTCATAGGCAGTGGCTTGGTTAAG	25	-	26387923	26388009	gACTCATAGGCAGTGGCTTGGTTAAGgaacccaccagagtcytagcaaaaacatgtcttcatatggtaattgtcactgcttatggac	1	gma-MIR4995,	gma-MIR4995	taaaactcatAGGCAGTGGCTTGGTTAAGGGaagccactggagccgtagtaaaagcaagtcttcaccgggcaattgtttatggacccgaa	gma-miR4995	AGGCAGTGGCTTGGTTAAGGG	5'	Diff	gp2b	...((((((((((((((..((((....)))).((((........(((......))).......))))....))))))))))))))..	82	43.7	-27.4	0.7	7.5	14.5	8.66025	12.5574	middle
96	96	gma-MIR5033-p5_2ss15TA21AT	GTGTTAGATGATGTATGGAAT	21	+	35083523	35083565	acctccttGTGTTAGATGATGTATGGAATgaaaatagggaaaa	1	gma-MIR5033,	gma-MIR5033	gtgttttttttcaagcagccatgtgtgttagatgatgtttggaaatgagaagaaaaccgtGGCTGTACAAAAGGAAACTACtttcgcaaaacaaacattgccgtccaactgtaagatgagaaaaaaatcaaatgatggggatgtgtctaag	gma-MIR5033-p5	gtgttagatgatgtttggaaa	5'	New	gp2b	...(((((((.......................)))))))...	37	34.9	-5.3	0.4	1.5	6.5	1.73205	5.62917	low
97	96	gma-MIR5033-p5_2ss15TA21AT	GTGTTAGATGATGTATGGAAT	21	+	35102640	35102682	acctccttGTGTTAGATGATGTATGGAATgaaaatagggaaaa	1	gma-MIR5033,	gma-MIR5033	gtgttttttttcaagcagccatgtgtgttagatgatgtttggaaatgagaagaaaaccgtGGCTGTACAAAAGGAAACTACtttcgcaaaacaaacattgccgtccaactgtaagatgagaaaaaaatcaaatgatggggatgtgtctaag	gma-MIR5033-p5	gtgttagatgatgtttggaaa	5'	New	gp2b	...(((((((.......................)))))))...	37	34.9	-5.3	0.4	1.5	6.5	1.73205	5.62917	low
98	97	rgl-miR5139_L+3	TCGAAACCTGGCTCTGATACCA	22	+	9718967	9719046	atctatcagagtgacgcaatagaagcatggtgggctcataacccacaggtcctaggaTCGAAACCTGGCTCTGATACCAa	1	rgl-MIR5139,	rgl-MIR5139	agttatatcaAAACCTGGCTCTGATACCAagaggaattgatgatctttattcatgaaaagagagaactatatatagatatacaacgatatgtcgaagacgaaatttttatctcaatatggggttattagaccaactttgggtggca	rgl-miR5139	AAACCTGGCTCTGATACCA	3'	Diff	gp2b	...(((((((((...((.......))...(((((.......))))).((((....))))........)))))))))....	73	48.8	-24.3	0.6	0	10	0	8.66025	low
99	98	ppe-miR5225-3p_L+1R+2	TTCATCTCTCCTCGACTGAAGT	22	+	3062624	3062739	gcaggtcgtaggtgagatggctccgaatgccatgtatattggtagtagctgcggttgcaggctatatatagctagccaattcggggcagcgagyTTCATCTCTCCTCGACTGAAGC	1	ppe-MIR5225,	ppe-MIR5225	atcaaattcgtaggggctTCTGTCGTAGGAGAGATGGCGCcaaatgcaatcatattggtttggtactaattatggtagaattaaagctaagccaatttgggcaccgggttTCATCTCTCCTCGACTGAAgcccctcactttgat	ppe-miR5225-3p	TCATCTCTCCTCGACTGAA	3'	Diff	gp2b	...(((((.(((.(((((((((((((((((((.......)))).(((((....))))).(((((........))))).))))))))).........)))))).)))))))).....	108	51.7	-44.8	0.7	3	2	3.4641	1.73205	low
100	99	gma-MIR5368-p5_2ss19CT20CT	TAGAATTCTAACCTTGTGTT	20	+	22009000	22009057	TAGAATTCTAACCTTGTGTTtggacctacgggCCAAGGGACAGTCTCAGGTagacagt	1	gma-MIR5368,	gma-MIR5368	actgtttcctgggattggctttgggctttcctgcacagcttaggtggagggcaaagaagacttccttctgagggggccagagccatcagagagataccactctggacgagctagaattctaaccttgtgccaggacctatgggccgagGGACAGTCTCAGGTAGACAgt	gma-MIR5368-p5	tagaattctaaccttgtgcc	5'	New	gp2b	......(((.(((((((.(((((.((....)))))))..))).....)))))))....	48	48.3	-13.9	0.5	1	2.5	1.1547	2.16506	low
100	100	gma-MIR5368-p3_1ss3GA	CCAAGGGACAGTCTCAGGT	19	+	22009000	22009057	TAGAATTCTAACCTTGTGTTtggacctacgggCCAAGGGACAGTCTCAGGTagacagt	1	gma-MIR5368,	gma-MIR5368	actgtttcctgggattggctttgggctttcctgcacagcttaggtggagggcaaagaagacttccttctgagggggccagagccatcagagagataccactctggacgagctagaattctaaccttgtgccaggacctatgggccgagGGACAGTCTCAGGTAGACAgt	gma-MIR5368-p3	ccgagGGACAGTCTCAGGT	3'	New	gp2b	......(((.(((((((.(((((.((....)))))))..))).....)))))))....	48	48.3	-13.9	0.5	94.5	127	109.119	109.985	middle
101	99	gma-MIR5368-p5_2ss19CT20CT	TAGAATTCTAACCTTGTGTT	20	+	7126429	7126486	TAGAATTCTAACCTTGTGTTtggacctacgggCCAAGGGACAGTCTCAGGTagacagt	1	gma-MIR5368,	gma-MIR5368	actgtttcctgggattggctttgggctttcctgcacagcttaggtggagggcaaagaagacttccttctgagggggccagagccatcagagagataccactctggacgagctagaattctaaccttgtgccaggacctatgggccgagGGACAGTCTCAGGTAGACAgt	gma-MIR5368-p5	tagaattctaaccttgtgcc	5'	New	gp2b	......(((.(((((((.(((((.((....)))))))..))).....)))))))....	48	48.3	-13.9	0.5	1	2.5	1.1547	2.16506	low
101	100	gma-MIR5368-p3_1ss3GA	CCAAGGGACAGTCTCAGGT	19	+	7126429	7126486	TAGAATTCTAACCTTGTGTTtggacctacgggCCAAGGGACAGTCTCAGGTagacagt	1	gma-MIR5368,	gma-MIR5368	actgtttcctgggattggctttgggctttcctgcacagcttaggtggagggcaaagaagacttccttctgagggggccagagccatcagagagataccactctggacgagctagaattctaaccttgtgccaggacctatgggccgagGGACAGTCTCAGGTAGACAgt	gma-MIR5368-p3	ccgagGGACAGTCTCAGGT	3'	New	gp2b	......(((.(((((((.(((((.((....)))))))..))).....)))))))....	48	48.3	-13.9	0.5	94.5	127	109.119	109.985	middle
102	101	gma-MIR5368-p5_1ss1TC	CCCTGGGATTGGCTTTGG	18	+	35935057	35935317	cgcacgaaaggcgtaacgatctgggcactgtctcggagagaggctcggtgaaatagacatgtctgtgaagatgcggactacctgcacctggacagaaagaccctatgaagcttcactgttCCCTGGGATTGGCTTTGGGCCTttcctgcgcagcttaggtggaaggcgaagaaggcccccttccgggggggcccgagccatcagtgagataccactctggaagagctagaattctaaccttgtgtcaggacctacgggcca	1	gma-MIR5368,	gma-MIR5368	actgtttcctgggattggctttgggctttcctgcacagcttaggtggagggcaaagaagacttccttctgagggggccagagccatcagagagataccactctggacgagctagaattctaaccttgtgccaggacctatgggccgagGGACAGTCTCAGGTAGACAgt	gma-MIR5368-p5	tcctgggattggctttgg	5'	New	gp2b	((((.(((((((....(((((((((....(((((.....))))).(((((((((((.....(((((..((.(((((.....))))).))..)))))......)))).....)))))))..)))..)))))).......))))))).))))..((..(((((((((((......((((((((....))))))))....(((..((((......)))).)))....)))....))))).)))...))..((.((....)))).	150	56.3	-92.8	0.6	218	289	251.725	250.281	high
102	102	gma-MIR5368-p3_2ss1TC21TC	CCCTGGGATTGGCTTTGGGCCT	22	+	35935057	35935317	cgcacgaaaggcgtaacgatctgggcactgtctcggagagaggctcggtgaaatagacatgtctgtgaagatgcggactacctgcacctggacagaaagaccctatgaagcttcactgttCCCTGGGATTGGCTTTGGGCCTttcctgcgcagcttaggtggaaggcgaagaaggcccccttccgggggggcccgagccatcagtgagataccactctggaagagctagaattctaaccttgtgtcaggacctacgggcca	1	gma-MIR5368,	gma-MIR5368	actgtttcctgggattggctttgggctttcctgcacagcttaggtggagggcaaagaagacttccttctgagggggccagagccatcagagagataccactctggacgagctagaattctaaccttgtgccaggacctatgggccgagGGACAGTCTCAGGTAGACAgt	gma-MIR5368-p3	tcctgggattggctttgggctt	3'	New	gp2b	((((.(((((((....(((((((((....(((((.....))))).(((((((((((.....(((((..((.(((((.....))))).))..)))))......)))).....)))))))..)))..)))))).......))))))).))))..((..(((((((((((......((((((((....))))))))....(((..((((......)))).)))....)))....))))).)))...))..((.((....)))).	150	56.3	-92.8	0.6	968	1969	1117.75	1705.2	high
103	103	gma-MIR5368-p5_2ss1TC21TC	CCCTGGGATTGGCTTTGGGCCT	22	-	26723861	26724005	gaagctcattgttCCCTGGGATTGGCTTTAGGCCTttcatgtgcagcttagttggaaggcaaagaaggccccattcgccagggggtacgagccctccatgagataCCACTCTGGAAGAGCTAGAATTCTaaccttgtgtcaagac	1	gma-MIR5368,	gma-MIR5368	actgtttcctgggattggctttgggctttcctgcacagcttaggtggagggcaaagaagacttccttctgagggggccagagccatcagagagataccactctggacgagctagaattctaaccttgtgccaggacctatgggccgagGGACAGTCTCAGGTAGACAgt	gma-MIR5368-p5	tcctgggattggctttgggctt	5'	New	gp2b	..(((((..((..((((((((..((((((..((((((((...((......))))))))))....))))))....)).))))))..)).......((((.(((......))))))).)))))...........((((...))))..	78	51	-50.4	0.7	968	1969	1117.75	1705.2	high
103	104	gma-MIR5368-p3_1ss11CA	CCACTCTGGAAGAGCTAGAATTCT	24	-	26723861	26724005	gaagctcattgttCCCTGGGATTGGCTTTAGGCCTttcatgtgcagcttagttggaaggcaaagaaggccccattcgccagggggtacgagccctccatgagataCCACTCTGGAAGAGCTAGAATTCTaaccttgtgtcaagac	1	gma-MIR5368,	gma-MIR5368	actgtttcctgggattggctttgggctttcctgcacagcttaggtggagggcaaagaagacttccttctgagggggccagagccatcagagagataccactctggacgagctagaattctaaccttgtgccaggacctatgggccgagGGACAGTCTCAGGTAGACAgt	gma-MIR5368-p3	ccactctggacgagctagaattct	3'	New	gp2b	..(((((..((..((((((((..((((((..((((((((...((......))))))))))....))))))....)).))))))..)).......((((.(((......))))))).)))))...........((((...))))..	78	51	-50.4	0.7	336	654.5	387.979	566.814	high
104	105	gma-MIR5368-p5_2	TAGAATTCTAACCTTGTGCC	20	-	12672798	12672836	tggaagagtTAGAATTCTAACCTTGTGTCAAgacctacg	1	gma-MIR5368,	gma-MIR5368	actgtttcctgggattggctttgggctttcctgcacagcttaggtggagggcaaagaagacttccttctgagggggccagagccatcagagagataccactctggacgagctagaattctaaccttgtgccaggacctatgggccgagGGACAGTCTCAGGTAGACAgt	gma-MIR5368-p5	tagaattctaaccttgtgcc	5'	New	gp2b	...(((.(((((....))))))))...............	21	41	-6.2	0.4	18	33.5	20.7846	29.0119	middle
104	106	gma-MIR5368-p3_1ss19CT_2	TAGAATTCTAACCTTGTGTCAG	22	-	12672798	12672836	tggaagagtTAGAATTCTAACCTTGTGTCAAgacctacg	1	gma-MIR5368,	gma-MIR5368	actgtttcctgggattggctttgggctttcctgcacagcttaggtggagggcaaagaagacttccttctgagggggccagagccatcagagagataccactctggacgagctagaattctaaccttgtgccaggacctatgggccgagGGACAGTCTCAGGTAGACAgt	gma-MIR5368-p3	tagaattctaaccttgtgccag	3'	New	gp2b	...(((.(((((....))))))))...............	21	41	-6.2	0.4	9.5	23	10.9697	19.9186	middle
105	107	gma-MIR5368-p5_2ss4AG18GA	TGCGCAGCTTAGGTGGAAGG	20	-	7015975	7016028	ctttccTGCGCAGCTTAGGTGGAAGGcgaataaggccccccctagggctgcatt	1	gma-MIR5368,	gma-MIR5368	actgtttcctgggattggctttgggctttcctgcacagcttaggtggagggcaaagaagacttccttctgagggggccagagccatcagagagataccactctggacgagctagaattctaaccttgtgccaggacctatgggccgagGGACAGTCTCAGGTAGACAgt	gma-MIR5368-p5	tgcacagcttaggtggaggg	5'	New	gp2b	.........((((((((((.((..(((.......))).)))))).))))))...	42	59.3	-21.2	0.7	3.5	6	4.04145	5.19615	low
106	108	gma-MIR5368-p5_1ss3TC	TTCCCTGGGATTGGCTTTG	19	-	5009118	5009184	cagctttgttgTTCCCTGGTATTGGCTTTGagtctttcttgcacagactaggcgaaaggcgaagaag	1	gma-MIR5368,	gma-MIR5368	actgtttcctgggattggctttgggctttcctgcacagcttaggtggagggcaaagaagacttccttctgagggggccagagccatcagagagataccactctggacgagctagaattctaaccttgtgccaggacctatgggccgagGGACAGTCTCAGGTAGACAgt	gma-MIR5368-p5	tttcctgggattggctttg	5'	New	gp2b	...((((((..(((((((((.(((((...(((...)))..)).))))))))).)))..))))))...	61	47.8	-21.5	0.7	5.5	5	6.35085	4.33013	low
107	109	gma-MIR5368-p3_1ss7TC	ACTGTTCCCTGGGATTGGCTTTG	23	+	4470755	4470858	gagaggctcggtgaaatagacatgtttgtgaagatgtggattacctgcacctggacagaaagaccttatgaagcttcACTGTTCCCTGGGATTAGCTTTGggcc	1	gma-MIR5368,	gma-MIR5368	actgtttcctgggattggctttgggctttcctgcacagcttaggtggagggcaaagaagacttccttctgagggggccagagccatcagagagataccactctggacgagctagaattctaaccttgtgccaggacctatgggccgagGGACAGTCTCAGGTAGACAgt	gma-MIR5368-p3	actgtttcctgggattggctttg	3'	New	gp2b	..((((((..((((..........(((((..((.((..(.....)..)).))..)))))......))))..)))))).......(((..(......)..)))..	18	48.1	-22.5	0.4	35	60	40.4145	51.9615	middle
108	110	gma-MIR5368-p3	CTGGGATTGGCTTTGGGCT	19	+	2846065	2846110	gccgtcatattgtctagagatgagtatCTGGGCTTGGCTTTGGGCT	1	gma-MIR5368,	gma-MIR5368	actgtttcctgggattggctttgggctttcctgcacagcttaggtggagggcaaagaagacttccttctgagggggccagagccatcagagagataccactctggacgagctagaattctaaccttgtgccaggacctatgggccgagGGACAGTCTCAGGTAGACAgt	gma-MIR5368-p3	ctgggattggctttgggct	3'	New	gp2b	(((((((....(((((((........))))))).))))....))).	45	50	-13.5	0.6	2.5	3.5	2.88675	3.03109	low
109	111	gma-MIR5368-p5_1ss2AT	GTGAGATACCACTCTGGA	18	-	19589804	19589919	ttatagaatGTGAGATACCACTTTGGAaagcatgtgactattcatgaaaagtcaaaaagttgcaactcttcatttgagtagacatatctttctaccaaaaggctccaattctaatt	1	gma-MIR5368,	gma-MIR5368	actgtttcctgggattggctttgggctttcctgcacagcttaggtggagggcaaagaagacttccttctgagggggccagagccatcagagagataccactctggacgagctagaattctaaccttgtgccaggacctatgggccgagGGACAGTCTCAGGTAGACAgt	gma-MIR5368-p5	gagagataccactctgga	5'	New	gp2b	...((((((..(((.........(((((((.(((((.(((((((((((.((((((....)))..))).))))..))))))).))))))))))))........)))..))))))...	110	32.8	-28.7	0.8	5.5	44	6.35085	38.1051	middle
110	112	gma-MIR5368-p5_1	GCTAGAATTCTAACCTTGTG	20	-	14790488	14790573	gtGCTAGAATTCTAACCTTGTGttaggacttattgtccaaaaaataaatttaggcaccaaatgagctttaaaacagtaacacactc	1	gma-MIR5368,	gma-MIR5368	actgtttcctgggattggctttgggctttcctgcacagcttaggtggagggcaaagaagacttccttctgagggggccagagccatcagagagataccactctggacgagctagaattctaaccttgtgccaggacctatgggccgagGGACAGTCTCAGGTAGACAgt	gma-MIR5368-p5	gctagaattctaaccttgtg	5'	New	gp2b	....(((....)))....(((((((((((.....)))).............((((.........))))........)))))))...	65	33.7	-13.7	0.5	18	33.5	20.7846	29.0119	middle
111	113	gma-MIR5368-p3_1ss19CT_1	TAGAATTCTAACCTTGTGTC	20	+	12672252	12672282	wrgaagagtTAGAATTCTAACCTTGTGTCaa	1	gma-MIR5368,	gma-MIR5368	actgtttcctgggattggctttgggctttcctgcacagcttaggtggagggcaaagaagacttccttctgagggggccagagccatcagagagataccactctggacgagctagaattctaaccttgtgccaggacctatgggccgagGGACAGTCTCAGGTAGACAgt	gma-MIR5368-p3	tagaattctaaccttgtgcc	3'	New	gp2b	...(((.(((((....)))))))).......	21	32.3	-6.2	0.6	9.5	23	10.9697	19.9186	middle
112	114	bra-MIR5724-p5_2ss2TA18AC	AAATCATGTGGGCTCTGC	18	+	22754186	22754246	ctagAAATCATGTGGGCTCTGCccgcgcaggttcgaatcctgccgtccacgttttttcact	1	bra-MIR5724,	bra-MIR5724	cagattgtctacagatgctacaacagtgaggagtttggttggagatgatgcattgacgttgttgatagtgcaaaaatatagagacagtAACCGCCGGTTTGATAATAGCctttagggtgaattggatgaacatatccatgcatcaccataaacggtgagacagcaagaaccacaagagcaagctcccaattcgccgtaaaagctattataaaaccggcggttagagtcgctacattttttgcactatcaacgccaacgtatttcctaccgaactcctatgttatttcatcaaatatcatgtgggctctga	bra-MIR5724-p5	atatcatgtgggctctga	5'	New	gp2b	...((((..((((((((.......(.(((((.......))))))))))))))..))))...	55	54.1	-20	0.6	4	1.5	4.6188	1.29904	low
113	114	bra-MIR5724-p5_2ss2TA18AC	AAATCATGTGGGCTCTGC	18	+	4519351	4519423	ggagtggttatcgggcatgactagAAATCATGTGGGCTCTGCccgcgcaggttcgaatcctgccgtccacgtt	1	bra-MIR5724,	bra-MIR5724	cagattgtctacagatgctacaacagtgaggagtttggttggagatgatgcattgacgttgttgatagtgcaaaaatatagagacagtAACCGCCGGTTTGATAATAGCctttagggtgaattggatgaacatatccatgcatcaccataaacggtgagacagcaagaaccacaagagcaagctcccaattcgccgtaaaagctattataaaaccggcggttagagtcgctacattttttgcactatcaacgccaacgtatttcctaccgaactcctatgttatttcatcaaatatcatgtgggctctga	bra-MIR5724-p5	atatcatgtgggctctga	5'	New	gp2b	...((((......((((.((...(((....(((((((...)))))))....)))...)).))))..))))...	67	57.5	-24.5	0.6	4	1.5	4.6188	1.29904	low
114	115	hbr-MIR6173-p5_2ss20AG21GC	AGATACCCCAGTAGTCCTAGC	21	+	14084909	14085016	aaagctagggcagcaaatgggattAGATACCCCAGTAGTCCTAGCcataaatgatgaatactaggcattgtacgtatcgatatgtgtAGTGCTGTAGCTAACGCGTTa	1	hbr-MIR6173,	hbr-MIR6173	cgctgtgcgtatcgacccgtgcagtatccatcgtttaaagctaggggagcggaatgggattagataccccagtagtcctaAGCCGTAAACGATGGATACTgcacgggtcgatacggcacagcgctgtagctaacgcgtta	hbr-MIR6173-p5	agataccccagtagtcctaAG	5'	New	gp2b	...((((((((......((((.........))))...))))))))..................((((((..(((((....)))))..))))))...((....))....	42	42.6	-31.5	0.7	16.5	71.5	19.0526	61.9208	middle
114	116	hbr-MIR6173-p3_1ss3CT	AGTGCTGTAGCTAACGCGTT	20	+	14084909	14085016	aaagctagggcagcaaatgggattAGATACCCCAGTAGTCCTAGCcataaatgatgaatactaggcattgtacgtatcgatatgtgtAGTGCTGTAGCTAACGCGTTa	1	hbr-MIR6173,	hbr-MIR6173	cgctgtgcgtatcgacccgtgcagtatccatcgtttaaagctaggggagcggaatgggattagataccccagtagtcctaAGCCGTAAACGATGGATACTgcacgggtcgatacggcacagcgctgtagctaacgcgtta	hbr-MIR6173-p3	agcgctgtagctaacgcgtt	3'	New	gp2b	...((((((((......((((.........))))...))))))))..................((((((..(((((....)))))..))))))...((....))....	42	42.6	-31.5	0.7	32.5	84	37.5278	72.7461	middle
115	117	hbr-miR6173	AGCCGTAAACGATGGATACT	20	+	34829936	34830055	gctaggggagcaaaygggattagataccccagtagtcatAGCCGTAAATGATGGATACTaggtgcTGTGTGTATCGACCCGTGcaatgctagtgccatctattttcattgttcaactctt	1	hbr-MIR6173,	hbr-MIR6173	cgctgtgcgtatcgacccgtgcagtatccatcgtttaaagctaggggagcggaatgggattagataccccagtagtcctaAGCCGTAAACGATGGATACTgcacgggtcgatacggcacagcgctgtagctaacgcgtta	hbr-miR6173	AGCCGTAAACGATGGATACT	5'	Yes	gp2b	...((..((((((..(..(.(((((....((.(((.(((.((((....((((..((((........))))..))))...)).)).)))))).))..))))).)..).))))))..))...	114	45	-31.5	0.6	1.5	11.5	1.73205	9.95929	low
115	118	hbr-MIR6173-p3	TGTGCGTATCGACCCGTG	18	+	34829936	34830055	gctaggggagcaaaygggattagataccccagtagtcatAGCCGTAAATGATGGATACTaggtgcTGTGTGTATCGACCCGTGcaatgctagtgccatctattttcattgttcaactctt	1	hbr-MIR6173,	hbr-MIR6173	cgctgtgcgtatcgacccgtgcagtatccatcgtttaaagctaggggagcggaatgggattagataccccagtagtcctaAGCCGTAAACGATGGATACTgcacgggtcgatacggcacagcgctgtagctaacgcgtta	hbr-MIR6173-p3	tgtgcgtatcgacccgtg	3'	New	gp2b	...((..((((((..(..(.(((((....((.(((.(((.((((....((((..((((........))))..))))...)).)).)))))).))..))))).)..).))))))..))...	114	45	-31.5	0.6	2	0.5	2.3094	0.433013	low
116	119	hbr-miR6173_R-2	AGCCGTAAACGATGGATA	18	-	34796046	34796165	gctaggggagcaaargggattagataccccagtagtcatAGCCGTAAATGATGGATActaggtgcTGTGTGTATCGACCCGTGcaatgctagtgccatctattttcattgttcaactctt	1	hbr-MIR6173,	hbr-MIR6173	cgctgtgcgtatcgacccgtgcagtatccatcgtttaaagctaggggagcggaatgggattagataccccagtagtcctaAGCCGTAAACGATGGATACTgcacgggtcgatacggcacagcgctgtagctaacgcgtta	hbr-miR6173	AGCCGTAAACGATGGATACT	5'	Diff	gp2b	...((..((((((..(..(.(((((....((.(((.(((.((((....((((..((((........))))..))))...)).)).)))))).))..))))).)..).))))))..))...	114	45	-31.5	0.6	6.5	19	7.50555	16.4545	middle
116	118	hbr-MIR6173-p3	TGTGCGTATCGACCCGTG	18	-	34796046	34796165	gctaggggagcaaargggattagataccccagtagtcatAGCCGTAAATGATGGATActaggtgcTGTGTGTATCGACCCGTGcaatgctagtgccatctattttcattgttcaactctt	1	hbr-MIR6173,	hbr-MIR6173	cgctgtgcgtatcgacccgtgcagtatccatcgtttaaagctaggggagcggaatgggattagataccccagtagtcctaAGCCGTAAACGATGGATACTgcacgggtcgatacggcacagcgctgtagctaacgcgtta	hbr-MIR6173-p3	tgtgcgtatcgacccgtg	3'	New	gp2b	...((..((((((..(..(.(((((....((.(((.(((.((((....((((..((((........))))..))))...)).)).)))))).))..))))).)..).))))))..))...	114	45	-31.5	0.6	2	0.5	2.3094	0.433013	low
117	120	hbr-MIR6173-p5_2ss19GA20CG	CCGTAAACGATGGATACTAG	20	-	635577	635650	CTGTAAACGATGGATACTAGgcactatgcgtatagacccgtgCAGTGTTGTAGCTAACGCattaagtatccctc	1	hbr-MIR6173,	hbr-MIR6173	cgctgtgcgtatcgacccgtgcagtatccatcgtttaaagctaggggagcggaatgggattagataccccagtagtcctaAGCCGTAAACGATGGATACTgcacgggtcgatacggcacagcgctgtagctaacgcgtta	hbr-MIR6173-p5	CCGTAAACGATGGATACTgc	5'	New	gp2b	........((.(((((((..(((((..(((........)))..)))))....((....))....))))))).))	66	45.9	-20.8	0.6	3.5	2	4.04145	1.73205	low
117	121	hbr-MIR6173-p3_1ss4CT	CAGTGCTGTAGCTAACGC	18	-	635577	635650	CTGTAAACGATGGATACTAGgcactatgcgtatagacccgtgCAGTGTTGTAGCTAACGCattaagtatccctc	1	hbr-MIR6173,	hbr-MIR6173	cgctgtgcgtatcgacccgtgcagtatccatcgtttaaagctaggggagcggaatgggattagataccccagtagtcctaAGCCGTAAACGATGGATACTgcacgggtcgatacggcacagcgctgtagctaacgcgtta	hbr-MIR6173-p3	cagcgctgtagctaacgc	3'	New	gp2b	........((.(((((((..(((((..(((........)))..)))))....((....))....))))))).))	66	45.9	-20.8	0.6	1	1	1.1547	0.866025	low
118	122	gma-MIR6300-p5_1ss25CT	TAGTATAGTGGTAAGTATTCCCGCT	25	-	12600505	12600579	gtcgttgTAGTATAGTGGTAAGTATTCCCGCCtgtcacgcgggtgacccgggTTCGATCCCCGGCAACGGCGCCA	2	gma-MIR6300,ath-MIR8175,	gma-MIR6300	aggtaaaaatacttaccactatattacaacaacttgtttgtgaaattcaatggtaattttaaataataaatgttttaatattaccgatagcatttgattatatttttgttttaaagttacatttgattatatcgctatcggctataatgtaagtcatattcatccaatatcatgcaacttttttgtatagatatattaatattactcgataatcatcaaGTCGTTGTAGTATAGTGGtaagtattcccgcc	gma-MIR6300-p5	TAGTATAGTGGtaagtattcccgcc	5'	New	gp2b	(((((((.....................((((((.....))))))..(((((.......))))))))))))....	17	61.3	-25.8	0.6	4	10.5	4.6188	9.09327	low
118	123	ath-miR8175_L+3_1ss5AT	TTCGTTCCCCGGCAACGGCGCCA	23	-	12600505	12600579	gtcgttgTAGTATAGTGGTAAGTATTCCCGCCtgtcacgcgggtgacccgggTTCGATCCCCGGCAACGGCGCCA	2	gma-MIR6300,ath-MIR8175,	ath-MIR8175	cttaaggcaatttgacctatatcaaatttggcaccgttgccggggatcgacccgggtcacccgcgtgacaggcgggaatacttaccacttagtacaacgacccaatatagtggtaagtattctcgcatgtcactcgggttcGATCCCCGGCAACGGCGCCAaatttgatatagctcaaatcgccttaag	ath-miR8175	GATCCCCGGCAACGGCGCCA	3'	Diff	gp2b	(((((((.....................((((((.....))))))..(((((.......))))))))))))....	17	61.3	-25.8	0.6	1	1	1.1547	0.866025	low
119	124	gma-MIR6300-p5_1	GTCGTTGTAGTATAGTGGTAAG	22	+	10840040	10840090	gcwactaacaacaaGTCGTTGTAGTATAGTGGTAAGTattcccgcctgtca	2	gma-MIR6300,ath-MIR8175,	gma-MIR6300	aggtaaaaatacttaccactatattacaacaacttgtttgtgaaattcaatggtaattttaaataataaatgttttaatattaccgatagcatttgattatatttttgttttaaagttacatttgattatatcgctatcggctataatgtaagtcatattcatccaatatcatgcaacttttttgtatagatatattaatattactcgataatcatcaaGTCGTTGTAGTATAGTGGtaagtattcccgcc	gma-MIR6300-p5	GTCGTTGTAGTATAGTGGtaag	5'	New	gp2b	...(((.(((((.....))))))))...((((.........))))......	22	43.1	-8.1	0.4	6	22.5	6.9282	19.4856	middle
119	125	gma-miR6300_R+5_2	GTCGTTGTAGTATAGTGGTAAGT	23	+	10840040	10840090	gcwactaacaacaaGTCGTTGTAGTATAGTGGTAAGTattcccgcctgtca	2	gma-MIR6300,ath-MIR8175,	gma-MIR6300	aggtaaaaatacttaccactatattacaacaacttgtttgtgaaattcaatggtaattttaaataataaatgttttaatattaccgatagcatttgattatatttttgttttaaagttacatttgattatatcgctatcggctataatgtaagtcatattcatccaatatcatgcaacttttttgtatagatatattaatattactcgataatcatcaaGTCGTTGTAGTATAGTGGtaagtattcccgcc	gma-miR6300	GTCGTTGTAGTATAGTGG	3'	Diff	gp2b	...(((.(((((.....))))))))...((((.........))))......	22	43.1	-8.1	0.4	4	12.5	4.6188	10.8253	middle
120	125	gma-miR6300_R+5_2	GTCGTTGTAGTATAGTGGTAAGT	23	+	1420796	1420942	gccagckcgggcagcttgttaaatattaatayattgaattaaatatattttggagaagaaactgkcatcaaaatGTCGTTGTAGTATAGTGGTAAGTattcccgcctgtcacscgggtgacccgggttcgatccccggcaacggcga	2	gma-MIR6300,ath-MIR8175,	gma-MIR6300	aggtaaaaatacttaccactatattacaacaacttgtttgtgaaattcaatggtaattttaaataataaatgttttaatattaccgatagcatttgattatatttttgttttaaagttacatttgattatatcgctatcggctataatgtaagtcatattcatccaatatcatgcaacttttttgtatagatatattaatattactcgataatcatcaaGTCGTTGTAGTATAGTGGtaagtattcccgcc	gma-miR6300	GTCGTTGTAGTATAGTGG	3'	Diff	gp2b	(((.((.((((..(((((..(.((((((...........(((..(((((((((...((...))....)))))))))..)))))))))..)..)))))...((((...(((((....))))).)))).......))))))...)))..	84	44.2	-31.7	0.5	4	12.5	4.6188	10.8253	middle
121	126	gma-miR6300_R+5_1	GTCGTTGTAGTATAGTGGTAAGC	23	-	6572603	6572634	GTCGTTGTAGTATAGTGGTAAGTATTCCCGCC	2	gma-MIR6300,ath-MIR8175,	gma-MIR6300	aggtaaaaatacttaccactatattacaacaacttgtttgtgaaattcaatggtaattttaaataataaatgttttaatattaccgatagcatttgattatatttttgttttaaagttacatttgattatatcgctatcggctataatgtaagtcatattcatccaatatcatgcaacttttttgtatagatatattaatattactcgataatcatcaaGTCGTTGTAGTATAGTGGtaagtattcccgcc	gma-miR6300	GTCGTTGTAGTATAGTGG	5'	Diff	gp2b	..............((((.........)))).	17	46.9	-2.8	0.2	4	12.5	4.6188	10.8253	middle
121	127	gma-MIR6300-p3_1ss21CT	ATAGTGGTAAGTATTCCCGCT	21	-	6572603	6572634	GTCGTTGTAGTATAGTGGTAAGTATTCCCGCC	2	gma-MIR6300,ath-MIR8175,	gma-MIR6300	aggtaaaaatacttaccactatattacaacaacttgtttgtgaaattcaatggtaattttaaataataaatgttttaatattaccgatagcatttgattatatttttgttttaaagttacatttgattatatcgctatcggctataatgtaagtcatattcatccaatatcatgcaacttttttgtatagatatattaatattactcgataatcatcaaGTCGTTGTAGTATAGTGGtaagtattcccgcc	gma-MIR6300-p3	ATAGTGGtaagtattcccgcc	3'	New	gp2b	..............((((.........)))).	17	46.9	-2.8	0.2	1.5	4.5	1.73205	3.89711	low
122	126	gma-miR6300_R+5_1	GTCGTTGTAGTATAGTGGTAAGC	23	-	29087988	29088052	ataaccaatacttcatcaacgataaacaactgaGTCGTTGTAGTATAGTGGTAAGTattcccgcc	1	gma-MIR6300,	gma-MIR6300	aggtaaaaatacttaccactatattacaacaacttgtttgtgaaattcaatggtaattttaaataataaatgttttaatattaccgatagcatttgattatatttttgttttaaagttacatttgattatatcgctatcggctataatgtaagtcatattcatccaatatcatgcaacttttttgtatagatatattaatattactcgataatcatcaaGTCGTTGTAGTATAGTGGtaagtattcccgcc	gma-miR6300	GTCGTTGTAGTATAGTGG	3'	Diff	gp2b	...(((((((((....(((((((..........))))))).)))))..)))).............	49	38.5	-12.4	0.5	4	12.5	4.6188	10.8253	middle
123	128	gma-MIR6300-p5_1ss23CT	GTATAGTGGTAAGTATTCCCGCT	23	-	32700475	32700549	gtcgttgtaGTATAGTGGTAAGTATTCCCGCCtgtcacgcgggtgacccgggTTCGATCCCCGGCAACGGCGATa	2	gma-MIR6300,ath-MIR8175,	gma-MIR6300	aggtaaaaatacttaccactatattacaacaacttgtttgtgaaattcaatggtaattttaaataataaatgttttaatattaccgatagcatttgattatatttttgttttaaagttacatttgattatatcgctatcggctataatgtaagtcatattcatccaatatcatgcaacttttttgtatagatatattaatattactcgataatcatcaaGTCGTTGTAGTATAGTGGtaagtattcccgcc	gma-MIR6300-p5	GTATAGTGGtaagtattcccgcc	5'	New	gp2b	(((((((.....................((((((.....))))))..(((((.......))))))))))))....	17	58.7	-25.8	0.6	11.5	28.5	13.2791	24.6817	middle
123	129	ath-MIR8175-p3_1ss22CT	TTCGATCCCCGGCAACGGCGCT	22	-	32700475	32700549	gtcgttgtaGTATAGTGGTAAGTATTCCCGCCtgtcacgcgggtgacccgggTTCGATCCCCGGCAACGGCGATa	2	gma-MIR6300,ath-MIR8175,	ath-MIR8175	cttaaggcaatttgacctatatcaaatttggcaccgttgccggggatcgacccgggtcacccgcgtgacaggcgggaatacttaccacttagtacaacgacccaatatagtggtaagtattctcgcatgtcactcgggttcGATCCCCGGCAACGGCGCCAaatttgatatagctcaaatcgccttaag	ath-MIR8175-p3	ttcGATCCCCGGCAACGGCGCC	3'	New	gp2b	(((((((.....................((((((.....))))))..(((((.......))))))))))))....	17	58.7	-25.8	0.6	1.5	0.5	1.73205	0.433013	low
124	128	gma-MIR6300-p5_1ss23CT	GTATAGTGGTAAGTATTCCCGCT	23	-	7778098	7778239	aacaagtcgttgtaGTATAGTGGTAAGTATTCCCGCCtgtcacgcgggtgacccgggttcgatccccggcaacggcgtaatgtttcgcttttccaaacatttttttttcctttcacacctttcaaactctcactagcctctt	2	gma-MIR6300,ath-MIR8175,	gma-MIR6300	aggtaaaaatacttaccactatattacaacaacttgtttgtgaaattcaatggtaattttaaataataaatgttttaatattaccgatagcatttgattatatttttgttttaaagttacatttgattatatcgctatcggctataatgtaagtcatattcatccaatatcatgcaacttttttgtatagatatattaatattactcgataatcatcaaGTCGTTGTAGTATAGTGGtaagtattcccgcc	gma-MIR6300-p5	GTATAGTGGtaagtattcccgcc	5'	New	gp2b	.............((..((((((..(((.....((((.(((((....)))))(((((.......)))))....)))).(((((((.........)))))))........................))).))))))..))...	126	47.2	-27.8	0.4	11.5	28.5	13.2791	24.6817	middle
125	130	gma-miR6300_R+1	GTCGTTGTAGTATAGTGGT	19	+	20202787	20202863	taaGTCGTTGTAGTATAGTGGTaagtattcccgcctgtcacgcgggtgacccgggTTCGATCCCCGGCAACGGCGCC	2	gma-MIR6300,ath-MIR8175,	gma-MIR6300	aggtaaaaatacttaccactatattacaacaacttgtttgtgaaattcaatggtaattttaaataataaatgttttaatattaccgatagcatttgattatatttttgttttaaagttacatttgattatatcgctatcggctataatgtaagtcatattcatccaatatcatgcaacttttttgtatagatatattaatattactcgataatcatcaaGTCGTTGTAGTATAGTGGtaagtattcccgcc	gma-miR6300	GTCGTTGTAGTATAGTGG	5'	Diff	gp2b	...(((((((.....................((((((.....))))))..(((((.......))))))))))))...	71	59.7	-25.8	0.6	10.5	35.5	12.1244	30.7439	middle
125	131	ath-miR8175_L+3R-1	TTCGATCCCCGGCAACGGCGCC	22	+	20202787	20202863	taaGTCGTTGTAGTATAGTGGTaagtattcccgcctgtcacgcgggtgacccgggTTCGATCCCCGGCAACGGCGCC	2	gma-MIR6300,ath-MIR8175,	ath-MIR8175	cttaaggcaatttgacctatatcaaatttggcaccgttgccggggatcgacccgggtcacccgcgtgacaggcgggaatacttaccacttagtacaacgacccaatatagtggtaagtattctcgcatgtcactcgggttcGATCCCCGGCAACGGCGCCAaatttgatatagctcaaatcgccttaag	ath-miR8175	GATCCCCGGCAACGGCGCCA	3'	Diff	gp2b	...(((((((.....................((((((.....))))))..(((((.......))))))))))))...	71	59.7	-25.8	0.6	3	9.5	3.4641	8.22724	low
126	131	ath-miR8175_L+3R-1	TTCGATCCCCGGCAACGGCGCC	22	+	29935996	29936117	gTTCGATCCCCGGCAACGGCGCCaaaatttgatgtgaaaattatgttgacacacaaattaaccctctttttatcgattgtagtaagtatgtaagtagggatcgttctaggccggggattagg	1	ath-MIR8175,	ath-MIR8175	cttaaggcaatttgacctatatcaaatttggcaccgttgccggggatcgacccgggtcacccgcgtgacaggcgggaatacttaccacttagtacaacgacccaatatagtggtaagtattctcgcatgtcactcgggttcGATCCCCGGCAACGGCGCCAaatttgatatagctcaaatcgccttaag	ath-miR8175	GATCCCCGGCAACGGCGCCA	5'	Diff	gp2b	....(((((((((((((((......((((((.((((..(((...)))..))))))))))..(((((((..(((..((....))..)))...))).)))).)))))....))))))))))...	115	42.6	-35.5	0.7	3	9.5	3.4641	8.22724	low
127	130	gma-miR6300_R+1	GTCGTTGTAGTATAGTGGT	19	+	2370864	2371025	atagatggcatatgagatcccatgagaatgggtgcttttcattcyaattactttaaatmaaamgamgaattctagtttgtcaacaatGTCGTTGTAGTATAGTGGTaagtattcccgcctgtcacgcgggtgacccgggttcgatccccggcaacggcgctt	2	gma-MIR6300,ath-MIR8175,	gma-MIR6300	aggtaaaaatacttaccactatattacaacaacttgtttgtgaaattcaatggtaattttaaataataaatgttttaatattaccgatagcatttgattatatttttgttttaaagttacatttgattatatcgctatcggctataatgtaagtcatattcatccaatatcatgcaacttttttgtatagatatattaatattactcgataatcatcaaGTCGTTGTAGTATAGTGGtaagtattcccgcc	gma-miR6300	GTCGTTGTAGTATAGTGG	3'	Diff	gp2b	.....(((((....(((.(((((....)))))...((.((.((...(((......)))..)).)).))..)))....))))).....(((((((.....................((((((.....))))))..(((((.......))))))))))))....	71	43.8	-39.15	0.6	10.5	35.5	12.1244	30.7439	middle
128	132	gma-MIR6300-p5_2	TAGTGGTAAGTATTCCCGCC	20	+	23325449	23325522	tcgttgtagtaTAGTGGTAAGTATTCCCGCCtgtcacgcgggtgacccggGTTCGATCCCCGGCAACGGCGCCA	2	gma-MIR6300,ath-MIR8175,	gma-MIR6300	aggtaaaaatacttaccactatattacaacaacttgtttgtgaaattcaatggtaattttaaataataaatgttttaatattaccgatagcatttgattatatttttgttttaaagttacatttgattatatcgctatcggctataatgtaagtcatattcatccaatatcatgcaacttttttgtatagatatattaatattactcgataatcatcaaGTCGTTGTAGTATAGTGGtaagtattcccgcc	gma-MIR6300-p5	TAGTGGtaagtattcccgcc	5'	New	gp2b	((((((.....................((((((.....))))))..(((((.......))))))))))).....	17	60.8	-21.6	0.5	6	22.5	6.9282	19.4856	middle
128	133	ath-miR8175_L+4	GTTCGATCCCCGGCAACGGCGCCA	24	+	23325449	23325522	tcgttgtagtaTAGTGGTAAGTATTCCCGCCtgtcacgcgggtgacccggGTTCGATCCCCGGCAACGGCGCCA	2	gma-MIR6300,ath-MIR8175,	ath-MIR8175	cttaaggcaatttgacctatatcaaatttggcaccgttgccggggatcgacccgggtcacccgcgtgacaggcgggaatacttaccacttagtacaacgacccaatatagtggtaagtattctcgcatgtcactcgggttcGATCCCCGGCAACGGCGCCAaatttgatatagctcaaatcgccttaag	ath-miR8175	GATCCCCGGCAACGGCGCCA	3'	Diff	gp2b	((((((.....................((((((.....))))))..(((((.......))))))))))).....	17	60.8	-21.6	0.5	1.5	4	1.73205	3.4641	low
129	134	gma-MIR6300-p3_1ss25CT	TAGTATAGTGGTAAGTATTCCCGCT	25	-	18463400	18463464	aaatattgtaaaacaactaacctagcaacaaggtcgttgTAGTATAGTGGTAAGTATTCCCGCCt	2	gma-MIR6300,ath-MIR8175,	gma-MIR6300	aggtaaaaatacttaccactatattacaacaacttgtttgtgaaattcaatggtaattttaaataataaatgttttaatattaccgatagcatttgattatatttttgttttaaagttacatttgattatatcgctatcggctataatgtaagtcatattcatccaatatcatgcaacttttttgtatagatatattaatattactcgataatcatcaaGTCGTTGTAGTATAGTGGtaagtattcccgcc	gma-MIR6300-p3	TAGTATAGTGGtaagtattcccgcc	3'	New	gp2b	...(((((((..(((((..((((.......)))).)))))..)))))))................	46	36.9	-11.8	0.5	4	10.5	4.6188	9.09327	low
130	135	gma-MIR6300-p3	GTATAGTGGTAAGTATTCCCGCC	23	+	34887284	34887345	gaagtgggtggttgtaacaacaaagtcgttgtaGTATAGTGGTAAGTATTCCCGCCtgtcac	2	gma-MIR6300,ath-MIR8175,	gma-MIR6300	aggtaaaaatacttaccactatattacaacaacttgtttgtgaaattcaatggtaattttaaataataaatgttttaatattaccgatagcatttgattatatttttgttttaaagttacatttgattatatcgctatcggctataatgtaagtcatattcatccaatatcatgcaacttttttgtatagatatattaatattactcgataatcatcaaGTCGTTGTAGTATAGTGGtaagtattcccgcc	gma-MIR6300-p3	GTATAGTGGtaagtattcccgcc	3'	New	gp2b	...(..(((((..((((((((......)))))..............)))..)))))..)...	56	45.2	-13.7	0.5	23.5	53	27.1355	45.8993	middle
131	136	gma-MIR6300-p3_1ss24CT	AGTATAGTGGTAAGTATTCCCGCT	24	-	25481259	25481402	ttcccgctttactattgattagcattctataatataatatatatttatatgttaatcaactatcaaaaagtcgttgtAGTATAGTGGTAAGTATTCCCGCCtgtcacgcgggtgacccgggttcgatccccggcaacggcgcat	2	gma-MIR6300,ath-MIR8175,	gma-MIR6300	aggtaaaaatacttaccactatattacaacaacttgtttgtgaaattcaatggtaattttaaataataaatgttttaatattaccgatagcatttgattatatttttgttttaaagttacatttgattatatcgctatcggctataatgtaagtcatattcatccaatatcatgcaacttttttgtatagatatattaatattactcgataatcatcaaGTCGTTGTAGTATAGTGGtaagtattcccgcc	gma-MIR6300-p3	AGTATAGTGGtaagtattcccgcc	3'	New	gp2b	...(((((.((((((((((((((((.....((((((...))))))...)))))))))).................)))))).)))))..........((((.(((((....)))))(((((.......)))))....))))...	84	41	-40.2	0.7	5	6.5	5.7735	5.62917	low
132	137	gma-miR6300_L-1R+8	TCGTTGTAGTATAGTGGTAAGTATC	25	-	9383328	9383402	awgttacgattataaataagctrtatggtcccwacaacaaccagTCGTTGTAGTATAGTGGTAAGTATTcccgcc	2	gma-MIR6300,ath-MIR8175,	gma-MIR6300	aggtaaaaatacttaccactatattacaacaacttgtttgtgaaattcaatggtaattttaaataataaatgttttaatattaccgatagcatttgattatatttttgttttaaagttacatttgattatatcgctatcggctataatgtaagtcatattcatccaatatcatgcaacttttttgtatagatatattaatattactcgataatcatcaaGTCGTTGTAGTATAGTGGtaagtattcccgcc	gma-miR6300	GTCGTTGTAGTATAGTGG	3'	Diff	gp2b	...((((.((((((....(((....((((..........))))...)))....)))))).))))...........	61	38.7	-12	0.4	10	17	11.547	14.7224	middle
133	138	gma-miR6300	GTCGTTGTAGTATAGTGG	18	+	10201250	10201389	cactaacatcaagGTCGTTGTAGTATAGTGGtaagtattcccgcctgtcacgcgggtgacccgggttcgatccccggcaacggcgattgtttttttttcccctttttttgccacaatctttttgggcctggttgttatga	2	gma-MIR6300,ath-MIR8175,	gma-MIR6300	aggtaaaaatacttaccactatattacaacaacttgtttgtgaaattcaatggtaattttaaataataaatgttttaatattaccgatagcatttgattatatttttgttttaaagttacatttgattatatcgctatcggctataatgtaagtcatattcatccaatatcatgcaacttttttgtatagatatattaatattactcgataatcatcaaGTCGTTGTAGTATAGTGGtaagtattcccgcc	gma-miR6300	GTCGTTGTAGTATAGTGG	5'	Yes	gp2b	((.(((((...(((((.....((.((.((((((((....((((...(((((....))))).))))..(((((.(((....))).))))).................)))))))).)))).....)))))...))))))).	139	48.6	-44.6	0.7	11	45.5	12.7017	39.4042	middle
134	139	ptc-miR6478_1ss21GA	CCGACCTTAGCTCAGTTGGTA	21	+	7177663	7177767	rgtaatCCGACCTTAGCTCAGTTGGTAgagcggaggactgtagtgggtgaatatgctctcagccatcctTAGGTCGCTGGTTCGAATCCGGcaggtcggatttct	1	ptc-MIR6478,	ptc-MIR6478	aCCGACCTTAGCTCAGTTGGTGgagcggagggctgtaggtcgctggttggattccggcaaggtcggatttcaattttgtaatttcttttctcaccgaccttagttcagaagttgcattgttttgtctgttgaggtggt	ptc-miR6478	CCGACCTTAGCTCAGTTGGTG	5'	Diff	gp2b	...(((((((((...((((........))))....((((...((((.(((........))).)))).....))))(((((.......))))).)))))))))...	99	52.4	-37.5	0.7	83	95.5	95.8401	82.7054	middle
134	140	ptc-MIR6478-p3_2ss14GC17TA	TAGGTCGCTGGTTCGAATCCGG	22	+	7177663	7177767	rgtaatCCGACCTTAGCTCAGTTGGTAgagcggaggactgtagtgggtgaatatgctctcagccatcctTAGGTCGCTGGTTCGAATCCGGcaggtcggatttct	1	ptc-MIR6478,	ptc-MIR6478	aCCGACCTTAGCTCAGTTGGTGgagcggagggctgtaggtcgctggttggattccggcaaggtcggatttcaattttgtaatttcttttctcaccgaccttagttcagaagttgcattgttttgtctgttgaggtggt	ptc-MIR6478-p3	taggtcgctggttggattccgg	3'	New	gp2b	...(((((((((...((((........))))....((((...((((.(((........))).)))).....))))(((((.......))))).)))))))))...	99	52.4	-37.5	0.7	0	1.5	0	1.29904	low
135	141	ptc-miR6478_R+2_1ss21GA_1	CCGACCTTAGCTCAGTTGGTAGA	23	+	6515571	6515694	ataaaaccccacagcaatCCGACCTTAGCTCAGTTGGTAGAgcggaggactgtagtgggtaatattctctcagccatcctTAGGTCGCTGGTTCGAATCCGGcaggtcggatttggtttttggt	1	ptc-MIR6478,	ptc-MIR6478	aCCGACCTTAGCTCAGTTGGTGgagcggagggctgtaggtcgctggttggattccggcaaggtcggatttcaattttgtaatttcttttctcaccgaccttagttcagaagttgcattgttttgtctgttgaggtggt	ptc-miR6478	CCGACCTTAGCTCAGTTGGTG	5'	Diff	gp2b	...(((..(((....(((((((((...((((........))))(((((.(((.((.(((......)))))))))).))).......(((((.......))))).))))))))))))..)))...	118	50	-40.5	0.7	465.5	395.5	537.513	342.513	high
135	140	ptc-MIR6478-p3_2ss14GC17TA	TAGGTCGCTGGTTCGAATCCGG	22	+	6515571	6515694	ataaaaccccacagcaatCCGACCTTAGCTCAGTTGGTAGAgcggaggactgtagtgggtaatattctctcagccatcctTAGGTCGCTGGTTCGAATCCGGcaggtcggatttggtttttggt	1	ptc-MIR6478,	ptc-MIR6478	aCCGACCTTAGCTCAGTTGGTGgagcggagggctgtaggtcgctggttggattccggcaaggtcggatttcaattttgtaatttcttttctcaccgaccttagttcagaagttgcattgttttgtctgttgaggtggt	ptc-MIR6478-p3	taggtcgctggttggattccgg	3'	New	gp2b	...(((..(((....(((((((((...((((........))))(((((.(((.((.(((......)))))))))).))).......(((((.......))))).))))))))))))..)))...	118	50	-40.5	0.7	0	1.5	0	1.29904	low
136	139	ptc-miR6478_1ss21GA	CCGACCTTAGCTCAGTTGGTA	21	+	9360512	9360606	aaatcctatacaccaggtgaggcctaattttataaattagtaaaagttggggtcatgacaacatCCGACCTTAGCTCAGTTGGTAgagcggagga	1	ptc-MIR6478,	ptc-MIR6478	aCCGACCTTAGCTCAGTTGGTGgagcggagggctgtaggtcgctggttggattccggcaaggtcggatttcaattttgtaatttcttttctcaccgaccttagttcagaagttgcattgttttgtctgttgaggtggt	ptc-miR6478	CCGACCTTAGCTCAGTTGGTG	3'	Diff	gp2b	...((((....((((..((((..(((((((...))))))).....((((((............)))))).....))))..)))).......))))	92	42.1	-21.7	0.5	83	95.5	95.8401	82.7054	middle
137	142	ptc-miR6478_R+3_1ss21GA	CCGACCTTAGCTCAGTTGGTAGAG	24	+	14385124	14385221	atcgtttgctaccacaaaCCGACCTTAGCTCAGTTGGTAGAGcggaggactgtagttggtaaaccatcagatatccttaggtcgctggttcgaatccg	1	ptc-MIR6478,	ptc-MIR6478	aCCGACCTTAGCTCAGTTGGTGgagcggagggctgtaggtcgctggttggattccggcaaggtcggatttcaattttgtaatttcttttctcaccgaccttagttcagaagttgcattgttttgtctgttgaggtggt	ptc-miR6478	CCGACCTTAGCTCAGTTGGTG	5'	Diff	gp2b	...(((((..((((.....(((((...((((........)))).(((((.(((...(((....)))....)))))))).))))).)))).)))))...	92	49	-26.7	0.6	47	71.5	54.2709	61.9208	middle
138	142	ptc-miR6478_R+3_1ss21GA	CCGACCTTAGCTCAGTTGGTAGAG	24	+	2199853	2199999	aaataatatataattamggcgagatcacaaaCCGACCTTAGCTCAGTTGGTAGAGcggaggactgtagttggaaatatccatcagatatccttaggtcactggttcgaatccggtaggtcggaaatggtttttaatttttgttagtt	1	ptc-MIR6478,	ptc-MIR6478	aCCGACCTTAGCTCAGTTGGTGgagcggagggctgtaggtcgctggttggattccggcaaggtcggatttcaattttgtaatttcttttctcaccgaccttagttcagaagttgcattgttttgtctgttgaggtggt	ptc-miR6478	CCGACCTTAGCTCAGTTGGTG	5'	Diff	gp2b	...(((((...(((((....(((((((....(((((((..((((........)))).(((((.(((...((((....))))....)))))))).....(((((.......))))))))))))...))))))))))))..)))))...	141	38.8	-36.4	0.6	47	71.5	54.2709	61.9208	middle
139	143	ptc-miR6478_R-1_1ss20TC	CCGACCTTAGCTCAGTTGGC	20	-	8824077	8824173	aagCCGACCTTAGCTCAGTTGGTagagcggaggactgtagttggtaatatccatcagatatccttaggtcactggttcgaatccggtaggtcggaaa	1	ptc-MIR6478,	ptc-MIR6478	aCCGACCTTAGCTCAGTTGGTGgagcggagggctgtaggtcgctggttggattccggcaaggtcggatttcaattttgtaatttcttttctcaccgaccttagttcagaagttgcattgttttgtctgttgaggtggt	ptc-miR6478	CCGACCTTAGCTCAGTTGGTG	5'	Diff	gp2b	...(((((((..((((........)))).(((((.(((...(((......)))....)))))))).....(((((.......))))))))))))...	91	48.5	-29.7	0.6	72	91.5	83.1384	79.2413	middle
140	143	ptc-miR6478_R-1_1ss20TC	CCGACCTTAGCTCAGTTGGC	20	-	36591874	36591971	aacatCCGACCTTAGCTCAGTTGGTagagcggaggactgtagttgcaaatagcagataatccttaggtcgctggttcgaatccggcaggtcggattta	1	ptc-MIR6478,	ptc-MIR6478	aCCGACCTTAGCTCAGTTGGTGgagcggagggctgtaggtcgctggttggattccggcaaggtcggatttcaattttgtaatttcttttctcaccgaccttagttcagaagttgcattgttttgtctgttgaggtggt	ptc-miR6478	CCGACCTTAGCTCAGTTGGTG	5'	Diff	gp2b	...((((((((...((((........)))).(((((.(((..((((.....))))))).))))).....(((((.......))))).))))))))...	92	49	-34.6	0.7	72	91.5	83.1384	79.2413	middle
141	141	ptc-miR6478_R+2_1ss21GA_1	CCGACCTTAGCTCAGTTGGTAGA	23	+	6892021	6892122	gcgatCCGACCTTAGCTCAGTTGGTAGAgcggaggactgtagtgggtaatattctctcagccatccttaggtcgctggttcgaatccggcaggtcggatgta	1	ptc-MIR6478,	ptc-MIR6478	aCCGACCTTAGCTCAGTTGGTGgagcggagggctgtaggtcgctggttggattccggcaaggtcggatttcaattttgtaatttcttttctcaccgaccttagttcagaagttgcattgttttgtctgttgaggtggt	ptc-miR6478	CCGACCTTAGCTCAGTTGGTG	5'	Diff	gp2b	((.((((((((...((((........))))(((((.(((.((.(((......)))))))))).))).......(((((.......))))).)))))))))).	101	53.9	-38	0.7	465.5	395.5	537.513	342.513	high
142	144	ptc-miR6478_R-2	CCGACCTTAGCTCAGTTGG	19	+	28619679	28619773	caatCCGACCTTAGCTCAGTTGGtagagcggaggactgtagttgtgtaaaacagacatccttaggtcgctggttcgaatccggcaggtcggacat	1	ptc-MIR6478,	ptc-MIR6478	aCCGACCTTAGCTCAGTTGGTGgagcggagggctgtaggtcgctggttggattccggcaaggtcggatttcaattttgtaatttcttttctcaccgaccttagttcagaagttgcattgttttgtctgttgaggtggt	ptc-miR6478	CCGACCTTAGCTCAGTTGGTG	5'	Diff	gp2b	...(((((((...((((........)))).(((((.(((..((((.....)))))))))))).....(((((.......))))).)))))))...	89	51.6	-33.1	0.7	10	21.5	11.547	18.6195	middle
143	145	ptc-miR6478_R+2_1ss21GA_2	CCGACCTTAGCTCAGTTGGTAGT	23	-	6705212	6705315	aataatCCGACCTTAGCTCAGTTGGTAGAgcggaggactgtagtgggtgacatgctctcagccatccttaggtcgctggttcgaatccggcaggtcggatttct	1	ptc-MIR6478,	ptc-MIR6478	aCCGACCTTAGCTCAGTTGGTGgagcggagggctgtaggtcgctggttggattccggcaaggtcggatttcaattttgtaatttcttttctcaccgaccttagttcagaagttgcattgttttgtctgttgaggtggt	ptc-miR6478	CCGACCTTAGCTCAGTTGGTG	5'	Diff	gp2b	...(((((((((...((((........))))....((((...((((.(((.......))).)))).....))))(((((.......))))).)))))))))...	98	52.9	-36.9	0.7	465.5	395.5	537.513	342.513	high
144	146	hbr-MIR6483-p3	ACCTAATTTTATTGTAGAAA	20	+	9759734	9759794	taaatagmaaaattatagatagggaactatactagtaacctACCTAATTTTATTGTAGAAA	1	hbr-MIR6483,	hbr-MIR6483	ttcctatattttctattttgtaaaatatttcagtaaatagcagtatcgtggatagggaactatactagcgacctacctaatttTATTGTAGAAATTTTCAGGATCaatgattggac	hbr-MIR6483-p3	acctaatttTATTGTAGAAA	3'	New	gp2b	...((((.(((((..(((.((((..((((...))))..)))).)))))))).)))).....	53	23	-11.8	0.8	2	5	2.3094	4.33013	low
145	146	hbr-MIR6483-p3	ACCTAATTTTATTGTAGAAA	20	+	11619676	11619777	ttccagtaaaattatttatgtttaatatttaagtaaatagcaaaattatagatagggaactatactagcgacctACCTAATTTTATTGTAGAAAttttcggc	1	hbr-MIR6483,	hbr-MIR6483	ttcctatattttctattttgtaaaatatttcagtaaatagcagtatcgtggatagggaactatactagcgacctacctaatttTATTGTAGAAATTTTCAGGATCaatgattggac	hbr-MIR6483-p3	acctaatttTATTGTAGAAA	3'	New	gp2b	...(((((((((((..((.(((...(((((....))))).........(((((((....)))).)))..))).))..)))))))))))..............	85	25.5	-13.9	0.5	2	5	2.3094	4.33013	low
146	147	gra-MIR7492m-p3_2ss9AT20TG	GCCACTAATGAACATGACAGT	21	-	12711556	12711725	caaacttaacttcttacttgttcatgattcttaatctaggtatgtcctccacgagaagaaaatctggaattgttcttttatccacctcagccagaggactacacattggaGCCACTAATGAACATGACAGTgggayatgttttgcatgacaatcaatgagttrcggtccc	1	gra-MIR7492m,	gra-MIR7492m	acaaatgacgCTATAGAACATGACCTTTAGCAGCatgttttgtaaaaagcactgctaaagaacatgacctttaggggagcagtactttccccacagacgccactaaagaacatgacatttagcgacgcttttaccaaaaccgccgctaaaggtcatgttctttagcggcattttt	gra-MIR7492m-p3	gccactaaagaacatgacatt	3'	New	gp2b	...(((.((((..((..(((.(((((.....((.(((.....((((.((((.((........))))))..(((((.....((((((((.....)))).........)))).........))))).))))...)))..)).....))))))))..))..))))..)))...	164	40	-35.6	0.5	30.5	79.5	35.2184	68.849	middle
147	147	gra-MIR7492m-p3_2ss9AT20TG	GCCACTAATGAACATGACAGT	21	-	19094120	19094248	ttaactwcttacttgttcatgattcttaatctaggtatgtcctccacgagaagaaaatctggaattgttcttttatccacctcagccygaggyctacakwctggaGCCACTAATGAACATGACAGTggg	1	gra-MIR7492m,	gra-MIR7492m	acaaatgacgCTATAGAACATGACCTTTAGCAGCatgttttgtaaaaagcactgctaaagaacatgacctttaggggagcagtactttccccacagacgccactaaagaacatgacatttagcgacgcttttaccaaaaccgccgctaaaggtcatgttctttagcggcattttt	gra-MIR7492m-p3	gccactaaagaacatgacatt	3'	New	gp2b	...(((..(((..(((((((.........(((((...(((..((((.((........))))))................((((.....))))...)))..))))).......)))))))))).)))...	123	40.3	-25.5	0.5	30.5	79.5	35.2184	68.849	middle
148	148	lja-MIR7533a-p5_2ss6CA19AC	TCCATACAAATCTGAGCCC	19	-	27885486	27885589	TCCATACAAATCTGAGCCCagaaagcaattttaattttatttatttctttgattatatatatatatatatatttttttttttgtttagttttcatttgtgttga	1	lja-MIR7533a,	lja-MIR7533a	tttggatcctctccatcgagcttctctccatcctctctccatccaaatctgagccattgatttggaaacttaaaggcttggatacatttaagaagagagagaaaaaatgaattgtatttaaaggcttgaattaatttaagaagagagagaaaacatgaactaatcctcacctttaaaattcaaaatcaatggctcagattttggatggaGAGGGGATGGAGAGAAGCTGGatggagaggatccaaa	lja-MIR7533a-p5	tccatccaaatctgagcca	5'	New	gp2b	((.((((((((((((((...((((....)))).....................(((((((....)))))))...........)))))).....)))))))).))	104	19.2	-12.6	0.6	21	28	24.2487	24.2487	middle
149	149	ath-MIR8175-p5_2ss16TC20AC	TAGTGGTAAGTATTCCCGCCTGT	23	+	3770037	3770175	gtcgttgtagtaTAGTGGTAAGTATTCCCGCCTGTcacgcgggtgacccgggttcgatccccggcaacggcgcktttttttcatttccccccaatttttgtgatcccgccttctcttaccsactgktaattataatttc	2	gma-MIR6300,ath-MIR8175,	ath-MIR8175	cttaaggcaatttgacctatatcaaatttggcaccgttgccggggatcgacccgggtcacccgcgtgacaggcgggaatacttaccacttagtacaacgacccaatatagtggtaagtattctcgcatgtcactcgggttcGATCCCCGGCAACGGCGCCAaatttgatatagctcaaatcgccttaag	ath-MIR8175-p5	tagtggtaagtattctcgcatgt	5'	New	gp2b	...(((((((((.(((((((((......((((((.....))))))..(((((.......)))))....((((........((((...............))))...))))....)))))).)))..).))))))))...	133	48.2	-35.8	0.5	2.5	26	2.88675	22.5167	middle
150	150	ath-MIR8175-p3_2ss14TC18AC	GTGGTAAGTATTCCCGCCTGT	21	+	3597805	3597966	gaggaaaatgggttttgtgatggtgaaagaggaggggaagggaaaggtttaactttcacaacttcaccaccagaactaaaggacatgcaaattttgccagcaatgttgttgtagtaaaGTGGTAAGTATTCCCGCCTGTcacgcgggtgacctaggttcgat	2	gma-MIR6300,ath-MIR8175,	ath-MIR8175	cttaaggcaatttgacctatatcaaatttggcaccgttgccggggatcgacccgggtcacccgcgtgacaggcgggaatacttaccacttagtacaacgacccaatatagtggtaagtattctcgcatgtcactcgggttcGATCCCCGGCAACGGCGCCAaatttgatatagctcaaatcgccttaag	ath-MIR8175-p3	gtggtaagtattctcgcatgt	3'	New	gp2b	...(((..((((((......((((((...(((.(((((...(((((......)))))...((((.(((((....((((...(((((((...........)).)))))....))))...))))))))).))))).))).)))).))...))))))..)))...	156	45.1	-45.7	0.6	4	24.5	4.6188	21.2176	middle
151	151	gra-MIR8757b-p3_2ss15GC17TG	TTGGGTTGGGTCGACCGT	18	-	21905418	21905541	taacgaggatccattggagggcaagtctggtgccagcagccgcggtaattccagctccaatagcgtatatttaagttgttgcagttaaaaagctcgtagttggaccTTGGGTTGGGTCGACCGG	3	gma-MIR4994,gra-MIR8694b,gra-MIR8757b,	gra-MIR8757b	tattttgggtTGGGTCGAGCTTAGGCAAGCATAatgtatgttaatatcttgcttaggcccgacccgactagaacta	gra-MIR8757b-p3	ttgggtTGGGTCGAGCTT	3'	New	gp2b	...(((((.((((.....((((.((.((((((((.((....))))))...)))))).(((((((..........)))))))..........)))).....)))))))))(((((...)))))..	13	50.8	-36.3	0.6	1.5	1.5	1.73205	1.29904	low
152	151	gra-MIR8757b-p3_2ss15GC17TG	TTGGGTTGGGTCGACCGT	18	-	19444940	19445017	aattccagctccaatagcgtatatttaagttgttgcagttaaaaagctcgtagttggaccTTGGGTTGGGTCGACCGG	3	gma-MIR4994,gra-MIR8694b,gra-MIR8757b,	gra-MIR8757b	tattttgggtTGGGTCGAGCTTAGGCAAGCATAatgtatgttaatatcttgcttaggcccgacccgactagaacta	gra-MIR8757b-p3	ttgggtTGGGTCGAGCTT	3'	New	gp2b	...(((((((.(((((((..........))))))).((((....))))...))))))).....(((((...)))))..	13	44.9	-17.2	0.5	1.5	1.5	1.73205	1.29904	low
153	152	bol-MIR9410-p5_2ss4TG17TA	TTTGCAGACGACTTAAATA	19	+	734926	735029	cTTTGCAGACGACTTAAATAcgcgacggggtattgtaagtggcagagtggccttgctgccacgatccactgagattcagccctgcgtcgcttcgattcgtcccy	1	bol-MIR9410,	bol-MIR9410	ctttccagacTACTTAATTATAAGTCGTCTGGaaagtctactaagtcgtccagctggaagacttttcagacgacttaattataagtcgtctgcgaagt	bol-MIR9410-p5	ttttcagacgacttaatta	5'	New	gp2b	.......(((((.(..((...(((((((((((((...(((((....(((((......)))))...)))))..)))...))))..))))))))..).)))))...	94	54.8	-36.7	0.6	211.5	809.5	244.219	701.048	high
154	152	bol-MIR9410-p5_2ss4TG17TA	TTTGCAGACGACTTAAATA	19	-	7101249	7101352	cTTTGCAGATGACTTAAATAtgtgatggagcattgtaagtggcagagtggccttgctgccactatctactgagattcagccttgcgtcgctttgattcgtccct	1	bol-MIR9410,	bol-MIR9410	ctttccagacTACTTAATTATAAGTCGTCTGGaaagtctactaagtcgtccagctggaagacttttcagacgacttaattataagtcgtctgcgaagt	bol-MIR9410-p5	ttttcagacgacttaatta	5'	New	gp2b	.......(((((.(((((...((((((.((..(((..(((((...((((((......))))))..)))))......)))..)).))))))))))).)))))...	94	47.1	-29.3	0.6	211.5	809.5	244.219	701.048	high
155	153	bol-MIR9410-p3_2ss4TG17TG	TTTGCAGACGACTTAAGT	18	-	20864285	20864399	ggctcacgtcaatggtcaagtcatcacggcagatgagtcgtggtggccgccttgaattataaatttcaccgtgcggcaggtagaattcTTTGCAGATGACTTAAGTatgtgacgg	1	bol-MIR9410,	bol-MIR9410	ctttccagacTACTTAATTATAAGTCGTCTGGaaagtctactaagtcgtccagctggaagacttttcagacgacttaattataagtcgtctgcgaagt	bol-MIR9410-p3	ttttcagacgacttaatt	3'	New	gp2b	...((((((....(((((...(((((((((......)))))))))(((((..((((........))))....)))))..(((((....)))))...))))).....))))))...	109	48.7	-35.5	0.6	2.5	4.5	2.88675	3.89711	low
1	1	ath-miR156g	CGACAGAAGAGAGTGAGCAC	20					69	ath-MIR156b,mdm-MIR156c,mdm-MIR156j,ppe-MIR156c,mtr-MIR156b,mtr-MIR156a,gma-MIR156a,gma-MIR156u,gma-MIR156n,gma-MIR156v,gma-MIR156y,ptc-MIR156a,ptc-MIR156c,ptc-MIR156f,ath-MIR156a,ath-MIR156c,ath-MIR156g,ath-MIR156f,ath-MIR156e,stu-MIR156f,stu-MIR156j,stu-MIR156j,aly-MIR156a,aly-MIR156c,aly-MIR156b,aly-MIR156g,aly-MIR156f,aly-MIR156e,vvi-MIR156b,vvi-MIR156d,vvi-MIR156c,vvi-MIR156a,nta-MIR156c,nta…	ath-MIR156g	ataacgaaggCGACAGAAGAGAGTGAGCACacatggctctttttctagcatgctcatgctcgaaagctctgcgtgcttactctcttcttgtctcctgctctct	ath-miR156g	CGACAGAAGAGAGTGAGCAC	5'	Yes	gp3	(((((((((((((((((..(.((..((((...(((.((((((.(((((((((((((((((((((((..(((.(((..((((((....))))))..))).)))..))))))).))))).))))))))))).....))))))..)))....))))..)).)..)))))))))))....)))))).	182	47.5	-92.9	1.1	0	5	0	4.33013	low
1	2	ath-miR156b-3p_L-1_2ss14TC23TC	GCTCACCTCTCTCTCTGTCAGC	22					69	ath-MIR156b,mdm-MIR156c,mdm-MIR156j,ppe-MIR156c,mtr-MIR156b,mtr-MIR156a,gma-MIR156a,gma-MIR156u,gma-MIR156n,gma-MIR156v,gma-MIR156y,ptc-MIR156a,ptc-MIR156c,ptc-MIR156f,ath-MIR156a,ath-MIR156c,ath-MIR156g,ath-MIR156f,ath-MIR156e,stu-MIR156f,stu-MIR156j,stu-MIR156j,aly-MIR156a,aly-MIR156c,aly-MIR156b,aly-MIR156g,aly-MIR156f,aly-MIR156e,vvi-MIR156b,vvi-MIR156d,vvi-MIR156c,vvi-MIR156a,nta-MIR156c,nta…	ath-MIR156b	gctagaagagggagagatggtgattgaggaatgcaacagagaaaacTGACAGAAGAGAGTGAGCACatgcaggcactgttatgtgtctataactttgcgtgtgcgTGCTCACCTCTCTTTCTGTCAGTtgcctatctctgcctgcttgacctctctctctctctctctctctcaaatttggct	ath-miR156b-3p	TGCTCACCTCTCTTTCTGTCAGT	3'	Diff	gp3	(((((((((((((((((..(.((..((((...(((.((((((.(((((((((((((((((((((((..(((.(((..((((((....))))))..))).)))..))))))).))))).))))))))))).....))))))..)))....))))..)).)..)))))))))))....)))))).	182	47.5	-92.9	1.1	6.76667	10.7167	7.81347	9.28091	low
2	3	aly-miR158a-3p_R-1	TCCCAAATGTAGACAAAGC	19					3	aly-MIR158a,ath-MIR158a,aly-MIR158b,	aly-MIR158a	acgtcatctctgtgcttCTTTGTCTACAATTTTGGAAAaagtggtgacgccattgctcttTCCCAAATGTAGACAAAGCAataccgtgatgacgt	aly-miR158a-3p	TCCCAAATGTAGACAAAGCA	3'	Diff	gp3	((((((((...(((...(((((((((((.(((.(((((.((..(((....)))..)).))))).))))))))))))))...)))...))))))))	95	42.1	-41	1	0.5	1.5	0.57735	1.29904	low
3	3	aly-miR158a-3p_R-1	TCCCAAATGTAGACAAAGC	19					3	aly-MIR158a,ath-MIR158a,aly-MIR158b,	aly-MIR158a	acgtcatctctgtgcttCTTTGTCTACAATTTTGGAAAaagtggtgacgccattgctcttTCCCAAATGTAGACAAAGCAataccgtgatgacgt	aly-miR158a-3p	TCCCAAATGTAGACAAAGCA	3'	Diff	gp3	((((((((...(((...(((((((((((.(((.(((((.((..(((....)))..)).))))).))))))))))))))...)))...))))))))	95	42.1	-41	1	0.5	1.5	0.57735	1.29904	low
4	4	ath-miR159c_R+2_2ss20CT21TA	TTTGGATTGAAGGGAGCTCTATT	23					30	ath-MIR159c,ppe-MIR159,mtr-MIR159a,gma-MIR159a,gma-MIR159e,ptc-MIR159b,ptc-MIR159a,ath-MIR159a,ath-MIR159b,aly-MIR159c,aly-MIR159a,aly-MIR159b,vvi-MIR159c,nta-MIR159,mes-MIR159a,mes-MIR159b,lus-MIR159c,lus-MIR159b,cme-MIR159a,bra-MIR159a,bna-MIR159,cpa-MIR159a,sly-MIR159,rco-MIR159,csi-MIR159,aqc-MIR159,hbr-MIR159b,hbr-MIR159a,ahy-MIR159,htu-MIR159a,	ath-MIR159c	gtgtaacagaaggagctcccttcctccaaaacgaagaggacaagatttgaggaactaaaatgcagaatctaagagttcatgtcttcctcatagagagtgcgcggtgttaaaagcttgaagaaagcacactttaaggggattgcacgacctcttagattctccctctttctctacatatcattctcttctcttcgTTTGGATTGAAGGGAGCTCCTtttcttcttc	ath-miR159c	TTTGGATTGAAGGGAGCTCCT	3'	Diff	gp3	.......((((((((((((((((.((((((.(((((((((...(((..((((((.........((((((((((((.((.(((..(((((.(((((.((((......((((....)))).....)))).))))).)))))..))).)).)))))))))))).....)))))).....)))......)))))))))))))))..)))))))))))))))).......	211	42.7	-91.1	0.9	5187	4373.5	5989.43	3787.56	high
5	5	ptc-miR159d_R-1_1ss20CA	CTTGGATTGAAGGGAGCTCA	20					13	ptc-MIR159d,mdm-MIR159a,mdm-MIR159b,mtr-MIR159b,gma-MIR156aa,gma-MIR159b,gma-MIR159f,gma-MIR159c,gma-MIR156z,vvi-MIR159a,vvi-MIR159b,cme-MIR159b,cpa-MIR159b,	ptc-MIR159d	ttgtaaatttgggagctttctttggttcaaaatgaggaaagaaagtgggtatactcgtctgcttgttcatggatacctctgggttgcgcaggatatattagttagggctacagcttaagggtttgcatggccaaggagacgttgcctgccttctcctttcgtttCTTGGATTGAAGGGAGCTCCTacatgtatc	ptc-miR159d	CTTGGATTGAAGGGAGCTCCT	3'	Diff	gp3	..(((.((.((((((((..(((..((((((((((((...((((.(..((((....(((((.((((..((((...(((..(..((((.((..(((......)))...))..))))..)..)))...))))..)))).))))).))))..).))))...))))))..))))))..)))..)))))))).)).))).	191	44.8	-76	0.9	3506	2921	4048.38	2529.66	high
6	6	mes-miR159c_1ss7GT	ATTGGATTGAAGGGAGCTCTG	21					4	mes-MIR159c,ptc-MIR159c,mes-MIR159d,lus-MIR159a,	mes-MIR159d	taatggagatctcttcactcctatgtaaaggaggcaatggtaggccatggctgctagttcatgaatacccctgggtgcgcactgtgcaggataagcagatatcgattgatcatgattattatgggattggcttgggtgcgcaggctaagggtttgcatgacctgggagacgtggttgccttggcattttttatATTGGAGTGAAGGGAGCTCTGttg	mes-miR159c	ATTGGAGTGAAGGGAGCTCTG	3'	Diff	gp3	(((((.((((..(((..(((..(((((((((((.((((...(((((((..(((.((((((.....((((((.((.((((.(((((...((((.(((.((((((................))))))..))).))))...))))).)))).)).)))))))))))).)))..)))))))..)))).)))))))))))..))))))..)))).)))))	215	49.3	-92.3	0.9	17.5	12	20.2073	10.3923	middle
7	7	ppe-miR160a_1ss21AG	TGCCTGGCTCCCTGTATGCCG	21					30	ppe-MIR160a,mdm-MIR160c,mtr-MIR160b,mtr-MIR160c,gma-MIR160e,gma-MIR160a,gma-MIR160b,gma-MIR160f,gma-MIR160d,ptc-MIR160h,ath-MIR160b,stu-MIR160a,aly-MIR160b,aly-MIR160a,nta-MIR160c,nta-MIR160b,nta-MIR160a,nta-MIR160d,mes-MIR160c,lus-MIR160a,lus-MIR160h,lus-MIR160f,lus-MIR160f,lus-MIR160d,cme-MIR160b,bna-MIR160c,sly-MIR160a,vun-MIR160,htu-MIR160a,han-MIR160a,	ppe-MIR160a	ttggacgtgaggcttgaagtgaaaggtgaattgggttaTGCCTGGCTCCCTGTATGCCAcaagcggaagctcaatctggttctagattggctactgcgggtggcgtacgaggagccaagcataccctctatctttatctctctctctctctcttgttcaa	ppe-miR160a	TGCCTGGCTCCCTGTATGCCA	5'	Diff	gp3	((((((..((((...(.((.((.(((((((..(((.(((((.(((((((..(((((((((..((((.(((.(((((((....)))))))))).))))..)))))))))..))))))).))))))))......))))))).)).)))..))))..))))))	160	50	-78	1	6	1.5	6.9282	1.29904	low
8	8	hpe-miR162a_R+2	TCGATAAACCTCTGCATCCAGTT	23					18	hpe-MIR162a,mtr-MIR162,gma-MIR162c,gma-MIR162b,ptc-MIR162b,ath-MIR162a,aly-MIR162a,vvi-MIR162,mes-MIR162,bra-MIR162,bna-MIR162a,tcc-MIR162,cpa-MIR162a,ghr-MIR162a,rco-MIR162,vun-MIR162,htu-MIR162a,aau-MIR162,	hpe-MIR162a	tcatttgtgttccgtagaggatcactggattcagcggttcatcgatctgttccataatcctaatgattaaatgttcatacgacgattgagagaggtgggaaatggaatcgaTCGATAAACCTCTGCATCCAGtgttcttcctgcttagcacgatcttgtttgtgattc	hpe-miR162a	TCGATAAACCTCTGCATCCAG	3'	Diff	gp3	(((((((((((..((((((((.((((((((.(((.((((.(((((((..((((((..(((((....((((..(((.....)))..))))......))))).))))))..))))))).)))).))).)))))))).))))).)))..)))))))........))))...	165	42.3	-62.5	0.9	9	19	10.3923	16.4545	middle
9	9	cme-miR164b	TGGAGAGGCAGGGCACATGCT	21					1	cme-MIR164b,	cme-MIR164b	tgagccatgcTGGAGAGGCAGGGCACATGCTagatttaccagcaagatggtaagttttagcatgtgctcttcttctccaacttggattc	cme-miR164b	TGGAGAGGCAGGGCACATGCT	5'	Yes	gp3	.((((((...((((((((.((((((((((((((((((((((......))))))).))))))))))))))).))))))))...))).)))	88	47.2	-49.4	1.2	0	2	0	1.73205	low
10	10	aly-miR165a-5p_R+2_1ss14AC	GAATGTTGTCTGGCTCGAGGCT	22					27	aly-MIR165a,mtr-MIR166g,mtr-MIR166e,gma-MIR166b,gma-MIR166n,gma-MIR166o,gma-MIR166q,gma-MIR166c,gma-MIR166a,gma-MIR166u,gma-MIR166m,gma-MIR166j,gma-MIR166h,gma-MIR166l,ath-MIR165a,ath-MIR166e,ath-MIR166a,stu-MIR166a,stu-MIR166c,aly-MIR166b,aly-MIR166d,aly-MIR166c,aly-MIR166a,aly-MIR166g,aly-MIR166e,csi-MIR166a,csi-MIR166e,	aly-MIR165a	atcatgagaattaagctatttcagttgagggGAATGTTGTCTGGATCGAGGatattatacatatatacatgtgtatgttgatacatgtgatcatagagagtatccTCGGACCAGGCTTCATCCCCcccaacatgttattgcctctgat	aly-miR165a-5p	GAATGTTGTCTGGATCGAGG	5'	Diff	gp3	((((.(((......((.((..((((((.((((.(((..((((((..((((((((((.........(((((((((......))))))))).........))))))))))..))))))..))).)))).)))).))..)).)))))))))	148	39.9	-57	1	2	2.5	2.3094	2.16506	low
10	11	aly-miR165a-3p_R+1	TCGGACCAGGCTTCATCCCCT	21					27	aly-MIR165a,mtr-MIR166g,mtr-MIR166e,gma-MIR166b,gma-MIR166n,gma-MIR166o,gma-MIR166q,gma-MIR166c,gma-MIR166a,gma-MIR166u,gma-MIR166m,gma-MIR166j,gma-MIR166h,gma-MIR166l,ath-MIR165a,ath-MIR166e,ath-MIR166a,stu-MIR166a,stu-MIR166c,aly-MIR166b,aly-MIR166d,aly-MIR166c,aly-MIR166a,aly-MIR166g,aly-MIR166e,csi-MIR166a,csi-MIR166e,	aly-MIR165a	atcatgagaattaagctatttcagttgagggGAATGTTGTCTGGATCGAGGatattatacatatatacatgtgtatgttgatacatgtgatcatagagagtatccTCGGACCAGGCTTCATCCCCcccaacatgttattgcctctgat	aly-miR165a-3p	TCGGACCAGGCTTCATCCCC	3'	Diff	gp3	((((.(((......((.((..((((((.((((.(((..((((((..((((((((((.........(((((((((......))))))))).........))))))))))..))))))..))).)))).)))).))..)).)))))))))	148	39.9	-57	1	364.167	301.333	420.503	260.962	high
11	12	mtr-miR166g-5p_2ss11CT21GA	GGAATGTTGTTTGGCTCGAGA	21					142	csi-MIR166d,mdm-MIR166d,mdm-MIR166b,mdm-MIR166a,ppe-MIR166a,ppe-MIR166e,ppe-MIR166c,ppe-MIR166b,mtr-MIR166g,mtr-MIR166a,mtr-MIR166b,mtr-MIR166c,mtr-MIR166f,mtr-MIR166e,mtr-MIR166d,gma-MIR166g,gma-MIR166t,gma-MIR166s,gma-MIR166r,gma-MIR166b,gma-MIR166a,gma-MIR166d,gma-MIR166p,gma-MIR166u,gma-MIR166n,gma-MIR166j,gma-MIR166f,gma-MIR166h,gma-MIR166o,gma-MIR166q,gma-MIR166c,gma-MIR166m,gma-MIR166k,gma…	mtr-MIR166g	tttgaggGGAATGTTGTCTGGCTCGAGGacgctttcttctcgatctaatgcaaatttgtggtcatggattgtaaagtattcTCGGACCAGGCTTCATTCCCCccaat	mtr-miR166g-5p	GGAATGTTGTCTGGCTCGAGG	3'	Diff	gp3	......((((((...((..(((..(((..(..(((((((.((((.(((((((.....)))))))(((.....))).......)))).)))))))..)..)))..))).......))...)))))).	119	37.3	-33.9	0.7	16.6667	33.8333	19.245	29.3005	middle
12	13	ptc-miR166p_1ss20TC	TCGGACCAGGCTCCATTCCCT	21					2	ptc-MIR166p,ath-MIR5020c,	ptc-MIR166p	taaggttgagaggaacgctgtctgggtcgaggtcatggaggccatgattatacataaatggcattatctgatgacagcccagataatcgatgcacctgtcttgaacctaaatgattcTCGGACCAGGCTCCATTCCTTccaaccat	ptc-miR166p	TCGGACCAGGCTCCATTCCTT	3'	Diff	gp3	...(((((..(((((....((((((..(((((((((..(((((((............))))).(((((((.........)))))))((((..(....)..))))..))..))))).))))..))))))....)))))..)))))..	141	46.6	-51.6	0.8	63	46	72.7461	39.8372	middle
13	14	dpr-miR167c_R+1	TGAAGCTGCCAGCATGATCTGT	22					48	dpr-MIR167c,ppe-MIR167c,ppe-MIR167a,mtr-MIR167b,gma-MIR167g,gma-MIR167c,gma-MIR167a,gma-MIR167d,gma-MIR167b,ptc-MIR167e,ath-MIR167d,aly-MIR167d,vvi-MIR167a,vvi-MIR167b,nta-MIR167c,nta-MIR167a,nta-MIR167b,nta-MIR167d,mes-MIR167e,mes-MIR167f,mes-MIR167d,mes-MIR167a,mes-MIR167b,lus-MIR167b,lus-MIR167i,lus-MIR167f,lus-MIR167c,lus-MIR167g,lus-MIR167h,cme-MIR167f,cme-MIR167d,cme-MIR167a,cme-MIR167c,bra…	dpr-MIR167c	tgagaggtTGAAGCTGCCAGCATGATCTGaccattacagacttcatcatctccattcttccaaaatgattcctacttgctaattatggaaatcccatttgatcatctaatcatcaagtttcagaagaatggttataagttaatgatcaggtcatcttgcagcttcaatcactct	dpr-miR167c	TGAAGCTGCCAGCATGATCTG	5'	Diff	gp3	.(((.((((((((((((.((.(((((((((.(((((...((((....((..(((((((((......((((((..............)).))))..(((((((.........)))))))....)))))))))..))))))))))).))))))))))).)))))))))))).))).	172	37.4	-59.4	0.9	29	31	33.4863	26.8468	middle
13	15	sly-miR167b-3p_1ss10AG	AGGTCATCTGGCAGCTTCAAT	21					48	dpr-MIR167c,ppe-MIR167c,ppe-MIR167a,mtr-MIR167b,gma-MIR167g,gma-MIR167c,gma-MIR167a,gma-MIR167d,gma-MIR167b,ptc-MIR167e,ath-MIR167d,aly-MIR167d,vvi-MIR167a,vvi-MIR167b,nta-MIR167c,nta-MIR167a,nta-MIR167b,nta-MIR167d,mes-MIR167e,mes-MIR167f,mes-MIR167d,mes-MIR167a,mes-MIR167b,lus-MIR167b,lus-MIR167i,lus-MIR167f,lus-MIR167c,lus-MIR167g,lus-MIR167h,cme-MIR167f,cme-MIR167d,cme-MIR167a,cme-MIR167c,bra…	sly-MIR167b	tctcacttctgtatgttggttttttgagaggtTAAAGCTGCCAGCATGATCTGGtaagaacaaaatcctattatatttcatctatattttcttataaaaagaagaaatgaatttaaatttgaattttttgtaaaaaaaaaatgttgaggtttttaatttccttcttttggatttgaaaaaaagaaaattaaatttttgtaaggattttatttctttgaagaaaatatagatagatagctttggttccatcAGGTCATCTAGCAGCTTCAATcactcaccaacaatacacacaaagga	sly-miR167b-3p	AGGTCATCTAGCAGCTTCAAT	3'	Diff	gp3	.(((.((((((((((((.((.(((((((((.(((((...((((....((..(((((((((......((((((..............)).))))..(((((((.........)))))))....)))))))))..))))))))))).))))))))))).)))))))))))).))).	172	37.4	-59.4	0.9	2	1	2.3094	0.866025	low
14	16	gma-miR171k-5p	CGATGTTGGTGAGGTTCAATC	21					17	mdm-MIR171k,mdm-MIR171j,ppe-MIR171b,gma-MIR171k,gma-MIR171c,gma-MIR171o,gma-MIR171f,gma-MIR171q,ath-MIR171b,aly-MIR171b,vvi-MIR171f,nta-MIR171b,sly-MIR171d,sly-MIR171c,lja-MIR171d,csi-MIR171a,ssl-MIR171b,	gma-MIR171k	gagaaagCGATGTTGGTGAGGTTCAATCcgaagacggatttacatgtagaagcagtaaaatacgatctcagaTTGAGCCGCGCCAATATCACTttatc	gma-miR171k-5p	CGATGTTGGTGAGGTTCAATC	5'	Yes	gp3	(((((((.((((((((((.(((((((((.((.((..(((((((.((.......))..)))))))..)))).))))))))).)))))))))).)))))))	99	45.5	-45.9	1	5	14	5.7735	12.1244	middle
15	17	gma-miR171c-3p	TTGAGCCGTGCCAATATCACA	21					7	gma-MIR171q,gma-MIR171c,gma-MIR171o,gma-MIR171f,ath-MIR171b,aly-MIR171b,lus-MIR171d,	gma-MIR171f	gAGATATTGGTACGGTTCAATCagaaggcagtgctttatgatttcaaagctctcttatttgaTTGAGCCGTGCCAATATCACAtgcaaac	gma-miR171c-3p	TTGAGCCGTGCCAATATCACA	3'	Yes	gp3	(((((((.((.((((((((..(((((((((((((..((((.(((((........))))).))))....)))))))))))))..)))))))).)).))......))))).	108	39.4	-47.2	1.1	1.5	0.5	1.73205	0.433013	low
16	18	vvi-miR171g_L-1	TGAGCCGAACCAATATCACC	20					1	vvi-MIR171g,	vvi-MIR171g	gccagcctctccatgttggttccatcggtgggggacaccaactccTTGAGCCGAACCAATATCACCcgagccaaat	vvi-miR171g	TTGAGCCGAACCAATATCACC	3'	Diff	gp3	......(((...((((((((....((((((((((.......)))))...))))))))))))).....)))......	64	56.6	-19.2	0.4	0	1	0	0.866025	low
17	19	ppe-miR395a-5p_1ss4CT	GTTTCCTCAAACACTTCATT	20					3	ppe-MIR395b,ppe-MIR395a,ppe-MIR395o,	ppe-MIR395o	ctagaGTTCCCTCAAACACTTCATTggagattatatgcccctctctactttctatctactgaagtgtttttggggacccttag	ppe-miR395a-5p	GTTCCCTCAAACACTTCATT	5'	Diff	gp3	(((((((..(.((.((.((((((((((((((((((.((((((.((....((((((..........)))))).........)).)))))).)))))))))))))))))).)).)).)..)))))))	125	41.6	-50.8	1	0	1	0	0.866025	low
18	20	vvi-miR396b_R+3_1ss20TA	TTCCACAGCTTTCTTGAACAGTT	23					78	vvi-MIR396c,mdm-MIR396b,ppe-MIR396a,mtr-MIR396b,mtr-MIR396a,gma-MIR396e,gma-MIR396h,gma-MIR396i,gma-MIR396a,gma-MIR396c,gma-MIR396g,gma-MIR396b,gma-MIR396f,gma-MIR396d,gma-MIR396k,ptc-MIR396b,ptc-MIR396a,ptc-MIR396d,ptc-MIR396e,ptc-MIR396f,ptc-MIR396g,ath-MIR396a,ath-MIR396b,stu-MIR396,aly-MIR396a,aly-MIR396b,vvi-MIR396d,vvi-MIR396b,vvi-MIR396a,nta-MIR396a,nta-MIR396c,nta-MIR396b,mes-MIR396a,mes-…	vvi-MIR396b	tcctgccatgcttTTCCACAGCTTTCTTGAACTtcttctccctgtttggtggtctcctacgtttacccatccactgaagttcaagaaagctgtgggaaaccatggctt	vvi-miR396b	TTCCACAGCTTTCTTGAACT	5'	Diff	gp3	(((.(((((.(((((((((((((((((.((((((((((..(((.(((...........))))))..)))))..))))).))))))))))))))))).))))).)))..	106	44.4	-48	1	850.167	958	981.688	829.652	high
19	21	gma-miR396a-5p_1ss9CT	TTCCACAGTTTTCTTGAACTG	21					3	gma-MIR396h,gma-MIR396e,gma-MIR396j,	gma-MIR396e	gtgatcTTCCACAGCTTTCTTGAACTGtgttgtgaggcttctctccaatgaaggtttataccctatgcaaaagaaattctatgagcacaATTCAAGATAGCTGTGGAAAAtcac	gma-miR396a-5p	TTCCACAGCTTTCTTGAACTG	5'	Diff	gp3	((((((((..(((((((((.((((((((((.((((((..(((((((..(((((..(((((.......))....)))..)))))..)))))))......(((....))).)))))).)))))))))).))))).)))).))))..))))	148	39.2	-58.1	1	62.1667	69	71.7839	59.7558	middle
20	22	lus-miR398b_R+1_1ss20TC	TGTGTTCTCAGGTCACCCCCC	21					21	lus-MIR398b,mdm-MIR398a,ppe-MIR398b,mtr-MIR398b,mtr-MIR398b,ptc-MIR398a,ptc-MIR398b,ath-MIR398c,ath-MIR398b,aly-MIR398b,lus-MIR398e,lus-MIR398c,lus-MIR398d,lus-MIR398a,cme-MIR398b,bra-MIR398,tcc-MIR398b,rco-MIR398a,rco-MIR398b,ssl-MIR398,bol-MIR398a,	lus-MIR398d	aaggggtgtaatctgaaaacacagacgacgagtaatcagttggagtcttgctatatttactcatgtctcTGTGTTCTCAGGTCACCCCTc	lus-miR398b	TGTGTTCTCAGGTCACCCCT	5'	Diff	gp3	...((((((((((((.(((((((((((((((((((((((.(((((...............(((......)))...((((((.((((((((((..((......))...))))))))))))))))......))))).)))..))))))))))))))..)))))).)))))))).))))..	173	41.6	-69.9	0.9	48.5	17	56.003	14.7224	middle
21	23	cme-miR399g_L-1_1ss15TG	GGGCTTCTCTCCAGTGGCAGG	21					30	cme-MIR399d,mtr-MIR399b,mtr-MIR399n,mtr-MIR399m,mtr-MIR399o,mtr-MIR399q,gma-MIR399i,ptc-MIR399a,ptc-MIR399h,ath-MIR399d,stu-MIR399e,stu-MIR399c,stu-MIR399b,stu-MIR399a,stu-MIR399f,aly-MIR399g,aly-MIR399i,aly-MIR399d,vvi-MIR399a,mes-MIR399g,cme-MIR399e,cme-MIR399g,cme-MIR399a,cme-MIR399b,tcc-MIR399e,tcc-MIR399h,tcc-MIR399g,ghr-MIR399e,ghr-MIR399c,rco-MIR399d,	cme-MIR399g	AGGGCTTCTCTCCATTGGCAGGcataatgacttagactttcatgttcTGCCAAAGGAGAGTTGCCCTTc	cme-miR399g	AGGGCTTCTCTCCATTGGCAGG	5'	Diff	gp3	...(((((((..((((((.((((((((....((((.........))))..)))))))).))))))..))))))).......	71	46.9	-39.2	1	3	1	3.4641	0.866025	low
21	24	cme-miR399d_1ss20TC	TGCCAAAGGAGAGTTGCCCCT	21					30	cme-MIR399d,mtr-MIR399b,mtr-MIR399n,mtr-MIR399m,mtr-MIR399o,mtr-MIR399q,gma-MIR399i,ptc-MIR399a,ptc-MIR399h,ath-MIR399d,stu-MIR399e,stu-MIR399c,stu-MIR399b,stu-MIR399a,stu-MIR399f,aly-MIR399g,aly-MIR399i,aly-MIR399d,vvi-MIR399a,mes-MIR399g,cme-MIR399e,cme-MIR399g,cme-MIR399a,cme-MIR399b,tcc-MIR399e,tcc-MIR399h,tcc-MIR399g,ghr-MIR399e,ghr-MIR399c,rco-MIR399d,	cme-MIR399g	AGGGCTTCTCTCCATTGGCAGGcataatgacttagactttcatgttcTGCCAAAGGAGAGTTGCCCTTc	cme-miR399d	TGCCAAAGGAGAGTTGCCCTT	3'	Diff	gp3	...(((((((..((((((.((((((((....((((.........))))..)))))))).))))))..))))))).......	71	46.9	-39.2	1	3.5	0	4.04145	0	low
22	25	stu-miR399a-3p_1ss21GT	TGCCAAAGGAGAGCTGCCCTT	21					5	stu-MIR399a,stu-MIR399e,stu-MIR399c,stu-MIR399b,stu-MIR399f,	stu-MIR399f	GGGCTACTCTCTATTGGCATGcaattgtatatttcagctgacaTGCCAAAGGAGAGCTGCCCTG	stu-miR399a-3p	TGCCAAAGGAGAGCTGCCCTG	3'	Diff	gp3	((((..(((((..((((((((((((...........)))).))))))))..)))))..))))..	62	50	-35.1	1.1	0.5	0	0.57735	0	low
23	26	vvi-miR399g_1ss21TA	TGCCAAAGGAGATTTGCCCCA	21					1	vvi-MIR399g,	vvi-MIR399g	atgaattgctgggcaatactccattggcagttggccactcggctgaccgcggttgacttcacaagtagcagactaagctcacTGCCAAAGGAGATTTGCCCCTcaattcagct	vvi-miR399g	TGCCAAAGGAGATTTGCCCCT	3'	Diff	gp3	.(((((((..((((((..((((.((((((((..((...((..(((....)))..)).......(((.....)))..))..)))))))).))))..))))))..)))))))...	109	51.3	-46.5	0.8	3	1	3.4641	0.866025	low
24	27	gma-miR403a_R+1_1ss21GT	TTAGATTCACGCACAAACTTTT	22					5	gma-MIR403a,gma-MIR403b,ath-MIR403,tcc-MIR403a,sly-MIR403,	gma-MIR403b	gagacagaggcaaatcgcaggttcgtgcgtgaatctaatcaaagtttctcattaacttctgcgTTAGATTCACGCACAAACTTGtcatttcccttttctt	gma-miR403a	TTAGATTCACGCACAAACTTG	3'	Diff	gp3	.....(((((((.((((((((((((((((.((((...................))))...)))))))))))))))).))))))).....	79	41.6	-34.1	0.9	14	5	16.1658	4.33013	middle
25	28	csi-miR482b_1ss10CA	TCTTGCCCAACCCTCCCATTCC	22					1	csi-MIR482b,	csi-MIR482b	aggaaatttctggaatgggaggcttggcaagaagcgatctatttttcttgttcaataaaaaagaaaaagaaaattttTCTTGCCCACCCCTCCCATTCCttggatttcc	csi-miR482b	TCTTGCCCACCCCTCCCATTCC	3'	Diff	gp3	.(((((((...(((((((((((...(((((((((.......((((((((...........)))))))).......)))))))))....)))))))))))...)))))))	108	38.5	-45.9	1.1	0	1	0	0.866025	low
26	29	ppe-miR530_L-2R-1_1ss20CT	TGCATTTGCACCTGCACT	18					20	gma-MIR530d,ppe-MIR530,mtr-MIR530,gma-MIR530a,gma-MIR530e,gma-MIR530c,gma-MIR530b,ptc-MIR530b,ptc-MIR530a,stu-MIR530,mes-MIR530a,mes-MIR530b,lus-MIR530b,lus-MIR530a,cme-MIR530a,tcc-MIR530a,tcc-MIR530b,csi-MIR530a,csi-MIR530b,htu-MIR530,	ppe-MIR530	gatagccaagatggtttcatttaTCTGCATTTGCACCTGCACCTcttttggtctttactggttttctcatgcactgatgaactcagagatccatgcataggtgcaagtgtaagtgcagacaaatgccttcttggttttttc	ppe-miR530	TCTGCATTTGCACCTGCACCT	5'	Diff	gp3	.........((((...(((((..((((((..((((((((((((((.((((((((.(((.(((((.(((((.((((....)))).)))))((((....((((((..(((.................))).)))))))))).......))))))))))))))))...))))))))))))))..))))))..)).........)))...))))..	201	41.5	-78.5	0.9	8	17	9.2376	14.7224	middle
27	30	gma-miR1510a-3p_L-1R-1_1ss22CT	TGTTGTTTTACCTATTCCACT	21					4	gma-MIR1510a,gma-MIR1510b,gso-MIR1510a,gso-MIR1510b,	gma-MIR1510a	ttatggaactggAGGGATAGGTAAAACAATGACTGCtgtataagtaattgttatagttagTTGTTGTTTTACCTATTCCACCCattccatgta	gma-miR1510a-3p	TTGTTGTTTTACCTATTCCACCC	3'	Diff	gp3	.(((((((..((.((((((((((((((((..((((((((((((....))).))))).))))..)))))))))))))))).))..)))))))..	90	34.4	-46.3	1.4	1	1	1.1547	0.866025	low
28	31	ppe-miR1511-3p_L+1R-4	AACCTGGCTCTGATACCA	18					1	ppe-MIR1511,	ppe-MIR1511	atCGTGGTATCAGAGTCATGTTAtttgcatgttgccaccacatatgtgttgctcatataaataACCTGGCTCTGATACCATAAC	ppe-miR1511-3p	ACCTGGCTCTGATACCATAAC	3'	Diff	gp3	...(((((((((((((((.(((((((..(((..((...(((....)))..)).)))..))))))).)))))))))))))))...	78	39.3	-37.5	1.1	24.5	40.3333	28.2902	34.9297	middle
29	32	sly-miR1918_L-2R-2_1ss9AT	TTGGTGTGAGTTCGATTC	18					1	sly-MIR1918,	sly-MIR1918	gttggtttaattagttgaattgtcatttTGTTGGTGAGAGTTCGATTCTCcattacgcaatctcctcttcaatttaagagaaaaagatatgctacaaggtggagaatcgaactaccgctaacagaatggaagttcaaatacttaatcaat	sly-miR1918	TGTTGGTGAGAGTTCGATTCTC	5'	Diff	gp3	(((((((.......(((((((..(((((((((((((..(((((((((((((((...(((((((.(((((......)))))....)))).)))......)))))))))))))))..)))))))))))))..)))))))......)))))))	123	34.7	-60.2	1.2	0	1	0	0.866025	low
30	33	mes-miR2275_L-1R+1_1ss4GA	TTAGTTTCCTCCAATATCTTAC	22					1	mes-MIR2275,	mes-MIR2275	cacatatcttgaaagtgagatttggaggaactcaaaacctttttgtaatatctgcTTTGGTTTCCTCCAATATCTTAccttcaatggtttgtg	mes-miR2275	TTTGGTTTCCTCCAATATCTTA	3'	Diff	gp3	((((.((((((((.((((((((((((((((..((((...................))))..))))))))).))))))).))))).))).))))	93	35.5	-33	1	0	1	0	0.866025	low
31	34	mtr-miR2673a_L+1R-2_1ss4TA	TCCACTTCCTCTTCCTCTTCC	21					2	mtr-MIR2673b,mtr-MIR2673a,	mtr-MIR2673a	gtcttCCTCTTCCTCTTCCTCTTCCACatcctcgtcaagaatttcagcatcatcgttagtttccatagcgacttcattttgcatttgtgaagctgaattggtccagatttcattaacgaagtcatcgtcattaaaccctgctgccagattttctatgggatttgtttgtgaatttggccattgaggtgcatagcttgtttggggatagttgacaaagtgtggaggggttggtaggttgaacgaggag	mtr-miR2673a	CCTCTTCCTCTTCCTCTTCCAC	5'	Diff	gp3	.....(((((((.((.(((.....(((((..((((((((((((((((.((((.......(((((.((.(((((((((...((((.......)))).....)))))))))..(((.(((((((.((..(((((....(((.((((.(((..(((....)))..)))..))))))))))))..))))))))))))..)))))))....))))..))))))............))))))))))..)).)))..))))))))))))..............	257	43.8	-74.6	0.6	1	1	1.1547	0.866025	low
32	35	ppe-miR3627-5p_R-1_1ss20GT	TCGCAGGAGAGATGGCACTTT	21					1	ppe-MIR3627,	ppe-MIR3627	aagttgagggatttatgtTCGCAGGAGAGATGGCACTGTCtgtggtgcaactagctaccagcagaTGGTGTCATCCCTCCTGTGACCagaaaaccctataactt	ppe-miR3627-5p	TCGCAGGAGAGATGGCACTGTC	5'	Diff	gp3	((((((((((.(((.((.(((((((((.((((((((..((((((((((.....)).)))).))))..)))))))).))))))))).)).))).)))).))))))	104	48.1	-58	1.2	0	1.5	0	1.29904	low
33	36	stu-miR3627-5p_R-2	TCGCAGGAGAGATGGCACTT	20					1	stu-MIR3627,	stu-MIR3627	TCGCAGGAGAGATGGCACTTAGcattccttttaattggtaaaatgcctaaatggaaccaattAAGTGCCTCTGTCTTTCGACA	stu-miR3627-5p	TCGCAGGAGAGATGGCACTTAG	5'	Diff	gp3	(((.((((.(((.(((((((((..((((.((((...(((.....))))))).))))....)))))))))))).)))).)))..	81	41	-29.1	0.9	2	5.5	2.3094	4.76314	low
34	37	gma-miR4372a_L-4R-2_1ss7CA	ATAGTGACATGTGACGGT	18					1	gma-MIR4372a,	gma-MIR4372a	acgttgatcatcatatgtcataattttactggacgttaatttcatgtatttaattaacgtcaatctatacacctaattaacgtcaacctccaaTAAAATCGTGACATGTGACGGTCAatgt	gma-miR4372a	TAAAATCGTGACATGTGACGGTCA	3'	Diff	gp3	(((((((((.((((((((((..((((((.((((((((((((...(((((...(((......)))..)))))...))))))))......)))).))))))..)))))))))).)))))))))	121	32.2	-42.5	1.1	1	0	1.1547	0	low
35	38	gma-miR4376-5p_R-2	TACGCAGGAGAGATGACGCT	20					2	gma-MIR4376,stu-MIR4376,	gma-MIR4376	aaggtttgcTACGCAGGAGAGATGACGCTGTcccttgcacccatcctagcttcccttgagtaggtaagagcaaggccagccAGCATCATATCTCCTGCATAGtaaacctt	gma-miR4376-5p	TACGCAGGAGAGATGACGCTGT	5'	Diff	gp3	(((((((((((.((((((((.((((.((((..((((((......((((.(((.....))))))).....)))))).....)))).)))).)))))))).)))))))))))	110	50.9	-52.4	0.9	0	8	0	6.9282	low
36	39	rgl-miR5139_L-1	AACCTGGCTCTGATACCA	18					2	rgl-MIR5139,cpa-MIR8155,	rgl-MIR5139	agttatatcaAAACCTGGCTCTGATACCAagaggaattgatgatctttattcatgaaaagagagaactatatatagatatacaacgatatgtcgaagacgaaatttttatctcaatatggggttattagaccaactttgggtggca	rgl-miR5139	AAACCTGGCTCTGATACCA	5'	Diff	gp3	.(..((....(((..(((.(((((((((........((.((((.......)))).))..((((............((((((......))))))................)))).......)).))))))))))..)))..))..).	144	33.6	-23.6	0.5	24.5	40.3333	28.2902	34.9297	middle
37	40	mtr-miR5225a_L-4	TCGCAGGAGAGATGACAC	18					1	mtr-MIR5225a,	mtr-MIR5225a	tacacggactTCAGTCGCAGGAGAGATGACACcttctgtttctaatggcatggttgcaaccaattttaacaggagttgtcatctttcttcgactgaagtccatatgcat	mtr-miR5225a	TCAGTCGCAGGAGAGATGACAC	5'	Diff	gp3	.....((((((((((((.(((((((((((((.((((((((.......(((....)))..........)))))))).)))))))))))))))))))))))))........	96	43.1	-54.8	1.2	0	0.5	0	0.433013	low
38	41	mtr-miR5225b_R-4	TCGCAGGAGAGATGACAC	18					1	mtr-MIR5225b,	mtr-MIR5225b	gggactttagTCGCAGGAGAGATGACACCTTCtattactaatgacatgattttatagcaattttaacagaagttgtcatctttctttgactgaagttca	mtr-miR5225b	TCGCAGGAGAGATGACACCTTC	5'	Diff	gp3	.((((((((((((.(((((((((((((.(((((.(((....((..(((....)))..))....))).))))).))))))))))))))))))))))))).	97	35.4	-40.4	1.2	0	0.5	0	0.433013	low
39	42	mtr-miR5234_1ss17AC	TTTTGTTGTGGATGGCCGAAG	21					1	mtr-MIR5234,	mtr-MIR5234	ataatattatgccttctttgtttctgacatatcaacatcttccttcccatttgaaaagatgttttgcctattgctcgatttttccaaagggctatccctttaataggaagaaattgaTTTTGTTGTGGATGGCAGAAGgcttcctcgaacatt	mtr-miR5234	TTTTGTTGTGGATGGCAGAAG	3'	Diff	gp3	..........((((((((..((...((((.(((((..(((((((...(((((....)))))........................((((((....))))))...)))))))..)))))..))))...))..).))))))).............	130	35.9	-37.9	0.7	2	6	2.3094	5.19615	low
40	43	cca-miR6113_L+1R-1_1ss13AG	CTCTGAAACTCAGGAACACGTT	22					1	cca-MIR6113,	cca-MIR6113	gtcaccTCTGAAACTCAAGAACACGTTGtcgacctacagattctgtaacaatacgatgtgttcttgagtttcgatgcgacg	cca-miR6113	TCTGAAACTCAAGAACACGTTG	5'	Diff	gp3	(((...((.((((((((((((((((((((.....(((((...))))).....))))))))))))))))))))))...))).	80	44.4	-36.2	1	1	6	1.1547	5.19615	low
41	44	ptc-miR6478_1ss20TC	CCGACCTTAGCTCAGTTGGCG	21					2	ptc-MIR6478,ath-MIR5020c,	ptc-MIR6478	aCCGACCTTAGCTCAGTTGGTGgagcggagggctgtaggtcgctggttggattccggcaaggtcggatttcaattttgtaatttcttttctcaccgaccttagttcagaagttgcattgttttgtctgttgaggtggt	ptc-miR6478	CCGACCTTAGCTCAGTTGGTG	5'	Diff	gp3	(((.((((((((.(((.(..((.(((...(..(((.((((((.((((((((.((((((...)))))).)))))).................)).)))))))))..)....))).))..)..)))...)))))))))))	138	47.8	-44.3	0.7	31	22	35.7957	19.0526	middle
42	45	hbr-miR6483_L+1R-2_1ss18AG	TTATTGTAGAAATTTTCGGGA	21					1	hbr-MIR6483,	hbr-MIR6483	ttcctatattttctattttgtaaaatatttcagtaaatagcagtatcgtggatagggaactatactagcgacctacctaatttTATTGTAGAAATTTTCAGGATCaatgattggac	hbr-miR6483	TATTGTAGAAATTTTCAGGATC	3'	Diff	gp3	.(((..((((....((..((.(((((.((((((((((.....(((((((..((((....))))....))))..))).....))))))).))).)))))))..)).))))...))).	114	30.2	-20.1	0.6	3	6	3.4641	5.19615	low
43	46	hbr-miR6485_R+4	TAGGATGTAGAAGAGCATAACATG	24					1	hbr-MIR6485,	hbr-MIR6485	accTAGGATGTAGAAGAGCATAAcatgagtgattcagcagatttggattcctatatatccactcatgtagtactttatttcattttacga	hbr-miR6485	TAGGATGTAGAAGAGCATAA	5'	Diff	gp3	...((..(((....((((.(..(((((((((((((((.....))))))...........)))))))))..).))))....)))..))...	84	34.4	-17.5	0.6	0	4	0	3.4641	low
44	47	ppe-miR7122a-5p_R-1_1ss9TA	TTATACAAAGAAATCACGGCC	21					2	ppe-MIR7122a,ppe-MIR7122b,	ppe-MIR7122a	ttcatcttttgcaaaatcaatcgatcaaagggttcattccatttttTTATACAATGAAATCACGGCCGagaaaagaacagaagattctttctgactctctctctctcctctctGCCGTGTTTCTTTGTATAAAGagatgtactggacccgttcaatccttttgatttgacagattgga	ppe-miR7122a-5p	TTATACAATGAAATCACGGCCG	5'	Diff	gp3	................((((((..((((.(((((((...(((((((((((((((.((((.((((((.((((..(((..((((((.((.....)).))).))).)))..)))).)))))))))).)))))))))))))))...)))))))..((((.....)))).))))..)))))).	120	37.6	-63.4	0.9	1	1	1.1547	0.866025	low
44	48	ppe-miR7122a-3p_1ss12TC	GCCGTGTTTCTCTGTATAAAG	21					2	ppe-MIR7122a,ppe-MIR7122b,	ppe-MIR7122a	ttcatcttttgcaaaatcaatcgatcaaagggttcattccatttttTTATACAATGAAATCACGGCCGagaaaagaacagaagattctttctgactctctctctctcctctctGCCGTGTTTCTTTGTATAAAGagatgtactggacccgttcaatccttttgatttgacagattgga	ppe-miR7122a-3p	GCCGTGTTTCTTTGTATAAAG	3'	Diff	gp3	................((((((..((((.(((((((...(((((((((((((((.((((.((((((.((((..(((..((((((.((.....)).))).))).)))..)))).)))))))))).)))))))))))))))...)))))))..((((.....)))).))))..)))))).	120	37.6	-63.4	0.9	1	12	1.1547	10.3923	middle
45	49	gra-miR7484o_L-2_1ss5TA	TTAAACGTATAGGGACTAA	19					2	gra-MIR7484o,ath-MIR5020c,	gra-MIR7484o	aaatgggcaaattagtcccttaatgctagatcaaagagcaaactagttctttagttaaaaattccatccaacgtgtcactctacgacagttttaaaccgtgcaaatggatgacagttttaatagaaagaactaatttgctctttGATTTAACGTATAGGGACTAAtttgcttatt	gra-miR7484o	GATTTAACGTATAGGGACTAA	3'	Diff	gp3	.(((..((((((((((((((..(((.((((((((((((((((.(((((((((.(((((((....((((((...((.(((...................)))))..))))))....)))))))..))))))))).)))))))))))))))).)))..))))))))))))))..)))	174	33.1	-74.3	1.3	0	2	0	1.73205	low
46	50	ath-miR8175_L-2	TCCCCGGCAACGGCGCCA	18					1	ath-MIR8175,	ath-MIR8175	cttaaggcaatttgacctatatcaaatttggcaccgttgccggggatcgacccgggtcacccgcgtgacaggcgggaatacttaccacttagtacaacgacccaatatagtggtaagtattctcgcatgtcactcgggttcGATCCCCGGCAACGGCGCCAaatttgatatagctcaaatcgccttaag	ath-miR8175	GATCCCCGGCAACGGCGCCA	3'	Diff	gp3	((((((((.((((((.((((((((((((((((.(((((((((((((((((........(((((.((((((.((((((((((((((((((...................)))))))))))))))))).)))))).)))))))))))))))))))))).)))))))))))))))).)))))).))))))))	189	50.3	-127.6	1.3	42	72	48.4974	62.3538	middle
47	51	gma-miR9722_L-1R-2_1ss13GC	AATAGAGGGAACAAGATG	18					1	gma-MIR9722,	gma-MIR9722	agagggaagagaaaatcTAATAGAGGGAAGAAGATGAAgagaataatgattttttctttagacatgcacgcatggtagaaagcatgttttctgcatcttccttcttctcttatgttttctcttctttctcgca	gma-miR9722	TAATAGAGGGAAGAAGATGAA	5'	Diff	gp3	(((..((((((((((..(((.(((((((.(((((((.((((((((.((...((((((.....((((....))))..)))))))))))))))).))))))).))))))).)))..))))))))))..)))....	129	36.1	-51.3	1.1	1	0	1.1547	0	low
1	1	PC-5p-57652_25	CCCTCTTGACCGTTAGATTTG	21	+	25586300	25586479	ctttaaggaaggggttcctcatttttcaaataaaaaataggtacaCCCTCTTGACCGTTAGATTTGgctttaatgaaattctgtggttgagattaaattacagaccacataatcttaaacacataatttcattaaagccaGATCTAATGGTCAAGAGAGTGttcctattttttatttttt	0						5'	New	gp4	.....(((((....)))))........((((((((((((((.((((.(((((((((((((((((((((((((((((((((.((((.(((((((((..............))))))))).)))).))))))))))))))))))))))))))))))))).)))).))))))))))))))...	150	31.1	-87.5	1.6	10.5	41	12.1244	35.507	middle
1	2	PC-3p-180889_8	GATCTAATGGTCAAGAGAGTG	21	+	25586300	25586479	ctttaaggaaggggttcctcatttttcaaataaaaaataggtacaCCCTCTTGACCGTTAGATTTGgctttaatgaaattctgtggttgagattaaattacagaccacataatcttaaacacataatttcattaaagccaGATCTAATGGTCAAGAGAGTGttcctattttttatttttt	0						3'	New	gp4	.....(((((....)))))........((((((((((((((.((((.(((((((((((((((((((((((((((((((((.((((.(((((((((..............))))))))).)))).))))))))))))))))))))))))))))))))).)))).))))))))))))))...	150	31.1	-87.5	1.6	10.5	17	12.1244	14.7224	middle
2	2	PC-3p-180889_8	GATCTAATGGTCAAGAGAGTG	21	-	4720441	4720591	tgcagaaaaaaggggacACTCTCTTGACCGTTAGATTGGGCtttaatyaaattctytggttgagattatgtggcctgtgatttaatctcaaccacataatttcattaaagctaGATCTAATGGTCAAGAGGGTGtctccatttttttttta	0						3'	New	gp4	...(((((((((((((((((((((((((((((((((..(((((((((.(((((...((((((((((((..............))))))))))))...))))).)))))))))..))))))))))))))))))))))))).))))))))...	145	35.1	-80.4	1.5	10.5	17	12.1244	14.7224	middle
3	1	PC-5p-57652_25	CCCTCTTGACCGTTAGATTTG	21	+	18689374	18689491	gaCCCTCTTGACCGTTAGATTTGgctttaatgaaattctgtaattgagattaaattacaagccacagaatctcaaccacagaatttcattaaagctaaatctaacgatcaagtggatg	0						5'	New	gp4	...((.(((((.(((((((((((((((((((((((((((((..((((((((................))))))))..))))))))))))))))))))))))))))).))))).))...	112	34.7	-59.5	1.5	10.5	41	12.1244	35.507	middle
4	3	PC-5p-78665_18	TGTGATCGTTCATCGTACATCGTG	24	+	22598036	22598201	ttaggaattcaggaatttcgtgatTGTGATCGTTCATCGTACATCGTGcagttagaaataatttcaaaatttaaattttaaaattaaatataaatagtacctaacaaaaactgacagcaTGATATACAATGAACGATCATGATcataaaatccctaagattctcat	0						5'	New	gp4	...((((((.(((.((((..((((..(((((((((((.(((.(((((((.(((((...((((((.(((((....))))).))))))..........((.....)).....))))).))))))).))).)))))))))))..))))..)))).)))..))))))...	160	27.7	-54.2	1.2	19.5	23	22.5167	19.9186	middle
4	4	PC-3p-601718_3	TGATATACAATGAACGATCATGAT	24	+	22598036	22598201	ttaggaattcaggaatttcgtgatTGTGATCGTTCATCGTACATCGTGcagttagaaataatttcaaaatttaaattttaaaattaaatataaatagtacctaacaaaaactgacagcaTGATATACAATGAACGATCATGATcataaaatccctaagattctcat	0						3'	New	gp4	...((((((.(((.((((..((((..(((((((((((.(((.(((((((.(((((...((((((.(((((....))))).))))))..........((.....)).....))))).))))))).))).)))))))))))..))))..)))).)))..))))))...	160	27.7	-54.2	1.2	2	15	2.3094	12.9904	middle
5	3	PC-5p-78665_18	TGTGATCGTTCATCGTACATCGTG	24	-	39403215	39403363	aaggatcctagaaatctcacgatTGTGATCGTTCATCGTACATCGTGtgatcaatttttgttaggtactatttatatttaattttgaaatgattttttATTGCACGATATACGATGAACGGTcacgatcacgagatccctaggatcgcc	0						5'	New	gp4	...((((((((..(((((..((((((((((((((((((((.((((((((((((.(((..((((..((.......))..))))...))).))))).......))))))).))))))))))))))))))))..)))))..))))))))...	143	36.2	-66.9	1.2	19.5	23	22.5167	19.9186	middle
6	5	PC-5p-80682_18	TGAAATTTGATCTAACGACTACA	23	+	17584020	17584181	agtcaagtattgttcaggttgagcctcatgagcaaactcattggactgtTGAAATTTGATCTAACGACTACAattattataacttttagaakggctccttgtttGTAGACGTTGGATCAAATTTCAATtgtccgatgagtttgctcaaaaggctcagccttc	0						5'	New	gp4	...............(((((((((((..((((((((((((((((((..((((((((((((((((((.((((((.............................)))))).))))))))))))))))))..))))))))))))))))))..)))))))))))..	145	37.7	-83.5	1.4	10.5	26.5	12.1244	22.9497	middle
6	6	PC-3p-198612_7	GTAGACGTTGGATCAAATTTCAAT	24	+	17584020	17584181	agtcaagtattgttcaggttgagcctcatgagcaaactcattggactgtTGAAATTTGATCTAACGACTACAattattataacttttagaakggctccttgtttGTAGACGTTGGATCAAATTTCAATtgtccgatgagtttgctcaaaaggctcagccttc	0						3'	New	gp4	...............(((((((((((..((((((((((((((((((..((((((((((((((((((.((((((.............................)))))).))))))))))))))))))..))))))))))))))))))..)))))))))))..	145	37.7	-83.5	1.4	8	20	9.2376	17.3205	middle
7	6	PC-3p-198612_7	GTAGACGTTGGATCAAATTTCAAT	24	+	1482397	1482601	gagggaaagagatcctctcttgatccctttctcctaatcmaccaagtttggggattcgracttttGAAATTTGATCTAACGGCTAAAGttattataacttttaaagtggatccttatttGTAGACGTTGGATCAAATTTCAATggttcraatccycaaacttaatgaattaggaagaagggatccggaaatgatcymtttccata	0						3'	New	gp4	...(((((..((((...((..((((((((..(((((((.....(((((((.(((((...((..((((((((((((((((((.(((((((.......((((...))))........)))).))).))))))))))))))))))..))...))))).))))))).....)))))))..))))))))..))...))))..)))))...	199	35.1	-80.7	1.1	8	20	9.2376	17.3205	middle
8	7	PC-5p-123124_12	AAAATGATCCGGACTATTGAAATT	24	-	20099801	20099980	atcctctttggatcctaaaaaactgagcctaaggatCAAATGATCCGGACTATTGAAATTtgatcaaacagctacaattattataacttttagagggaccccctatttgtagccgttagatcaaatTTTAACGGTCCGGATCATTTGATCattaggcttagtttttggagatccgaagag	0						5'	New	gp4	...(((((((((((((.(((((((((((((((.(((((((((((((((((..(((((((((((((.(((.(((((((................((((...))))..))))))).))).)))))))))))))..))))))))))))))))).))))))))))))))))).)))))))))))	177	37.2	-100.9	1.5	26	37.5	30.0222	32.476	middle
8	8	PC-3p-828122_2	TTTAACGGTCCGGATCATTTGATC	24	-	20099801	20099980	atcctctttggatcctaaaaaactgagcctaaggatCAAATGATCCGGACTATTGAAATTtgatcaaacagctacaattattataacttttagagggaccccctatttgtagccgttagatcaaatTTTAACGGTCCGGATCATTTGATCattaggcttagtttttggagatccgaagag	0						3'	New	gp4	...(((((((((((((.(((((((((((((((.(((((((((((((((((..(((((((((((((.(((.(((((((................((((...))))..))))))).))).)))))))))))))..))))))))))))))))).))))))))))))))))).)))))))))))	177	37.2	-100.9	1.5	11.5	11.5	13.2791	9.95929	middle
9	7	PC-5p-123124_12	AAAATGATCCGGACTATTGAAATT	24	-	11263319	11263499	ggatccccccggacccaaaggaattgagcctcctcatCAAATGATCCGGACTATTGAAATTtgatcaaacggctacaaacaagaggccctctaaaagttataataattgtagrcattayatcaaatttcaatggcccayatcatttgatccttaggcttaattcctttgggtcgggaggga	0						5'	New	gp4	...(((((((.((((((((((((((((((((....((((((((((..((.(((((((((((((((..((...((((((...((((...))))....((....))..))))))...))..))))))))))))))).))..))))))))))....))))))))))))))))))))))).))))	178	41.4	-86.2	1.1	26	37.5	30.0222	32.476	middle
10	9	PC-5p-52528_28	ATGGATTCTCTGTCATCTCATAGT	24	+	11335056	11335236	atagttggattatgctaaggggttctctcaaaagtaaaactttctATGAATTCTCTGTCATCTCATAGTttaaaacaaatttcggtgtcaacattataagcatcgtacaaaaaacaTGAGATGACAGAGAATCCATGAAgagtcatatttgtaagagaattccttcgcatttctctacatt	0						5'	New	gp4	...((.(((..((((.((((..((((((...(((((..(((((..(((.(((((((((((((((((.((((...........((((((...........))))))......))))))))))))))))))))).)))..)))))..)))))...))))))..)))).)))).)))..))...	175	32.6	-66	1.1	10.5	15.5	12.1244	13.4234	middle
10	10	PC-3p-334229_5	TGAGATGACAGAGAATCCATGAA	23	+	11335056	11335236	atagttggattatgctaaggggttctctcaaaagtaaaactttctATGAATTCTCTGTCATCTCATAGTttaaaacaaatttcggtgtcaacattataagcatcgtacaaaaaacaTGAGATGACAGAGAATCCATGAAgagtcatatttgtaagagaattccttcgcatttctctacatt	0						3'	New	gp4	...((.(((..((((.((((..((((((...(((((..(((((..(((.(((((((((((((((((.((((...........((((((...........))))))......))))))))))))))))))))).)))..)))))..)))))...))))))..)))).)))).)))..))...	175	32.6	-66	1.1	9	17	10.3923	14.7224	middle
11	9	PC-5p-52528_28	ATGGATTCTCTGTCATCTCATAGT	24	-	5036271	5036420	atatttttttttaaatggaactctttATGGATTCTCTGTCATCTTATAGTaaatttaacgttagttctcgtgtgaacattataatacattgtgccaaaaacataaggtgaaagaaagtccttgaagagtcctaaatttaaaaaaaaaaaa	0						5'	New	gp4	...((((((((((((((((.(((((((.(((((.(((.(((((((((.((.............((((......))))..(((((....)))))......))))))))))).))).))))).))))))))))...)))))))))))))...	144	26	-41.8	1.1	10.5	15.5	12.1244	13.4234	middle
12	11	PC-5p-460237_4	ATATCTGTTTACCGTACATCGTGC	24	-	6314806	6314973	tgaagatcttaggaatccataaattATATCTGTTTATCGTACATCGTGCggttagtttttgtcatgtattatttgtatttacttttaaataaaaatatttaaaatgatttctgatcgcacAATGTACGATGAATGAATATGATTcacggatttttgagattcacaaag	0						5'	New	gp4	((..(((((((..(((((...((((((((..(((((((((((((.((((((((((.....(((((....(((((.((((((....)))))).)))))......)))))..)))))))))).)))))))))))))..))))))))...)))))..)))))))..))...	165	27.4	-62.6	1.4	8.5	17.5	9.81495	15.1554	middle
12	12	PC-3p-162162_9	AATGTACGATGAATGAATATGATT	24	-	6314806	6314973	tgaagatcttaggaatccataaattATATCTGTTTATCGTACATCGTGCggttagtttttgtcatgtattatttgtatttacttttaaataaaaatatttaaaatgatttctgatcgcacAATGTACGATGAATGAATATGATTcacggatttttgagattcacaaag	0						3'	New	gp4	((..(((((((..(((((...((((((((..(((((((((((((.((((((((((.....(((((....(((((.((((((....)))))).)))))......)))))..)))))))))).)))))))))))))..))))))))...)))))..)))))))..))...	165	27.4	-62.6	1.4	14.5	10.5	16.7432	9.09327	middle
13	13	PC-5p-122817_12	AAGGTGACAGTGTCTCAAATCTAT	24	-	22660385	22660521	tcctgatgaaagaggcgaaaagtAAGGTGACAGTGTCTCAAATCTATcacttgtcgtcaagtgttttaattttcttacatgacatcctatgaatgATTTAAGACACTGTCACCTTAGCGttccctttttatgcaact	0						5'	New	gp4	...((...(((((((.(((...((((((((((((((((.(((((...((((((....))))))..............((((......))))...))))).))))))))))))))))...))))))))))...))...	131	37.2	-50	1	12	36	13.8564	31.1769	middle
13	14	PC-3p-69104_21	ATTTGAGACACTGTCACCTTAGCG	24	-	22660385	22660521	tcctgatgaaagaggcgaaaagtAAGGTGACAGTGTCTCAAATCTATcacttgtcgtcaagtgttttaattttcttacatgacatcctatgaatgATTTAAGACACTGTCACCTTAGCGttccctttttatgcaact	0						3'	New	gp4	...((...(((((((.(((...((((((((((((((((.(((((...((((((....))))))..............((((......))))...))))).))))))))))))))))...))))))))))...))...	131	37.2	-50	1	54	79	62.3538	68.416	middle
14	15	PC-5p-1037888_2	ATCCACCAAGTCCGGAAATCTAGA	24	+	27405563	27405728	gatcccttcctcctaATCCACCAAGTCCGGAGATCTAGAccattgaaatttgatcmaacggctataaacataggcatactttaaaaattttaataattttagtcgtttgatcaaatttcaATGGCTCGGATCCCCGGACTTAGTggattaaaaggaagggatccaa	0						5'	New	gp4	(((((((((((..((((((((.((((((((.(((((((.((((((((((((((((.((((((((...................................)))))))).)))))))))))))))))).))))).)))))))).))))))))..)))))))))))...	163	38	-88.034	1.4	12	1	13.8564	0.866025	middle
14	16	PC-3p-433906_4	ATGGCTCGGATCCCCAGACTTAGT	24	+	27405563	27405728	gatcccttcctcctaATCCACCAAGTCCGGAGATCTAGAccattgaaatttgatcmaacggctataaacataggcatactttaaaaattttaataattttagtcgtttgatcaaatttcaATGGCTCGGATCCCCGGACTTAGTggattaaaaggaagggatccaa	0						3'	New	gp4	(((((((((((..((((((((.((((((((.(((((((.((((((((((((((((.((((((((...................................)))))))).)))))))))))))))))).))))).)))))))).))))))))..)))))))))))...	163	38	-88.034	1.4	8	12	9.2376	10.3923	middle
15	17	PC-5p-40413_37	ACGTGTCATTTCACTTAACTCTAG	24	+	9849590	9849762	atttttgctcaccaccataaactatggtgtatgctcaccatacacctaatcaattgatACGTGTCATTTCACTTAACTCTAGttaactttcacattaaatgttagtttttgaattttgaaaaaaattaacCAAGATTAAGTGAAATGACACGTGTcaattgarwrggtgtcat	0						5'	New	gp4	......((....(((((((...)))))))...)).......(((((...(((((((((((((((((((((((((((.(((.((........)).......((((((((((..........))))))))))..))))))))))))))))))))))))))))))...)))))...	129	30.6	-62.8	1.2	36	44.5	41.5692	38.5381	middle
16	17	PC-5p-40413_37	ACGTGTCATTTCACTTAACTCTAG	24	+	1023540	1023740	tttttgctcatcaccataaactatggtgtatgctcaccatacatctaatcaattggcACGTGTCATTTCACTTAACTCTAGttaactttcacattaaatgttagtttttcaattttgaaaacaattaaCTAAGATTAAGTGAAATAACACGTctcaattgattgggtgtatgatgagtatacaccatagtttatggtggtg	0						5'	New	gp4	........((((((((((((((((((((((((((((.((((((((((((((((((..((((((.(((((((((((.(((((((((.....((((...))))....((((((....))))))...)))))).)))))))))))))).))))))..)))))))))))))))))).))))))))))))))))))))))))))))	193	31.8	-102.7	1.6	36	44.5	41.5692	38.5381	middle
17	18	PC-3p-65763_22	ACTGCACGATGTACGATGAACGGT	24	-	29824449	29824603	atyggatccsgtgatcatgaccgttcatcgtarattgtgcygtrattttttgttaggtactatttatatttaattttaaaacttaaattttgaaataatttrtaACTGCACGATGTACGATGAACGGTcctaattgcaggatccctaggaaaagg	0						3'	New	gp4	...((((((.(..((...((((((((((((((.(((((((.((........((.....))............(((((((((......)))))))))........)).))))))).))))))))))))))...))..).))))))...........	141	31.6	-53.5	1.1	15	15.5	17.3205	13.4234	middle
18	18	PC-3p-65763_22	ACTGCACGATGTACGATGAACGGT	24	+	4945163	4945334	ttcctagagatcataaggatcccacsatcATGACCGTTCATCTTACATTGTGTggttaatttttattaggtactatttatatttaattttaaattttaaattttgaaataatttcttACTGCACGATGTACGATGAACGGTcacaatcatggaatccctaggatcmtagraa	0						3'	New	gp4	((.(((..((((.((.((((.(((..((..((((((((((((.(((((((((..((......(((((.......(((((.(((((....)))))..))))).....)))))......))..))))))))).))))))))))))..))..))).)))).)).)))).))).))	172	30.2	-59.1	1.1	15	15.5	17.3205	13.4234	middle
19	19	PC-5p-13298_130	ACAGACTGTTGATAAAAAATCGTG	24	+	31038715	31038881	agggatcctagggatcaatgaacACAGACTGTTGATAAAAAATCGTGcggtcataattttttctgtttttatatttttcatgcaaaatgatgccgttttacttttaaaaatataaaaagcatttaattgggatcgcACGGTTTTTGATCAACGGTCTGTGttcgttg	0						5'	New	gp4	...(((((...))))).(((((((((((((((((((.(((((((((((((((..((((.....(((((((((((((((.....((((((....))))))......)))))))).)))))))...))))..))))))))))))))).)))))))))))))))))))..	148	33.5	-68	1.2	95	137	109.697	118.645	middle
19	20	PC-3p-209025_7	ACGGTTTTTGATCAACGGTCTGTG	24	+	31038715	31038881	agggatcctagggatcaatgaacACAGACTGTTGATAAAAAATCGTGcggtcataattttttctgtttttatatttttcatgcaaaatgatgccgttttacttttaaaaatataaaaagcatttaattgggatcgcACGGTTTTTGATCAACGGTCTGTGttcgttg	0						3'	New	gp4	...(((((...))))).(((((((((((((((((((.(((((((((((((((..((((.....(((((((((((((((.....((((((....))))))......)))))))).)))))))...))))..))))))))))))))).)))))))))))))))))))..	148	33.5	-68	1.2	13	17.5	15.0111	15.1554	middle
20	21	PC-5p-189554_8	ATATCCGTTCGTCGTACATCGTGT	24	-	21603215	21603390	cctctttgtgaggatcgggggattctccaatcATATCCGTTCATCGTACATCGTGTaatcagtttttatcaagtactgtttatattcaattttaaataaaaaatttacaatgatttatgaccacaTGATGTACGATGAACGATTGTGACttgaaaatccctataatcctcacaaag	0						5'	New	gp4	...((((((((((((..(((((((.((...(((((..(((((((((((((((((((..(((......((((.(((...(((.((((........)))).)))...)))..))))...)))..)))))))))))))))))))..)))))...)).)))))))...))))))))))))	173	33.5	-70.8	1.2	8	13	9.2376	11.2583	middle
20	22	PC-3p-248176_6	TGATGTACGATGAACGATTGTGAC	24	-	21603215	21603390	cctctttgtgaggatcgggggattctccaatcATATCCGTTCATCGTACATCGTGTaatcagtttttatcaagtactgtttatattcaattttaaataaaaaatttacaatgatttatgaccacaTGATGTACGATGAACGATTGTGACttgaaaatccctataatcctcacaaag	0						3'	New	gp4	...((((((((((((..(((((((.((...(((((..(((((((((((((((((((..(((......((((.(((...(((.((((........)))).)))...)))..))))...)))..)))))))))))))))))))..)))))...)).)))))))...))))))))))))	173	33.5	-70.8	1.2	6.5	16.5	7.50555	14.2894	middle
21	23	PC-5p-191506_8	TGAAATTTGATCTAATGGCTACA	23	+	8248363	8248567	ttaggaaagggatcatctccggatcccttccatctaatcctcctcatcaaacaatytrgacctaTGAAATTTGATCTAATGGCTACAaacagggatmcattctaaaagttaaaatAACTTTAGCTGTTGGATCAAATTTcaaaaatccgaattatttgataagtagaattagctggaagagatctagagaagatccctttccgta	0						5'	New	gp4	...(((((((((((.((((..((((.((((((.(((((.((.((.((((((.(((...((....(((((((((((((((..((((......(((......)))..((((((...))))))))))..)))))))))))))))....))...))).)))))).)).)).))))).)))))).))))..)))).)))))))))))...	199	34.6	-85.2	1.2	10	18.5	11.547	16.0215	middle
22	23	PC-5p-191506_8	TGAAATTTGATCTAATGGCTACA	23	+	6384917	6385051	aaatctactaagttcgagatctaagctatTGAAATTTGATCTAATGGCTACAgttattataacttttaaaggaaccccctaTTTGTAGCCGTTGGATTAAATTTCaactgcctggatcctggattttgtggaaat	0						5'	New	gp4	...(((((.((((((..((((((.((..((((((((((((((((((((((((((((...))))......(((.....)))...))))))))))))))))))))))))..)).))))))..)))))).)))))...	129	34.1	-56.4	1.2	10	18.5	11.547	16.0215	middle
23	24	PC-3p-89668_16	AGTGTAGAATGAAGAATTTGGAGT	24	-	2791484	2791613	aaataggaaagtgttatggcattccaaaaatctcattttacactcctcacaagtgtatttttctttcaaaatatagaaagtttgcAGTGTAGAATGAGGAATTTGGAGTgccaataacaattccctaaaa	0						3'	New	gp4	...((((.((.(((((((((((((((((..((((((((((((((....((...((((((((......))))))))....))....))))))))))))))..)))))))))))).))))).)).))))...	124	31.5	-47.8	1.2	7	13	8.0829	11.2583	middle
24	24	PC-3p-89668_16	AGTGTAGAATGAAGAATTTGGAGT	24	-	21227525	21227703	taaaagggaagtgttattagcactccaaaaatctcattctacactcctcataagtgtatttttctttcaaaatataaaaagtttggAGTGTAGAATGAAGAATTTGGAGTgccaataacaattctcttctaaaaaattaggccaaagtaggttcttggagccaagtacaaatgctgaat	0						3'	New	gp4	...(((((((.(((((((.((((((((((..((((((((((((((((.......((((((((......))))))))........)))))))))))))).)).)))))))))).))))))).))))))).................((((.((.((((....)))).))...))))....	125	32.4	-64.7	1.1	7	13	8.0829	11.2583	middle
25	25	PC-5p-1364234_2	TCTATGGACTCTCTACCACCTCAT	24	-	12305252	12305437	gagaaagttgggggagagagagggagagagagagtgagactcTCTATGGACTCTCTGCCACCTCATaatttatcgtcaactaatgtggcaacattataaaatattatgccaaaaacatgaGGTGACAGAGAGTCTATAGAGAGTccaacttttaagagtctactttatttctctccgaactttgag	0						5'	New	gp4	...((((((.(((((((((((((.(((..((((((..((((((((((((((((((((.((((((((.......(((......)))(((((................))))).....)))))))).))))))))))))))))))))..)))))).....))).)))).))))))))).))))))...	180	40.3	-81.9	1.1	13.5	6	15.5885	5.19615	middle
25	26	PC-3p-681387_3	GGTGACAGAGAGTCTATAGAGAGT	24	-	12305252	12305437	gagaaagttgggggagagagagggagagagagagtgagactcTCTATGGACTCTCTGCCACCTCATaatttatcgtcaactaatgtggcaacattataaaatattatgccaaaaacatgaGGTGACAGAGAGTCTATAGAGAGTccaacttttaagagtctactttatttctctccgaactttgag	0						3'	New	gp4	...((((((.(((((((((((((.(((..((((((..((((((((((((((((((((.((((((((.......(((......)))(((((................))))).....)))))))).))))))))))))))))))))..)))))).....))).)))).))))))))).))))))...	180	40.3	-81.9	1.1	12	10	13.8564	8.66025	middle
26	27	PC-5p-145870_10	TGAATTTTGATCAAACGGCTACA	23	+	2887815	2888027	attcgttaccggaattagatcccctcctgaacaatgatggagatcctcgtaatccattaatacggactgtTGAATTTTGATCAAACGGCTACAaataaaaagttcatctaaaaattataatAATTGTAGTCGTTGGATCAAAATCtaacggtccgtgttagtaagtcaagaggatcctcatcatttgctcatgaggggatccaattcctaacg	0						5'	New	gp4	...(((((..((((((.(((((((((.(((.((((((((..(((((((...((..((((((((((((((((..(((((((((.(((((((((((.((...((((........))))....)).))))))))))).)))))))))..))))))))))))))))..))...)))))))..))))))).).))).))))))))).)))))))))))	210	37.6	-101.1	1.3	7.5	14.5	8.66025	12.5574	middle
26	28	PC-3p-176304_8	AATTGTAGTCGTTGGATCAAAATC	24	+	2887815	2888027	attcgttaccggaattagatcccctcctgaacaatgatggagatcctcgtaatccattaatacggactgtTGAATTTTGATCAAACGGCTACAaataaaaagttcatctaaaaattataatAATTGTAGTCGTTGGATCAAAATCtaacggtccgtgttagtaagtcaagaggatcctcatcatttgctcatgaggggatccaattcctaacg	0						3'	New	gp4	...(((((..((((((.(((((((((.(((.((((((((..(((((((...((..((((((((((((((((..(((((((((.(((((((((((.((...((((........))))....)).))))))))))).)))))))))..))))))))))))))))..))...)))))))..))))))).).))).))))))))).)))))))))))	210	37.6	-101.1	1.3	10	13	11.547	11.2583	middle
27	29	PC-5p-73370_20	CTCGAATGTAGTGCGTCCATCGTT	24	-	25079619	25079867	aggatcccctccgaatcatctttatggagatcccggggatcCTCGAATGTAGTGCGTCCATCGTTcatgtttaattttaaatacaattatttaaaatgatttctgattacacaatgaacgATGAACGCACTGGATTCGAGGATCcccaggatctccataaagagaatccggaggggatcctcttccattgatcaatgcaagacatataatttgggggcccctttaatgcaaggggccatgtgcgaccac	0						5'	New	gp4	(((((((((((((.((..(((((((((((((((.((((((((((((((..(((((((.((((((((((((.(((((..((((.((.((.....)).))))))..))))).)).)))))))))).)))))))..)))))))))))))).)))))))))))))))..)).)))))))))))))(((.((((....)))).)))..............((((((((......))))))))............	181	44.2	-134.2	1.2	42	98	48.4974	84.8705	middle
27	30	PC-3p-27403_57	ATGAACGCACTGGATTCGAGGATC	24	-	25079619	25079867	aggatcccctccgaatcatctttatggagatcccggggatcCTCGAATGTAGTGCGTCCATCGTTcatgtttaattttaaatacaattatttaaaatgatttctgattacacaatgaacgATGAACGCACTGGATTCGAGGATCcccaggatctccataaagagaatccggaggggatcctcttccattgatcaatgcaagacatataatttgggggcccctttaatgcaaggggccatgtgcgaccac	0						3'	New	gp4	(((((((((((((.((..(((((((((((((((.((((((((((((((..(((((((.((((((((((((.(((((..((((.((.((.....)).))))))..))))).)).)))))))))).)))))))..)))))))))))))).)))))))))))))))..)).)))))))))))))(((.((((....)))).)))..............((((((((......))))))))............	181	44.2	-134.2	1.2	44	50	50.8068	43.3013	middle
28	31	PC-5p-55005_27	TGTGTCTGTTTATTGTACATCGTG	24	+	18806106	18806279	tctttgtaaggatcttagagatcctcaaatTGTGTCTGTTTATTGTACATCGTGcggttaattttcgtcaggtactatttatatttaattttaaataaaattatttaaaatgatttatagccgcaCGATGTACGATGAACTGACAcaatttgagaatctccaaaatccttacaa	0						5'	New	gp4	...((((((((((.((.(((((.(((((((((((((.(((((((((((((((((((((((....((((........((((.((((((....))))))))))........))))....))))))))))))))))))))))).))))))))))))).))))).)).))))))))))	171	29.9	-81.4	1.6	10	36.5	11.547	31.6099	middle
28	32	PC-3p-1015538_2	CGACGTACGATGAACTGACA	20	+	18806106	18806279	tctttgtaaggatcttagagatcctcaaatTGTGTCTGTTTATTGTACATCGTGcggttaattttcgtcaggtactatttatatttaattttaaataaaattatttaaaatgatttatagccgcaCGATGTACGATGAACTGACAcaatttgagaatctccaaaatccttacaa	0						3'	New	gp4	...((((((((((.((.(((((.(((((((((((((.(((((((((((((((((((((((....((((........((((.((((((....))))))))))........))))....))))))))))))))))))))))).))))))))))))).))))).)).))))))))))	171	29.9	-81.4	1.6	11	11	12.7017	9.52628	middle
29	33	PC-5p-53965_27	ACAGGCGGGGGATCAAATATGAAT	24	+	27881997	27882141	aaaggttgcttttgcattgACAGGCGGGGGATCAAATATGAATttaatttgtttagtcgttaaaatTCATATTTGTTCTACCGTCTGTCGatgcactagcgtctttaagagtttaacttattaaactgtgtttgtaccatactta	0						5'	New	gp4	...(((.(((..(((((((((((((((..((.(((((((((((((....((......))...))))))))))))).))..)))))))))))))))..))).........(((((((....)))))))........))).......	93	33.8	-54.4	1.1	39	15	45.0333	12.9904	middle
29	34	PC-3p-28124_56	TCATATTTGTTCTACCGTCTGTCG	24	+	27881997	27882141	aaaggttgcttttgcattgACAGGCGGGGGATCAAATATGAATttaatttgtttagtcgttaaaatTCATATTTGTTCTACCGTCTGTCGatgcactagcgtctttaagagtttaacttattaaactgtgtttgtaccatactta	0						3'	New	gp4	...(((.(((..(((((((((((((((..((.(((((((((((((....((......))...))))))))))))).))..)))))))))))))))..))).........(((((((....)))))))........))).......	93	33.8	-54.4	1.1	88	59	101.614	51.0955	middle
30	35	PC-5p-173143_8	TCGTGTTTGTTCATCGTATATCGT	24	-	1049615	1049791	aatcctctttgtgaggatcctgagattcgtgaaTCGTGTTTGTTCATCGTATATCGTgcgatcataaatcattttaaatatttttatttaaaaaataaacatgaacaatacttgacaaaaactgaccacacAATTTACGATGAACGGACATGATTtacatatccccaggatcctcac	0						5'	New	gp4	..........((((((((((((.(((..(((((((((((..((((((((((.((.(((.(((.....))).(((((((((....)))))))))...................................))).)).))))))))))..)))))))))))..)))..))))))))))))	167	33.3	-63.9	1.1	26.5	37	30.5996	32.0429	middle
30	36	PC-3p-243535_6	AATTTACGATGAACGGACACGATT	24	-	1049615	1049791	aatcctctttgtgaggatcctgagattcgtgaaTCGTGTTTGTTCATCGTATATCGTgcgatcataaatcattttaaatatttttatttaaaaaataaacatgaacaatacttgacaaaaactgaccacacAATTTACGATGAACGGACATGATTtacatatccccaggatcctcac	0						3'	New	gp4	..........((((((((((((.(((..(((((((((((..((((((((((.((.(((.(((.....))).(((((((((....)))))))))...................................))).)).))))))))))..)))))))))))..)))..))))))))))))	167	33.3	-63.9	1.1	8.5	12	9.81495	10.3923	middle
31	37	PC-5p-26098_61	TTTGTAATAAGTTGGGTCCTCAGG	24	+	4153607	4153800	tccataaactgggatagtctccccataccgttagactagatgtcatcttgTTTGTAATAAGTTGGGTCCTCAGGtccaactactattaggatatttagtagtgatgttgtagattgcatatcttactgctttcattcggagtggttagaccTGAGGGCCCAACTTATTACAAACaagatgacatctagtctaaa	0						5'	New	gp4	.........((((........)))).....((((((((((((((((((((((((((((((((((((((((((((((.(((((((....((((....((((((((...(((.....)))....))))))))...))))..))))))).)))))))))))))))))))))))))))))))))))))))))))))).	163	39.2	-108.8	1.4	43.5	39.5	50.2295	34.208	middle
32	37	PC-5p-26098_61	TTTGTAATAAGTTGGGTCCTCAGG	24	-	4153655	4153899	caaggcattcactattaccactccaaagctaaggcgacattttcttccataaactgggatagtctcctcatcccgttaaatttagactagatgtcatcttgTTTGTAATAAGTTGGGCCCTCAGGtctaaccactccgaatgaaagcagtaagatatgcaatctacaacatcactactaaatatcctaatagtagttggaccTGAGGACCCAACTTATTACAAACaagatgacatctagtctaac	0						5'	New	gp4	...........................((....))................(((.(((((((....)).))))))))....((((((((((((((((((((((((((((((((((((.(((((((((((................(((........))).............(((((((..........)))))))))))))))))).)))))))))))))))))))))))))))))))))))).	163	39.2	-97.6	1	43.5	39.5	50.2295	34.208	middle
33	38	PC-5p-117463_12	TCCGTGCTATTAAAATTTGAT	21	-	44040192	44040376	ttagagggaaagggatttcctcctaatccatcaaatcagaggaaTCCGTGCTGTTAAAATTTGATcaaacgactaaaattattataacttttaaagtgggcccctgtttgtagtcgttgGATCAAATTTTAACGGCGCAGATTccctgatttggtggattaggaggaagggtctccggatccctt	0						5'	New	gp4	...((((((..((((((((((((((((((((((((((((.((((((.(((((((((((((((((((.((((((((((((.......((((...))))........)))).)))))))).))))))))))))))))))).)))))))))))))))))))))))))))))..))).))...))))))	182	41.1	-101.8	1.3	18	39.5	20.7846	34.208	middle
33	39	PC-3p-1481634_2	GATCAAATTTTAACGGCACAGATT	24	-	44040192	44040376	ttagagggaaagggatttcctcctaatccatcaaatcagaggaaTCCGTGCTGTTAAAATTTGATcaaacgactaaaattattataacttttaaagtgggcccctgtttgtagtcgttgGATCAAATTTTAACGGCGCAGATTccctgatttggtggattaggaggaagggtctccggatccctt	0						3'	New	gp4	...((((((..((((((((((((((((((((((((((((.((((((.(((((((((((((((((((.((((((((((((.......((((...))))........)))).)))))))).))))))))))))))))))).)))))))))))))))))))))))))))))..))).))...))))))	182	41.1	-101.8	1.3	8	14	9.2376	12.1244	middle
34	40	PC-3p-133557_11	AACCGTGACTATACAAAACAGAAG	24	-	8292156	8292299	tcatgrttttctATTTGTGTGGTCACGGTTATACCacgtcagaattttatattactattttatttttgtcttattatctctataaaaaaaaatataaaatgttaatgtggcttAACCGTGACTACACAAAACAGAAGagcacgg	0						3'	New	gp4	.(.((.((((((.((((((((((((((((((..((((((....((((((((((....((((((..................))))))...))))))))))....))))))..))))))))))))))))))..)))))).)).).	142	29.2	-49.6	1.2	13.5	6	15.5885	5.19615	middle
35	40	PC-3p-133557_11	AACCGTGACTATACAAAACAGAAG	24	-	16834823	16834981	attctctgcccgtgccctccTGGTTGTATGGTTACGGTTAAACcacgtcaacattttatattactattcttttttgtcttattatctctataaaaaaaatataaaatattgatgtgacttAACCGTGACTATACAAAACAGGAGggtatgggagggcac	0						3'	New	gp4	...((((.((((((((((((((.((((((((((((((((((..((((((((.((((((((((.......((((((((............)))))))))))))))))).))))))))..))))))))))))))))))..))))))))))))))))))...	153	35.8	-75.4	1.3	13.5	6	15.5885	5.19615	middle
36	41	PC-3p-206335_7	AGTTGACGTGACTTAATTATGATC	24	-	4592780	4592986	tttggaggtagattgtctgtcctccttttatcatgttttttttcattatttcctatttgtgcaaccatagttaaattacgttaacatgttttattatctttataaaaaattaatataaaaTGTTGACGTGACTTAATTATGATCgcacaatgtaggagataaagggaagggcatggtaatgggagggcagacaatctgcctccattc	0						3'	New	gp4	..(((((((((((((((((((((((..(((((((((..(.(..(.(((((((((((((((((...(((((((((.((((((((((((....(((((..(((....)))..)))))....)))))))))))).)))))))))...)))))).))))))))))).)..))..)))))))))..)))))))))))))))))))))))...	202	32.9	-108.1	1.6	8.5	16	9.81495	13.8564	middle
37	41	PC-3p-206335_7	AGTTGACGTGACTTAATTATGATC	24	-	7629322	7629512	tccccatcttatactcttctcatcccttattatttatATGGTCATGGTTAAGTTATGTCAacattttatattcatattattttttgtcttattatttttataaaaaatattaatataaaaTGTTGACGTGACTTAATTATGATCacaaaaatagaatgagatgagaaggggatgcgctgggatgggggaga	0						3'	New	gp4	((((((((((((.(((((((((((.....((((((...(((((((..(((((((((((((((((((((((((.....((((((((((............))))))))))..)))))))))))))))))))))))))..)))))))...)))))).....))))))))))).))).....)))))))))...	188	28.8	-76.6	1.4	8.5	16	9.81495	13.8564	middle
38	42	PC-3p-159491_9	TTGGATAAAAAATGAACGGCT	21	-	17703071	17703267	atcaggatcctctcctgagcagatggagaggatcctcctgactaggctcatcggaccgttcattttttatccaacggctataattattataacttttagaggagcccctgtttgtagccgTTGGATAAAAAATGAACGGCCcgatgggtctggtcaggaggatcctctccatctgctcaggagaggatcctggtcct	0						3'	New	gp4	((((((((((((((((((((((((((((((((((((((((((((((((((((((.((((((((((((((((((((((((((((.........(((......))).......)))))))))))))))))))))))))))).))))))))))))))))))))))))))))))))))))))))))))))))))))))...	194	48.7	-161.1	1.7	8.5	12	9.81495	10.3923	middle
39	42	PC-3p-159491_9	TTGGATAAAAAATGAACGGCT	21	-	23042451	23042647	atcaggatcctctcctgagcagatggagaggatcctcctgatcaagcccatCAGGCCGTTCATTTTTTATCCAACggttataattattataacttttagaagggcccctgtttgtaaccgTTGGATAAAAAATGAACGGCTcgatgggcctggtcaggaggattctctccatctgctcaggagaggatcctggtccg	0						3'	New	gp4	((((((((((((((((((((((((((((((((((((((((((((.(((((((..(((((((((((((((((((((((((((((.........(((....))).........)))))))))))))))))))))))))))))..))))))).))))))))))))))))))))))))))))))))))))))))))))...	194	47.7	-155.2	1.7	8.5	12	9.81495	10.3923	middle
40	43	PC-5p-338475_5	ATGGATTCTCTGTCATCTCATATT	24	-	11334985	11335145	aatgcgaaggaattctcttacaaatatgactcttcATGGATTCTCTGTCATCTCATGTTttttgtacgatgcttataatgttgacaccgaaatttgttttaaactatgaGATGACAGAGAATTCATAGAAAGTtttacttttgagagaaccccttagcata	0						5'	New	gp4	.((((.((((..((((((((.((.((..(((.((((((((((((((((((((((((((((.....((((........................))))...)))).))))))))))))))))))))).))))))..)).)).))))))))..)))).)))).	159	32.9	-58.6	1.1	20	20.5	23.094	17.7535	middle
40	44	PC-3p-76329_19	GATGACAGAGAATTCATAGAGAGT	24	-	11334985	11335145	aatgcgaaggaattctcttacaaatatgactcttcATGGATTCTCTGTCATCTCATGTTttttgtacgatgcttataatgttgacaccgaaatttgttttaaactatgaGATGACAGAGAATTCATAGAAAGTtttacttttgagagaaccccttagcata	0						3'	New	gp4	.((((.((((..((((((((.((.((..(((.((((((((((((((((((((((((((((.....((((........................))))...)))).))))))))))))))))))))).))))))..)).)).))))))))..)))).)))).	159	32.9	-58.6	1.1	15	31	17.3205	26.8468	middle
41	45	PC-5p-487243_3	CACATTCGTTCATCTTACATCGTA	24	-	22912399	22912643	tgatgatctcggaaatcctctaatCACATTCGTTCATCTTACATTGTAcgaccaatttttgtcaggtactgtttatattcaattttaaatataaaaaattacaataattttttaccgtacGATGTACGATAAAACGGATGTGATtgaaggatttccaagatcctcacaaagaggatccggcgaggatcctcctggcaaattataaaccagagttgctgaataaaaggagtaccatgatatgaact	0						5'	New	gp4	(((.(((((.(((((((((..(((((((((((((.(((.(((((((((((........((((...(((...((((((((........))))))))....))).))))........))))))))))).)))..)))))))))))))..))))))))).))))).)))....((((((((.....))))))))..(((((.((........)).)))))........((....))............	166	34.7	-80.1	0.9	11	6.5	12.7017	5.62917	middle
41	46	PC-3p-717553_3	GATGTACGATAAAACGGATGTGAT	24	-	22912399	22912643	tgatgatctcggaaatcctctaatCACATTCGTTCATCTTACATTGTAcgaccaatttttgtcaggtactgtttatattcaattttaaatataaaaaattacaataattttttaccgtacGATGTACGATAAAACGGATGTGATtgaaggatttccaagatcctcacaaagaggatccggcgaggatcctcctggcaaattataaaccagagttgctgaataaaaggagtaccatgatatgaact	0						3'	New	gp4	(((.(((((.(((((((((..(((((((((((((.(((.(((((((((((........((((...(((...((((((((........))))))))....))).))))........))))))))))).)))..)))))))))))))..))))))))).))))).)))....((((((((.....))))))))..(((((.((........)).)))))........((....))............	166	34.7	-80.1	0.9	9	21.5	10.3923	18.6195	middle
42	47	PC-3p-9894_180	TTGACGTGGCTTAACTGTGATCGC	24	-	21852636	21852816	cctacttttcgtgccctcccgtgcctttctattttgtgtggtcacggttaagccacgtcaacattttatattatttttttaaagagataataagacaaaaagaaatagtaatataaaaggTTGACGTGGCTTAACTGTGATCACataaacagaagggcacaagagggcacgggaagtggga	0						3'	New	gp4	(((((((..(((((((((..((((((((((..((((((((((((((((((((((((((((((.((((((((((((.((((.....................)))).)))))))))))).)))))))))))))))))))))))))))))).))))))))))..)))))))))..))))))).	180	39.2	-111	1.6	137.5	145	158.771	125.574	middle
43	47	PC-3p-9894_180	TTGACGTGGCTTAACTGTGATCGC	24	+	6890961	6891126	tcatacactctcattcatttycatttgtgaggtcacgrttaagccacgtcaacattttatatcactattaccttttgtcttattatctctataaagaaaattaatataaaatgTTGACGTGGCTTAACTGTGATCGCacaaaataggaggggatgagaatgtatrg	0						3'	New	gp4	..(((((.((((((((..((..(((((((.(((((((.((((((((((((((((((((((((....(((..((((.................))))..)))..)))))))))))))))))))))))).))))))).)))))).)..))..)))))))).)))))..	162	32.5	-67.4	1.2	137.5	145	158.771	125.574	middle
44	48	PC-5p-75232_19	CGTGACTGTTCATCGTATATCGTG	24	+	2983229	2983401	ttttctgggaatcctagggatcacgtgatCGTGACTGTTCATCGTACATCGTGcrattagtttttgttaagtactatttatatttaattttaaattttaaattttgaaatgatttctgACCGCACGATGTACGATGAACGATcacgatcacrggtttcctargatcyctaaga	0						5'	New	gp4	...(((..(.(((.((((((((..((((((((((..((((((((((((((((((..((((.....((((((((.......))))))))((((((........)))))).......))))..))))))))))))))))))..)))))))))).)))).)))).)))..)..)))	170	34.1	-72.8	1.2	39	29.5	45.0333	25.5477	middle
44	49	PC-3p-115454_12	ACCGCACGATGTACGATGAACGAT	24	+	2983229	2983401	ttttctgggaatcctagggatcacgtgatCGTGACTGTTCATCGTACATCGTGcrattagtttttgttaagtactatttatatttaattttaaattttaaattttgaaatgatttctgACCGCACGATGTACGATGAACGATcacgatcacrggtttcctargatcyctaaga	0						3'	New	gp4	...(((..(.(((.((((((((..((((((((((..((((((((((((((((((..((((.....((((((((.......))))))))((((((........)))))).......))))..))))))))))))))))))..)))))))))).)))).)))).)))..)..)))	170	34.1	-72.8	1.2	17	17	19.6299	14.7224	middle
45	50	PC-5p-42145_35	ATCTGAACCATTAAAATTTAATCC	24	+	11515555	11515759	acttgtaccaactatgaataaattattctatattgttataataaaaaaataggatggagatcatcttgatcggatcATCTGAACCATTAAAATTTGATCCaacgattataaacaarrggycctctaaaagttataattattgtaatcgttaaatcaaattttaatggtccagatggcccgttcagaatgatccccatcctatgct	0						5'	New	gp4	..(((((.(((.((((((((...))))).)))))).))))).......(((((((((.((((((..(((.(((..((((((.((((((((((((((((..(((((((((((............................)))))))))))..)))))))))))))))).))))))..))).)))..)))))).)))))))))...	154	30.2	-76	1.2	7	21.5	8.0829	18.6195	middle
46	50	PC-5p-42145_35	ATCTGAACCATTAAAATTTAATCC	24	-	7229050	7229166	gaycaaaggATCTGAACCGTTAAAATTTAATCCaacgattttaatgattataatttttaaaagaactatttttttgtaatcattagattaaatttcaacgattcagatcktttgctc	0						5'	New	gp4	((.((((.((((((((.((((.((((((((((.........((((((((((((....................)))))))))))))))))))))).)))).)))))))).)))).))	117	23.9	-35.8	1.3	7	21.5	8.0829	18.6195	middle
47	51	PC-5p-228651_7	CTTGTCCGTTCATTTTATATCGTG	24	+	6843557	6843737	tcatgagcaattccctagggattctagggatctcgcaatCTTGTCCGTTCATTTTATATCGTGtggtcagttttcgttaaatactattcatatttaaattttaaataatttctgaccgcACGATATACGATGAACGGACATGAttgcgggattcctaggatccctagggaattgctcagga	0						5'	New	gp4	((.(((((((((((((((((((((((((((((((((((((.(((((((((((..((((((((((((((((......(((((...((........))...))))).......))))))))))))))))..))))))))))).))))))))))))))))))))))))))))))))))))).))	181	39.2	-119.3	1.7	5	18	5.7735	15.5885	middle
47	52	PC-3p-64553_22	ACGATATACGATGAACGGACATGA	24	+	6843557	6843737	tcatgagcaattccctagggattctagggatctcgcaatCTTGTCCGTTCATTTTATATCGTGtggtcagttttcgttaaatactattcatatttaaattttaaataatttctgaccgcACGATATACGATGAACGGACATGAttgcgggattcctaggatccctagggaattgctcagga	0						3'	New	gp4	((.(((((((((((((((((((((((((((((((((((((.(((((((((((..((((((((((((((((......(((((...((........))...))))).......))))))))))))))))..))))))))))).))))))))))))))))))))))))))))))))))))).))	181	39.2	-119.3	1.7	34	29	39.2598	25.1147	middle
48	53	PC-5p-131879_11	ATTCATTGATTAGTGGGCTCAATT	24	-	10024365	10024547	ataataattgtagccgttggatcaaatttcaacggtctggATTCATTGATTAGTAGGCTCAATTtttctttgatccggaggggatctagttcctttgcccgaaaccaaatcccaataaACTGAGCCCACTAATCAATGAATTtggatcgttgaaatttgatccaacggctacaaacaggagcc	0						5'	New	gp4	.......((((((((((((((((((((((((((((((..(((((((((((((((.((((((.(((...((((.((.(((..(((......)))..).)).))...)))).......))).)))))).)))))))))))))))..)))))))))))))))))))))))))))))).........	167	40.4	-94.9	1.3	16	20	18.4752	17.3205	middle
48	54	PC-3p-425159_4	ACTGAGCCCACTAATCAATGAATC	24	-	10024365	10024547	ataataattgtagccgttggatcaaatttcaacggtctggATTCATTGATTAGTAGGCTCAATTtttctttgatccggaggggatctagttcctttgcccgaaaccaaatcccaataaACTGAGCCCACTAATCAATGAATTtggatcgttgaaatttgatccaacggctacaaacaggagcc	0						3'	New	gp4	.......((((((((((((((((((((((((((((((..(((((((((((((((.((((((.(((...((((.((.(((..(((......)))..).)).))...)))).......))).)))))).)))))))))))))))..)))))))))))))))))))))))))))))).........	167	40.4	-94.9	1.3	11	7.5	12.7017	6.49519	middle
49	55	PC-3p-179838_8	ATAAAATATTGACGTGACTTAACG	24	+	13787647	13787832	gtctttccatttctatttttgtgtagtcacgattaaatcacgtcaacattttatattgatttttttataaaaataataaaacatttttttataaaaataataaacaaaaataataagaatATAAAATATTGACGTGACTTAACGtgatcacacaaacagaagataatgagaagagtatgaaaatag	0						3'	New	gp4	.((((..(((((((...(((((((..(((((.((((.(((((((((.((((((((((....((((((((((((............))))))))))))....................)))))))))).))))))))).)))))))))..)))))))....))).))))..))))............	173	21.5	-50	1.3	9	8	10.3923	6.9282	middle
50	55	PC-3p-179838_8	ATAAAATATTGACGTGACTTAACG	24	-	14014219	14014414	tgcctttccacttctcatatatttttatcctcttctattttatatagtcacagttaagccacgataatattttatattaattttttttatagaaataataagacaaaaaataatagtaatATAAAATATTGACGTGACTTAACCgtgatcgcacaaataggaggggatgcgagtgtatgggaagtgggagggcaga	0						3'	New	gp4	(((((((((((((((((((((((..(((((((((((((((......(((((.((((((.((((..((((((((((((((((((((((((((....).))))))...))))).....))))))))))))))..)))).)))))).))))).....)))))))))))))))..)))))))))))))))))))))))..	194	31.1	-86.2	1.4	9	8	10.3923	6.9282	middle
51	56	PC-5p-284623_5	ATCTAATTCGAGATCCGGATCGTT	24	-	19468722	19468968	ggattcttttccacctaatccATCTAATTCGAGATCCGGATCGTTgaaatttgattcaacgattacaattattatcattttcaaatggactatttctttttaaccgttggatcaaattttAACGATCTGAATTCCGGACTAGGTgaattagatggaaatgaatctggcatttggaagggaggagaagggcacgggcctacagaaattagaacccaaggattgtgtctattgggctgtaattgagatg	0						5'	New	gp4	((((((.((((((.(((((.((((((.((((..((.(((((((((((((((((((((((((.(((.((..((..(((((....)))))...))....)).))).))))))))))))))))))))))))).))..)))).)))))).))))).)))))).))))))..(((((..............((((....)))).....(((((...(((((((((...)))).)))))...))))).)))))	165	38.1	-81.5	0.9	9.5	22.5	10.9697	19.4856	middle
51	57	PC-3p-127700_11	AACGATCTGAATTCCGGACTAGGT	24	-	19468722	19468968	ggattcttttccacctaatccATCTAATTCGAGATCCGGATCGTTgaaatttgattcaacgattacaattattatcattttcaaatggactatttctttttaaccgttggatcaaattttAACGATCTGAATTCCGGACTAGGTgaattagatggaaatgaatctggcatttggaagggaggagaagggcacgggcctacagaaattagaacccaaggattgtgtctattgggctgtaattgagatg	0						3'	New	gp4	((((((.((((((.(((((.((((((.((((..((.(((((((((((((((((((((((((.(((.((..((..(((((....)))))...))....)).))).))))))))))))))))))))))))).))..)))).)))))).))))).)))))).))))))..(((((..............((((....)))).....(((((...(((((((((...)))).)))))...))))).)))))	165	38.1	-81.5	0.9	14	10	16.1658	8.66025	middle
52	58	PC-3p-102570_14	ATATGTTGACGTGACTTAACCATG	24	-	7523261	7523417	cttttctatctcctcctatttgtgcagtcacggttaagccatgtcaacattttatattcttattgttttttgtcttattatatctataaaaacattaatataaaATATGTTGACGTGACTTAACCGTGaccgcacgaaataggagaggatggaaagg	0						3'	New	gp4	((((((((((..(((((((((((((.((((((((((((.(((((((((((((((((((.....(((((((.................)))))))..))))))))..))))))))))).)))))))))))).)))).)))))))))..))))))))))	157	33.1	-75.2	1.4	16.5	20.5	19.0526	17.7535	middle
53	58	PC-3p-102570_14	ATATGTTGACGTGACTTAACCATG	24	-	8115896	8116084	gccctctcactccccatacactcatcctctcctattttgtgcggtcacgattaagccacgtcaacattttatattgatttttttatagagataataagataaaaaacaatagtaatgtaATATGTTGACGTGACTTAACCGTGatcgtacaaataagaggagattgaagtgtatgggaagtgggggaca	0						3'	New	gp4	...((((((((.((((((((((((...((((((..((((((((((((((.(((((.(((((((((((.((((((((..((((((((............))))))))......)))))))).))))))))))).))))).))))))))))))))....)))))).))).))))))))).))))))))...	183	37.6	-89.7	1.3	16.5	20.5	19.0526	17.7535	middle
54	59	PC-5p-339117_5	TCGTGTCTGTTCATCTTATATCAT	24	+	21794485	21794660	aaatgaggatcctctttgtggggattcttaaaTCGTGTCTGTTCATCTTATATCATgcagtcagaaattattttaagtacttttctttaaaattaaatatgaacagtacctgaagaaagctggccgcACGATGTACGATAAACGGATAtgatttgaggatccccaaaatcctcaca	0						5'	New	gp4	...(((((((........(((((((((((((((((((((((((.(((.((((((.(((.(((((......(((((.(((((.(((...............))).))))).)))))....))))).))).)))))).))).)))))))))))))))))))))))))..)))))))..	171	35.8	-74.1	1.2	5	12.5	5.7735	10.8253	middle
54	60	PC-3p-699055_3	ACGATGTACGATAAACGGATA	21	+	21794485	21794660	aaatgaggatcctctttgtggggattcttaaaTCGTGTCTGTTCATCTTATATCATgcagtcagaaattattttaagtacttttctttaaaattaaatatgaacagtacctgaagaaagctggccgcACGATGTACGATAAACGGATAtgatttgaggatccccaaaatcctcaca	0						3'	New	gp4	...(((((((........(((((((((((((((((((((((((.(((.((((((.(((.(((((......(((((.(((((.(((...............))).))))).)))))....))))).))).)))))).))).)))))))))))))))))))))))))..)))))))..	171	35.8	-74.1	1.2	6.5	12.5	7.50555	10.8253	middle
55	61	PC-3p-344918_5	CAATGAACGGATGTGATTGGA	21	+	5764174	5764321	gattcttaaatcacatccrttcatcgtacattatactgtaaaaaataattataaatttttttatttaaaattgaatataaacagtacctaatgacaaaaattgactgcacgatgtaCAATGAACGGATGTGATTGGAagatcatcggg	0						3'	New	gp4	((.((((.((((((((((.(((((.(((((((.((((((......(((((.(((((......))))).))))).......))))))..((((.......)))).......))))))).))))).))))))))))..))))))......	142	27.7	-39.8	1	10	10	11.547	8.66025	middle
56	61	PC-3p-344918_5	CAATGAACGGATGTGATTGGA	21	+	30518264	30518406	gatcctcaaattacatccgttcatcatacattgtgcggtcagaaatcattgtaatttttttatttcaaaattgaatataaacagtacctgatgaaaactgaccgtacaatgtaCAATGAACGGATGTGATTGGAggatccccg	0						3'	New	gp4	(((((((.((((((((((((((((..((((((((((((((((...((((((((.....(((((((((....)))).)))))...)))..)))))...))))))))))))))))..)))))))))))))))).)))))))....	139	35.7	-69.9	1.4	10	10	11.547	8.66025	middle
57	62	PC-5p-124237_11	ATCTGGAGGATTAATTAATCGTGT	24	+	12192220	12192367	ggggATCTGGAGGATTAATTAATCGTGTccattcattgtacatcgtatggttataaattattttaaaattgaaataaatagtctgtaatgaaaattgaccgcatgatgtacgatgaACGGACATGATTGATTGATTCTGCagatttct	0						5'	New	gp4	((..(((((.((((((((((((((((((((.(((((((((((((((..(((((....((((((((....))))))))....((......))....)))))..))))))))))))))).)))))))))))))))))))).)))))..))	148	32.4	-70.2	1.5	10	9	11.547	7.79423	middle
57	63	PC-3p-382532_4	ACGGACATGATTGATTGATTCTGC	24	+	12192220	12192367	ggggATCTGGAGGATTAATTAATCGTGTccattcattgtacatcgtatggttataaattattttaaaattgaaataaatagtctgtaatgaaaattgaccgcatgatgtacgatgaACGGACATGATTGATTGATTCTGCagatttct	0						3'	New	gp4	((..(((((.((((((((((((((((((((.(((((((((((((((..(((((....((((((((....))))))))....((......))....)))))..))))))))))))))).)))))))))))))))))))).)))))..))	148	32.4	-70.2	1.5	9.5	19.5	10.9697	16.8875	middle
58	64	PC-5p-8719_207	GTGGACCGTTGATAAAAAATCGTG	24	+	1983199	1983362	gatcctagggatcaattcacGTGGACCGTTGATAAAAAATCGTGtcgtcacaattaaatattttaaaagtaaaacagtttcgttttgcgtgaaaaatataaaaaagaaaaaaattgtgaccgcacgATTTTTAATCAACGGCCCACATGGattgatccctagga	0						5'	New	gp4	..(((((((((((((((((.((((.((((((((.((((((((((..(((((((((..(((((((....(((((((......)))))))....)))))))............)))))))))..)))))))))).)))))))).)))).)))))))))))))))))	162	34.8	-80.8	1.4	48.5	59	56.003	51.0955	middle
59	64	PC-5p-8719_207	GTGGACCGTTGATAAAAAATCGTG	24	+	14306834	14306986	agggatcaacacatGTGGACCGTTGATAAAAAATCGTGtggccacaattttttctttttttatatttttcacgcaaaacaaaactgatttacttttaaaaatatacaaagcatttaattgggaccgcatgattttttatcaacgatccacgcg	0						5'	New	gp4	..............(((((.(((((((((((((((((((((((.(((((....((((...(((((((((.....(((.((....)).)))......))))))))).)))).....))))))).))))))))))))))))))))).)))))...	136	32.7	-49	1	48.5	59	56.003	51.0955	middle
60	65	PC-3p-339710_5	CGATGTACGATGAATGATTAAGAT	24	-	2134941	2135122	tggatccaatggtygggatcctagggatcctcgcatCTTAGTCATTCATCGTATATTGTatgatcataaatcatttgaatttttttatctaaattaaacacaaatagtaaactgaccgtaCGATGTACGATAAATGATTAAGATttgagaatccataaaatccccacaaaaatgatccgatc	0						3'	New	gp4	((((((.....((.(((((..((.((((.(((..((((((((((((.(((((((((((((((.(((...(..(((((..(((..((.....))..)))..)))))..)....))).))))))))))))))).))))))))))))..))).)))).))..))))).))......))))))...	179	33	-63	1	9	3	10.3923	2.59808	middle
61	65	PC-3p-339710_5	CGATGTACGATGAATGATTAAGAT	24	-	2192384	2192572	tgtggggatcctaggaatcctcacatcctaaccgttcatcgtacattgtgcgatcagttttcgtcaggtattatttatgtttaattttaaataaacaaaatcaaataatttataaccacaCGATGTACGATGAATGATTAAGATataaggatctatagaattcccacaatttggatctggatgggatcc	0						3'	New	gp4	(((((((((.(((...(((((...(((.(((.(((((((((((((((((((((.......)))...((((((((((.((((((........)))))).....))))))).....))).)))))))))))))))))).))).)))...)))))...))).)))))))))....((((((.....))))))	168	34.4	-63.3	1	9	3	10.3923	2.59808	middle
62	66	PC-3p-126205_11	AGGAGTGTGTGAGAAGTAAAATGG	24	+	10277917	10278080	taaatttgggggtgtgatattcacacaccccattttacttcatacacaccwttttwattttcggycgtcggatcgtatgaattgaagaatatcaacggacataaattattaAGGAGTGTGTGAGAAGTAAAATGGagtgtttagatagcacacccctaaatatg	0						3'	New	gp4	...(((((((((((((.((((...((((.((((((((((((..((((((..(((..((.((((..((......))..))))((((......))))............)).)))..))))))..)))))))))))).))))...)))).)))))))))))))...	158	36	-58.8	1	12.5	20	14.4338	17.3205	middle
63	66	PC-3p-126205_11	AGGAGTGTGTGAGAAGTAAAATGG	24	+	10461789	10461960	yccctttatataggatagtgctattcacacacccaattttacctcccacacacccttgttaatttttggccattgatcttcatttcaktcgatccracagccaaaaattgagAGGAGTGTGTGAGAAGTAAAATGGgtgtgtggatagaactactctttatatataaagaag	0						3'	New	gp4	...((((((((((((((((.(((((((((((((((.((((((.((.(((((((((((.((((((((((((....((((............)))).....)))))))))))))))).))))))).)).))))))))))))))))))))).)))).)))...)))))))))...	166	37.2	-77.3	1.2	12.5	20	14.4338	17.3205	middle
64	67	PC-5p-215965_7	AAGTGATTCGAACCTTTGAAATTT	24	+	17841902	17842082	atcctctttggatctctccctccaaagtccaaggatcAAGTGATTCGAACCTTTGAAATTTgatcaaacggctaaaaacatataagttaataaaaacttttaaaagtacaatttgtggccgttgaattaAATTTCAAGGGTCCGGATCACTTGatggctttggaggaagagatccggagag	0						5'	New	gp4	...((((..((((((((.(((((((((((.....(((((((((((((.((((((((((((((((..((((((((..(((......))).......((((....))))........))))))))..)))))))))))))))).)))))))))))))))))))))))).))))))))..))))	178	38.1	-92.2	1.3	11	8	12.7017	6.9282	middle
64	68	PC-3p-702419_3	AATTTCAAGGGTCCGGATCACTTG	24	+	17841902	17842082	atcctctttggatctctccctccaaagtccaaggatcAAGTGATTCGAACCTTTGAAATTTgatcaaacggctaaaaacatataagttaataaaaacttttaaaagtacaatttgtggccgttgaattaAATTTCAAGGGTCCGGATCACTTGatggctttggaggaagagatccggagag	0						3'	New	gp4	...((((..((((((((.(((((((((((.....(((((((((((((.((((((((((((((((..((((((((..(((......))).......((((....))))........))))))))..)))))))))))))))).)))))))))))))))))))))))).))))))))..))))	178	38.1	-92.2	1.3	6	15.5	6.9282	13.4234	middle
65	69	PC-5p-69254_21	ACGGACCGTTGATAAAAAATCATG	24	+	25325313	25325468	agatcaacaaacACGGACCGTTGATAAAAAATCATGcggtcccaattaaatgttttttatatttttaaaaataaaacagaatcgttttgcgtgaaaaatataaaaaatataaaaattatggcagcacgatTTTTGATCAGCGGTCCGTGTTcgttg	0						5'	New	gp4	....((((.((((((((((((((((.(((((((.(((.(((..((((..(((((((((((((((((.....((((((......))))))....)))))))))))))))))...))))..))).))).))))))).)))))))))))))))).))))	152	30.8	-62	1.3	9.5	15	10.9697	12.9904	middle
66	69	PC-5p-69254_21	ACGGACCGTTGATAAAAAATCATG	24	-	6969225	6969424	gagatggatttggatcctcgccggatccctccctgggatcctagagatcaacgaacACGGACCGTTGATAAAAAATCGTGcggtcctaattaaatgtttttatattttaaaagtaaaatatcatcgttttgcgtgaaaaaataaaaaagaaaaaaattgtgaccacatgatttttatcaacagtccttgttcgttaatct	0						5'	New	gp4	..((.((((....))))))...(((((((.....)))))))...((((.((((((((.((((.(((((((((((.(((((.((((..((((.....(((((((.((((....(((((((......)))))))...)))).))))))).......))))..)))).)))))))))))))))).)))).)))))))).))))	156	35.5	-73.2	1	9.5	15	10.9697	12.9904	middle
67	70	PC-5p-487626_3	AATTTGAGCTCTTGAAATTTGATC	24	-	9688092	9688333	tcttcggatcccttccasctaatcattcttatcaaatAATTTGGGCTCTTGAAATTTGATCcaacggctacaaacaagggtccactctaaaagttataataactttagtcatttgatcaaATTTCAAGGGTCCGAATTGTTTGAtgagtagaattaggtggaaggaatccggagaagattcatttccaattggatataataatatattatgagagattatattcacacatcccaaattactt	0						5'	New	gp4	(((((((((.(((((((.(((((....((((((((((((((((((((((((((((((((((.((.(((((......((((....))))..((((((...))))))))))).)).))))))))))))))))))))))))))))))))))....))))).))))))).)))))))))...............((((((((((...............)))))))))).................	175	33.1	-94.4	1.2	9	5.5	10.3923	4.76314	middle
67	71	PC-3p-226867_7	ATTTCAAGGGTCCGAATTGTTTGA	24	-	9688092	9688333	tcttcggatcccttccasctaatcattcttatcaaatAATTTGGGCTCTTGAAATTTGATCcaacggctacaaacaagggtccactctaaaagttataataactttagtcatttgatcaaATTTCAAGGGTCCGAATTGTTTGAtgagtagaattaggtggaaggaatccggagaagattcatttccaattggatataataatatattatgagagattatattcacacatcccaaattactt	0						3'	New	gp4	(((((((((.(((((((.(((((....((((((((((((((((((((((((((((((((((.((.(((((......((((....))))..((((((...))))))))))).)).))))))))))))))))))))))))))))))))))....))))).))))))).)))))))))...............((((((((((...............)))))))))).................	175	33.1	-94.4	1.2	8.5	26	9.81495	22.5167	middle
68	72	PC-5p-181976_8	CATGGGTCTTTCATTCAAAAATAT	24	-	27707778	27707904	tacctagggttctagttcaCATGGGTCTTTCATTCAAAAATATatcttttagcgacatgtagtattgttatcatgcttgatatGTTTTTGAATGAAAGGCTCATGTGtgctgcgaccatagaaatct	0						5'	New	gp4	...(((.(((..(((..(((((((((((((((((((((((((((((....(((((((........)))).....))).)))))))))))))))))))))))))))))..)))..))).)))......	118	35.4	-54.7	1.2	21	27	24.2487	23.3827	middle
68	73	PC-3p-1570_1018	GTTTTTGAATGAAAGGCTCATGTG	24	-	27707778	27707904	tacctagggttctagttcaCATGGGTCTTTCATTCAAAAATATatcttttagcgacatgtagtattgttatcatgcttgatatGTTTTTGAATGAAAGGCTCATGTGtgctgcgaccatagaaatct	0						3'	New	gp4	...(((.(((..(((..(((((((((((((((((((((((((((((....(((((((........)))).....))).)))))))))))))))))))))))))))))..)))..))).)))......	118	35.4	-54.7	1.2	590	800	681.273	692.82	high
69	74	PC-3p-166753_9	AACGTGACTTAACCGTGATCATAC	24	+	6335638	6335791	tacccttctgtttgtataattacggttaagtcacattaacatttcatattactattcatttttgtcttattgtttctataaaaaaaataatataaaatgttAACGTGACTTAACCGTGATCATACaaaacaggaggacacgggaacaaggaggg	0						3'	New	gp4	...((((((((((((((.((((((((((((((((.(((((((((.((((((.......(((((((............)))))))...)))))).))))))))).)))))))))))))))).))))))).)))))))..................	133	30.5	-53.3	1.1	7	18.5	8.0829	16.0215	middle
70	74	PC-3p-166753_9	AACGTGACTTAACCGTGATCATAC	24	-	40535421	40535594	acttcccgtaccttcatgtacccttttgtttgtttatgtggttacagttaaaccatgtcaaccttttatattattattttattttattttattatttttataaaaaaattataaaatattAACGTGACTTAACCGTGATCATATaaaatagaaagacacaagaagtggaagaga	0						3'	New	gp4	.(((((.....((((.(((...(((((.....(((((((((((((.(((((..(((((.........(((....))).......((((((((.((((((....)))))).))))))))...)))))..))))).)))))))))))))...)))))..))).)))).)))))...	170	25.3	-39.6	0.9	7	18.5	8.0829	16.0215	middle
71	75	PC-5p-36892_41	AATCGTGTCTGTTTATTGTAAATC	24	+	20156927	20157091	aatgaggatcctggattctcaAATCGTGTCTGTTTATTGTACATCatgaggttagttttcgtmagatattattaatatttaattttaaataaaagtatttaaaataatttytggcacasgatgtacAATGAACGGACACGATTTGAGGATccggagaggatcctc	0						5'	New	gp4	...((((((((((((((((((((((((((((((((((((((((((.((..((((((..((....))....)))))).....((((((((((....))))))))))...........)).)))))))))))))))))))))))))))))))))....)))))))))	162	31.5	-77.4	1.5	16.5	50.5	19.0526	43.7343	middle
71	76	PC-3p-127355_11	AATGAACGGACACGATTTGAGGAT	24	+	20156927	20157091	aatgaggatcctggattctcaAATCGTGTCTGTTTATTGTACATCatgaggttagttttcgtmagatattattaatatttaattttaaataaaagtatttaaaataatttytggcacasgatgtacAATGAACGGACACGATTTGAGGATccggagaggatcctc	0						3'	New	gp4	...((((((((((((((((((((((((((((((((((((((((((.((..((((((..((....))....)))))).....((((((((((....))))))))))...........)).)))))))))))))))))))))))))))))))))....)))))))))	162	31.5	-77.4	1.5	11	14	12.7017	12.1244	middle
72	77	PC-5p-154495_9	AGATGAATTTGAATTTTGAGATTT	24	-	31775522	31775642	ttcgttcaccactctatttatcatcattAGATGAATTTGAATTTTGAGATTTgtgtctatcttttacacATATCTCGACATTTAAACTCATCTaacgatgataaatagaatgataaacarc	0						5'	New	gp4	...(((...((.(((((((((((((.((((((((.(((((((.(((((((.(((((.........))))).))))))).))))))).)))))))).))))))))))))).))...)))...	115	28.1	-46.9	1.4	12	21	13.8564	18.1865	middle
72	78	PC-3p-340892_5	ATATCTCGAAATTTAAACTCATCT	24	-	31775522	31775642	ttcgttcaccactctatttatcatcattAGATGAATTTGAATTTTGAGATTTgtgtctatcttttacacATATCTCGACATTTAAACTCATCTaacgatgataaatagaatgataaacarc	0						3'	New	gp4	...(((...((.(((((((((((((.((((((((.(((((((.(((((((.(((((.........))))).))))))).))))))).)))))))).))))))))))))).))...)))...	115	28.1	-46.9	1.4	8	12.5	9.2376	10.8253	middle
73	79	PC-5p-207771_7	AATCTGAGCCCTTGAAATTTGATC	24	+	28270591	28270779	agcaaagggatcccctggatctcttctatcaaatccactaaattcatcAATCTGAGCCCTTGAAATTTGATCgaatggctaaaaacaggagcccttttaaaaattataataactttagccgtttGATCAAATTTCAAGGGCTCAGATTggtggatttggtggaagggatccggagaggatccttttccc	0						5'	New	gp4	...((((((((((.((((((((((((((((((((((((.........((((((((((((((((((((((((((((((((((((..............................))))))))))))))))))))))))))))))))))))))))))))))))))))))))))))...))))))))))...	183	40.7	-108.8	1.4	14	27	16.1658	23.3827	middle
74	79	PC-5p-207771_7	AATCTGAGCCCTTGAAATTTGATC	24	-	5341695	5341893	atataatggaaagagatcatctctggatctcttccacctaattcttctaattatttAATCTGAGCCCTTGAAATTTGATCaaatgactataaataggaagttcatttaacagttatattaattttagctgtttgatcaaattttaagagttcgaattaaataattgaaagaatttgatgaaggagatccaaagagaatc	0						5'	New	gp4	..............(((..(((.((((((((((.((...(((((((..(((((((((((..((((.((((((((((((((.(((((((..........)).))))).((((((((.........)))))))).)))))))))))))).))))..)))))))))))..)))))))...)).)))))))))).)))..)))	185	27.6	-66.9	1.2	14	27	16.1658	23.3827	middle
75	80	PC-3p-55777_26	AACGTGGCTTAACCGTGATCACAC	24	+	19378688	19378875	cccttccagtgccctccccgtgccctcctgtttgtgtggtcacggttaagtcacgttaacattttatattactattcatttttgtctaattatatctataaaaaaataatataaaatgttAACGTGGCTTAACCGTGATCACACaaacaggagggcatgggaaaggcaccggaagtggagggcagaca	0						3'	New	gp4	(((((((.(((((...(((((((((((((((((((((((((((((((((((((((((((((((((((((((.......(((((((............)))))))..)))))))))))))))))))))))))))))))))))))))))))))))))))))))...))))).))))).))..........	178	42	-116.2	1.5	5.5	12	6.35085	10.3923	middle
76	80	PC-3p-55777_26	AACGTGGCTTAACCGTGATCACAC	24	+	13171493	13171674	ttccatttcggtatcctctccgtaccttctattttgtgtggtcacggttaatccatgctaacattttatattgttttttataaaaataataagataaaaaaaatagtaatataaaatattAACGTGGCTTAACCGTGATCACACaaacatgagagtacgaaaagggtaccgaattgggaggg	0						3'	New	gp4	(((((.(((((((((((...(((((..((...(((((((((((((((((((.(((((.(((.(((((((((((((((((((............)))))))).....))))))))))).))).))))).)))))))))))))))))))...))..)))))...))))))))))).)))))...	179	33	-79.3	1.3	5.5	12	6.35085	10.3923	middle
77	81	PC-3p-129621_11	ACGATATACGATGAACATACATGA	24	+	16594756	16594901	caaggatcaataaattatgtccgttcattgtagatcgtgcggtcagaaatcattttaaatatacaatttaacattgaatataaatagtacctaacgaaaactgattgcACGATATACGATGAACATACATGAttgattgatccccc	0						3'	New	gp4	...((((((((.((((((((..((((((((((.(((((((..((((...(((..((((((.....))))))...))).........((.....)).....))))..))))))).))))))))))..)))))))).))))))))...	140	32.2	-52.3	1.1	7.5	24.5	8.66025	21.2176	middle
78	81	PC-3p-129621_11	ACGATATACGATGAACATACATGA	24	+	12892525	12892682	ttttcctagggatcctgtgatcatgtccgttcattgtacatcatgcggtcagaaatcatttyaaattttaaatttataattaaatataaatagtayctaacaaaaaatraccgtACGATATACGATGAACATACATGAtcacakgatccytgggatcc	0						3'	New	gp4	...(((((.(((((.(((((((((((..((((((((((.(((.((((((..(((((........)))))..(((((((......)))))))..................)))))).))).))))))))))..))))))))))).))))).)))))...	152	31	-59.3	1.2	7.5	24.5	8.66025	21.2176	middle
79	82	PC-5p-46874_32	CGTGATCGTTCATTGTATATCGTG	24	+	5566660	5566849	gagcctcgctgaatcattttcttggggattttaggaattatgtaatCGTGATCGTTCATTGTATATCGTGckgttagaaattattttaaaatttaaaatttaaaattaagtacaaatagtacctaacgaaaactgaycgcacgatatacaatgaatgattaagaccgtggaatccctaggatagccagga	0						5'	New	gp4	...(((.((((........(((((((((((..(((..........((.(((((((((((((((((((((((..((((.....((((((((........))))))))...((((.....))))..........))))..))))))))))))))))))))))).)))).)..))))))))))))))).))).	186	33.2	-67.4	1.1	9	16.5	10.3923	14.2894	middle
80	82	PC-5p-46874_32	CGTGATCGTTCATTGTATATCGTG	24	-	4947779	4947975	aggaaaatgatcatcgccggatcttttttctatggatcatggggattccgttatCGTGATCGTTCATTGTATATCGTGtaattagaaatcatttcaaaattaaaaattaaaaamtaaatataaatagtacctaacgaaaattgatcgcatgatgtacgatgaacgatcacaatcacatgattcccaccggatccttt	0						5'	New	gp4	(((((((.((((.......)))).)))))))..(((((.((((((((..((.((.(((((((((((((((((((((((..((((((((...))))...............................((.....))......))))..))))))))))))))))))))))).)).))..))))))))...)))))...	161	33	-64.2	1	9	16.5	10.3923	14.2894	middle
81	83	PC-5p-187346_8	AAGTGATCCAGATCTTTGAAATTT	24	-	31109029	31109210	tatcatttctagatctctttcaccaaggtcgtcgaatcAAGTGATCCAGACCTTTGAAATTTcatctaacggaccatctgttttgatcccttaaaagttataataattttttgctgttggatgaaATTTCAAAGGTTCGGATCATTTGAtttgatgaccttggtggaagagatctagagatg	0						5'	New	gp4	...((((((((((((((((((((((((((((((((((((((((((((..(((((((((((((((((((((((...(((......))).....((((((((...))))))))..)))))))))))))))))))))))..))))))))))))))))))))))))))))))))))))))))))))	179	35.7	-112.8	1.7	14	30	16.1658	25.9808	middle
81	84	PC-3p-693751_3	ATTTCAAAAGTTCGGATCATTTGA	24	-	31109029	31109210	tatcatttctagatctctttcaccaaggtcgtcgaatcAAGTGATCCAGACCTTTGAAATTTcatctaacggaccatctgttttgatcccttaaaagttataataattttttgctgttggatgaaATTTCAAAGGTTCGGATCATTTGAtttgatgaccttggtggaagagatctagagatg	0						3'	New	gp4	...((((((((((((((((((((((((((((((((((((((((((((..(((((((((((((((((((((((...(((......))).....((((((((...))))))))..)))))))))))))))))))))))..))))))))))))))))))))))))))))))))))))))))))))	179	35.7	-112.8	1.7	0	12.5	0	10.8253	middle
82	85	PC-3p-22955_70	TTGACGTGGCTTAACTGTAATCAT	24	-	11211534	11211718	tcccacttcrggtgccctcccgtgtcctcctgtttgtgtggtcacggttaamccacgtcaacattttatattactattcatttttgtcttattatctttataaaaaaataatataaaatgTTGACGTGGCTTAACTGTGATCATataaaacatgagggcacgggaaggcatcagaagtgggaggg	0						3'	New	gp4	(((((((((.((((((.((((((((((((.(((((((((((((((((((((.(((((((((((((((((((((.......(((((((............)))))))..))))))))))))))))))))).))))))))))))))))))).)).)))))))))))).)))))).)))))))))...	182	39.5	-109.3	1.5	89	117.5	102.768	101.758	middle
83	85	PC-3p-22955_70	TTGACGTGGCTTAACTGTAATCAT	24	-	19205602	19205824	tccccatctcatgccctcctatattatgTGGTCACTGTTAAGCCACGTCAACattttatattgatttttttttttatagaaataataggacaaaaagtaatgggaatataaaatgTTGACGTGACTTAACTGTAATCATataaataggagggtatgagatggagagagtagacaatccaagtccgtcaaccaaaaccttatgaaattaccagtttaactctct	0						3'	New	gp4	...(((((((((((((((((((.(((((((((.((.((((((.(((((((((((((((((((.(((((((.(..((((....).)))..).)))))))......))))))))))))))))))).)))))).)).)))))))))))))))))))))))))))).((((((.(((...........)))...............((((.....)))).)))))).	159	33.6	-88.2	1.2	89	117.5	102.768	101.758	middle
84	86	PC-5p-169781_9	GAAATTCGATCCAACGGCTACAGT	24	-	12274103	12274321	atatcatggatctgagtagagatcctctttgaatctaaaaaaatagagcccaataatcaaatgatccagattgttGAAATTCGATCCAACGGCTACAGTtattataatttttagagggacccTCTATTTGTAGCCGTTGGATCAAAtttcaacgatccagatcatttgatccttgggctccgtcttttgatctggataggatctgtactctcatggatc	0						5'	New	gp4	...((((((....(((((.(((((((......(((((((((.(..((((((((..(((((((((((..(((((((((((((.((((((((((((((((.............((((((...)))))).)))))))))))))))).)))))))))))))..)))))))))))..))))))))..).))))....)))))))))))).)))))))))))...	213	37.9	-101.8	1.2	25	16.5	28.8675	14.2894	middle
84	87	PC-3p-889234_2	TCTATTTGTAGCCGTTGGATCAAT	24	-	12274103	12274321	atatcatggatctgagtagagatcctctttgaatctaaaaaaatagagcccaataatcaaatgatccagattgttGAAATTCGATCCAACGGCTACAGTtattataatttttagagggacccTCTATTTGTAGCCGTTGGATCAAAtttcaacgatccagatcatttgatccttgggctccgtcttttgatctggataggatctgtactctcatggatc	0						3'	New	gp4	...((((((....(((((.(((((((......(((((((((.(..((((((((..(((((((((((..(((((((((((((.((((((((((((((((.............((((((...)))))).)))))))))))))))).)))))))))))))..)))))))))))..))))))))..).))))....)))))))))))).)))))))))))...	213	37.9	-101.8	1.2	8.5	12.5	9.81495	10.8253	middle
85	88	PC-5p-551217_3	AACTTGTCACAATGTGGAACGATG	24	+	13447916	13448052	cctAACTTGTCACAATGTGGAACGATGatcagtttggataactctattaaaactttcgtccctttaaaccttttattttggatgtaamttttaacataraaaatgatcATTGTTCCGGATTGTGATAAGTGCaagga	0						5'	New	gp4	(((.((((((((((((..(((((((((((((...((((....))))((((((.((.(((((...((((...))))....))))).)).)))))).........)))))))))))))..))))))))))))...))).	136	32.1	-45.3	1	5	15	5.7735	12.9904	middle
85	89	PC-3p-123155_12	ATTGTTCCGGATTGTGATAAGTGC	24	+	13447916	13448052	cctAACTTGTCACAATGTGGAACGATGatcagtttggataactctattaaaactttcgtccctttaaaccttttattttggatgtaamttttaacataraaaatgatcATTGTTCCGGATTGTGATAAGTGCaagga	0						3'	New	gp4	(((.((((((((((((..(((((((((((((...((((....))))((((((.((.(((((...((((...))))....))))).)).)))))).........)))))))))))))..))))))))))))...))).	136	32.1	-45.3	1	18	30	20.7846	25.9808	middle
86	90	PC-3p-28029_56	ATCGCACGATGTACGATGAACGGT	24	+	28268241	28268424	tctttttttggaaatctaaggatttcgtaatcGTGACCGTTTATCGTATATTGTGCagtcagtttttattaggtactatttatatttaattttaaaatttaaattttgaaatgatttctgATCGCACGATGTACGATGAACGGTcataatcacaaaatttctagaatgcccaagaaaaagatct	0						3'	New	gp4	(((((((((((...((((..(((((.((.((..(((((((((((((((((((((((..((((...(((((.......(((((.((((.......)))).))))).....)))))...))))..)))))))))))))))))))))))..)).)).)))))..))))...))..)))))))))...	181	28.8	-65.8	1.2	41	38.5	47.3427	33.342	middle
87	90	PC-3p-28029_56	ATCGCACGATGTACGATGAACGGT	24	+	14737734	14737886	ttctaaggatccttacatcttaactattcatcgtgcatcgtgtgattagaaatcatttgatttttttatttaaaattaaatgcaaatagtacttaacgaaaattgATCGCACGATGTACGATGAACGGTtaaatgatctatcagttcttattc	0						3'	New	gp4	...(((((((...((.((((((((..(((((((((((((((((((((((....(((((((((((.......)))))))))))......((.....)).....)))))))))))))))))))))))..)))))..))).))...)))))))...	147	29.4	-52.7	1.2	41	38.5	47.3427	33.342	middle
88	91	PC-5p-494139_3	AGTTGTTGGATTTTGATCAAACG	23	-	28371558	28371763	gttaggaattggaacctctcctgaacacaagctcaggatcttcttgatcaactcacgtgAGTTGTTGGATTTTGATCAAACGgttacaattattgtaactttaaagggactctttgtttGTAACTGTTTGATCAAAATCCAACggctcactttgattgatcagcaggatcctgagcttgtgctcaggagaggatccaattccttta	0						5'	New	gp4	...((((((((((.((((((((((.(((((((((((((((((..(((((((.(((.(((((..((((((((((((((((((((((((((.....((..((....))..)).......))))))))))))))))))))))))))..)))))..))))))))))..))))))))))))))))).)))))))))).))))))))))...	200	40.3	-130	1.6	7	12.5	8.0829	10.8253	middle
88	92	PC-3p-307657_5	GTAACTGTTTGATCAAAATCCAAC	24	-	28371558	28371763	gttaggaattggaacctctcctgaacacaagctcaggatcttcttgatcaactcacgtgAGTTGTTGGATTTTGATCAAACGgttacaattattgtaactttaaagggactctttgtttGTAACTGTTTGATCAAAATCCAACggctcactttgattgatcagcaggatcctgagcttgtgctcaggagaggatccaattccttta	0						3'	New	gp4	...((((((((((.((((((((((.(((((((((((((((((..(((((((.(((.(((((..((((((((((((((((((((((((((.....((..((....))..)).......))))))))))))))))))))))))))..)))))..))))))))))..))))))))))))))))).)))))))))).))))))))))...	200	40.3	-130	1.6	7.5	27.5	8.66025	23.8157	middle
89	93	PC-5p-94034_15	TCTCAAATCGTGTCTGTTCATCGT	24	-	21976497	21976647	tctggatTCTCAAATCGTGTCTGTTTATCGTatatcgtacggttggtttttattaagtactgtttatgtttaattttaaataaaaatatttaaaataatttatgactgcattataaacGATGAACGGACATGATTTGAGAATtcccaaaat	0						5'	New	gp4	...((((((((((((((((((((((((((((.(((..(.(((((.....(((((......(((((.((((((....)))))).))))).....))))).....))))).)..))).)))))))))))))))))))))))))))).......	141	26.5	-51.2	1.3	17	17	19.6299	14.7224	middle
89	94	PC-3p-312971_5	GATGAACGGACGTGATTTGAGAAT	24	-	21976497	21976647	tctggatTCTCAAATCGTGTCTGTTTATCGTatatcgtacggttggtttttattaagtactgtttatgtttaattttaaataaaaatatttaaaataatttatgactgcattataaacGATGAACGGACATGATTTGAGAATtcccaaaat	0						3'	New	gp4	...((((((((((((((((((((((((((((.(((..(.(((((.....(((((......(((((.((((((....)))))).))))).....))))).....))))).)..))).)))))))))))))))))))))))))))).......	141	26.5	-51.2	1.3	23	26	26.5581	22.5167	middle
90	95	PC-5p-517531_3	ACGGCCTGGTACACTAAGTGTTAT	24	+	12822888	12823043	ttagtgtaccggaaacACGGCCTAGTACACTAAGTGTTATaataaaagtggttgaaattttttttttttaagtattcaaccacttatgttatGATACTTTGTGTATTGGACTGTGTtgcctacatatgtgacacactgaaaaattactctacaaga	0						5'	New	gp4	(((((((...((.(((((((.(((((((((.(((((((((((((.(((((((((((((((.........)))).))))))))))).))))))))))))).))))))))).))))))).))(((....)))..))))))).................	110	32.1	-58.8	1.2	9	5	10.3923	4.33013	middle
90	96	PC-3p-16480_102	GATACTTTGTGTATTGGACTGTGT	24	+	12822888	12823043	ttagtgtaccggaaacACGGCCTAGTACACTAAGTGTTATaataaaagtggttgaaattttttttttttaagtattcaaccacttatgttatGATACTTTGTGTATTGGACTGTGTtgcctacatatgtgacacactgaaaaattactctacaaga	0						3'	New	gp4	(((((((...((.(((((((.(((((((((.(((((((((((((.(((((((((((((((.........)))).))))))))))).))))))))))))).))))))))).))))))).))(((....)))..))))))).................	110	32.1	-58.8	1.2	117	180	135.1	155.885	middle
91	97	PC-3p-94278_15	AATCAAATTTCAACCGTCCGGATC	24	-	666032	666222	cggatcccctccggatccaaaggaactgagtccaayaatcaaATGATTTAGGCCATTGAAATTTGAtccaacggtcacaattattataacttttagaaagccacatgtttgtagtcgttaAATCAAATTTCAATCGTCCGGATCatttgatgagtgggctcagttcctttgggtccagagggaatccggtt	0						3'	New	gp4	(((((.(((((.((((((((((((((((((((((...(((((((((((..(((.(((((((((((((..(((((..((((.........((((...))))........))))..)))))..))))))))))))).)))..)))))))))))...)))))))))))))))))))))).))))).)))))...	188	41.4	-103.4	1.3	17.5	21	20.2073	18.1865	middle
92	97	PC-3p-94278_15	AATCAAATTTCAACCGTCCGGATC	24	+	3481151	3481341	acycagatcctsggatctaatgatcmtgagcctaaggatcaaatratCCGGACCGTTGAAATTTGATCCaayggttacaattattataacttttaaaggraccyctgtttgtagtcgttgAATCAAATTTCAACCGTCCGGATCatttgatccttaggctcaggatcattagatccaaagaggatctggtt	0						3'	New	gp4	((.((((((((.(((((((((((((.((((((((((((((((((.((((((((.(((((((((((((.(((.(..(((((.........(((....))).........)))))..).))).))))))))))))).)))))))).)))))))))))))))))).)))))))))))))....)))))))))).	190	37.7	-108.7	1.5	17.5	21	20.2073	18.1865	middle
93	98	PC-3p-262147_6	AGATGTGTGAGAAGTAAAATGAGG	24	-	7559894	7560050	gaaagggatgtgttatccacatACCCCAAATTACTTTTCACACACccttgttaatttttattcgttgatcttcttcaattcatccgatctgatggtcgaaaattaaaaAGATGTGTGAGAAGTAAAATGAGGtatgtgaatatcacacatctttaaa	0						3'	New	gp4	.....(((((((((((.((((((((.((..((((((((((((((..(((.(((((((((..(((((((((...............)))).)))))..))))))))).))).))))))))))))))..)).)))))))).)))..)))))))).....	147	33.1	-56.9	1.1	9	11.5	10.3923	9.95929	middle
94	98	PC-3p-262147_6	AGATGTGTGAGAAGTAAAATGAGG	24	+	27068198	27068364	aaggtttataggatgtgctatccacacattatattttacttctcacacactycttgayaatttatgttwgttgatcttctttaattcatctgatccgayrgttgaaaattaaaaAGATGTGTGAGAAGTAAAATGAGGtgtgtggatatcacayccctatatatatt	0						3'	New	gp4	...((.((((((.((((.(((((((((((..((((((((((((((((((((..((((...((((........((((...............)))).......))))..))))..)).))))))))))))))))))..))))))))))).))))..)))))).))...	161	29.9	-65.55	1.3	9	11.5	10.3923	9.95929	middle
95	99	PC-3p-159139_9	GTAATTTGGGATGTGTGGATAGC	23	+	3348937	3349089	atggggtgtgatatccacacaccccattttacttctcacacacctttttaattttcgaccgtcggatcggatgaattgaaaaagatcaacggacagaaattaacaaagggtgtatgggaaGTAATTTGGGATGTGTGGATAGCacacccctaa	0						3'	New	gp4	..((((((((.((((((((((.((((..((((((((((.((((((((((((((((...((((..((((...............)))).))))...)))))))..))))))))).))))))))))..)))).)))))))))).))))))))...	148	41.8	-79.1	1.2	9	12.5	10.3923	10.8253	middle
96	99	PC-3p-159139_9	GTAATTTGGGATGTGTGGATAGC	23	+	29175907	29176056	tatggggtgtgatatccacacaccccattttacttctcacacacccttctaattttcggccgttggatcggatgaattgaaggtcaacggatagaaattaataagggtgtgtgagaaGTAATTTGGGATGTGTGGATAGCacacccctaa	0						3'	New	gp4	...((((((((.((((((((((.((((..(((((((((((((((((((.(((((((...((((((.(((............)))))))))...)))))))..)))))))))))))))))))..)))).)))))))))).))))))))...	144	43.3	-90.2	1.4	9	12.5	10.3923	10.8253	middle
97	100	PC-3p-57555_25	GATGTACGATGAACGATCATGATC	24	-	16246627	16246806	ttttcctgggaatctcgtgattATAATCGTTCAACGTATATCGTGCggtcagaaatcatttaaaatttaaaatttaaaattaaatataaatactacctaacgaaaactyaccgcacGATGTACGATGAACGATCATGATCataggatccctgggatccgcaggaaaaggatctggagatg	0						3'	New	gp4	.(((((.(((.((((..(((((((.((((((((.(((((((((((((((.((...((.((....(((((..(((((....))))).))))).......)).))...)).))))))))))))))).)))))))).)))))))..)))))))..((((((.........)))))))))))..	143	36.1	-69.1	1.1	22	27	25.4034	23.3827	middle
98	100	PC-3p-57555_25	GATGTACGATGAACGATCATGATC	24	+	3256047	3256161	kgratccgggagattccgtGATCATGATCGTTTATTGTACATCatacggtcaatttttttttctgactacaaGATGTACGATGAACGATCATGATCacggaattctctggatcct	0						3'	New	gp4	...((((((..((((((((((((((((((((((((((((((((....(((((...........)))))....))))))))))))))))))))))))))))))))..))))))...	109	39.1	-66.4	1.5	22	27	25.4034	23.3827	middle
99	101	PC-5p-134355_11	AATCCAGACCCTTGAAATTTGATC	24	+	15462989	15463177	aagggatcctcgccgatccattccacctaattatcctcatcaaacAATCCAGACCCTTGAAATTTGATCcaatggctaaaaatacgggtccacgttaaaaattataataattttagccgttggatcaaattttaagggttcagattgtttgatgaggagaattaggtgggagggatccggagaggatcc	0						5'	New	gp4	...((((((((.(((((((.((((((((((((.((((((((((((((((..((((((((((((((((((((((((((((((..(((......)))...............))))))))))))))))))))))))))))))..)))))))))))))))).)))))))))))).))))).)).))))))))	186	40.7	-117.1	1.5	8	16	9.2376	13.8564	middle
100	101	PC-5p-134355_11	AATCCAGACCCTTGAAATTTGATC	24	+	2175093	2175283	gaagagatcccctccggatctctcccacaaaagcccaccaatcaattAATCCAGACCCTTGAAATTTGATCcaacggctacaaacaggaggctccttaaaaagttataataattttagccgtttgatcaaaattcaaaggtccggatcaattgattggttggatttggtgggagagattcggagagatctc	0						5'	New	gp4	...((((((..(((((((((((((((((.....((.(((((((((((.((((.((((.(((((.(((((((.((((((((.....(((.....)))....((((((...)))))))))))))).))))))).))))).)))).)))).))))))))))).)).....))))))))))))))))).))))))	188	42.4	-100.7	1.2	8	16	9.2376	13.8564	middle
[truncated: 854 more rows]
