# Supplementary material for: microRNAs and Their Targets in Apple (Malus domestica cv. “Fuji”) Involved in Response to Infection of Pathogen Valsa mali
Source: Front Plant Sci. 2017 Dec 6;8:2081. doi: 10.3389/fpls.2017.02081 (PMC5723928; doi:10.3389/fpls.2017.02081)
Supplement: Table S3 — Conservation of the identified miRNA with other species. [file Table3.XLSX]

## Sheet: Sheet1
Conservation of the identified miRNA with other species.
Species	count	miRs
mdm	146	mdm-MIR156m,mdm-MIR156u,mdm-MIR156t,mdm-MIR156w,mdm-MIR156l,mdm-MIR156g,mdm-MIR156i,mdm-MIR156o,mdm-MIR156b,mdm-MIR156e,mdm-MIR156a,mdm-MIR156c,mdm-MIR156j,mdm-MIR156k,mdm-MIR156ac,mdm-MIR156ab,mdm-MIR156aa,mdm-MIR156d,mdm-MIR156f,mdm-MIR156n,mdm-MIR159a,mdm-MIR159b,mdm-MIR319b,mdm-MIR160e,mdm-MIR160c,mdm-MIR160a,mdm-MIR160b,mdm-MIR162a,mdm-MIR162b,mdm-MIR164d,mdm-MIR164a,mdm-MIR164e,mdm-MIR164c,…
gma	129	gma-MIR156y,gma-MIR156k,gma-MIR319j,gma-MIR319b,gma-MIR319m,gma-MIR319k,gma-MIR319a,gma-MIR319o,gma-MIR319h,gma-MIR319e,gma-MIR319q,gma-MIR319g,gma-MIR319p,gma-MIR319l,gma-MIR319c,gma-MIR159e,gma-MIR156aa,gma-MIR159c,gma-MIR159a,gma-MIR160b,gma-MIR164a,gma-MIR164e,gma-MIR164g,gma-MIR164d,gma-MIR164b,gma-MIR164k,gma-MIR171k,gma-MIR171c,gma-MIR171o,gma-MIR171f,gma-MIR171q,gma-MIR172d,gma-MIR172e,gm…
ptc	78	ptc-MIR156j,ptc-MIR156i,ptc-MIR156c,ptc-MIR156e,ptc-MIR319d,ptc-MIR319b,ptc-MIR319f,ptc-MIR319g,ptc-MIR159d,ptc-MIR319a,ptc-MIR319c,ptc-MIR159b,ptc-MIR159a,ptc-MIR159e,ptc-MIR319i,ptc-MIR160b,ptc-MIR160c,ptc-MIR164c,ptc-MIR164f,ptc-MIR166a,ptc-MIR167a,ptc-MIR171c,ptc-MIR171d,ptc-MIR172b,ptc-MIR172g,ptc-MIR319e,ptc-MIR319h,ptc-MIR396b,ptc-MIR396a,ptc-MIR827,ptc-MIR162b,ptc-MIR164a,ptc-MIR164b,ptc-…
mes	69	mes-MIR156k,mes-MIR156g,mes-MIR156c,mes-MIR156h,mes-MIR156j,mes-MIR156i,mes-MIR156e,mes-MIR156f,mes-MIR319c,mes-MIR319d,mes-MIR319g,mes-MIR319h,mes-MIR319b,mes-MIR159b,mes-MIR159a,mes-MIR160h,mes-MIR160d,mes-MIR162,mes-MIR164b,mes-MIR164c,mes-MIR164a,mes-MIR164d,mes-MIR166f,mes-MIR166g,mes-MIR171e,mes-MIR171f,mes-MIR172e,mes-MIR172f,mes-MIR319a,mes-MIR396a,mes-MIR396b,mes-MIR535a,mes-MIR827,mes-M…
lus	60	lus-MIR156h,lus-MIR319b,lus-MIR319a,lus-MIR159c,lus-MIR159b,lus-MIR164d,lus-MIR164e,lus-MIR166i,lus-MIR166g,lus-MIR171a,lus-MIR171f,lus-MIR171d,lus-MIR172i,lus-MIR172e,lus-MIR172g,lus-MIR396c,lus-MIR396a,lus-MIR162a,lus-MIR162b,lus-MIR166c,lus-MIR166a,lus-MIR166e,lus-MIR166f,lus-MIR166b,lus-MIR166k,lus-MIR167g,lus-MIR167i,lus-MIR167f,lus-MIR168a,lus-MIR168b,lus-MIR172a,lus-MIR393c,lus-MIR393a,lus…
mtr	59	mtr-MIR156c,mtr-MIR156b,mtr-MIR156h,mtr-MIR319b,mtr-MIR319a,mtr-MIR319d,mtr-MIR319c,mtr-MIR159a,mtr-MIR164a,mtr-MIR171e,mtr-MIR172d,mtr-MIR396b,mtr-MIR164d,mtr-MIR166b,mtr-MIR166c,mtr-MIR166f,mtr-MIR167b,mtr-MIR168c,mtr-MIR168b,mtr-MIR393b,mtr-MIR396c,mtr-MIR530,mtr-MIR159b,mtr-MIR166g,mtr-MIR166e,mtr-MIR2652d,mtr-MIR2652l,mtr-MIR2652j,mtr-MIR2652b,mtr-MIR2652i,mtr-MIR2646a,mtr-MIR399e,mtr-MIR399…
ppe	53	ppe-MIR156d,ppe-MIR156g,ppe-MIR156e,ppe-MIR319a,ppe-MIR159,ppe-MIR164c,ppe-MIR164b,ppe-MIR164d,ppe-MIR166a,ppe-MIR166e,ppe-MIR167d,ppe-MIR171b,ppe-MIR171h,ppe-MIR172d,ppe-MIR319b,ppe-MIR395l,ppe-MIR395g,ppe-MIR395n,ppe-MIR395c,ppe-MIR396a,ppe-MIR396b,ppe-MIR399m,ppe-MIR399n,ppe-MIR482c,ppe-MIR482b,ppe-MIR535a,ppe-MIR535b,ppe-MIR827,ppe-MIR171a,ppe-MIR393a,ppe-MIR6284,ppe-MIR166c,ppe-MIR167c,ppe-M…
ath	48	ath-MIR319a,ath-MIR319c,ath-MIR159c,ath-MIR159a,ath-MIR159b,ath-MIR160a,ath-MIR166e,ath-MIR166f,ath-MIR171b,ath-MIR172c,ath-MIR396a,ath-MIR827,ath-MIR164c,ath-MIR165a,ath-MIR165b,ath-MIR167a,ath-MIR167d,ath-MIR168a,ath-MIR168b,ath-MIR390b,ath-MIR393a,ath-MIR396b,ath-MIR398b,ath-MIR398c,ath-MIR5665,ath-MIR166d,ath-MIR166b,ath-MIR166a,ath-MIR166c,ath-MIR166g,ath-MIR5660,ath-MIR399f,ath-MIR401,ath-M…
vvi	48	vvi-MIR319b,vvi-MIR319e,vvi-MIR319c,vvi-MIR159c,vvi-MIR160e,vvi-MIR162,vvi-MIR164d,vvi-MIR164a,vvi-MIR167c,vvi-MIR171e,vvi-MIR171f,vvi-MIR172c,vvi-MIR319g,vvi-MIR396c,vvi-MIR396d,vvi-MIR396a,vvi-MIR399d,vvi-MIR482,vvi-MIR319f,vvi-MIR166a,vvi-MIR166b,vvi-MIR167a,vvi-MIR168,vvi-MIR172d,vvi-MIR393b,vvi-MIR396b,vvi-MIR403e,vvi-MIR156h,vvi-MIR159b,vvi-MIR159a,vvi-MIR166d,vvi-MIR166f,vvi-MIR477a,vvi-MI…
aly	46	aly-MIR319a,aly-MIR319b,aly-MIR319c,aly-MIR319d,aly-MIR159c,aly-MIR159a,aly-MIR159b,aly-MIR166e,aly-MIR166f,aly-MIR171b,aly-MIR172c,aly-MIR396a,aly-MIR827,aly-MIR164c,aly-MIR165a,aly-MIR165b,aly-MIR167a,aly-MIR167d,aly-MIR168a,aly-MIR168b,aly-MIR390b,aly-MIR393a,aly-MIR396b,aly-MIR398b,aly-MIR166c,aly-MIR166d,aly-MIR166g,aly-MIR166b,aly-MIR172d,aly-MIR399f,aly-MIR858,aly-MIR156a,aly-MIR156c,aly-M…
cme	44	cme-MIR156j,cme-MIR319a,cme-MIR319b,cme-MIR319c,cme-MIR159b,cme-MIR159a,cme-MIR164c,cme-MIR164a,cme-MIR171g,cme-MIR171a,cme-MIR171h,cme-MIR172e,cme-MIR172a,cme-MIR319d,cme-MIR396b,cme-MIR166e,cme-MIR166i,cme-MIR166g,cme-MIR167f,cme-MIR167d,cme-MIR396a,cme-MIR396d,cme-MIR396e,cme-MIR398b,cme-MIR530a,cme-MIR160c,cme-MIR166c,cme-MIR166h,cme-MIR477a,cme-MIR858,cme-MIR156i,cme-MIR156d,cme-MIR156h,cme-…
nta	35	nta-MIR319b,nta-MIR319a,nta-MIR159,nta-MIR171b,nta-MIR396a,nta-MIR827,nta-MIR167a,nta-MIR167c,nta-MIR167b,nta-MIR168d,nta-MIR168a,nta-MIR168b,nta-MIR168c,nta-MIR168e,nta-MIR172i,nta-MIR172j,nta-MIR390a,nta-MIR396c,nta-MIR166d,nta-MIR166a,nta-MIR166e,nta-MIR166h,nta-MIR166b,nta-MIR166f,nta-MIR172f,nta-MIR172e,nta-MIR156c,nta-MIR156b,nta-MIR160c,nta-MIR160b,nta-MIR160a,nta-MIR160d,nta-MIR166g,nta-M…
rco	31	rco-MIR156e,rco-MIR156c,rco-MIR156h,rco-MIR156g,rco-MIR156b,rco-MIR319c,rco-MIR319b,rco-MIR319d,rco-MIR319a,rco-MIR159,rco-MIR160b,rco-MIR162,rco-MIR164b,rco-MIR166b,rco-MIR167b,rco-MIR171g,rco-MIR172,rco-MIR399f,rco-MIR164a,rco-MIR166a,rco-MIR167c,rco-MIR168,rco-MIR396,rco-MIR399e,rco-MIR156d,rco-MIR156a,rco-MIR166d,rco-MIR166e,rco-MIR398a,rco-MIR398b,rco-MIR399d
tcc	31	tcc-MIR319,tcc-MIR164a,tcc-MIR164b,tcc-MIR171b,tcc-MIR171c,tcc-MIR172a,tcc-MIR396a,tcc-MIR396b,tcc-MIR827,tcc-MIR162,tcc-MIR166c,tcc-MIR166b,tcc-MIR168,tcc-MIR172e,tcc-MIR172c,tcc-MIR390b,tcc-MIR393a,tcc-MIR396c,tcc-MIR396e,tcc-MIR396d,tcc-MIR398b,tcc-MIR530a,tcc-MIR530b,tcc-MIR390a,tcc-MIR156c,tcc-MIR156b,tcc-MIR166d,tcc-MIR399e,tcc-MIR399h,tcc-MIR399g,tcc-MIR403a
stu	25	stu-MIR156g,stu-MIR156k,stu-MIR156h,stu-MIR156i,stu-MIR319a,stu-MIR160a,stu-MIR171b,stu-MIR172d,stu-MIR827,stu-MIR166b,stu-MIR390,stu-MIR530,stu-MIR8016,stu-MIR156f,stu-MIR166c,stu-MIR156j,stu-MIR166a,stu-MIR396,stu-MIR399e,stu-MIR399c,stu-MIR399b,stu-MIR399a,stu-MIR399f,stu-MIR3627,stu-MIR4376
bra	21	bra-MIR156d,bra-MIR319,bra-MIR159a,bra-MIR162,bra-MIR164b,bra-MIR164c,bra-MIR164d,bra-MIR167d,bra-MIR167b,bra-MIR168b,bra-MIR168c,bra-MIR168a,bra-MIR396,bra-MIR398,bra-MIR5724,bra-MIR156e,bra-MIR156g,bra-MIR156f,bra-MIR156b,bra-MIR156a,bra-MIR167a
csi	20	csi-MIR319,csi-MIR159,csi-MIR166a,csi-MIR171a,csi-MIR172a,csi-MIR396a,csi-MIR396b,csi-MIR535,csi-MIR827,csi-MIR166d,csi-MIR166b,csi-MIR167c,csi-MIR167a,csi-MIR172b,csi-MIR398,csi-MIR530a,csi-MIR530b,csi-MIR156,csi-MIR166e,csi-MIR482b
bna	20	bna-MIR159,bna-MIR166e,bna-MIR166b,bna-MIR162a,bna-MIR164b,bna-MIR166f,bna-MIR167d,bna-MIR172c,bna-MIR390a,bna-MIR390c,bna-MIR396a,bna-MIR166d,bna-MIR166a,bna-MIR169c,bna-MIR399c,bna-MIR156d,bna-MIR156a,bna-MIR156f,bna-MIR160c,bna-MIR166c
sly	18	sly-MIR319b,sly-MIR319c,sly-MIR159,sly-MIR171d,sly-MIR171c,sly-MIR171e,sly-MIR396a,sly-MIR166c,sly-MIR168b,sly-MIR168a,sly-MIR390a,sly-MIR395a,sly-MIR166b,sly-MIR160a,sly-MIR167b,sly-MIR396b,sly-MIR403,sly-MIR1918
cpa	17	cpa-MIR156c,cpa-MIR159b,cpa-MIR159a,cpa-MIR160c,cpa-MIR164a,cpa-MIR164c,cpa-MIR166b,cpa-MIR172a,cpa-MIR396,cpa-MIR166d,cpa-MIR167d,cpa-MIR393,cpa-MIR166a,cpa-MIR166e,cpa-MIR156d,cpa-MIR162a,cpa-MIR8155
gra	15	gra-MIR157b,gra-MIR172b,gra-MIR482,gra-MIR827b,gra-MIR166d,gra-MIR166c,gra-MIR167a,gra-MIR167b,gra-MIR530a,gra-MIR530b,gra-MIR8654a,gra-MIR7492m,gra-MIR8694b,gra-MIR8757b,gra-MIR7484o
aqc	12	aqc-MIR156b,aqc-MIR156a,aqc-MIR319,aqc-MIR159,aqc-MIR396a,aqc-MIR166a,aqc-MIR166d,aqc-MIR166c,aqc-MIR166e,aqc-MIR166b,aqc-MIR396b,aqc-MIR530
ghr	12	ghr-MIR164,ghr-MIR172,ghr-MIR396b,ghr-MIR396a,ghr-MIR827a,ghr-MIR827c,ghr-MIR827b,ghr-MIR156d,ghr-MIR156b,ghr-MIR162a,ghr-MIR399e,ghr-MIR399c
hbr	11	hbr-MIR319,hbr-MIR159b,hbr-MIR159a,hbr-MIR396b,hbr-MIR482b,hbr-MIR166a,hbr-MIR398,hbr-MIR6173,hbr-MIR6483,hbr-MIR166b,hbr-MIR6485
cca	9	cca-MIR319,cca-MIR164,cca-MIR167,cca-MIR390,cca-MIR396c,cca-MIR396a,cca-MIR396b,cca-MIR156b,cca-MIR6113
lja	7	lja-MIR171d,lja-MIR172a,lja-MIR396,lja-MIR167,lja-MIR167a,lja-MIR7533a,lja-MIR167c
vun	6	vun-MIR319a,vun-MIR319b,vun-MIR482,vun-MIR168,vun-MIR160,vun-MIR162
dpr	6	dpr-MIR166b,dpr-MIR396,dpr-MIR166a,dpr-MIR167c,dpr-MIR167a,dpr-MIR156a
htu	5	htu-MIR159a,htu-MIR162a,htu-MIR530,htu-MIR171a,htu-MIR160a
bcy	4	bcy-MIR156,bcy-MIR396a,bcy-MIR396b,bcy-MIR529
ctr	4	ctr-MIR319,ctr-MIR166,ctr-MIR167,ctr-MIR156
pvu	4	pvu-MIR319c,pvu-MIR159a,pvu-MIR482,pvu-MIR166a
ccl	4	ccl-MIR171,ccl-MIR167b,ccl-MIR168,ccl-MIR396
ssl	4	ssl-MIR171b,ssl-MIR396,ssl-MIR166a,ssl-MIR398
han	4	han-MIR156c,han-MIR3630,han-MIR156b,han-MIR160a
aau	3	aau-MIR319,aau-MIR396,aau-MIR162
gso	3	gso-MIR167a,gso-MIR1510a,gso-MIR1510b
crt	3	crt-MIR166b,crt-MIR166a,crt-MIR168
hpa	2	hpa-MIR166a,hpa-MIR171a
bol	2	bol-MIR9410,bol-MIR398a
ama	2	ama-MIR396,ama-MIR156
rgl	2	rgl-MIR5141,rgl-MIR5139
hpe	2	hpe-MIR162a,hpe-MIR166a
har	2	har-MIR156c,har-MIR156a
ahy	1	ahy-MIR159
bgy	1	bgy-MIR396a
pgi	1	pgi-MIR482a
hci	1	hci-MIR164a
amg	1	amg-MIR396
peu	1	peu-MIR2916
