# Supplementary material for: microRNAs and Their Targets in Apple (Malus domestica cv. “Fuji”) Involved in Response to Infection of Pathogen Valsa mali
Source: Front Plant Sci. 2017 Dec 6;8:2081. doi: 10.3389/fpls.2017.02081 (PMC5723928; doi:10.3389/fpls.2017.02081)
Supplement: Table S4 — Differentially expressed miRNAs between IVm and BMd. [file Table4.XLSX]

## Sheet: Sheet1
red is pvalue<=0.001,orange is pvalue <=0.01,blue is pvalue<=0.05,green is pvalue <=0.1.
Index	miR_name	miR_seq	up/down	fold_change(BMd/IVm)	log2(fold_change)	pvalue(chi_square_2x2)	pvalue(fisher_test)	IVm(norm)	BMd(norm)	IVm(raw)	BMd(raw)	Expression level
1	PC-3p-175358_8	GATGTACAATGAACGAATATGATT	down	0.0430108	-4.53916	0.00027455	0.000595717	13.4234	0.57735	15.5	0.5	middle
2	PC-5p-670996_3	GTGTCCTTCTGTTTGTATGATCA	down	0.0888889	-3.49185	4.0238e-05	7.1081e-05	19.4856	1.73205	22.5	1.5	middle
3	mdm-miR391	TACGCAGGAGAGATGACGCCG	down	0.091954	-3.44294	5.9615e-30	1.4551e-33	150.688	13.8564	174	12	middle
4	PC-5p-93420_15	TGATTTGGATTTTTGAAATTT	down	0.091954	-3.44294	3.4645e-06	8.18593e-07	25.1147	2.3094	29	2	middle
5	mdm-MIR156w-p3	GCTCTCTTTTCTTCTGTCATC	down	0.102564	-3.2854	0.0022114	0.00226949	11.2583	1.1547	13	1	middle
6	PC-3p-594722_3	CGATACACGATAAACGGATGT	down	0.102564	-3.2854	0.0022114	0.00226949	11.2583	1.1547	13	1	middle
7	ppe-miR7122a-3p_1ss12TC	GCCGTGTTTCTCTGTATAAAG	down	0.111111	-3.16993	0.0036831	0.00440036	10.3923	1.1547	12	1	middle
8	mdm-MIR535d-p3	GTGCTCTTTCTTGTTGTCATA	down	0.116402	-3.10281	9.7383e-21	1.61513e-22	109.119	12.7017	126	11	middle
9	PC-5p-570538_3	TTGTTTGTATGGTCACGGTT	down	0.121212	-3.04439	0.00079132	0.00160088	14.2894	1.73205	16.5	1.5	middle
10	ath-MIR8175-p5_2ss16TC20AC	TAGTGGTAAGTATTCCCGCCTGT	down	0.128205	-2.96347	3.048e-05	1.57641e-05	22.5167	2.88675	26	2.5	middle
11	PC-3p-301122_5	ATGAATGACTAAACGATCTCCAA	down	0.140351	-2.83289	1.796e-05	4.43562e-06	24.6817	3.4641	28.5	3	middle
12	mdm-miR482a-5p_L-1R-3_1ss14TC	GGAATGGGCTGTCTGGGA	down	0.148148	-2.75489	0.017188	0.0162476	7.79423	1.1547	9	1	low
13	gma-MIR4371b-p3_1ss10GC	TTTCGTTAACTGATGACGTGG	down	0.148148	-2.75489	0.017188	0.0162476	7.79423	1.1547	9	1	low
14	PC-5p-373941_4	CTGTTCATCGTATATTGTGTAGTC	down	0.148148	-2.75489	0.0035212	0.00537624	11.6913	1.73205	13.5	1.5	middle
15	PC-3p-220515_7	GAAATGACGTAATTGGAGGATTCC	down	0.156863	-2.67243	0.0012257	0.000865895	14.7224	2.3094	17	2	middle
16	gma-MIR5368-p5_1ss2AT	GTGAGATACCACTCTGGA	down	0.166667	-2.58496	2.9595e-07	1.34118e-07	38.1051	6.35085	44	5.5	middle
17	hbr-miR6173	AGCCGTAAACGATGGATACT	down	0.173913	-2.52356	0.0095291	0.0175122	9.95929	1.73205	11.5	1.5	low
18	PC-3p-601718_3	TGATATACAATGAACGATCATGAT	down	0.177778	-2.49185	0.0032423	0.00294327	12.9904	2.3094	15	2	middle
19	PC-3p-607382_3	ATAAAATGTTGACGTAGCTTAACCA	down	0.177778	-2.49185	0.0032423	0.00294327	12.9904	2.3094	15	2	middle
20	bna-MIR169c-p5_2ss12GC17TG	TAAAAGTTACTCTAGGGA	down	0.181818	-2.45943	5.4012e-07	5.16703e-07	38.1051	6.9282	44	6	middle
21	nta-MIR172f-p5_2ss15CG19TA	ATTGGAACGATACAGAGAA	down	0.181818	-2.45943	0.012221	0.0175122	9.52628	1.73205	11	1.5	low
22	nta-MIR172e-p5_2ss15CG19TA	ATTGGAACGATACAGAGAA	down	0.181818	-2.45943	0.012221	0.0175122	9.52628	1.73205	11	1.5	low
23	PC-3p-194480_8	AACCGTGACTACAGAAATAGAAGG	down	0.183908	-2.44294	0.0041325	0.00294327	12.5574	2.3094	14.5	2	middle
24	lus-miR396d_L-1R-2	CCCACAGCTTTATTGAAC	down	0.190476	-2.39232	7.9417e-05	0.000118084	24.2487	4.6188	28	4	middle
25	PC-5p-73112_20	TATGATCGTTCATCGTATATCGTG	down	0.197531	-2.33985	0.0067065	0.00537626	11.6913	2.3094	13.5	2	middle
26	PC-5p-179100_8	ATTCCGTGATCGTGAACATTCATC	down	0.202899	-2.30117	0.000448	0.000361591	19.9186	4.04145	23	3.5	middle
27	PC-3p-187372_8	AGCCACTTTCGAGCTGTTTTCTGG	down	0.205128	-2.2854	0.0085389	0.00974629	11.2583	2.3094	13	2	middle
28	PC-3p-527208_3	ATAATGACATGTGGTATTCTGT	down	0.205128	-2.2854	0.0085389	0.00974629	11.2583	2.3094	13	2	middle
29	PC-5p-103968_14	TTTCCTATTGCTGTCGGTTATAAC	down	0.210526	-2.24793	0.001613	0.00185528	16.4545	3.4641	19	3	middle
30	PC-3p-260413_6	AAATGTTGACGTGATTTAACCATG	down	0.216216	-2.20945	0.0020362	0.00185528	16.0215	3.4641	18.5	3	middle
31	ath-MIR8175-p3_2ss14TC18AC	GTGGTAAGTATTCCCGCCTGT	down	0.217687	-2.19967	0.00039691	0.000623112	21.2176	4.6188	24.5	4	middle
32	gma-MIR4377-p5_2ss9GC17AG	TCTGTTAACTGATGACGTGGC	down	0.232479	-2.10483	4.9228e-12	3.52868e-12	84.4375	19.6299	97.5	17	middle
33	PC-3p-329262_5	ATAATGTTGACGTAGCTTAACCGT	down	0.233333	-2.09954	0.0017817	0.00334256	17.3205	4.04145	20	3.5	middle
34	mdm-MIR391-p3	ACGACGGCGTCATCTCTCCTG	down	0.242424	-2.04439	2.1861e-08	1.49968e-08	57.1577	13.8564	66	12	middle
35	PC-5p-440228_4	CCGGACCGTTGAAATTTGATCAAA	down	0.242424	-2.04439	0.0051382	0.00570713	14.2894	3.4641	16.5	3	middle
36	PC-3p-1145565_2	ACTAAATGATCTCTAAATTGAATG	down	0.25641	-1.96347	0.015089	0.0288668	11.2583	2.88675	13	2.5	middle
37	PC-5p-720340_3	TCGGACGGTTGAAATTTGATTC	down	0.25641	-1.96347	0.015089	0.0288668	11.2583	2.88675	13	2.5	middle
38	PC-3p-664292_3	TGACTAAACGATCTTCGATTCAAA	down	0.25641	-1.96347	0.015089	0.0288668	11.2583	2.88675	13	2.5	middle
39	PC-5p-655912_3	ATTGGATTGTTAATGGATACCCA	down	0.266667	-1.90689	0.01903	0.0288668	10.8253	2.88675	12.5	2.5	middle
40	PC-3p-1466393_2	ACCGTACGATGTACAATGAACAGT	down	0.266667	-1.90689	0.010206	0.00989327	12.9904	3.4641	15	3	middle
41	mdm-MIR7122a-p3_1ss10TC	ACCGTGTTTCTCTGTATAAAG	down	0.272261	-1.87694	0	6.17596e-214	1857.62	505.759	2145	438	high
42	PC-5p-311129_5	AGACAAAATATTGTAAACTAAATG	down	0.273504	-1.87036	0.003763	0.00516838	16.8875	4.6188	19.5	4	middle
43	PC-5p-177640_8	AGACTAAATCTGTGGACTAAATTT	down	0.277778	-1.848	0.023975	0.048439	10.3923	2.88675	12	2.5	middle
44	PC-5p-771549_2	TTTCACCAAATCAGTAGATCCGTA	down	0.280702	-1.83289	0.0046916	0.00857246	16.4545	4.6188	19	4	middle
45	PC-5p-201236_7	ATTCTTATCTTTAAAACTCAAAGT	down	0.280702	-1.83289	0.0046916	0.00857246	16.4545	4.6188	19	4	middle
46	PC-5p-443912_4	GATCCGGATCTTTGAAATTTCATC	down	0.282828	-1.822	0.0086398	0.015693	14.2894	4.04145	16.5	3.5	middle
47	PC-3p-370429_4	AGTGTAGAATGAGATTTTTTGAAG	down	0.285714	-1.80735	0.016051	0.0169904	12.1244	3.4641	14	3	middle
48	PC-5p-242492_6	ATGAATCCGGATCATTGAAATTTG	down	0.285714	-1.80735	0.016051	0.0169904	12.1244	3.4641	14	3	middle
49	PC-3p-124881_11	AAAATATTAACGTGACTTAACTGT	down	0.285714	-1.80735	0.003189	0.00308513	18.1865	5.19615	21	4.5	middle
50	PC-5p-103447_14	CAGTCACACTGAAAAATTTCTCA	down	0.291667	-1.77761	0.00031132	0.000310324	27.7128	8.0829	32	7	middle
51	PC-3p-195548_8	ACGTGGCTTAACCGTGACTATACA	down	0.291667	-1.77761	0.010785	0.015693	13.8564	4.04145	16	3.5	middle
52	PC-5p-86336_17	AGACTAAATTTGTAGATAGAATTT	down	0.292683	-1.77259	0.0039611	0.00308513	17.7535	5.19615	20.5	4.5	middle
53	PC-5p-661868_3	AGAGACTAAATTTGTAGACAATTT	down	0.296296	-1.75489	0.0072704	0.00857246	15.5885	4.6188	18	4	middle
54	PC-3p-1342723_2	TTTTTAGACTGCCGATAACAATT	down	0.296296	-1.75489	0.020094	0.0169904	11.6913	3.4641	13.5	3	middle
55	PC-5p-663869_3	TGTCGACTGTCAATCATTTTGGTC	down	0.296296	-1.75489	0.0072704	0.00857246	15.5885	4.6188	18	4	middle
56	PC-3p-198588_7	TTGACGTGGCTTAACTGTAACC	down	0.301075	-1.7318	0.013447	0.0257772	13.4234	4.04145	15.5	3.5	middle
57	mdm-MIR166f-p5	GGAATGCTGTCTGGTTCGAGA	down	0.30303	-1.72247	0.037927	0.048439	9.52628	2.88675	11	2.5	low
58	nta-MIR172e-p5_2ss14CG18TA	TTGGAACGATACAGAGAA	down	0.30303	-1.72247	0.037927	0.048439	9.52628	2.88675	11	2.5	low
59	nta-MIR172e-p3_2ss14CG18TA	TTGGAACGATACAGAGAA	down	0.30303	-1.72247	0.037927	0.048439	9.52628	2.88675	11	2.5	low
60	hbr-MIR6173-p3_2ss20AG21GC	AGATACCCCAGTAGTCCTAGC	down	0.307692	-1.70044	1.5033e-07	1.36601e-07	61.9208	19.0526	71.5	16.5	middle
61	hbr-MIR6173-p5_2ss20AG21GC	AGATACCCCAGTAGTCCTAGC	down	0.307692	-1.70044	1.5033e-07	1.36601e-07	61.9208	19.0526	71.5	16.5	middle
62	PC-5p-215555_7	ATATTCCGGGGTTTTTGGCTG	down	0.307692	-1.70044	0.025126	0.0288669	11.2583	3.4641	13	3	middle
63	PC-3p-301089_5	AACCGTGATCGTACAAATAGAAAG	down	0.312057	-1.68012	0.0027927	0.00274879	20.3516	6.35085	23.5	5.5	middle
64	PC-5p-181761_8	AGTGATCCGAGTCTTTGAAATTTG	down	0.313725	-1.67243	0.011216	0.0140637	14.7224	4.6188	17	4	middle
65	PC-3p-130623_11	ATAAAATGTTGACGTGTCTTAATC	down	0.315789	-1.66297	0.0075422	0.00857251	16.4545	5.19615	19	4.5	middle
66	PC-5p-133273_11	CCGGATCTTTGAAATTTCATTCAA	down	0.315789	-1.66297	0.00015767	0.000100655	32.909	10.3923	38	9	middle
67	PC-3p-178646_8	ATGAAAGGTAAAAAGATGTGTGTG	down	0.316384	-1.66025	0.00088072	0.000824267	25.5477	8.0829	29.5	7	middle
68	mdm-miR482a-5p_L-1_1ss10CT	GGAATGGGTTGTTTGGGAAGA	down	0.31746	-1.65535	7.4405e-05	0.000125371	36.3731	11.547	42	10	middle
69	PC-3p-576930_3	CAAATTTCAAGGATCTGGATCTCC	down	0.318841	-1.64909	0.0034435	0.00274879	19.9186	6.35085	23	5.5	middle
70	PC-3p-712726_3	ATTAATGGCTAAGATGTGAAGATC	down	0.32	-1.64386	0.031373	0.0288669	10.8253	3.4641	12.5	3	middle
71	PC-3p-675775_3	CAATATACGATGAACGAATGTGAT	down	0.320988	-1.63941	0.0015879	0.00339087	23.3827	7.50555	27	6.5	middle
72	PC-5p-647886_3	TTTGTATAACTCTTCATTTTGGTC	down	0.321839	-1.63559	0.0010814	0.00133041	25.1147	8.0829	29	7	middle
73	gma-miR6300	GTCGTTGTAGTATAGTGG	down	0.322344	-1.63333	4.3022e-05	6.93835e-05	39.4042	12.7017	45.5	11	middle
74	PC-3p-239540_6	AGTATAGAATGAGATTTTTGAAGC	down	0.323232	-1.62936	0.013904	0.0357499	14.2894	4.6188	16.5	4	middle
75	PC-5p-292016_5	AATCAATCCGAACTCTTGAAATTT	down	0.323232	-1.62936	0.013904	0.0357499	14.2894	4.6188	16.5	4	middle
76	peu-MIR2916-p5_1ss5AG	TACCGTCCTAGTCTCAACCATA	down	0.324191	-1.62508	0	0	15914.1	5159.2	18376	4468	high
77	PC-3p-139989_10	AGTGTAGAATGTGATTTTTGAAGT	down	0.325203	-1.62059	0.0062792	0.00734569	17.7535	5.7735	20.5	5	middle
78	PC-3p-584727_3	ACGATAAACGGACATGATTTAAGG	down	0.325926	-1.61738	0.0042412	0.00451472	19.4856	6.35085	22.5	5.5	middle
79	mtr-miR168c-3p_R+1	CCCGCCTTGCATCAACTGAATT	down	0.325926	-1.61738	5.2507e-05	6.93835e-05	38.9711	12.7017	45	11	middle
80	PC-3p-163279_9	ATGCAAATCTCATGAACCATTTTG	down	0.333333	-1.58496	0.039116	0.048439	10.3923	3.4641	12	3	middle
81	PC-5p-133701_11	ATGAATCGTGTCTGTTTATCGTAC	down	0.333333	-1.58496	0.025863	0.0418454	12.1244	4.04145	14	3.5	middle
82	PC-3p-718737_3	CGATGTATGATGAACGGATGTG	down	0.333333	-1.58496	0.039116	0.048439	10.3923	3.4641	12	3	middle
83	PC-5p-352251_4	ATGTGCTTATATGGTCTTGGGCTG	down	0.333333	-1.58496	0.039116	0.048439	10.3923	3.4641	12	3	middle
84	PC-5p-275749_6	TGGACTGTTGGATGAAAATCCAAC	down	0.333333	-1.58496	0.039116	0.048439	10.3923	3.4641	12	3	middle
85	PC-5p-64244_23	ATTGTAGAATGCGATTTTTTGAGT	down	0.333333	-1.58496	0.0077383	0.0118301	17.3205	5.7735	20	5	middle
86	PC-5p-709865_3	TTATAATATAAGTAGAGAGATGAT	down	0.333333	-1.58496	0.039116	0.048439	10.3923	3.4641	12	3	middle
87	PC-5p-57991_25	GTGTGTGGTCTCTATCATTGATTG	down	0.333333	-1.58496	0.00016556	0.000199023	34.641	11.547	40	10	middle
88	PC-3p-711415_3	CAATATACGATGAACGGACAAGAT	down	0.333333	-1.58496	0.039116	0.048439	10.3923	3.4641	12	3	middle
89	PC-3p-457086_4	CGATATACGATGAACATACACGAT	down	0.333333	-1.58496	0.017214	0.0357499	13.8564	4.6188	16	4	middle
90	PC-5p-57652_25	CCCTCTTGACCGTTAGATTTG	down	0.341463	-1.5502	0.00016853	0.000125372	35.507	12.1244	41	10.5	middle
91	PC-5p-410990_4	GAAATTTGATCTAATGGCTGCAAT	down	0.34188	-1.54844	0.009524	0.0118301	16.8875	5.7735	19.5	5	middle
92	PC-5p-455579_4	GTGTTGGTTCATTGTACATTGTGC	down	0.34188	-1.54844	0.009524	0.0118301	16.8875	5.7735	19.5	5	middle
93	PC-3p-32436_47	GAACGAATGTGATTGAAGGATCTC	down	0.342441	-1.54607	2.011e-08	1.45086e-08	79.2413	27.1355	91.5	23.5	middle
94	PC-3p-296776_5	AATATAAAATATTGACGTGACTTC	down	0.345679	-1.5325	0.032069	0.0418454	11.6913	4.04145	13.5	3.5	middle
95	bol-MIR9410-p5_2ss4TG17TA	TTTGCAGACGACTTAAATA	down	0.348363	-1.52134	2.2302e-61	3.09482e-63	701.048	244.219	809.5	211.5	high
96	mdm-miR7124a	CACCAATATCAACTTTATTTG	down	0.35	-1.51457	2.2125e-07	1.90507e-07	69.282	24.2487	80	21	middle
97	PC-3p-50675_29	TCCAACGACTTGTATTTTGATACT	down	0.350877	-1.51096	0.00036371	0.000492829	32.909	11.547	38	10	middle
98	PC-3p-204411_7	AGAATATAAAATGTTGACGTGACT	down	0.352201	-1.50553	0.0029729	0.00339087	22.9497	8.0829	26.5	7	middle
99	gma-MIR6300-p5_1	GTCGTTGTAGTATAGTGGTAAG	down	0.355556	-1.49185	0.0064943	0.00994257	19.4856	6.9282	22.5	6	middle
100	gma-MIR6300-p5_2	TAGTGGTAAGTATTCCCGCC	down	0.355556	-1.49185	0.0064943	0.00994257	19.4856	6.9282	22.5	6	middle
101	PC-3p-364864_4	ATAAACGGATGTAATTGGAGAATC	down	0.357724	-1.48308	0.0096414	0.00734573	17.7535	6.35085	20.5	5.5	middle
102	ppe-MIR168-p5	TGGTGCAGGTCGGGAACT	down	0.363636	-1.45943	0.0079381	0.00994257	19.0526	6.9282	22	6	middle
103	PC-3p-307657_5	GTAACTGTTTGATCAAAATCCAAC	down	0.363636	-1.45943	0.002997	0.0045611	23.8157	8.66025	27.5	7.5	middle
104	PC-3p-367284_4	AAGGAGTGTATAATGAGATTTTTG	down	0.363636	-1.45943	0.021504	0.0357499	14.2894	5.19615	16.5	4.5	middle
105	PC-5p-55005_27	TGTGTCTGTTTATTGTACATCGTG	down	0.365297	-1.45286	0.0006502	0.000768263	31.6099	11.547	36.5	10	middle
106	PC-3p-71967_20	TTGTACATCTGTATCCTTGATT	down	0.367816	-1.44294	1.8701e-05	1.46419e-05	50.2295	18.4752	58	16	middle
107	PC-5p-228651_7	CTTGTCCGTTCATTTTATATCGTG	down	0.37037	-1.43296	0.017605	0.0188407	15.5885	5.7735	18	5	middle
108	PC-5p-266316_6	GAAATTTGATCTAACGACTACA	down	0.372093	-1.42626	0.0096894	0.00994257	18.6195	6.9282	21.5	6	middle
109	PC-3p-57270_25	AAAAAGGAATGTGTGGATTGC	down	0.373832	-1.41954	4.7348e-05	4.13632e-05	46.3324	17.3205	53.5	15	middle
110	PC-3p-160591_9	AGTAAAATGAGTTGTGTGAATATC	down	0.376068	-1.41093	0.014417	0.0118302	16.8875	6.35085	19.5	5.5	middle
111	PC-3p-147810_10	AGATCTTTAGAATGCCAATAACAA	down	0.380952	-1.39232	0.0011522	0.00182903	30.3109	11.547	35	10	middle
112	PC-3p-208276_7	GAAATTATCAAGGGATGTGTGAGA	down	0.380952	-1.39232	0.0065379	0.00836161	21.2176	8.0829	24.5	7	middle
113	PC-3p-574025_3	GATATACGATGAACAAATGTGATT	down	0.384615	-1.37851	0.0053724	0.00704312	22.5167	8.66025	26	7.5	middle
114	PC-3p-390876_4	TGACATGACTTAACTGTGACCACA	down	0.385965	-1.37346	0.017588	0.0188407	16.4545	6.35085	19	5.5	middle
115	mdm-MIR169a-p3	CGGCAAGTTGCTCTTGGCTAC	down	0.392157	-1.3505	0.0016785	0.00279121	29.4449	11.547	34	10	middle
116	PC-5p-1052889_2	CGGACCTTTAAAATTTGATTCAAC	down	0.392157	-1.3505	0.026307	0.0296416	14.7224	5.7735	17	5	middle
117	PC-5p-248768_6	ACGTGTCTTTTCACTTAACTTTGA	down	0.392157	-1.3505	0.026307	0.0296416	14.7224	5.7735	17	5	middle
118	PC-3p-454557_4	AGATGTGTAAGAAGTAAAATGAGG	down	0.392157	-1.3505	0.026307	0.0296416	14.7224	5.7735	17	5	middle
119	gma-miR6300_R+1	GTCGTTGTAGTATAGTGGT	down	0.394366	-1.34239	0.0013834	0.00118961	30.7439	12.1244	35.5	10.5	middle
120	PC-3p-52218_28	GTTTAGACGTGTAACTTAAATGTG	down	0.396825	-1.33342	9.6616e-07	8.06366e-07	72.7461	28.8675	84	25	middle
121	PC-5p-583553_3	AAAGTAAGACTCTTCATGAACTCC	down	0.4	-1.32193	0.017463	0.0241992	17.3205	6.9282	20	6	middle
122	PC-3p-44011_34	ATTGACGTGACTTAACCGTGATCA	down	0.40404	-1.30743	0.032072	0.046015	14.2894	5.7735	16.5	5	middle
123	PC-3p-22085_74	ATAAATGTTGACGTGGCTTAACCG	down	0.405063	-1.30378	2.8418e-06	4.69554e-06	68.416	27.7128	79	24	middle
124	gma-MIR4377-p3_2ss11GC19AG_2	CTTCTGTTAACTGATGACGTGGC	down	0.406504	-1.29866	0.00076751	0.000549688	35.507	14.4338	41	12.5	middle
125	gma-MIR4377-p3_2ss11GC19AG_1	CTTCTGTTAACTGATGACGTG	down	0.406504	-1.29866	0.00076751	0.000549688	35.507	14.4338	41	12.5	middle
126	PC-3p-119836_12	AGAAGATGTTGACGTGACTTAACC	down	0.407407	-1.29546	0.026046	0.0188407	15.5885	6.35085	18	5.5	middle
127	PC-3p-615005_3	AATGTACGATGAACGGATGAAATT	down	0.407407	-1.29546	0.026046	0.0188407	15.5885	6.35085	18	5.5	middle
128	PC-3p-129621_11	ACGATATACGATGAACATACATGA	down	0.408163	-1.29278	0.0095148	0.0163416	21.2176	8.66025	24.5	7.5	middle
129	PC-5p-38926_39	ACTAGACCGTAGTACTAAATGGCT	down	0.410256	-1.2854	0.0011165	0.00126972	33.775	13.8564	39	12	middle
130	PC-3p-94495_15	AGTAAAAAGACGTGTGTGGATAGC	down	0.410256	-1.2854	0.021182	0.0241992	16.8875	6.9282	19.5	6	middle
131	PC-3p-282969_5	AACTTTACAATGTACGATGAACGG	down	0.410256	-1.2854	0.021182	0.0241992	16.8875	6.9282	19.5	6	middle
132	mdm-miR535d	TGACGACGAGAGAGAGCACGC	down	0.412098	-1.27894	2.7518e-64	2.62161e-65	916.255	377.587	1058	327	high
133	PC-3p-320077_5	TACCGAACTGTGTTCCTGACATAC	down	0.413793	-1.27302	0.0052227	0.00594524	25.1147	10.3923	29	9	middle
134	PC-5p-112042_13	CGGGCTGTTGAAATTTGATCCAAC	down	0.414815	-1.26946	0.014063	0.0198425	19.4856	8.0829	22.5	7	middle
135	PC-3p-184903_8	AGTTTTGTGTGTCTAAATAGTATT	down	0.416667	-1.26303	0.039025	0.046015	13.8564	5.7735	16	5	middle
136	PC-3p-93510_15	ATAAAATATTGACGTAGCTTAATC	down	0.419753	-1.25239	0.0076681	0.0135169	23.3827	9.81495	27	8.5	middle
137	mdm-miR156a_L+1	TTGACAGAAGAGAGTGAGCAC	down	0.420258	-1.25065	0.014887	0.0129476	19.5385	8.2112	22.5611	7.11111	middle
138	mdm-MIR172i-p5	GCAGCATCATCAAGATTCACA	down	0.42029	-1.25054	0.00050715	0.000756817	39.8372	16.7432	46	14.5	middle
139	mdm-MIR172l-p5	GCAGCATCATCAAGATTCACA	down	0.42029	-1.25054	0.00050715	0.000756817	39.8372	16.7432	46	14.5	middle
140	PC-5p-172088_8	AATTCTGACTTTTAAAATTTGATC	down	0.422764	-1.24207	0.0010832	0.0010643	35.507	15.0111	41	13	middle
141	PC-5p-107191_13	GACTGATATTGAAAGCTTTGGT	down	0.425287	-1.23349	0.00010917	0.000111987	50.2295	21.362	58	18.5	middle
142	PC-5p-27267_58	TAGATGAGTTTGAATTTTGAGATT	down	0.427673	-1.22542	0.0092115	0.0135169	22.9497	9.81495	26.5	8.5	middle
143	PC-5p-12393_140	TTGACTGTTGAATAAAAATCCAAC	down	0.428986	-1.221	6.2272e-08	5.36146e-08	99.5929	42.7239	115	37	middle
144	mdm-MIR168b-p3	CCCGCCTTGCATCAACTGAAT	down	0.431373	-1.21299	2.9939e-39	8.24548e-40	588.897	254.034	680	220	high
145	PC-3p-286246_5	CAATGTACGATGAACAATCATGAT	down	0.431373	-1.21299	0.038286	0.0296417	14.7224	6.35085	17	5.5	middle
146	mdm-miR393d	ATCATGCGATCCCTTCGGACG	down	0.431655	-1.21205	2.827e-05	3.18249e-05	60.1888	25.9808	69.5	22.5	middle
147	PC-5p-42145_35	ATCTGAACCATTAAAATTTAATCC	down	0.434109	-1.20387	0.020431	0.0198425	18.6195	8.0829	21.5	7	middle
148	PC-3p-103920_14	ATTGACGTGACTTAACTGTAATCA	down	0.434109	-1.20387	0.020431	0.0198425	18.6195	8.0829	21.5	7	middle
149	PC-5p-36892_41	AATCGTGTCTGTTTATTGTAAATC	down	0.435644	-1.19878	0.00039531	0.000356188	43.7343	19.0526	50.5	16.5	middle
150	PC-3p-226867_7	ATTTCAAGGGTCCGAATTGTTTGA	down	0.435897	-1.19794	0.011049	0.0135169	22.5167	9.81495	26	8.5	middle
151	PC-5p-260488_6	TTGTCCATCGTCAATTATTTTGAT	down	0.444444	-1.16993	0.01624	0.0163417	20.7846	9.2376	24	8	middle
152	PC-3p-258734_6	CGCACGATATACGATGAACAAGT	down	0.444444	-1.16993	0.019957	0.036389	19.4856	8.66025	22.5	7.5	middle
153	PC-5p-122817_12	AAGGTGACAGTGTCTCAAATCTAT	down	0.444444	-1.16993	0.0032434	0.00423814	31.1769	13.8564	36	12	middle
154	mdm-MIR166g-p5	GGAATGTTGTCTGGCTCGAGG	down	0.449402	-1.15392	0	1.70998e-239	3920.93	1762.07	4527.5	1526	high
155	mdm-MIR390a-p3	CGCTATCCATCCTGAGTTTC	down	0.450704	-1.14975	0.0038582	0.00423814	30.7439	13.8564	35.5	12	middle
156	mdm-MIR390b-p3	CGCTATCCATCCTGAGTTTC	down	0.450704	-1.14975	0.0038582	0.00423814	30.7439	13.8564	35.5	12	middle
157	PC-5p-133307_11	CTGTTCATCGTACATTGTGAGATC	down	0.453333	-1.14136	0.015821	0.0201004	21.6506	9.81495	25	8.5	middle
158	PC-3p-87721_16	GAAGAACTAAAATGATTGACGGTG	down	0.454545	-1.1375	0.023915	0.036389	19.0526	8.66025	22	7.5	middle
159	PC-5p-331884_5	ATTTGACTTTAATGAAATTATGTG	down	0.454545	-1.1375	0.023915	0.036389	19.0526	8.66025	22	7.5	middle
160	PC-3p-69847_21	AATGTTGACGTGGCTTAATCATGA	down	0.454545	-1.1375	0.023915	0.036389	19.0526	8.66025	22	7.5	middle
161	PC-5p-218727_7	CCTATTAATTACTGTTAGATGAGT	down	0.455285	-1.13516	0.02947	0.0300715	17.7535	8.0829	20.5	7	middle
162	PC-5p-179682_8	AAATGATCCGGAGCTATTGAAATT	down	0.467836	-1.09592	0.012167	0.0198917	24.6817	11.547	28.5	10	middle
163	ppe-miR530_L-2R+2	TGCATTTGCACCTGCACCTCT	down	0.469945	-1.08944	2.3782e-07	3.02291e-07	105.655	49.6521	122	43	middle
164	PC-3p-13901_124	AGTAATAAGTGACGTGTGGATAGC	down	0.473616	-1.07821	1.2466e-07	1.21872e-07	112.15	53.1162	129.5	46	middle
165	PC-3p-111508_13	GTAAAAAGACGTGTGTGAATAGC	down	0.473684	-1.078	0.0041938	0.00608618	32.909	15.5885	38	13.5	middle
166	PC-3p-214955_7	AATATACGATGAACGGTCATGATC	down	0.474074	-1.07682	0.027698	0.0363891	19.4856	9.2376	22.5	8	middle
167	PC-3p-69387_21	ATACGATGTACAATGAATGAATGT	down	0.47619	-1.07039	0.014444	0.0286006	24.2487	11.547	28	10	middle
168	PC-3p-42854_35	TTGACGTGACTTAACTATGACTGT	down	0.477193	-1.06736	6.8906e-06	6.52416e-06	82.2724	39.2598	95	34	middle
169	gma-miR160a-3p_1ss16AT	GCGTATGAGGAGCCATGCATA	down	0.48	-1.05889	0.021762	0.0201004	21.6506	10.3923	25	9	middle
170	PC-3p-45745_32	GATGTACGATGAACGAATGTGATT	down	0.487179	-1.03747	0.021011	0.0241964	22.5167	10.9697	26	9.5	middle
171	mdm-miR5225a	TCTGTCGAAGGTGAGATGGTGC	down	0.48855	-1.03342	2.3822e-07	2.42478e-07	113.449	55.4256	131	48	middle
172	mdm-miR7120a_L+1R-1	TTGTTATATTGTCAGATTGTC	down	0.490056	-1.02898	6.1842e-76	8.53467e-77	1451.46	711.296	1676	616	high
173	PC-3p-74976_19	TCAAATTTCAAGAACCCCGAT	down	0.492754	-1.02106	0.0023923	0.00282153	39.8372	19.6299	46	17	middle
174	PC-5p-34146_45	ATTCTGTGATTGTGATTGTTCATC	down	0.493827	-1.01792	0.004464	0.00500951	35.074	17.3205	40.5	15	middle
175	PC-3p-164848_9	TAAAAACTTAGACGTGTAGATGGT	down	0.496124	-1.01123	0.0035375	0.00414231	37.2391	18.4752	43	16	middle
176	PC-3p-208923_7	ACTAAAAGATCTCCGAATTGAATG	down	0.496124	-1.01123	0.03917	0.0363891	18.6195	9.2376	21.5	8	middle
177	peu-MIR2916-p3_1ss15TC	TGCCGACCAGGGATCGGCGGATGT	down	0.496214	-1.01096	0	0	15746.9	7813.86	18183	6767	high
178	mdm-MIR7121c-p3	ATGGACAGGGTGATTACCA	down	0.497992	-1.00581	0.0043048	0.00590374	35.9401	17.8979	41.5	15.5	middle
179	mdm-MIR156m-p3_2ss11CT21AT	GCTTTGTGTGTTTACTCTCTTT	down	-inf	-inf	0.016187	0.0237501	5.19615	0	6	0	low
180	mdm-MIR3627c-p3	GTTGCCATCTCTCCTGTGACC	down	-inf	-inf	0.0032283	0.00251803	7.79423	0	9	0	low
181	rgl-MIR5141-p3	ACTGAGCGGCAGACCCGACGCGAC	up	inf	inf	0.0039623	0.00431122	0	9.2376	0	8	low
182	ptc-MIR171g-p5_2ss11TC17GC_1	CAAATTATGACGTTGGCTCT	down	-inf	-inf	0.00087116	0.000564057	9.95929	0	11.5	0	low
183	ptc-MIR171g-p5_2ss11TC17GC_2	CAAATTATGACGTTGGCTCTT	down	-inf	-inf	0.00087116	0.000564057	9.95929	0	11.5	0	low
184	rgl-miR5139_L+3	TCGAAACCTGGCTCTGATACCA	down	-inf	-inf	0.0019064	0.00119177	8.66025	0	10	0	low
185	gma-miR4376-5p_R-2	TACGCAGGAGAGATGACGCT	down	-inf	-inf	0.0054916	0.00532022	6.9282	0	8	0	low
186	PC-3p-693751_3	ATTTCAAAAGTTCGGATCATTTGA	down	-inf	-inf	0.00051878	0.000266964	10.8253	0	12.5	0	middle
187	PC-3p-636140_3	GTGAGTAGTGTAGAATGTGATTTT	down	-inf	-inf	0.00067204	0.000564057	10.3923	0	12	0	middle
188	PC-3p-298435_5	TGTAGAATGAGAATTTTGGAGTGT	down	-inf	-inf	0.00067204	0.000564057	10.3923	0	12	0	middle
189	PC-3p-101260_14	AACGGCACGGATCCCCTGATTTGG	up	2.06667	1.04731	0.031644	0.0277272	17.3205	35.7957	20	31	middle
190	PC-3p-93888_15	ATTCAACGGCCCGTGTGATTTGCT	up	2.15054	1.1047	0.042306	0.043372	13.4234	28.8675	15.5	25	middle
191	mtr-miR166b_2ss20TC21AT	TCGGACCAGGCTTCATTCCCT	up	2.17937	1.12391	0	0	10028.1	21855	11579.5	18927	high
192	PC-3p-196915_7	ACGATGAACGGACATGATTGCGGG	up	2.19608	1.13493	0.006949	0.00819416	22.0836	48.4974	25.5	42	middle
193	gma-miR171m_1ss21AT	TTGAGCCGCGTCAATATCTCT	up	2.19753	1.13588	3.6503e-15	1.57425e-15	187.061	411.073	216	356	high
194	PC-3p-302619_5	AAAATGATTGACGGTGCACAAAC	up	2.2029	1.1394	0.0099681	0.0117737	19.9186	43.8786	23	38	middle
195	mdm-miR482b	TCTTTCCTATCCCTCCCATTCC	up	2.28059	1.1894	0	1.31986e-224	2637.91	6015.99	3046	5210	high
196	mdm-miR482c_1ss22CT	TCTTTCCTAACCCTCCCATTCT	up	2.32579	1.21772	0	4.40718e-96	1051.79	2446.23	1214.5	2118.5	high
197	PC-3p-178663_8	TTTCAATGATCCGGATGCATTGCT	up	2.34667	1.23061	0.035415	0.0461526	10.8253	25.4034	12.5	22	middle
198	PC-5p-136422_11	ACTTCTCTGTGGTCTCAATGAGTG	up	2.35294	1.23447	0.013764	0.0156022	14.7224	34.641	17	30	middle
199	PC-3p-22801_71	TTGACGTGACTTAACCGTGATCGC	up	2.40293	1.26479	3.1587e-05	1.92509e-05	39.4042	94.6854	45.5	82	middle
200	mtr-miR166c_R+1_2ss17TC20TC	TCGGACCAGGCTTCATCCCCCT	up	2.41808	1.27386	0.00071753	0.000849614	25.5477	61.7765	29.5	53.5	middle
201	mdm-miR164b	TGGAGAAGCAGGGCACGTGCA	up	2.45817	1.29759	3.546e-52	6.54321e-54	490.603	1205.99	566.5	1044.42	high
202	PC-3p-38692_39	CCGGATTGTTTGATGAGGAAGATT	up	2.47619	1.30812	0.015793	0.0193956	12.1244	30.0222	14	26	middle
203	ppe-miR166a_R+1_1ss21CT	TCGGACCAGGCTTCATTCCCTT	up	2.52381	1.3356	0.0131	0.0136417	12.1244	30.5996	14	26.5	middle
204	PC-3p-83132_17	AACCGCACGATATACGATGAACAG	up	2.60317	1.38027	0.0015033	0.00169665	18.1865	47.3427	21	41	middle
205	mdm-miR398a	TGTGTTCTCAGGTCACCCCTT	up	2.62854	1.39426	0	2.23808e-121	923.616	2427.76	1066.5	2102.5	high
206	mdm-miR7125	CGAACTTATTGCAACTAGCTT	up	2.66667	1.41504	0.013146	0.00929432	10.3923	27.7128	12	24	middle
207	PC-3p-15566_109	TGACGTGGCTTAATCGTGACTGTT	up	2.68766	1.42635	8.1479e-09	5.09323e-09	54.9926	147.802	63.5	128	middle
208	PC-3p-437615_4	TCGATGAACGGACACAATTTGAGG	up	2.72464	1.44606	0.012473	0.0135111	9.95929	27.1355	11.5	23.5	middle
209	PC-3p-78565_18	GTTGACGTGACTTAACCGTGACTG	up	2.80702	1.48904	0.018229	0.018615	8.22724	23.094	9.5	20	middle
210	PC-3p-53149_28	AAACGGGTCGGATGGTTAACGAGT	up	2.82353	1.4975	0.0014618	0.00135419	14.7224	41.5692	17	36	middle
211	mtr-miR399a_L+1_2ss15TC19CT	CTGCCAAAGGAGATCTGCTCAG	up	2.83333	1.5025	0.028334	0.0325969	6.9282	19.6299	8	17	middle
212	PC-3p-527636_3	CGATTTACGATGAACGATCATGAT	up	2.85714	1.51457	0.011121	0.0107951	9.09327	25.9808	10.5	22.5	middle
213	PC-5p-1364234_2	TCTATGGACTCTCTACCACCTCAT	up	3	1.58496	0.041454	0.0465947	5.19615	15.5885	6	13.5	middle
214	PC-3p-133557_11	AACCGTGACTATACAAAACAGAAG	up	3	1.58496	0.041454	0.0465947	5.19615	15.5885	6	13.5	middle
215	mdm-MIR399e-p5	GGGCAAAGTCTCTTCTGGCATG	up	3.04762	1.60768	0.0015018	0.00141948	12.1244	36.9504	14	32	middle
216	PC-5p-36055_42	GTGGGCCGTTGATCAAAAATCGTG	up	3.08148	1.62362	4.5489e-05	2.42587e-05	19.4856	60.0444	22.5	52	middle
217	PC-3p-73812_19	TTGACGTGACTTAACCATGACCGC	up	3.08333	1.62449	0.014968	0.0219045	6.9282	21.362	8	18.5	middle
218	PC-3p-105369_14	AACCACACGATGTACTATGAACGG	up	3.11111	1.63743	0.017266	0.016929	6.49519	20.2073	7.5	17.5	middle
219	PC-3p-179495_8	GACGTGACTTAACCGTGACCGCAT	up	3.14286	1.65208	0.019921	0.0258022	6.06218	19.0526	7	16.5	middle
220	PC-3p-380009_4	ATTACAAAGGCTCGGATTGTGTGC	up	3.22222	1.68806	0.026537	0.0303961	5.19615	16.7432	6	14.5	middle
221	PC-3p-368227_4	ATTCAACGGTCCGTGTTGTGTGGT	up	3.33333	1.73697	0.035365	0.0351092	4.33013	14.4338	5	12.5	middle
222	mdm-miR164a_1ss17AG	TGGAGAAGCAGGGCACGTGCC	up	3.37544	1.75507	0.00014645	0.000150585	13.7121	46.2842	15.8333	40.0833	middle
223	mdm-miR482c_L-2_1ss22CT	TTTCCTAACCCTCCCATTCT	up	3.46667	1.79355	0.028024	0.0224087	4.33013	15.0111	5	13	middle
224	PC-5p-53965_27	ACAGGCGGGGGATCAAATATGAAT	up	3.46667	1.79355	0.00014164	0.000110065	12.9904	45.0333	15	39	middle
225	ppe-miR319a_R+1_1ss7TC	TTGGACCGAAGGGAGCTCCCG	up	3.48718	1.80206	0.011703	0.016929	5.62917	19.6299	6.5	17	middle
226	PC-3p-418781_4	GTACGATGAACGGACACGATTCAC	up	3.5	1.80735	0.047095	0.0389787	3.4641	12.1244	4	10.5	middle
227	PC-3p-42139_35	GTTGACGTGGCTTAATCGTGACCG	up	3.6	1.848	0.022166	0.0225921	4.33013	15.5885	5	13.5	middle
228	PC-3p-401212_4	ATTAACAAGGAGTGTGGAAGAAGT	up	3.66667	1.87447	0.036998	0.0241471	3.4641	12.7017	4	11	middle
229	PC-3p-677525_3	GATGTGACTTAACTGTGACCGCAC	up	3.66667	1.87447	0.036998	0.0241471	3.4641	12.7017	4	11	middle
230	mdm-MIR827-p5_1	TTAGATGACCATCAACGAACA	up	3.73333	1.90046	0.017504	0.0225921	4.33013	16.1658	5	14	middle
231	mdm-MIR827-p5_2	TTTGTTGCTGGTCACCTAGT	up	3.73333	1.90046	0.017504	0.0225921	4.33013	16.1658	5	14	middle
232	gma-miR403a_R+1_1ss21GT	TTAGATTCACGCACAAACTTTT	up	3.73333	1.90046	0.017504	0.0225921	4.33013	16.1658	5	14	middle
233	PC-3p-73987_19	GACGTGGCTTAACCGTGACTGCAC	up	3.75758	1.9098	0.012122	0.019607	4.76314	17.8979	5.5	15.5	middle
234	mdm-miR827_R+1	TTAGATGACCATCAACGAACAT	up	3.77778	1.91754	0.0084253	0.00792109	5.19615	19.6299	6	17	middle
235	lus-miR398b_R+1_1ss20TC	TGTGTTCTCAGGTCACCCCCC	up	3.80392	1.92749	7.9709e-06	6.95309e-06	14.7224	56.003	17	48.5	middle
236	mdm-miR477b	ACTCTCCCTCAAGGGCTTCGAC	up	3.96491	1.98729	8.5647e-07	3.06363e-07	16.4545	65.2406	19	56.5	middle
237	ath-miR398b-3p_1ss21GC	TGTGTTCTCAGGTCACCCCTC	up	4.0186	2.00669	1.7798e-32	8.96881e-35	93.0977	374.123	107.5	324	high
238	PC-5p-210992_7	GAACACGGCCTGAAACACTAAGT	up	4.16667	2.05889	0.00080149	0.000684301	6.9282	28.8675	8	25	middle
239	vvi-MIR396a-p3	CTCAAGAAAGCTGTGGGAGG	up	4.19048	2.06711	0.025783	0.0241471	3.03109	12.7017	3.5	11	middle
240	ath-miR398b-3p	TGTGTTCTCAGGTCACCCCTG	up	4.34286	2.11864	2.5088e-07	8.06362e-08	15.1554	65.8179	17.5	57	middle
241	mdm-miR408b	ACAGGGAAGAGGTAGAGCATG	up	4.35556	2.12286	1.2807e-11	2.61059e-12	25.9808	113.161	30	98	middle
242	PC-3p-978984_2	ACCGCACAATGTACGATGAACGGC	up	4.44444	2.152	0.029134	0.0389787	2.59808	11.547	3	10	middle
243	PC-5p-326715_5	ACCCATGTGGACAATGACTGGACG	up	4.44444	2.152	0.029134	0.0389787	2.59808	11.547	3	10	middle
244	PC-3p-519499_3	TCGTGACCACACAAACAGAAGAGC	up	4.72727	2.24101	0.0017801	0.0019142	4.76314	22.5167	5.5	19.5	middle
245	mtr-miR164d_2ss17AG21TG	TGGAGAAGCAGGGCACGTGCG	up	4.98667	2.31808	2.3902e-44	1.77731e-48	86.6025	431.858	100	374	high
246	PC-3p-176422_8	CCGCACGATGTACGATGAACGGAC	up	5.06667	2.34104	0.025152	0.0248671	2.16506	10.9697	2.5	9.5	middle
247	PC-3p-161836_9	GACGTGACTTAACTGTGACCGCAT	up	5.33333	2.41504	0.00052117	0.000719005	4.76314	25.4034	5.5	22	middle
248	PC-5p-1274028_2	AGGTAATTGAAATTTGATCAAACG	up	5.33333	2.41504	0.019325	0.0146677	2.16506	11.547	2.5	10	middle
249	PC-3p-451191_4	AACCGTGACCATACAAACAAGAGG	up	5.6	2.48543	0.01484	0.0146677	2.16506	12.1244	2.5	10.5	middle
250	ppe-miR477a-5p_1ss14CT	TCCCTCAAGGGCTTCCAATATT	up	5.77778	2.53051	0.0061835	0.00902738	2.59808	15.0111	3	13	middle
251	PC-3p-440253_4	ATAAAAACACGTAGTGTACCATCC	up	5.77778	2.53051	0.0061835	0.00902738	2.59808	15.0111	3	13	middle
252	ppe-miR319a_R+1_2	TTGGACTGAAGGGAGCTCCCG	up	5.82198	2.54151	0	2.85496e-287	400.537	2331.92	462.5	2019.5	high
253	ppe-miR319a_R+1_1	TTGGACTGAAGGGAGCTCCCA	up	5.82198	2.54151	0	2.85496e-287	400.537	2331.92	462.5	2019.5	high
254	mdm-miR477a	ACTCTCCCTCAAGAGCTTCTC	up	5.88889	2.558	8.4204e-05	3.40561e-05	5.19615	30.5996	6	26.5	middle
255	PC-5p-230007_6	AGGGATCCTGCAATCATGTCCGTT	up	6.4	2.67807	0.0001261	5.01383e-05	4.33013	27.7128	5	24	middle
256	PC-5p-754706_2	TGTGCGGTCACGGTTAACTCACGC	up	7	2.80735	0.0094114	0.0146677	1.73205	12.1244	2	10.5	middle
257	mdm-miR408a	ATGCACTGCCTCTTCCCTGGC	up	7.55556	2.91754	0.00076385	0.00114788	2.59808	19.6299	3	17	middle
258	PC-3p-29944_52	GACGTGACTTAACCGTGACCACAT	up	8	3	5.1118e-05	1.32396e-05	3.4641	27.7128	4	24	middle
259	PC-3p-578657_3	AACTAGAGCTAAGTAAAATGACAC	up	9.33333	3.22239	0.0057279	0.00396949	1.29904	12.1244	1.5	10.5	middle
260	PC-3p-158476_9	CCGTGACCACACAAACAAGAGGGT	up	10.1333	3.34104	0.00016268	0.000101416	2.16506	21.9393	2.5	19	middle
261	mdm-MIR394a-p3	AGCTCTGTTGGCTTCTCTTTG	up	10.6667	3.41504	0.013606	0.0232486	0.866025	9.2376	1	8	low
262	PC-3p-3772429_1	ACGTAGTGTACCATCCCGTGTGAC	up	12	3.58496	0.0077274	0.0129544	0.866025	10.3923	1	9	middle
263	PC-3p-37996_40	GACGTGACTTAACTGTGACCACAT	up	13	3.70044	7.3848e-05	5.60479e-05	1.73205	22.5167	2	19.5	middle
264	PC-5p-1037888_2	ATCCACCAAGTCCGGAAATCTAGA	up	16	4	0.0014464	0.00120129	0.866025	13.8564	1	12	middle
265	PC-3p-7554_240	GACGTGACTTAACTGTGACCACAC	up	17.8039	4.15412	4.156e-23	3.34756e-28	7.36122	131.059	8.5	113.5	middle
Following miRNAs do not show significant difference (p-value<=0.05 and |logfoldchange|>=1).
266	mdm-miR156t	TTGACAGAAGAGAGAGAGCAC	down	0.166667	-2.58496	0.12222	0.350511	3.4641	0.57735	4	0.5	low
267	mtr-miR172d-5p_L-3	GGAGCATCATCAAGATTCACA	down	0.190476	-2.39232	0.048489	0.0580093	6.06218	1.1547	7	1	low
268	gma-miR319p_L-2R+2_1ss8CG	TTGGAGTGAAGGGAGCTCCTC	down	0.190476	-2.39232	0.16297	0.350511	3.03109	0.57735	3.5	0.5	low
269	ptc-MIR166i-p5_2ss16TA21GA	GGAATGTTGTTTGGTACAAGA	down	0.222222	-2.16993	0.081724	0.107646	5.19615	1.1547	6	1	low
270	cca-miR6113_L+1R-1_1ss13AG	CTCTGAAACTCAGGAACACGTT	down	0.222222	-2.16993	0.081724	0.107646	5.19615	1.1547	6	1	low
271	mdm-miR396b_R+4	TTCCACAGCTTTCTTGAACTGTAGC	down	0.257452	-1.95762	0.65843	1	0.373759	0.096225	0.43158	0.0833333	low
272	ppe-MIR393a-p3	ATCATGCTATCCCTTTGGAT	down	0.266667	-1.90689	0.13806	0.196436	4.33013	1.1547	5	1	low
273	han-MIR3630-p5_2ss17TC19TC	CAGACAGGGACATCTGCACTC	down	0.266667	-1.90689	0.29432	0.606099	2.16506	0.57735	2.5	0.5	low
274	mdm-miR156a	TGACAGAAGAGAGTGAGCAC	down	0.27894	-1.84197	0.13385	0.107646	4.59956	1.283	5.31111	1.11111	low
275	gma-MIR4377-p5_2ss10GC18AG_2	TTCTGTTAACTGATGACGTGGC	down	0.280702	-1.83289	0.045573	0.0546835	8.22724	2.3094	9.5	2	low
276	gma-MIR4377-p5_2ss10GC18AG_1	TTCTGTTAACTGATGACGTGG	down	0.280702	-1.83289	0.045573	0.0546835	8.22724	2.3094	9.5	2	low
277	mdm-MIR156k-p3	GCTCATGTCTCTTTCTGTCAGC	down	0.296296	-1.75489	0.27316	0.350511	2.59808	0.7698	3	0.666667	low
278	mdm-MIR156f-p3	GCTCATGTCTCTTTCTGTCAGC	down	0.296296	-1.75489	0.27316	0.350511	2.59808	0.7698	3	0.666667	low
279	mdm-MIR156n-p3	GCTCATGTCTCTTTCTGTCAGC	down	0.296296	-1.75489	0.27316	0.350511	2.59808	0.7698	3	0.666667	low
280	gma-MIR5033-p5_2ss15TA21AT	GTGTTAGATGATGTATGGAAT	down	0.307692	-1.70044	0.1133	0.160751	5.62917	1.73205	6.5	1.5	low
281	mdm-miR535b	TGACAAGGAGAGAGAGCACGC	down	0.355556	-1.49185	0.026265	0.0558794	12.9904	4.6188	15	4	middle
282	ppe-miR159_R-3_1ss6AG	TTTGGGTTGAAGGGAGCT	down	0.355556	-1.49185	0.026265	0.0558794	12.9904	4.6188	15	4	middle
283	PC-3p-396736_4	GATGAATAGTTAAGATGTGAGAAT	down	0.355556	-1.49185	0.026265	0.0558794	12.9904	4.6188	15	4	middle
284	PC-5p-598115_3	TCTGTTTATCGTATATCGTGTGGT	down	0.358974	-1.47805	0.039697	0.0670241	11.2583	4.04145	13	3.5	middle
285	PC-3p-1489120_2	ATCAAATTTCAAGGATCTGGA	down	0.358974	-1.47805	0.039697	0.0670241	11.2583	4.04145	13	3.5	middle
286	PC-5p-381345_4	GAAATTTGATCAAACGACTAAAGC	down	0.367816	-1.44294	0.032364	0.0558794	12.5574	4.6188	14.5	4	middle
287	vvi-MIR3623-p3_2ss13GA20CA	AAGTTCATCCAAACACCATA	down	0.37037	-1.43296	0.093243	0.130281	7.79423	2.88675	9	2.5	low
288	vvi-MIR3623-p5_2ss13GA20CA	AAGTTCATCCAAACACCATA	down	0.37037	-1.43296	0.093243	0.130281	7.79423	2.88675	9	2.5	low
289	PC-3p-425183_4	AACCTTGATCGCATAAATAGAATG	down	0.373333	-1.42146	0.04905	0.0670241	10.8253	4.04145	12.5	3.5	middle
290	PC-5p-416251_4	CCTTAAATCGTATCTGTTCATCGT	down	0.373333	-1.42146	0.04905	0.0670241	10.8253	4.04145	12.5	3.5	middle
291	PC-3p-1234902_2	AAAATGTTGACGTGGCTTAATCTT	down	0.373333	-1.42146	0.04905	0.0670241	10.8253	4.04145	12.5	3.5	middle
292	PC-3p-417391_4	GTTGACGTGACTTAACCATAATCA	down	0.373333	-1.42146	0.04905	0.0670241	10.8253	4.04145	12.5	3.5	middle
293	PC-3p-227885_7	AAAATATTAACGTGGCTTAACTGC	down	0.380952	-1.39232	0.039807	0.0861433	12.1244	4.6188	14	4	middle
294	mdm-miR828a_R+2	TCTTGCTCAAATGAGTATTCCAGC	down	0.380952	-1.39232	0.30401	0.350511	3.03109	1.1547	3.5	1	low
295	mtr-MIR2602a-p3_2ss9CA17TA	CACTAATTAGATGACGAGGCA	down	0.380952	-1.39232	0.14605	0.160751	6.06218	2.3094	7	2	low
296	PC-3p-465456_4	CGATATATTATGAACGGACATGAT	down	0.387097	-1.36923	0.032342	0.0558794	13.4234	5.19615	15.5	4.5	middle
297	PC-3p-612453_3	CTGCATGATATACGATGAACAGAC	down	0.388889	-1.36257	0.060488	0.105719	10.3923	4.04145	12	3.5	middle
298	mtr-MIR2592ay-p3_2ss6AG17CG	GAGTCGGGTTGTTTGGGA	down	0.392157	-1.3505	0.1162	0.207673	7.36122	2.88675	8.5	2.5	low
299	mtr-MIR2592ay-p5_2ss6AG17CG	GAGTCGGGTTGTTTGGGA	down	0.392157	-1.3505	0.1162	0.207673	7.36122	2.88675	8.5	2.5	low
300	PC-3p-283531_5	GTAACTGTTAGATTAAATTTCAAC	down	0.395062	-1.33985	0.048867	0.0861433	11.6913	4.6188	13.5	4	middle
301	PC-3p-654718_3	AATTGTAGTTATTGGATCAAAAT	down	0.4	-1.32193	0.039554	0.0558794	12.9904	5.19615	15	4.5	middle
302	mdm-miR3627a_R-1	TCGCAGGAGAGATGGCACT	down	0.405797	-1.30117	0.14523	0.207673	6.63953	2.6943	7.66667	2.33333	low
303	PC-5p-269390_6	ATGAGATTTTTAGAGTGCGACTAA	down	0.413793	-1.27302	0.048278	0.0558794	12.5574	5.19615	14.5	4.5	middle
304	ath-miR8175_L+3R-1	TTCGATCCCCGGCAACGGCGCC	down	0.421053	-1.24793	0.11459	0.130281	8.22724	3.4641	9.5	3	low
305	gma-miR6300_R+5_2	GTCGTTGTAGTATAGTGGTAAGT	down	0.426667	-1.22882	0.073173	0.130743	10.8253	4.6188	12.5	4	middle
306	gma-miR6300_R+5_1	GTCGTTGTAGTATAGTGGTAAGC	down	0.426667	-1.22882	0.073173	0.130743	10.8253	4.6188	12.5	4	middle
307	mdm-MIR156u-p3	GCTTTCTCTTCTTCTGTCATC	down	0.444444	-1.16993	0.39546	0.350511	2.59808	1.1547	3	1	low
308	htu-MIR171a-p3_2ss1GC18TC	CAACGTTGCTTTTTGATC	down	0.444444	-1.16993	0.39546	0.350511	2.59808	1.1547	3	1	low
309	mtr-miR5234_1ss17AC	TTTTGTTGTGGATGGCCGAAG	down	0.444444	-1.16993	0.22947	0.267106	5.19615	2.3094	6	2	low
310	PC-5p-551217_3	AACTTGTCACAATGTGGAACGATG	down	0.444444	-1.16993	0.057418	0.0703924	12.9904	5.7735	15	5	middle
311	PC-3p-453072_4	ATGATATGGATTCTCTGATTTGGT	down	0.444444	-1.16993	0.089223	0.194964	10.3923	4.6188	12	4	middle
312	PC-3p-99260_14	ATCTATAAATTTAGTTTCTCTAGC	down	0.444444	-1.16993	0.089223	0.194964	10.3923	4.6188	12	4	middle
313	PC-3p-1112636_2	AATTTATATAGGGACACGTGGTGT	down	0.444444	-1.16993	0.089223	0.194964	10.3923	4.6188	12	4	middle
314	PC-3p-577738_3	ACGTGTTAGATGATTAGATGTATG	down	0.444444	-1.16993	0.089223	0.194964	10.3923	4.6188	12	4	middle
315	PC-5p-97244_15	ATTTGGCTTTAATGAAATTCTGTG	down	0.444444	-1.16993	0.089223	0.194964	10.3923	4.6188	12	4	middle
316	PC-5p-163603_9	TTTGACTTTAATGAAATTGTGTGC	down	0.444444	-1.16993	0.089223	0.194964	10.3923	4.6188	12	4	middle
317	PC-5p-1473493_2	ACTAAATTTGTAGACAAAATGTTG	down	0.444444	-1.16993	0.089223	0.194964	10.3923	4.6188	12	4	middle
318	gma-MIR6300-p3_1ss21CT	ATAGTGGTAAGTATTCCCGCT	down	0.444444	-1.16993	0.298	0.431569	3.89711	1.73205	4.5	1.5	low
319	aly-miR158a-3p_R-1	TCCCAAATGTAGACAAAGC	down	0.444444	-1.16993	0.54793	1	1.29904	0.57735	1.5	0.5	low
320	PC-5p-569728_3	AAATCGTGTCTGTTCATTGTACA	down	0.444444	-1.16993	0.071451	0.0861433	11.6913	5.19615	13.5	4.5	middle
321	mdm-MIR167g-p3	AGATCATGTGGTAGCTTCACC	down	0.454545	-1.1375	0.19226	0.323261	6.35085	2.88675	7.33333	2.5	low
322	mdm-MIR167c-p3	AGATCATGTGGTAGCTTCACC	down	0.454545	-1.1375	0.19226	0.323261	6.35085	2.88675	7.33333	2.5	low
323	mdm-MIR167d-p3	AGATCATGTGGTAGCTTCACC	down	0.454545	-1.1375	0.19226	0.323261	6.35085	2.88675	7.33333	2.5	low
324	hbr-miR6173_R-2	AGCCGTAAACGATGGATA	down	0.45614	-1.13245	0.036382	0.0665424	16.4545	7.50555	19	6.5	middle
325	PC-5p-350520_4	AAGTTCGGAGATCTGGACCGTTGA	down	0.458333	-1.12553	0.055815	0.0460152	13.8564	6.35085	16	5.5	middle
326	PC-5p-138019_10	ATCACTGTTAGATGAGTTTGAATT	down	0.470588	-1.08746	0.054061	0.0560879	14.7224	6.9282	17	6	middle
327	gma-miR171k-5p	CGATGTTGGTGAGGTTCAATC	down	0.47619	-1.07039	0.083703	0.154813	12.1244	5.7735	14	5	middle
328	PC-3p-169328_9	CCGTGATCACACAAACAAGAGAGC	down	0.47619	-1.07039	0.083703	0.154813	12.1244	5.7735	14	5	middle
329	PC-3p-240773_6	AGTATAGATTGAGAATTTTAGAGT	down	0.47619	-1.07039	0.083703	0.154813	12.1244	5.7735	14	5	middle
330	PC-5p-199459_7	CAAACTGTTGAAATTTGATTCAAC	down	0.481481	-1.05445	0.05221	0.0665424	15.5885	7.50555	18	6.5	middle
331	PC-3p-519744_3	CTATGTATGATGAACGGGTGAGAT	down	0.481481	-1.05445	0.05221	0.0665424	15.5885	7.50555	18	6.5	middle
332	stu-miR3627-5p_R-2	TCGCAGGAGAGATGGCACTT	down	0.484848	-1.04439	0.28633	0.267106	4.76314	2.3094	5.5	2	low
333	PC-5p-455636_4	TCTACTAAATTAGGGAATACGTGT	down	0.484848	-1.04439	0.064785	0.0836058	14.2894	6.9282	16.5	6	middle
334	ath-MIR159c-p5_1ss8TC	TTTGGATCGAAGGGAGCTCC	down	0.487805	-1.03562	0.040685	0.0533636	17.7535	8.66025	20.5	7.5	middle
335	PC-3p-456614_4	ATTGTTGGATTAAATTTGAACGGT	down	0.488889	-1.03242	0.080622	0.0703926	12.9904	6.35085	15	5.5	middle
336	PC-3p-411036_4	AACTGTTGGATAAAAAATGAATGG	down	0.491228	-1.02554	0.050303	0.0665424	16.4545	8.0829	19	7	middle
337	PC-3p-75507_19	ATTTCAAGGGCCCGAATTGTGTGG	down	0.5	-1	0.12623	0.194964	10.3923	5.19615	12	4.5	middle
338	PC-3p-160300_9	ATTTCAAGGGTCCGGATTGTTTGA	down	0.5	-1	0.12623	0.194964	10.3923	5.19615	12	4.5	middle
339	PC-3p-463564_4	GTACGATGAACGGAAATAATTACG	down	0.5	-1	0.12623	0.194964	10.3923	5.19615	12	4.5	middle
340	mtr-miR172d-5p_L-4R+1_1ss5GC	CAGCATCATCAAGATTCACAA	down	0.5	-1	0.21184	0.207673	6.9282	3.4641	8	3	low
341	ath-miR8175_L+4	GTTCGATCCCCGGCAACGGCGCCA	down	0.5	-1	0.37733	0.672685	3.4641	1.73205	4	1.5	low
342	PC-3p-497710_3	ACGATGTACGATGAACGATTAAGA	down	0.5	-1	0.048371	0.0772603	17.3205	8.66025	20	7.5	middle
343	PC-3p-99721_14	AGTATATAATGAGAATTTTGGAGT		0.5	-1	0.077449	0.0836058	13.8564	6.9282	16	6	middle
344	PC-5p-115829_12	AAGAATCGAACCTAAAACCTCTTA		0.5	-1	0.077449	0.0836058	13.8564	6.9282	16	6	middle
345	mdm-MIR2118c-p5	GGACTTAGTTGCTCGGTGAGA		0.502618	-0.992466	1.7728e-05	2.10731e-05	82.7054	41.5692	95.5	36	middle
346	mdm-MIR166c-p5	GGAATGTTGTCTGGTTCGAGA		0.503145	-0.990955	0.023925	0.0407218	22.9497	11.547	26.5	10	middle
347	PC-3p-305772_5	AAAGTATGAGGTGACAGAAAAACT		0.503145	-0.990955	0.023925	0.0407218	22.9497	11.547	26.5	10	middle
348	PC-5p-76398_19	TGGACTATTGAAATTTGATTCAAT		0.503704	-0.989353	0.037652	0.0620125	19.4856	9.81495	22.5	8.5	middle
349	vvi-miR319b_R+2	TTGGACTGAAGGGAGCTCCCTTC		0.503876	-0.988859	9.1603e-09	8.74225e-09	148.956	75.0555	172	65	middle
350	PC-3p-166753_9	AACGTGACTTAACCGTGATCATAC		0.504505	-0.987061	0.059857	0.0665424	16.0215	8.0829	18.5	7	middle
351	PC-5p-240608_6	CGGACTTTTGAAATTTCATCCAAC		0.504505	-0.987061	0.059857	0.0665424	16.0215	8.0829	18.5	7	middle
352	PC-5p-594317_3	GCTCTTCTGTTTTGTGTGGTCACG		0.505747	-0.983512	0.096526	0.0703926	12.5574	6.35085	14.5	5.5	middle
353	gma-MIR6300-p5_1ss25CT	TAGTATAGTGGTAAGTATTCCCGCT		0.507937	-0.97728	0.1591	0.284967	9.09327	4.6188	10.5	4	low
354	gma-MIR6300-p3_1ss25CT	TAGTATAGTGGTAAGTATTCCCGCT		0.507937	-0.97728	0.1591	0.284967	9.09327	4.6188	10.5	4	low
355	PC-3p-71080_20	ATTGACGTGGCTTAACCGTGACAG		0.509804	-0.971986	0.074248	0.0969565	14.7224	7.50555	17	6.5	middle
356	PC-3p-186171_8	CCGCACAATATACGATGAACGATC		0.509804	-0.971986	0.0019887	0.0030846	44.1673	22.5167	51	19.5	middle
357	gra-MIR7492m-p3_2ss9AT20TG	GCCACTAATGAACATGACAGT		0.51153	-0.967108	0.00011951	0.000110821	68.849	35.2184	79.5	30.5	middle
358	hbr-MIR6173-p3_1ss3CT	AGTGCTGTAGCTAACGCGTT		0.515873	-0.954912	8.8423e-05	0.000122437	72.7461	37.5278	84	32.5	middle
359	PC-3p-702419_3	AATTTCAAGGGTCCGGATCACTTG		0.516129	-0.954196	0.092354	0.122671	13.4234	6.9282	15.5	6	middle
360	PC-3p-225227_7	GATAAACGGACACGATTTGAGAAT		0.516129	-0.954196	0.092354	0.122671	13.4234	6.9282	15.5	6	middle
361	PC-5p-715547_3	AGATCAAGTGATTCGGACCTTTGA		0.517007	-0.951745	0.034656	0.050101	21.2176	10.9697	24.5	9.5	middle
362	gma-miR166a-5p_1ss21GA	GGAATGTTGTCTGGCTCGAGA		0.517711	-0.949781	3.2041e-16	3.3608e-16	317.831	164.545	367	142.5	high
363	PC-3p-288222_5	ATTGACGTGACTTAATCATGACCG		0.522876	-0.93546	0.033197	0.0573781	22.0836	11.547	25.5	10	middle
364	PC-3p-230198_6	AACTGATCACACGATATACAATGA		0.52381	-0.932886	0.11525	0.154813	12.1244	6.35085	14	5.5	middle
365	PC-5p-1272915_2	ACCCTCTTGACCGTTAGATTTGGA		0.52381	-0.932886	0.11525	0.154813	12.1244	6.35085	14	5.5	middle
366	PC-3p-248176_6	TGATGTACGATGAACGATTGTGAC		0.525253	-0.928917	0.088216	0.139117	14.2894	7.50555	16.5	6.5	middle
367	PC-3p-157792_9	ATATGATGAACGAACACGATTGAT		0.525253	-0.928917	0.088216	0.139117	14.2894	7.50555	16.5	6.5	middle
368	PC-5p-80682_18	TGAAATTTGATCTAACGACTACA		0.528302	-0.920566	0.031773	0.0407218	22.9497	12.1244	26.5	10.5	middle
369	ppe-miR1511-3p_L+2R-2	TAACCTGGCTCTGATACCATA		0.533333	-0.906891	0.35593	0.43157	4.33013	2.3094	5	2	low
370	gma-MIR5368-p5_2ss19CT20CT	TAGAATTCTAACCTTGTGTT		0.533333	-0.906891	0.51391	0.606099	2.16506	1.1547	2.5	1	low
371	hbr-MIR6483-p3	ACCTAATTTTATTGTAGAAA		0.533333	-0.906891	0.35593	0.43157	4.33013	2.3094	5	2	low
372	PC-5p-339117_5	TCGTGTCTGTTCATCTTATATCAT		0.533333	-0.906891	0.14439	0.223674	10.8253	5.7735	12.5	5	middle
373	PC-3p-538491_3	AACCGTAACCACATAAACAAGAGG		0.533333	-0.906891	0.14439	0.223674	10.8253	5.7735	12.5	5	middle
374	PC-3p-240175_6	ATAACATGTTGACGTGACTTAATC		0.533333	-0.906891	0.14439	0.223674	10.8253	5.7735	12.5	5	middle
375	PC-5p-823065_2	TAGATGTGTTTGAATTTTGAGATT		0.533333	-0.906891	0.14439	0.223674	10.8253	5.7735	12.5	5	middle
376	PC-3p-870176_2	GATAAATGGACACAATTTGAGAAT		0.533333	-0.906891	0.14439	0.223674	10.8253	5.7735	12.5	5	middle
377	PC-3p-63240_23	TTAGAGACGTGACACAAATGTAGT		0.533333	-0.906891	0.0035078	0.00431285	43.3013	23.094	50	20	middle
378	PC-3p-649334_3	TGACGTGATTTAACTGTGACCATT		0.533333	-0.906891	0.14439	0.223674	10.8253	5.7735	12.5	5	middle
379	PC-5p-95852_15	TAGTCTTTTTGTTCGGACATCAGG		0.533333	-0.906891	0.038994	0.0573781	21.6506	11.547	25	10	middle
380	PC-3p-198612_7	GTAGACGTTGGATCAAATTTCAAT		0.533333	-0.906891	0.064846	0.0772604	17.3205	9.2376	20	8	middle
381	PC-3p-212013_7	ATTTCAAGGACCCAGATTGTTTGA		0.533333	-0.906891	0.10983	0.122671	12.9904	6.9282	15	6	middle
382	PC-3p-172160_8	AATAAAAATAGGCGTGTAGATAGC		0.533333	-0.906891	0.10983	0.122671	12.9904	6.9282	15	6	middle
383	ath-MIR858b-p5	TTCGTTGTCTGTTCGACCTTG		0.536797	-0.897553	1.0546e-05	1.56641e-05	100.026	53.6936	115.5	46.5	middle
384	ppe-miR858_1ss1CT	TTCGTTGTCTGTTCGACCTTG		0.536797	-0.897553	1.0546e-05	1.56641e-05	100.026	53.6936	115.5	46.5	middle
385	PC-5p-136691_10	AATCGTGTCTGTTCATTGTACATC		0.536797	-0.897553	0.010975	0.0163791	33.342	17.8979	38.5	15.5	middle
386	gma-MIR6300-p5_1ss23CT	GTATAGTGGTAAGTATTCCCGCT		0.538012	-0.894291	0.029043	0.0332837	24.6817	13.2791	28.5	11.5	middle
387	PC-3p-75464_19	CAATTGATTAGGTGTATGGTGAGC		0.539683	-0.889817	0.061856	0.0881436	18.1865	9.81495	21	8.5	middle
388	mdm-MIR7121d-p3	AGGGTGGTTACCAATGGGATG		0.541507	-0.884948	9.4568e-16	1.15572e-15	339.049	183.597	391.5	159	high
389	PC-5p-332846_5	GATTTGGCTTTAATAAAATTCTGT		0.54321	-0.880418	0.13721	0.154813	11.6913	6.35085	13.5	5.5	middle
390	PC-3p-15982_106	AAAATATTGACGTGGCTTAACTGC		0.545455	-0.874469	0.0010716	0.00124458	57.1577	31.1769	66	27	middle
391	PC-3p-90636_16	AAGATATTGACGTGGCTTAACAGT		0.546099	-0.872765	9.679e-05	0.000102692	81.4064	44.456	94	38.5	middle
392	PC-3p-171148_8	AATGACGTAGCTTAACCGTGACCG		0.546448	-0.871844	0.026488	0.0269297	26.4138	14.4338	30.5	12.5	middle
393	PC-3p-420633_4	ATTTCAAAGGTCTGGATTGTTTGA		0.547009	-0.870365	0.076364	0.0772604	16.8875	9.2376	19.5	8	middle
394	PC-5p-110721_13	AAATGATCCGAACTATTGAAATTT		0.54902	-0.86507	0.019792	0.0246888	29.4449	16.1658	34	14	middle
395	gma-MIR5368-p3_1ss19CT_2	TAGAATTCTAACCTTGTGTCAG		0.550725	-0.860597	0.056167	0.0708975	19.9186	10.9697	23	9.5	middle
396	gma-MIR5368-p3_1ss19CT_1	TAGAATTCTAACCTTGTGTC		0.550725	-0.860597	0.056167	0.0708975	19.9186	10.9697	23	9.5	middle
397	PC-5p-395927_4	TTTGTCCGTTCATCGTAAATTGTG		0.555556	-0.847997	0.17211	0.316961	10.3923	5.7735	12	5	middle
398	PC-3p-98764_14	ATCAAAACTTGAACACATATCCGC		0.555556	-0.847997	0.17211	0.316961	10.3923	5.7735	12	5	middle
399	ppe-miR159_R-3_1ss11AG	TTTGGATTGAGGGGAGCT		0.555556	-0.847997	0.33429	0.489	5.19615	2.88675	6	2.5	low
400	PC-5p-286313_5	GTCTGTTCATCGTACATTGTGATC		0.555556	-0.847997	0.09446	0.110324	15.5885	8.66025	18	7.5	middle
401	PC-3p-444478_4	GTTTGTAACCGTTGAATTTTCATC		0.555556	-0.847997	0.09446	0.110324	15.5885	8.66025	18	7.5	middle
402	PC-3p-22990_70	TTGACGTGTCTTAACTGTGATCAC		0.556291	-0.846087	0.00062677	0.000653211	65.3849	36.3731	75.5	31.5	middle
403	PC-3p-717553_3	GATGTACGATAAAACGGATGTGAT		0.55814	-0.841302	0.069107	0.0620126	18.6195	10.3923	21.5	9	middle
404	mtr-miR166g-5p_1ss11CT	GGAATGTTGTTTGGCTCGAGG		0.558856	-0.839452	9.4628e-12	1.11021e-11	262.406	146.647	303	127	high
405	PC-5p-954540_2	TCAGTGATCGTGATCGTTTATCGT		0.55914	-0.838719	0.12354	0.196309	13.4234	7.50555	15.5	6.5	middle
406	PC-3p-826938_2	ATATGATGAACGGACATGATTCAC		0.55914	-0.838719	0.029403	0.0305198	26.8468	15.0111	31	13	middle
407	PC-3p-111961_13	ATTGACGTAGCTTAACCGTGACT		0.560386	-0.835506	0.021927	0.0278179	29.8779	16.7432	34.5	14.5	middle
408	mdm-MIR7120a-p3	CAGTCTGACAATATAACGTGC		0.56104	-0.833824	0	1.10554e-208	5351.17	3002.22	6179	2600	high
409	mtr-miR156h-3p_2ss6TC10TG	GCTCTCTATGCTTCTGTCATC		0.561404	-0.83289	0.089708	0.110324	16.4545	9.2376	19	8	middle
410	PC-5p-211946_7	AAACTTGATCTAACGACTGCAATT		0.561404	-0.83289	0.037679	0.0379076	24.6817	13.8564	28.5	12	middle
411	PC-5p-284623_5	ATCTAATTCGAGATCCGGATCGTT		0.562963	-0.828888	0.065696	0.0991119	19.4856	10.9697	22.5	9.5	middle
412	PC-5p-117165_12	TATGGACCGTTGGATTTTTATC		0.564103	-0.825971	0.16284	0.223674	11.2583	6.35085	13	5.5	middle
413	PC-3p-301095_5	AAGTGTCAATTGATTAGATGTATG		0.564103	-0.825971	0.16284	0.223674	11.2583	6.35085	13	5.5	middle
414	PC-3p-151135_10	ACGATAAACGGACACAATTTGAGG		0.564103	-0.825971	0.16284	0.223674	11.2583	6.35085	13	5.5	middle
415	PC-3p-1000137_2	AATATACAATGAATGATCGTGATC		0.564103	-0.825971	0.16284	0.223674	11.2583	6.35085	13	5.5	middle
416	PC-3p-191080_8	TGTGATCACACGATCTTTGATGAA		0.564103	-0.825971	0.16284	0.223674	11.2583	6.35085	13	5.5	middle
417	PC-3p-172333_8	TCGCACGATATACGATGAATAG		0.565657	-0.822002	0.11711	0.139117	14.2894	8.0829	16.5	7	middle
418	PC-3p-427474_4	GGTAAAAATGGATGTGTGAATAGC		0.565657	-0.822002	0.11711	0.139117	14.2894	8.0829	16.5	7	middle
419	PC-3p-76020_19	AAAATGTTGACGTGGCTTAACTGG		0.565657	-0.822002	0.026682	0.0246888	28.5788	16.1658	33	14	middle
420	PC-3p-102462_14	GATGACTAAACGATCTTTGATTGA		0.569892	-0.811238	0.0026117	0.00317918	53.6936	30.5996	62	26.5	middle
421	PC-3p-341780_5	CTGCACGATATATGATGAACGAAT		0.571429	-0.807355	0.05931	0.0799538	21.2176	12.1244	24.5	10.5	middle
422	PC-5p-329223_5	CAAATGATCCGGATCTTTAAAAT		0.571429	-0.807355	0.15399	0.17691	12.1244	6.9282	14	6	middle
423	PC-3p-356146_4	TTTAACGGTCCGGATCAAATGATC		0.571429	-0.807355	0.15399	0.17691	12.1244	6.9282	14	6	middle
424	PC-3p-563024_3	AATATACAATGAACGGATGAGATG		0.571429	-0.807355	0.15399	0.17691	12.1244	6.9282	14	6	middle
425	PC-5p-118256_12	TGTCATAATATATGTGGAGGGACAT		0.571429	-0.807355	0.15399	0.17691	12.1244	6.9282	14	6	middle
426	PC-5p-73370_20	CTCGAATGTAGTGCGTCCATCGTT		0.571429	-0.807355	0.000162	0.000166196	84.8705	48.4974	98	42	middle
427	mtr-MIR2652b-p3_2ss10CG20TC	GCATAAATCGAGAAATGGTC		0.571429	-0.807355	0.47598	0.672685	3.03109	1.73205	3.5	1.5	low
428	mtr-MIR2652b-p5_2ss10CG20TC	GCATAAATCGAGAAATGGTC		0.571429	-0.807355	0.47598	0.672685	3.03109	1.73205	3.5	1.5	low
429	mdm-MIR2118a-p5	GGACTTAGTAGCTCGGTGAGA		0.574551	-0.799493	3.2009e-08	2.72587e-08	184.896	106.232	213.5	92	middle
430	ppe-miR159_L-1_1ss20TC	TTGGATTGAAGGGAGCTCCA		0.577778	-0.791413	0.14556	0.196309	12.9904	7.50555	15	6.5	middle
431	PC-3p-147976_10	GATGTATGATGAACGAACGTGATT		0.577778	-0.791413	0.14556	0.196309	12.9904	7.50555	15	6.5	middle
432	PC-5p-205883_7	AATCGTGTCTGTTTATTGTACATC		0.577778	-0.791413	0.14556	0.196309	12.9904	7.50555	15	6.5	middle
433	PC-5p-583978_3	GGCAGACTAAATTTGTAGACTAAA		0.57971	-0.786596	0.072722	0.1101	19.9186	11.547	23	10	middle
434	PC-3p-28995_54	GTAGCTGTTAGATCAAATTTCAAC		0.584127	-0.775646	0.0072504	0.0126692	45.4663	26.5581	52.5	23	middle
435	PC-3p-99975_14	GACGTGATTTAACTTTGACCACA		0.584127	-0.775646	0.0072504	0.0126692	45.4663	26.5581	52.5	23	middle
436	PC-3p-434228_4	GATGAACGACTAAGATGTGAGGAT		0.585366	-0.77259	0.094275	0.0881437	17.7535	10.3923	20.5	9	middle
437	PC-3p-345468_5	AAAAGATGTGTAAGAAGTAAAATG		0.586667	-0.769387	0.19263	0.223674	10.8253	6.35085	12.5	5.5	middle
438	PC-5p-587862_3	GACTTTAATGAAATTGTGTGGTTG		0.586667	-0.769387	0.19263	0.223674	10.8253	6.35085	12.5	5.5	middle
439	PC-3p-1170977_2	TGGATAAAATTTGAACGGCCCGA		0.586667	-0.769387	0.19263	0.223674	10.8253	6.35085	12.5	5.5	middle
440	PC-5p-659877_3	AAAACAATCTGAACCCTTGAAATT		0.586667	-0.769387	0.065402	0.0891262	21.6506	12.7017	25	11	middle
441	PC-3p-86011_17	AATGTTGACGTAGCTTAACCGTGT		0.588235	-0.765535	0.13	0.155207	14.7224	8.66025	17	7.5	middle
442	PC-3p-91451_16	AGGAATATAAAATGTTGACGTAGC		0.588235	-0.765535	0.032253	0.038229	29.4449	17.3205	34	15	middle
443	PC-3p-223326_7	AGTAAAAATGAGTGTGTAGATAGT		0.589147	-0.7633	0.089266	0.0991119	18.6195	10.9697	21.5	9.5	middle
444	PC-3p-64378_22	ATTTGACGTGGCTTAACCGTGACC		0.590909	-0.758992	0.015459	0.0208813	38.1051	22.5167	44	19.5	middle
445	gma-MIR6300-p3	GTATAGTGGTAAGTATTCCCGCC		0.591195	-0.758294	0.0079099	0.00944863	45.8993	27.1355	53	23.5	middle
446	gma-MIR4388-p3_2ss4TC22TG	TTTCAAATCTTAGGGACCAAAGTG		0.592593	-0.754888	0.44044	0.43157	3.89711	2.3094	4.5	2	low
447	PC-3p-330243_5	AACGTGACTTAACCGTAACTGCAC		0.592593	-0.754888	0.12285	0.110324	15.5885	9.2376	18	8	middle
448	PC-5p-194081_8	CTGTTTGTGTGATCACGGTTAAGT		0.592593	-0.754888	0.18148	0.17691	11.6913	6.9282	13.5	6	middle
449	PC-3p-119628_12	ACGTGACTTAACCGTGATCGCACA		0.592593	-0.754888	0.18148	0.17691	11.6913	6.9282	13.5	6	middle
450	mdm-miR172l	GGAATCTTGATGATGCTGCAG		0.596965	-0.744283	0.023555	0.0283012	34.2369	20.4382	39.5333	17.7	middle
451	PC-3p-452257_4	GAATGGATACGATTTGAGAATCTC		0.597701	-0.742504	0.17099	0.196309	12.5574	7.50555	14.5	6.5	middle
452	PC-5p-257966_6	CGTGCCGTTGAAATTTGATCCAAC		0.597701	-0.742504	0.17099	0.196309	12.5574	7.50555	14.5	6.5	middle
453	PC-3p-533475_3	TAAGAAGACGTATGTGAATAACAC		0.6	-0.736966	0.10971	0.123616	17.3205	10.3923	20	9	middle
454	PC-3p-334668_5	AATATACGATAAACGGACATGATT		0.6	-0.736966	0.10971	0.123616	17.3205	10.3923	20	9	middle
455	PC-3p-58240_25	ATTGACGTGGCTTAACCCTGACCA		0.6	-0.736966	0.10971	0.123616	17.3205	10.3923	20	9	middle
456	PC-5p-337910_5	CCTGTTTATCACTGTTAGATGAGT		0.6	-0.736966	0.10971	0.123616	17.3205	10.3923	20	9	middle
457	PC-3p-356170_4	ACGATATACGATGAACGATCATGA		0.601307	-0.733826	0.071739	0.0891262	22.0836	13.2791	25.5	11.5	middle
458	PC-3p-59262_25	ATAAAATGTTGGCGTGGCTTAACT		0.601307	-0.733826	0.071739	0.0891262	22.0836	13.2791	25.5	11.5	middle
459	PC-3p-305448_5	AACCGATCGCATGATATACGATG		0.603175	-0.729352	0.10368	0.136762	18.1865	10.9697	21	9.5	middle
460	mdm-MIR168b-p5	TGGTGCAGGTCGGGAACCGCT		0.60519	-0.724541	1.6398e-24	1.65028e-24	723.131	437.632	835	379	high
461	mdm-miR399a	TGCCAAAGGAGAATTGCCCTG		0.605835	-0.723003	0.00084024	0.000855889	77.5093	46.9578	89.5	40.6667	middle
462	PC-5p-60949_24	TTTTGAAATGTCATATGAACGTGT		0.606061	-0.722466	0.097999	0.149714	19.0526	11.547	22	10	middle
463	PC-5p-133981_11	ATCTGTATCGTTGAAATTTGATCC		0.606061	-0.722466	0.097999	0.149714	19.0526	11.547	22	10	middle
464	PC-5p-117463_12	TCCGTGCTATTAAAATTTGAT		0.607595	-0.718818	0.027149	0.0418312	34.208	20.7846	39.5	18	middle
465	PC-5p-117229_12	TGGACTGTTGAAATTTGATCAAAC		0.607595	-0.718818	0.027149	0.0418312	34.208	20.7846	39.5	18	middle
466	PC-5p-99538_14	AATGAATCCGGACTATTGAAATTT		0.608696	-0.716207	0.092638	0.1101	19.9186	12.1244	23	10.5	middle
467	PC-3p-243257_6	AATATAAAATATTGACGTGACTC		0.608696	-0.716207	0.092638	0.1101	19.9186	12.1244	23	10.5	middle
468	PC-5p-536498_3	GTTGAAATTTGATCTAATGGCTAT		0.609524	-0.714246	0.14317	0.155207	15.1554	9.2376	17.5	8	middle
469	PC-3p-55777_26	AACGTGGCTTAACCGTGATCACAC		0.611111	-0.710493	0.22707	0.316961	10.3923	6.35085	12	5.5	middle
470	PC-5p-1165581_2	GAAAAAACTCTGTTAAATAAAGAC		0.611111	-0.710493	0.087581	0.121057	20.7846	12.7017	24	11	middle
471	PC-5p-97527_15	TCCGGACCATTGAAATTTGATCT		0.613333	-0.705257	0.08281	0.0891262	21.6506	13.2791	25	11.5	middle
472	mdm-miR482a-5p_L-1	GGAATGGGCTGTTTGGGAAGA		0.615272	-0.700704	0	0	15738.3	9683.32	18173	8386	high
473	PC-3p-689464_3	CGTGACTACACAAAACAGGAGAGC		0.615385	-0.70044	0.21316	0.345471	11.2583	6.9282	13	6	middle
474	PC-3p-155294_9	ATGTGATTGTGAACTCGTTTCATG		0.615385	-0.70044	0.12733	0.123616	16.8875	10.3923	19.5	9	middle
475	PC-5p-100458_14	CATAGTCGTTCATTGTACATCGTG		0.615385	-0.70044	0.12733	0.123616	16.8875	10.3923	19.5	9	middle
476	PC-3p-678768_3	ATCTAACGGTCAAGAGAGTATCTC		0.619048	-0.691878	0.20021	0.27204	12.1244	7.50555	14	6.5	middle
477	PC-3p-62949_23	TGATGATGGACAAACTTAGGGACC		0.619048	-0.691878	0.070058	0.0796427	24.2487	15.0111	28	13	middle
478	ptc-miR6478_R-2	CCGACCTTAGCTCAGTTGG		0.620155	-0.689299	0.11335	0.149714	18.6195	11.547	21.5	10	middle
479	PC-5p-125677_11	CTGGAACTTTGAAATTTGATTCAA		0.620155	-0.689299	0.11335	0.149714	18.6195	11.547	21.5	10	middle
480	PC-5p-187346_8	AAGTGATCCAGATCTTTGAAATTT		0.622222	-0.684498	0.06271	0.0642628	25.9808	16.1658	30	14	middle
481	PC-3p-141606_10	TTGACGTGGCTCAACCGTAATCGT		0.622222	-0.684498	0.06271	0.0642628	25.9808	16.1658	30	14	middle
482	PC-3p-203275_7	AGTAAAAAAGAGTGTGTGGATATC		0.622222	-0.684498	0.18815	0.196309	12.9904	8.0829	15	7	middle
483	PC-5p-190147_8	GTGGACCGTTGATCAAAAATTGTG		0.625	-0.678072	0.17689	0.214868	13.8564	8.66025	16	7.5	middle
484	PC-3p-272052_6	GATAAACGGACACGATTGATTGAT		0.625	-0.678072	0.17689	0.214868	13.8564	8.66025	16	7.5	middle
485	PC-3p-189001_8	ACGTGGCTTAATTGTGATCATACA		0.62585	-0.67611	0.095378	0.121058	21.2176	13.2791	24.5	11.5	middle
486	PC-5p-106969_13	TGTCTATCGTCAATTATTTTGGT		0.627451	-0.672425	0.050327	0.0570672	29.4449	18.4752	34	16	middle
487	ppe-miR530_L-2R-1_1ss20CT	TGCATTTGCACCTGCACT		0.627451	-0.672425	0.16638	0.155207	14.7224	9.2376	17	8	middle
488	PC-3p-202837_7	AGGAATGTAAAATGAGATT		0.627451	-0.672425	0.16638	0.155207	14.7224	9.2376	17	8	middle
489	PC-3p-75104_19	TGGCTTAACCGTGATCGCAAA		0.627451	-0.672425	0.16638	0.155207	14.7224	9.2376	17	8	middle
490	PC-5p-192953_8	ATCTTAAAAGTGGAACTCTTCATG		0.627451	-0.672425	0.16638	0.155207	14.7224	9.2376	17	8	middle
491	PC-3p-88154_16	ATTGACGTGACTTAACCGTGACA		0.627451	-0.672425	0.090084	0.131942	22.0836	13.8564	25.5	12	middle
492	mdm-MIR319a-p5	AGAGCTTTCTTTAGTCCATT		0.628099	-0.670936	1.6987e-10	1.80628e-10	314.367	197.454	363	171	high
493	mdm-miR319a_R+1	TTGGACTGAAGGGAGCTCCCTC		0.630198	-0.666122	4.753e-27	5.62273e-27	902.398	568.69	1042	492.5	high
494	PC-3p-65109_22	AAAATATTGACGTGACTTAACTAT		0.631579	-0.662965	0.04047	0.055417	32.909	20.7846	38	18	middle
495	hpe-miR162a_R+2	TCGATAAACCTCTGCATCCAGTT		0.631579	-0.662965	0.1474	0.170882	16.4545	10.3923	19	9	middle
496	PC-3p-32649_47	ATAAAATGTAGACGTGGCTTAACG		0.632479	-0.660911	0.0033978	0.00414339	67.55	42.7239	78	37	middle
497	PC-3p-92229_15	ATAAATATTGACGTGGCTTAATCG		0.633333	-0.658963	0.13882	0.186107	17.3205	10.9697	20	9.5	middle
498	PC-3p-227882_7	CCGCACGATATACAATGAACGATG		0.634921	-0.655352	0.13079	0.200863	18.1865	11.547	21	10	middle
499	PC-3p-198284_7	CGATGTATGATGAACGAACGTG		0.635897	-0.653134	0.060744	0.0762241	28.1458	17.8979	32.5	15.5	middle
500	PC-3p-71901_20	AAAATATTGACGTGTCTTAACTGT		0.638498	-0.647247	0.051442	0.0674561	30.7439	19.6299	35.5	17	middle
501	PC-5p-296221_5	ACTTCATCGTGTCTGTTTATGTGC		0.64	-0.643856	0.24949	0.345471	10.8253	6.9282	12.5	6	middle
502	PC-5p-140239_10	TAGGATGAATAAACATGTAGT		0.64	-0.643856	0.24949	0.345471	10.8253	6.9282	12.5	6	middle
503	PC-3p-429997_4	AGAATATAAAATGTTGACGTGAGT		0.641975	-0.63941	0.23363	0.27204	11.6913	7.50555	13.5	6.5	middle
504	PC-3p-88466_16	ATCCAACGGTCCACGAACACTAGT		0.641975	-0.63941	0.23363	0.27204	11.6913	7.50555	13.5	6.5	middle
505	PC-3p-473494_3	ACGTGACAGATGATTAGGTGTATG		0.643678	-0.635589	0.21897	0.196309	12.5574	8.0829	14.5	7	middle
506	PC-3p-70692_20	ATAAAACGTTGACGTGACTTAAAC		0.644195	-0.634431	0.03149	0.0330239	38.5381	24.8261	44.5	21.5	middle
507	PC-3p-97434_15	CGATATACGATGAACGAACACG		0.645161	-0.632268	0.20538	0.292349	13.4234	8.66025	15.5	7.5	middle
508	PC-5p-378259_4	GTGTGATCACGGTTAAGCTACTTC		0.645161	-0.632268	0.20538	0.292349	13.4234	8.66025	15.5	7.5	middle
509	PC-3p-157393_9	AGTAAAATAGGATGTGTGAATATC		0.645161	-0.632268	0.20538	0.292349	13.4234	8.66025	15.5	7.5	middle
510	PC-3p-76329_19	GATGACAGAGAATTCATAGAGAGT		0.645161	-0.632268	0.073305	0.0701898	26.8468	17.3205	31	15	middle
511	PC-3p-166024_9	GAAAATTGACGTTAAACTGTGAGA		0.645161	-0.632268	0.073305	0.0701898	26.8468	17.3205	31	15	middle
512	lus-MIR160f-p3_2ss5GT17GA	TGGATATGATGGTGAAAT		0.645833	-0.630766	0.010196	0.0153063	55.4256	35.7957	64	31	middle
513	PC-3p-679363_3	AACCGTGAAATTTAAATGGGCTGG		0.646465	-0.629357	0.19277	0.214869	14.2894	9.2376	16.5	8	middle
514	PC-5p-460237_4	ATATCTGTTTACCGTACATCGTGC		0.647619	-0.626783	0.18105	0.232596	15.1554	9.81495	17.5	8.5	middle
515	PC-3p-360939_4	AATCGTGATCATACAAAACAGAAG		0.647619	-0.626783	0.18105	0.232596	15.1554	9.81495	17.5	8.5	middle
516	PC-3p-32470_47	ATAAATATTGACGTGGCTTAACCG		0.647619	-0.626783	0.05855	0.0885488	30.3109	19.6299	35	17	middle
517	PC-3p-382532_4	ACGGACATGATTGATTGATTCTGC		0.649573	-0.622437	0.15998	0.186107	16.8875	10.9697	19.5	9.5	middle
518	PC-3p-38927_39	ATTGACGTGGCTTAACAGTGACCG		0.651852	-0.617384	0.13339	0.215145	19.4856	12.7017	22.5	11	middle
519	PC-3p-52259_28	GATATAAAACGTTGACGTGACTTA		0.651852	-0.617384	0.13339	0.215145	19.4856	12.7017	22.5	11	middle
520	PC-5p-233677_6	AGACCGTTGAAATTTGATCAAACG		0.653061	-0.61471	0.11841	0.174896	21.2176	13.8564	24.5	12	middle
521	PC-3p-40400_37	CTAACGGTGATAAATAGGATGGTG		0.654088	-0.612443	0.10526	0.107284	22.9497	15.0111	26.5	13	middle
522	PC-5p-58115_25	ATCCTTTAATCGTGTCTGTTTATC		0.654545	-0.611435	0.0993	0.11551	23.8157	15.5885	27.5	13.5	middle
523	gma-MIR5368-p3_2ss1TC21TC	CCCTGGGATTGGCTTTGGGCCT		0.655493	-0.609347	4.2237e-44	4.27786e-44	1705.2	1117.75	1969	968	high
524	gma-MIR5368-p5_2ss1TC21TC	CCCTGGGATTGGCTTTGGGCCT		0.655493	-0.609347	4.2237e-44	4.27786e-44	1705.2	1117.75	1969	968	high
525	PC-5p-69352_21	AATCGTGTCTGTTCATCGTATATC		0.655738	-0.608809	0.083506	0.0936921	26.4138	17.3205	30.5	15	middle
526	mtr-miR166g-5p_2ss11CT21GA	GGAATGTTGTTTGGCTCGAGA		0.656814	-0.606442	0.069074	0.0823491	29.3005	19.245	33.8333	16.6667	middle
527	PC-5p-706579_3	ACTTTTTATAGATTTTCTGTCACC		0.666667	-0.584963	0.25397	0.27204	12.1244	8.0829	14	7	middle
528	cme-MIR160c-p5_2ss13AG17AG	AGCCATGCATGTGTAAGT		0.666667	-0.584963	0.13528	0.174896	20.7846	13.8564	24	12	middle
529	mdm-MIR397b-p5_1ss24CT	TGAAGAAACATCATTGAGTGCAGT		0.666667	-0.584963	0.54202	0.672685	3.4641	2.3094	4	2	low
530	mdm-miR5225a_2ss5TC22CT	TCTGCCGAAGGTGAGATGGTGT		0.666667	-0.584963	0.54202	0.672685	3.4641	2.3094	4	2	low
531	PC-5p-256795_6	AAACAATCCGGATTCTTGAAATT		0.666667	-0.584963	0.29091	0.467428	10.3923	6.9282	12	6	middle
532	PC-5p-65388_22	TCGTGATTGTGATCGTTCATCATA		0.666667	-0.584963	0.29091	0.467428	10.3923	6.9282	12	6	middle
533	PC-3p-440174_4	ATGACTAAATGATCTCCGATTCGA		0.666667	-0.584963	0.29091	0.467428	10.3923	6.9282	12	6	middle
534	PC-5p-161032_9	TATCATCATTTAGCAGACTGTG		0.666667	-0.584963	0.29091	0.467428	10.3923	6.9282	12	6	middle
535	PC-5p-642386_3	AACTGATATTAGCACTCCAAAAAT		0.666667	-0.584963	0.29091	0.467428	10.3923	6.9282	12	6	middle
536	PC-3p-78822_18	TGGATTAAATTTGAACGGCCCAGA		0.666667	-0.584963	0.18387	0.249516	16.4545	10.9697	19	9.5	middle
537	PC-5p-114956_12	AAGGAGACTAACTTTGTAGACTAA		0.666667	-0.584963	0.29091	0.467428	10.3923	6.9282	12	6	middle
538	mdm-miR169e_1ss13CT	TGAAGAGAAGAGTGTTGTTTGG		0.666667	-0.584963	0.66635	0.606099	1.73205	1.1547	2	1	low
539	mdm-MIR397a-p3_2ss24AT25TC	TTTCGTCAGCTGTGCACCCAATTTC		0.666667	-0.584963	0.66635	0.606099	1.73205	1.1547	2	1	low
540	mdm-MIR398c-p5	GGAGTGACCTGAGATCACATATG		0.666667	-0.584963	0.66635	0.606099	1.73205	1.1547	2	1	low
541	ptc-miR390d-3p_R-1	CGCTATCCATCCTGAGTTTT		0.666667	-0.584963	0.66635	0.606099	1.73205	1.1547	2	1	low
542	tcc-MIR390a-p3_2ss6GC18CT	GAAGACCCTGTTAAGCTT		0.666667	-0.584963	0.66635	0.606099	1.73205	1.1547	2	1	low
543	hbr-miR6483_L+1R-2_1ss18AG	TTATTGTAGAAATTTTCGGGA		0.666667	-0.584963	0.45519	0.489	5.19615	3.4641	6	3	low
544	PC-5p-120060_12	AAGTGATGACGTGATATAACTTTG		0.666667	-0.584963	0.17273	0.265663	17.3205	11.547	20	10	middle
545	PC-3p-141453_10	GCACGATGTACAATGAATGAATGT		0.666667	-0.584963	0.23768	0.292349	12.9904	8.66025	15	7.5	middle
546	PC-3p-12084_144	ATTGACGTGGCTTAACCCTGACCG		0.666667	-0.584963	0.023753	0.0250529	47.6314	31.7543	55	27.5	middle
547	PC-3p-207908_7	TTGACGTAGCTTAACCGTGACTAT		0.666667	-0.584963	0.10668	0.11551	24.2487	16.1658	28	14	middle
548	PC-3p-176541_8	ACGATATACGATGAATGGACACA		0.666667	-0.584963	0.10668	0.11551	24.2487	16.1658	28	14	middle
549	PC-5p-134355_11	AATCCAGACCCTTGAAATTTGATC		0.666667	-0.584963	0.22265	0.214869	13.8564	9.2376	16	8	middle
550	PC-5p-92990_15	CGAGGATCGTTGGATGAAAATCCA		0.676923	-0.562936	0.090466	0.107971	28.1458	19.0526	32.5	16.5	middle
551	PC-3p-52030_28	ATTGACGTGACTTAACCATGACCG		0.681055	-0.554156	0.014316	0.0165784	60.1888	40.9919	69.5	35.5	middle
552	PC-5p-160690_9	GTTTTAACCGTTAGATCTTTGTT		0.681159	-0.553936	0.046368	0.049791	39.8372	27.1355	46	23.5	middle
553	PC-5p-34397_44	AATCTGTGAATTGTGTCTGTTCAT		0.682028	-0.552098	0.0022693	0.00239329	93.9638	64.0859	108.5	55.5	middle
554	gma-MIR5368-p3_1ss11CA	CCACTCTGGAAGAGCTAGAATTCT		0.684492	-0.546894	9.2549e-14	8.92781e-14	566.814	387.979	654.5	336	high
555	hbr-miR159b_L+1R-1_1ss20TG	CTTGCATATCTCAGGAGCTGC		0.684685	-0.546488	0.00039949	0.000487942	128.172	87.7572	148	76	middle
556	vvi-miR3630-3p_L-1_1ss2TA	ATGGGAATCTCTCTGATGCAC		0.684685	-0.546488	0.2107	0.249516	16.0215	10.9697	18.5	9.5	middle
557	PC-5p-173852_8	TGAAATTTGATCTAACGGCTACAT		0.685714	-0.544321	0.22473	0.232596	15.1554	10.3923	17.5	9	middle
558	ppe-miR393a_L-2R+3	TCCAAAGGGATCGCATTGATCC		0.686869	-0.541894	0.096497	0.115156	28.5788	19.6299	33	17	middle
559	PC-3p-53955_27	AAAATATTGACGTGACTTAACCGC		0.688889	-0.537657	0.11496	0.131963	25.9808	17.8979	30	15.5	middle
560	gma-miR4995_L+6R-2	ACTCATAGGCAGTGGCTTGGTTAAG		0.689655	-0.536053	0.27412	0.292349	12.5574	8.66025	14.5	7.5	middle
561	PC-5p-145870_10	TGAATTTTGATCAAACGGCTACA		0.689655	-0.536053	0.27412	0.292349	12.5574	8.66025	14.5	7.5	middle
562	PC-5p-290270_5	AGAATTCGTGCCGTTGAAAATTGA		0.689655	-0.536053	0.27412	0.292349	12.5574	8.66025	14.5	7.5	middle
563	PC-3p-142535_10	AAAAATGTTGACGTAGCTTAACCG		0.689655	-0.536053	0.27412	0.292349	12.5574	8.66025	14.5	7.5	middle
564	PC-3p-191961_8	GTAAAAAGAGACGTGTGGATAGC		0.689655	-0.536053	0.27412	0.292349	12.5574	8.66025	14.5	7.5	middle
565	PC-5p-207771_7	AATCTGAGCCCTTGAAATTTGATC		0.691358	-0.532495	0.13739	0.152267	23.3827	16.1658	27	14	middle
566	PC-3p-199456_7	TTTCTGACAGTACGATATACGATG		0.691358	-0.532495	0.29351	0.27204	11.6913	8.0829	13.5	7	middle
567	PC-3p-306763_5	GAGAATATAAAATGTTGACGTAGC		0.691358	-0.532495	0.29351	0.27204	11.6913	8.0829	13.5	7	middle
568	PC-3p-699055_3	ACGATGTACGATAAACGGATA		0.693333	-0.528379	0.31467	0.369644	10.8253	7.50555	12.5	6.5	middle
569	mdm-MIR396b-p3	GTTCAATAAAGCTGTGGGAAG		0.693808	-0.527392	1.9301e-37	2.16103e-37	1751.39	1215.13	2022.33	1052.33	high
570	PC-3p-200323_7	TGACTGTACGATATACGATAAACG		0.695035	-0.524842	0.052277	0.0531237	40.7032	28.2902	47	24.5	middle
571	PC-3p-46662_32	CGATATATGATGAACGGACATGAT		0.695157	-0.52459	0.030417	0.0303728	50.6625	35.2184	58.5	30.5	middle
572	mdm-miR858	TTCGTTGTCTGTTCGACCTGA		0.7	-0.514573	0.00041013	0.000411709	138.564	96.9948	160	84	middle
573	PC-5p-88570_16	TTTATTTTGGTTGTGCTATGTAGT		0.701754	-0.510962	0.22561	0.346069	16.4545	11.547	19	10	middle
574	PC-3p-228957_7	ACGGATTTTCTGATTTGATGGATT		0.701754	-0.510962	0.22561	0.346069	16.4545	11.547	19	10	middle
575	mdm-miR162a	TCGATAAACCTCTGCATCCAG		0.703314	-0.507759	1.2539e-57	1.51295e-57	2883	2027.65	3329	1756	high
576	mdm-MIR7121b-p3_1ss15AG	AGGGTGATTACCAAGGGGATG		0.704762	-0.504792	0.0011042	0.00127296	121.244	85.4478	140	74	middle
577	PC-3p-334229_5	TGAGATGACAGAGAATCCATGAA		0.705882	-0.5025	0.25708	0.232596	14.7224	10.3923	17	9	middle
578	PC-3p-102564_14	ACCGCACGATGTACGATGAACATA		0.708333	-0.4975	0.058551	0.0565315	41.5692	29.4449	48	25.5	middle
579	PC-3p-206335_7	AGTTGACGTGACTTAATTATGATC		0.708333	-0.4975	0.2748	0.311387	13.8564	9.81495	16	8.5	middle
580	PC-5p-244559_6	AGTGATCCGGGTCTTTGAAATTTC		0.709677	-0.494765	0.12991	0.140155	26.8468	19.0526	31	16.5	middle
581	PC-5p-1135149_2	ATTCTCTCAAAAGTGGAACTCTCC		0.711111	-0.491853	0.29405	0.292349	12.9904	9.2376	15	8	middle
582	PC-3p-107332_13	TGTATCGAACTGTGTTTCTGTCAC		0.711111	-0.491853	0.29405	0.292349	12.9904	9.2376	15	8	middle
583	PC-5p-392074_4	TCAAAATTTGATCAAACGGCTACA		0.713178	-0.487665	0.21167	0.215145	18.6195	13.2791	21.5	11.5	middle
584	PC-3p-129653_11	AATGAACGGACGTGATTGAAGGAT		0.713178	-0.487665	0.21167	0.215145	18.6195	13.2791	21.5	11.5	middle
585	PC-5p-463852_4	ATCCGGATCATTGAAATTTAATTC		0.714286	-0.485427	0.31502	0.390399	12.1244	8.66025	14	7.5	middle
586	gma-miR166a-5p_2ss15CT16TA	GGAATGTTGTCTGGTACGAGG		0.714286	-0.485427	0.081804	0.0987369	36.3731	25.9808	42	22.5	middle
587	PC-5p-30058_52	AGGACTTGAACGTGTAATCAGT		0.715278	-0.483424	0.00020651	0.000228007	166.277	118.934	192	103	middle
588	PC-3p-67006_22	AAATTAAGAGAACGTGTAGAAAGT		0.715447	-0.483083	0.015357	0.0181712	71.0141	50.8068	82	44	middle
589	PC-3p-142684_10	ATTTCAACGGCCTGAATCATTTGA		0.715447	-0.483083	0.22556	0.281074	17.7535	12.7017	20.5	11	middle
590	gma-MIR5368-p5_2	TAGAATTCTAACCTTGTGCC		0.716418	-0.481127	0.12235	0.156406	29.0119	20.7846	33.5	18	middle
591	gma-MIR5368-p5_1	GCTAGAATTCTAACCTTGTG		0.716418	-0.481127	0.12235	0.156406	29.0119	20.7846	33.5	18	middle
592	aqc-miR159_R-1_1ss20TA	TTTGGACTGAAGGGAGCTCA		0.717949	-0.478047	0.49802	0.532412	5.62917	4.04145	6.5	3.5	low
593	vvi-MIR319f-p5	AGCTGCCGACTCATTCATTCA		0.717949	-0.478047	0.33792	0.369644	11.2583	8.0829	13	7	middle
594	PC-3p-89668_16	AGTGTAGAATGAAGAATTTGGAGT		0.717949	-0.478047	0.33792	0.369644	11.2583	8.0829	13	7	middle
595	PC-5p-431477_4	TTCATCGTATATCGTGTGGTCAGT		0.717949	-0.478047	0.33792	0.369644	11.2583	8.0829	13	7	middle
596	PC-3p-137552_10	ATGGACGATTCCGATCACAAAATC		0.717949	-0.478047	0.33792	0.369644	11.2583	8.0829	13	7	middle
597	PC-3p-392329_4	TGTGAGAGGTAAAAAGACGTGTGT		0.717949	-0.478047	0.33792	0.369644	11.2583	8.0829	13	7	middle
598	PC-3p-203159_7	AGTAAAATAGGGTGTGTAGATATC		0.717949	-0.478047	0.33792	0.369644	11.2583	8.0829	13	7	middle
599	PC-3p-425620_4	AGTGTATAATGAGATTTTTGGAAT		0.717949	-0.478047	0.33792	0.369644	11.2583	8.0829	13	7	middle
600	PC-5p-719627_3	TCTCTGTGACCTCAATAAGTGAC		0.717949	-0.478047	0.33792	0.369644	11.2583	8.0829	13	7	middle
601	mdm-miR393a	TCCAAAGGGATCGCATTGATCT		0.720307	-0.473317	0.00049607	0.00060898	150.688	108.542	174	94	middle
602	PC-5p-191506_8	TGAAATTTGATCTAATGGCTACA		0.720721	-0.472488	0.2567	0.346069	16.0215	11.547	18.5	10	middle
603	PC-3p-300280_5	TAAAATAGGACGTGTGGATATC		0.720721	-0.472488	0.2567	0.346069	16.0215	11.547	18.5	10	middle
604	PC-5p-795793_2	CGGGCCGTTGAAATTTGATTCAAC		0.722222	-0.469485	0.36304	0.491663	10.3923	7.50555	12	6.5	middle
605	PC-3p-189584_8	ATTGGCGTGGCTTAACCGTGACCA		0.722222	-0.469485	0.36304	0.491663	10.3923	7.50555	12	6.5	middle
606	PC-5p-130206_11	AAAAGATCCGAGCTATTGAAATTT		0.722222	-0.469485	0.36304	0.491663	10.3923	7.50555	12	6.5	middle
607	PC-5p-334628_5	AAACAATCTGAACCCTTAAAATTT		0.722222	-0.469485	0.19831	0.242301	20.7846	15.0111	24	13	middle
608	PC-5p-136561_10	AAACAATCCGGACCTTTGAAATTT		0.723404	-0.467126	0.072796	0.0719601	40.7032	29.4449	47	25.5	middle
609	PC-3p-78293_18	TTGACGTGGCTTAACCGTGACCGA		0.72381	-0.466318	0.27419	0.329261	15.1554	10.9697	17.5	9.5	middle
610	PC-5p-172183_8	TAGATGAGTTTGAATTTCGAGAT		0.724638	-0.464668	0.21107	0.228955	19.9186	14.4338	23	12.5	middle
611	PC-5p-26020_61	AAGTGTTCCGGATCTTTGAAATTT		0.72619	-0.46158	0.006003	0.00650878	96.9948	70.4367	112	61	middle
612	PC-5p-93646_15	AGCGATCCGAGCTTTTGAATTTTC		0.727273	-0.459432	0.22479	0.29579	19.0526	13.8564	22	12	middle
613	PC-5p-46874_32	CGTGATCGTTCATTGTATATCGTG		0.727273	-0.459432	0.29314	0.311388	14.2894	10.3923	16.5	9	middle
614	PC-5p-50227_29	ACCCTCTTGACTGTTAGATTTGGC		0.727273	-0.459432	0.10831	0.113473	33.342	24.2487	38.5	21	middle
615	PC-3p-241584_6	TATTGACGTTGCTTAACTGTG		0.731183	-0.451696	0.31373	0.40952	13.4234	9.81495	15.5	8.5	middle
616	PC-3p-110002_13	AACCGTTGGATCAAATTTTAAGGG		0.731183	-0.451696	0.31373	0.40952	13.4234	9.81495	15.5	8.5	middle
617	PC-3p-518513_3	ATACGATGTACGATGAACAGACAC		0.731183	-0.451696	0.31373	0.40952	13.4234	9.81495	15.5	8.5	middle
618	PC-3p-382369_4	ACACGATGTACGATGAACGAACAC		0.733333	-0.447459	0.25545	0.361902	17.3205	12.7017	20	11	middle
619	PC-3p-139249_10	CGCATGATGTATGTTGAACGGT		0.735632	-0.442943	0.33615	0.292349	12.5574	9.2376	14.5	8	middle
620	PC-3p-213091_7	AACGTGACTTAACCGTGACCGCAC		0.735632	-0.442943	0.33615	0.292349	12.5574	9.2376	14.5	8	middle
621	PC-3p-260942_6	ATGTAAGAAGTAAAATGACTGTGT		0.735632	-0.442943	0.33615	0.292349	12.5574	9.2376	14.5	8	middle
622	mdm-miR396c_R-2	TTCCACAGCTTTCTTGAAC		0.737424	-0.439434	0	0	31798.6	23449.1	36717.9	20307.5	high
623	PC-3p-448943_4	AAGGGATGTGTAAAAAGTAATTTG		0.740741	-0.432959	0.23794	0.29579	19.4856	14.4338	22.5	12.5	middle
624	PC-3p-290215_5	GATAAACGGATGTGATTGAAGGAT		0.740741	-0.432959	0.23794	0.29579	19.4856	14.4338	22.5	12.5	middle
625	bol-MIR9410-p3_2ss4TG17TG	TTTGCAGACGACTTAAGT		0.740741	-0.432959	0.59766	0.714416	3.89711	2.88675	4.5	2.5	low
626	PC-3p-153869_9	GTGTGAGAAGTAGAAATAGATGTG		0.746667	-0.421464	0.22167	0.198328	21.6506	16.1658	25	14	middle
627	PC-5p-494139_3	AGTTGTTGGATTTTGATCAAACG		0.746667	-0.421464	0.38751	0.369644	10.8253	8.0829	12.5	7	middle
628	PC-3p-168696_9	ATGAACGGTCATGATTACGGAATC		0.747967	-0.418953	0.11902	0.13054	35.507	26.5581	41	23	middle
629	PC-5p-118132_12	GAAATTTGATCAAATGACTAAAGT		0.75	-0.415037	0.33312	0.311388	13.8564	10.3923	16	9	middle
630	PC-3p-105935_13	AATTTTCAACGGCACGAATTCTCT		0.751515	-0.412126	0.20658	0.21883	23.8157	17.8979	27.5	15.5	middle
631	PC-3p-87633_16	CTGAACGCACAATATACGATGAAC		0.755556	-0.40439	0.35689	0.40952	12.9904	9.81495	15	8.5	middle
632	mdm-MIR162a-p5	GGAGGCAGCGGTTCATCGATC		0.756757	-0.402098	0.30803	0.346069	16.0215	12.1244	18.5	10.5	middle
633	mdm-MIR162b-p5	GGAGGCAGCGGTTCATCGATC		0.756757	-0.402098	0.30803	0.346069	16.0215	12.1244	18.5	10.5	middle
634	PC-5p-142281_10	ATTCCGTGATTGTGATTGTTCATC		0.756757	-0.402098	0.30803	0.346069	16.0215	12.1244	18.5	10.5	middle
635	PC-3p-1481634_2	GATCAAATTTTAACGGCACAGATT		0.761905	-0.392317	0.38284	0.3904	12.1244	9.2376	14	8	middle
636	PC-3p-94838_15	AAAGATCGGTGTGTAGATAGCACT		0.761905	-0.392317	0.38284	0.3904	12.1244	9.2376	14	8	middle
637	PC-5p-249393_6	CATCACTTGTATTATCTCTCT		0.761905	-0.392317	0.38284	0.3904	12.1244	9.2376	14	8	middle
638	PC-3p-252268_6	ATAGAATGTTGACGTGGATTAACC		0.761905	-0.392317	0.38284	0.3904	12.1244	9.2376	14	8	middle
639	PC-3p-451902_4	ATGATGTTCCGTTCTGTATTTTGG		0.761905	-0.392317	0.38284	0.3904	12.1244	9.2376	14	8	middle
640	PC-3p-88502_16	ACGATATACGATGAACGGACAAGA		0.761905	-0.392317	0.24832	0.255105	21.2176	16.1658	24.5	14	middle
641	PC-5p-154495_9	AGATGAATTTGAATTTTGAGATTT		0.761905	-0.392317	0.28516	0.376844	18.1865	13.8564	21	12	middle
642	vvi-miR3630-3p_L-1R-1_1ss2TA	ATGGGAATCTCTCTGATGCA		0.763006	-0.390234	0.030635	0.0295258	74.9112	57.1577	86.5	49.5	middle
643	mdm-miR156aa_L+1R-2	TTGACAGAAGATAGAGAGC		0.765027	-0.386417	0.41985	0.369644	10.5655	8.0829	12.2	7	middle
644	PC-3p-3370_525	ATTGACGTGGCTTAACTGTGACCG		0.765873	-0.384823	0.002829	0.00319478	145.492	111.429	168	96.5	middle
645	PC-5p-96115_15	AAAGATCCGGATCATTGAAATTTG		0.765957	-0.384664	0.2643	0.404347	20.3516	15.5885	23.5	13.5	middle
646	PC-3p-316070_5	TGATCATACAAAACAAGAGGGCAT		0.767677	-0.381429	0.35222	0.427197	14.2894	10.9697	16.5	9.5	middle
647	PC-3p-172011_8	GATTAAATTTCAACGGCTTGGATC		0.769231	-0.378512	0.24523	0.208678	22.5167	17.3205	26	15	middle
648	mdm-miR159a_1ss9GA	CTTGGATTAAAGGGAGCTCC		0.77193	-0.373458	0.32473	0.458859	16.4545	12.7017	19	11	middle
649	PC-5p-249412_6	ATTCAAATTTGATCTAACGGCTAC		0.774194	-0.369234	0.21175	0.248074	26.8468	20.7846	31	18	middle
650	PC-3p-95037_15	AGTGTAGAATGAGATTTTTTGAGC		0.775194	-0.367371	0.29992	0.29579	18.6195	14.4338	21.5	12.5	middle
651	PC-3p-21696_75	TTGACGTGGCTTAACCGTGACTGC		0.775758	-0.366322	0.24192	0.21883	23.8157	18.4752	27.5	16	middle
652	ath-miR8175_L-2	TCCCCGGCAACGGCGCCA		0.777778	-0.36257	0.059956	0.0691717	62.3538	48.4974	72	42	middle
653	PC-5p-163379_9	AAGTGATCTGGATCTTTAAAATTT		0.777778	-0.36257	0.44252	0.491663	10.3923	8.0829	12	7	middle
654	PC-5p-409096_4	AAGGCTGTTTAGTCAATCTATTGT		0.777778	-0.36257	0.44252	0.491663	10.3923	8.0829	12	7	middle
655	PC-3p-146186_10	GATAGAAATTAACAAGGGATGTGT		0.777778	-0.36257	0.44252	0.491663	10.3923	8.0829	12	7	middle
656	gma-MIR5368-p5_2ss4AG18GA	TGCGCAGCTTAGGTGGAAGG		0.777778	-0.36257	0.58712	0.743708	5.19615	4.04145	6	3.5	low
657	gma-MIR5368-p3_1ss7TC	ACTGTTCCCTGGGATTGGCTTTG		0.777778	-0.36257	0.085941	0.0942797	51.9615	40.4145	60	35	middle
658	PC-5p-508278_3	CGGACTATTGAAATTTGATCAAAT		0.781609	-0.355481	0.40451	0.40952	12.5574	9.81495	14.5	8.5	middle
659	gma-miR6300_L-1R+8	TCGTTGTAGTATAGTGGTAAGTATC		0.784314	-0.350497	0.37102	0.443596	14.7224	11.547	17	10	middle
660	PC-3p-91396_16	ATAAATGTTGACGTGGCTTAACCA		0.784314	-0.350497	0.37102	0.443596	14.7224	11.547	17	10	middle
661	PC-5p-312586_5	AATTCGGACCTTTGAAATTTGATT		0.784314	-0.350497	0.37102	0.443596	14.7224	11.547	17	10	middle
662	PC-3p-85295_17	AACCGTGACCGTACAAATAAGAGT		0.786325	-0.346803	0.34126	0.361902	16.8875	13.2791	19.5	11.5	middle
663	ptc-MIR2111b-p3_2ss15CT19AG	CAGGATTGGGTAATTTGCG		0.787879	-0.343954	0.47705	0.491663	9.52628	7.50555	11	6.5	low
664	PC-5p-437690_4	CAAGTGATTCGGATCTTTAAAAT		0.790123	-0.33985	0.43433	0.3904	11.6913	9.2376	13.5	8	middle
665	PC-3p-501705_3	AACGTGACTTAACCTTGACTACAC		0.790123	-0.33985	0.43433	0.3904	11.6913	9.2376	13.5	8	middle
666	PC-3p-267284_6	AACTGATCGCACGATATACAATGA		0.790123	-0.33985	0.43433	0.3904	11.6913	9.2376	13.5	8	middle
667	mdm-miR390a	AAGCTCAGGAGGGATAGCGCC		0.79066	-0.33887	0.012587	0.0112093	119.512	94.493	138	81.8333	middle
668	PC-3p-95958_15	CGATGTACGATGAACGATCATGAT		0.79096	-0.338323	0.24914	0.238529	25.5477	20.2073	29.5	17.5	middle
669	PC-3p-28938_54	TTGACGTGGCTTAACTGTGATCAT		0.79096	-0.338323	0.24914	0.238529	25.5477	20.2073	29.5	17.5	middle
670	PC-3p-348920_5	TTGACGTGGCTTAACCGTGAACAT		0.791667	-0.337035	0.39717	0.427197	13.8564	10.9697	16	9.5	middle
671	PC-5p-305204_5	ATAAAATTCGGATCGTTCAAATT		0.791667	-0.337035	0.39717	0.427197	13.8564	10.9697	16	9.5	middle
672	PC-3p-1122168_2	CGATATACAATGAACGGACAGGAT		0.791667	-0.337035	0.39717	0.427197	13.8564	10.9697	16	9.5	middle
673	PC-3p-54759_27	AAAAATGTTGACGTGGCTTAACCT		0.795699	-0.329705	0.24506	0.248074	26.8468	21.362	31	18.5	middle
674	PC-3p-18407_91	GACGTGACTTAACTGTGATCATAC		0.796421	-0.328398	0.072235	0.0632154	64.5189	51.3842	74.5	44.5	middle
675	cme-miR164a_2ss19GA20CT	TGGAGAAGCAGGGCACGTATT		0.8	-0.321928	0.64555	0.714416	4.33013	3.4641	5	3	low
676	PC-3p-123155_12	ATTGTTCCGGATTGTGATAAGTGC		0.8	-0.321928	0.25988	0.307563	25.9808	20.7846	30	18	middle
677	PC-5p-249034_6	ATTGAAATTTGATCAAACGGCTGC		0.8	-0.321928	0.25988	0.307563	25.9808	20.7846	30	18	middle
678	PC-5p-44768_33	GTGGATTGTTGATCAAAAATCGTG		0.8	-0.321928	0.25988	0.307563	25.9808	20.7846	30	18	middle
679	PC-3p-448135_4	AATACACGATGAATGACTAAGATG		0.8	-0.321928	0.42564	0.40952	12.9904	10.3923	15	9	middle
680	PC-3p-159590_9	ATTATGTCACTTGGTGTATCGAGC		0.8	-0.321928	0.42564	0.40952	12.9904	10.3923	15	9	middle
681	PC-3p-12814_135	TAATTGGGCTGGCATTAGACAAGG		0.802867	-0.316766	0.049525	0.0562722	80.5404	64.6632	93	56	middle
682	PC-5p-40424_37	CGAACTGTTGAAATTTGATCCAAC		0.803213	-0.316146	0.19007	0.214754	35.9401	28.8675	41.5	25	middle
683	PC-3p-55527_26	AGTGTAGAATGATATTTTTAGAGT		0.805031	-0.312883	0.29814	0.27696	22.9497	18.4752	26.5	16	middle
684	PC-3p-174633_8	AGCGTAGAATGAGATTTTTGGAGC		0.808081	-0.307429	0.4167	0.558973	14.2894	11.547	16.5	10	middle
685	PC-5p-256247_6	TATTAGCACTCTAAATATTTCAGT		0.809524	-0.304855	0.45672	0.528423	12.1244	9.81495	14	8.5	middle
686	PC-3p-396368_4	AGTGTATAATGAGATTTTTGGAGC		0.809524	-0.304855	0.45672	0.528423	12.1244	9.81495	14	8.5	middle
687	ppe-miR1511-3p_L+1R-4	AACCTGGCTCTGATACCA		0.809917	-0.304153	0.20713	0.208043	34.9297	28.2902	40.3333	24.5	middle
688	rgl-miR5139_L-1	AACCTGGCTCTGATACCA		0.809917	-0.304153	0.20713	0.208043	34.9297	28.2902	40.3333	24.5	middle
689	mdm-MIR397b-p3_1ss5AG	ATCGGAACATTTCATCAACGCTGC		0.811594	-0.30117	0.34369	0.404347	19.9186	16.1658	23	14	middle
690	PC-3p-43069_35	AAAATGTTGAACGTGGCTTAACCG		0.8125	-0.29956	0.26559	0.326599	27.7128	22.5167	32	19.5	middle
691	PC-5p-200593_7	AAAATGATTGAAAGCGCTTTTAGA		0.814815	-0.295456	0.40768	0.458859	15.5885	12.7017	18	11	middle
692	PC-3p-63870_23	AACGTGGCTTAACCCTGACAACAC		0.816327	-0.292782	0.33671	0.335277	21.2176	17.3205	24.5	15	middle
693	PC-3p-280117_5	ACGATATACGATGAACGAACATA		0.818182	-0.289507	0.36589	0.498971	19.0526	15.5885	22	13.5	middle
694	PC-5p-57127_26	AATCCGGATCTTTGAAATTTGATT		0.81982	-0.286621	0.09927	0.11597	64.0859	52.5389	74	45.5	middle
695	PC-3p-660884_3	AGAGAGATAGTACGAATGATTGTA		0.820513	-0.285402	0.39867	0.473107	16.8875	13.8564	19.5	12	middle
696	PC-3p-98132_15	AAAATGTTGACGTGGCTTAATGGT		0.820513	-0.285402	0.32978	0.27696	22.5167	18.4752	26	16	middle
697	PC-5p-189554_8	ATATCCGTTCGTCGTACATCGTGT		0.820513	-0.285402	0.49075	0.510942	11.2583	9.2376	13	8	middle
698	PC-5p-433712_4	TCGGATCGTTGAAATTTAATTCAA		0.820513	-0.285402	0.49075	0.510942	11.2583	9.2376	13	8	middle
699	PC-5p-108327_13	ATTCAAATCAGAGATCGTTTAGTC		0.820513	-0.285402	0.49075	0.510942	11.2583	9.2376	13	8	middle
700	PC-3p-639567_3	CCGCACAAATAGAAGAAGATGAGA		0.820513	-0.285402	0.49075	0.510942	11.2583	9.2376	13	8	middle
701	PC-3p-175094_8	CGATATACAATGAACAAATGTG		0.820513	-0.285402	0.49075	0.510942	11.2583	9.2376	13	8	middle
702	PC-3p-180889_8	GATCTAATGGTCAAGAGAGTG		0.823529	-0.280108	0.43583	0.443596	14.7224	12.1244	17	10.5	middle
703	PC-3p-261187_6	ATACAATGAACGGACACGATTTAC		0.823529	-0.280108	0.43583	0.443596	14.7224	12.1244	17	10.5	middle
704	PC-3p-658174_3	ACACAATGTACGATGAATGGACAC		0.823529	-0.280108	0.43583	0.443596	14.7224	12.1244	17	10.5	middle
705	PC-3p-83977_17	AACGTGACTTAACTGTGACCGCAC		0.827586	-0.273018	0.31615	0.377164	25.1147	20.7846	29	18	middle
706	mdm-miR319a_2ss20CT21TC	TTGGACTGAAGGGAGCTCCTC		0.829823	-0.269124	7.1521e-12	8.29162e-12	1192.52	989.578	1377	857	high
707	gma-miR319g_R-1_1ss21TC	TTGGACTGAAGGGAGCTCCTC		0.829823	-0.269124	7.1521e-12	8.29162e-12	1192.52	989.578	1377	857	high
708	PC-3p-176095_8	CGATATACAATGAACGGATGTGAT		0.830189	-0.268489	0.34272	0.356936	22.9497	19.0526	26.5	16.5	middle
709	PC-3p-126205_11	AGGAGTGTGTGAGAAGTAAAATGG		0.833333	-0.263034	0.41542	0.473108	17.3205	14.4338	20	12.5	middle
710	PC-3p-1278107_2	TAACGGCATAAGTAATCTGATAGT		0.833333	-0.263034	0.52815	0.654394	10.3923	8.66025	12	7.5	middle
711	mdm-MIR403a-p5	AGTTTGTGCGTGAATCGAACC		0.833333	-0.263034	0.60651	0.783089	6.9282	5.7735	8	5	low
712	stu-miR8016_2ss1AG18CT	GTTTTTGAATGGAAGGCTCATGTG		0.833333	-0.263034	0.60651	0.783089	6.9282	5.7735	8	5	low
713	gma-miR390b-5p_2ss19AG20CT	AAGCTCAGGAGGGATAGCGTC		0.833333	-0.263034	0.7157	1	3.4641	2.88675	4	2.5	low
714	ppe-MIR169i-p5_2ss1CT19GT	TCTTTCTCTTCTTTCTTTTTT		0.833333	-0.263034	0.7157	1	3.4641	2.88675	4	2.5	low
715	ptc-MIR2111b-p3_1ss16CT	TCAGGATTGGGTAATTTGCA		0.833333	-0.263034	0.7157	1	3.4641	2.88675	4	2.5	low
716	ppe-miR159_L-2R-1	TGGATTGAAGGGAGCTCT		0.837209	-0.25634	0.40552	0.498971	18.6195	15.5885	21.5	13.5	middle
717	PC-3p-699368_3	AGGATGTGTGAGACGTAAAAATAG		0.839506	-0.252387	0.51362	0.528423	11.6913	9.81495	13.5	8.5	middle
718	PC-3p-373940_4	ATTGTTTGATGAGGAGGATTAGGG		0.839506	-0.252387	0.51362	0.528423	11.6913	9.81495	13.5	8.5	middle
719	ath-miR156b-3p_L-1_2ss14TC23TC	GCTCACCTCTCTCTCTGTCAGC		0.841887	-0.248302	0.56424	0.809037	9.28091	7.81347	10.7167	6.76667	low
720	PC-3p-89891_16	AGTAAATGTGGTCTGAATAACATC		0.842105	-0.247928	0.44306	0.58486	16.4545	13.8564	19	12	middle
721	PC-5p-69254_21	ACGGACCGTTGATAAAAAATCATG		0.844444	-0.243926	0.49954	0.544364	12.9904	10.9697	15	9.5	middle
722	PC-5p-557761_3	ATAATGACACGTGGACACGGAATA		0.844444	-0.243926	0.49954	0.544364	12.9904	10.9697	15	9.5	middle
723	PC-3p-252114_6	GTTGACGTGACTTAATCGTGACCG		0.844444	-0.243926	0.49954	0.544364	12.9904	10.9697	15	9.5	middle
724	PC-3p-42514_35	ATCAAATTTCAACGGTCTGGATCT		0.848485	-0.237039	0.42109	0.498971	19.0526	16.1658	22	14	middle
725	PC-5p-29917_52	CCTAGTCGTTCATCGTATATCATG		0.849673	-0.23502	0.22282	0.269663	44.1673	37.5278	51	32.5	middle
726	PC-3p-66330_22	AAGGATCCGAATTATTTGATAAGT		0.850242	-0.234055	0.31715	0.344621	29.8779	25.4034	34.5	22	middle
727	mdm-MIR482c-p5	AGTGGAAGGGTAGGAAAGAAG		0.850794	-0.233119	0.081636	0.0888529	90.9327	77.3649	105	67	middle
728	PC-3p-115845_12	AGACGTAGCTTAATCGTGACCACA		0.851064	-0.232661	0.41061	0.416801	20.3516	17.3205	23.5	15	middle
729	PC-3p-340892_5	ATATCTCGAAATTTAAACTCATCT		0.853333	-0.228819	0.55216	0.510942	10.8253	9.2376	12.5	8	middle
730	PC-3p-106973_13	AGACGATCTCTGATTTAAATGATT		0.853333	-0.228819	0.55216	0.510942	10.8253	9.2376	12.5	8	middle
731	PC-5p-537773_3	GTTTATTGTATATCGTACGGTCAT		0.853333	-0.228819	0.55216	0.510942	10.8253	9.2376	12.5	8	middle
732	PC-3p-591178_3	TTAACGTGACTTAACTGTGACCAC		0.853333	-0.228819	0.55216	0.510942	10.8253	9.2376	12.5	8	middle
733	PC-5p-342439_5	ATGACCATTCATCGTACATCCTGC		0.853333	-0.228819	0.55216	0.510942	10.8253	9.2376	12.5	8	middle
734	PC-3p-295013_5	AACTGTGACTGTACAAATAAGAGA		0.854701	-0.226509	0.46028	0.473108	16.8875	14.4338	19.5	12.5	middle
735	PC-3p-49930_29	ATTGACGTGGCTTAACTGTGACCT		0.857143	-0.222392	0.11433	0.136814	78.8083	67.55	91	58.5	middle
736	PC-5p-72475_20	CGTGTTTGTTCATCGTATATCGTG		0.862745	-0.212994	0.41433	0.437868	22.0836	19.0526	25.5	16.5	middle
737	PC-3p-182429_8	ATACGATGAACGGATGTGATTGGA		0.862745	-0.212994	0.50509	0.572424	14.7224	12.7017	17	11	middle
738	PC-3p-77815_18	AGTAAAATAGGATGTGTGGATATC		0.862745	-0.212994	0.50509	0.572424	14.7224	12.7017	17	11	middle
739	PC-3p-16480_102	GATACTTTGTGTATTGGACTGTGT		0.866667	-0.206451	0.032947	0.0344414	155.885	135.1	180	117	middle
740	PC-3p-57728_25	TTAACGTGGCTTAACTGTGACTAC		0.866667	-0.206451	0.47718	0.596404	17.3205	15.0111	20	13	middle
741	PC-3p-188185_8	AGTAAAAAGAGATGTGTAGATAGC		0.868217	-0.203872	0.46413	0.498971	18.6195	16.1658	21.5	14	middle
742	PC-3p-27607_57	AGGAATATAAAATGTTGACGTGGA		0.870748	-0.199672	0.18067	0.168921	63.6529	55.4256	73.5	48	middle
743	aqc-MIR396a-p3	GTTCAATAAAGCTGTGGGAAA		0.871795	-0.197939	0.16984	0.182372	67.55	58.8897	78	51	middle
744	PC-3p-352667_4	AGATTTTTTAATGGGAAACGTGGC		0.871795	-0.197939	0.57522	0.668141	11.2583	9.81495	13	8.5	middle
745	PC-5p-183374_8	AAAATTTGATCAAACGACTAAAGT		0.873563	-0.195016	0.55706	0.544364	12.5574	10.9697	14.5	9.5	middle
746	PC-3p-1480384_2	GATAAACGGTTAGGATGTGAAGAT		0.875	-0.192645	0.53994	0.558973	13.8564	12.1244	16	10.5	middle
747	PC-3p-200378_7	AACGTGACTTAACTATGACCACA		0.875	-0.192645	0.53994	0.558973	13.8564	12.1244	16	10.5	middle
748	mdm-miR482a-3p	TTCCCAAGCCCGCCCATTCCTA		0.875932	-0.19111	1.0366e-23	1.17229e-23	3728.02	3265.49	4304.75	2828	high
749	ptc-miR6478_R+3_1ss21GA	CCGACCTTAGCTCAGTTGGTAGAG		0.876457	-0.190245	0.19801	0.193942	61.9208	54.2709	71.5	47	middle
750	PC-5p-194358_8	AGTGATCTAGACATTTGAAATTTG		0.878049	-0.187627	0.49378	0.607157	17.7535	15.5885	20.5	13.5	middle
751	mdm-MIR171i-p5	TGTGATATTGGTTTTGGCTCATA		0.879121	-0.185867	0.15133	0.161452	78.8083	69.282	91	60	middle
752	PC-3p-433906_4	ATGGCTCGGATCCCCAGACTTAGT		0.888889	-0.169925	0.61852	0.654395	10.3923	9.2376	12	8	middle
753	PC-5p-755146_2	ATTCGGACTTTCTAAATTTTATCT		0.888889	-0.169925	0.61852	0.654395	10.3923	9.2376	12	8	middle
754	mdm-MIR164b-p3	TCTCCAACACAAGCTTCTCACC		0.888889	-0.169925	0.80338	0.672685	2.59808	2.3094	3	2	low
755	mdm-MIR172g-p5	GTGGCATCATCAAGATTCA		0.888889	-0.169925	0.80338	0.672685	2.59808	2.3094	3	2	low
756	mes-MIR159d-p5_2ss10AG18GA	TTCATGAATGCCCCTGGATGCGC		0.888889	-0.169925	0.86025	1	1.29904	1.1547	1.5	1	low
757	aly-MIR172d-p5_2ss15TC19TA	TTCAGAATTTGAAGCTAGAGG		0.888889	-0.169925	0.80338	0.672685	2.59808	2.3094	3	2	low
758	gma-MIR4995-p3	CTCATAGGCAGTGGCTTGGTT		0.888889	-0.169925	0.76042	0.714416	3.89711	3.4641	4.5	3	low
759	PC-5p-139441_10	AGAGAGACTAAATGTGTAGACTAA		0.888889	-0.169925	0.57771	0.691762	12.9904	11.547	15	10	middle
760	PC-3p-534419_3	ACGATGTACAATGAATGATCAC		0.888889	-0.169925	0.55929	0.70201	14.2894	12.7017	16.5	11	middle
761	PC-5p-248898_6	ATCACATGATATGACGGCTGATGA		0.888889	-0.169925	0.54195	0.58486	15.5885	13.8564	18	12	middle
762	mdm-miR395a	CTGAAGTGTTTGGGGGAACTC		0.888889	-0.169925	0.70371	0.765735	6.06218	5.3886	7	4.66667	low
763	PC-5p-399941_4	CGGACTGTTAGATTTTGATCCAAC		0.888889	-0.169925	0.51007	0.607157	18.1865	16.1658	21	14	middle
764	PC-3p-82925_17	AACGGGTGCTAACGGGTGTTAACA		0.888889	-0.169925	0.51007	0.607157	18.1865	16.1658	21	14	middle
765	PC-3p-58497_25	AACTGCACGATGTATAATGAACGG		0.888889	-0.169925	0.46791	0.539437	22.0836	19.6299	25.5	17	middle
766	PC-3p-683450_3	GATGAACGATGAACGAATGTGATT		0.888889	-0.169925	0.59739	0.528423	11.6913	10.3923	13.5	9	middle
767	PC-5p-30967_50	AGGATCAAGTGATCTGGACTCTTG		0.893082	-0.163136	0.30499	0.334198	45.8993	40.9919	53	35.5	middle
768	ptc-miR319i	TTGGGCTGAAGGGAGCTCCC		0.894309	-0.161155	0.36978	0.395801	35.507	31.7543	41	27.5	middle
769	mdm-MIR398a-p5	CAAAGGTGTGAAACTGAGAACA		0.896529	-0.157578	3.8459e-10	4.64014e-10	1763.23	1580.79	2036	1369	high
770	PC-3p-47575_31	AAACTGACTGCACGATGTACGATG		0.900901	-0.15056	0.40945	0.443773	32.0429	28.8675	37	25	middle
771	mdm-miR172a_R+1_2	AGAATCTTGATGATGCTGCAG		0.901686	-0.149304	0.14916	0.14481	98.7558	89.0467	114.033	77.1167	middle
772	mdm-miR172a_R+1_3	AGAATCTTGATGATGCTGCAT		0.901686	-0.149304	0.14916	0.14481	98.7558	89.0467	114.033	77.1167	middle
773	mdm-miR172a_R+1_1	AGAATCTTGATGATGCTGCAA		0.901686	-0.149304	0.14916	0.14481	98.7558	89.0467	114.033	77.1167	middle
774	ppe-miR172c_2ss1GA21TA	AGAATCTTGATGATGCTGCAA		0.901686	-0.149304	0.14916	0.14481	98.7558	89.0467	114.033	77.1167	middle
775	PC-5p-52528_28	ATGGATTCTCTGTCATCTCATAGT		0.903226	-0.146841	0.59771	0.691762	13.4234	12.1244	15.5	10.5	middle
776	mdm-miR1511_L+2R-2	TAACCTAGCTCTGATACCATG		0.904172	-0.145331	0	4.66034e-162	34100.6	30832.8	39376	26702	high
777	gma-MIR4995-p5_1ss20GC	AGTGGCTTGGTTAAGGGAAC		0.904762	-0.14439	0.61874	0.680528	12.1244	10.9697	14	9.5	middle
778	PC-3p-889234_2	TCTATTTGTAGCCGTTGGATCAAT		0.906667	-0.141356	0.64144	0.668141	10.8253	9.81495	12.5	8.5	middle
779	PC-3p-440263_4	AATGTATGATAAACGGATAGGATG		0.906667	-0.141356	0.64144	0.668141	10.8253	9.81495	12.5	8.5	middle
780	PC-3p-240343_6	AATCAAATTTCAAGGGCTCAGATT		0.906667	-0.141356	0.64144	0.668141	10.8253	9.81495	12.5	8.5	middle
781	PC-3p-221161_7	TTGGATTAAATTTGAACGGCC		0.906667	-0.141356	0.64144	0.668141	10.8253	9.81495	12.5	8.5	middle
782	PC-3p-256224_6	GATGTACGATGAACGGTCATGATC		0.910569	-0.13516	0.55889	0.607157	17.7535	16.1658	20.5	14	middle
783	PC-5p-60420_24	AATGATCGTTCATCGAATATCGTG		0.910569	-0.13516	0.55889	0.607157	17.7535	16.1658	20.5	14	middle
784	PC-3p-69104_21	ATTTGAGACACTGTCACCTTAGCG		0.911392	-0.133856	0.25324	0.291837	68.416	62.3538	79	54	middle
785	PC-3p-178552_8	TTTTTGATCAACGGTCCACGT		0.912281	-0.13245	0.57706	0.720069	16.4545	15.0111	19	13	middle
786	PC-3p-674071_3	AATGTACGATAAATGGACACGATT		0.91954	-0.121015	0.63931	0.691762	12.5574	11.547	14.5	10	middle
787	PC-3p-562766_3	AAAATGAACGGACAAGATTACGGG		0.91954	-0.121015	0.63931	0.691762	12.5574	11.547	14.5	10	middle
788	PC-5p-25552_62	AATTTGATCTAACGGCTAAAGTT		0.923077	-0.115477	0.41548	0.421231	39.4042	36.3731	45.5	31.5	middle
789	PC-3p-281590_5	TCGGATCTCCGTATTTAATGAATT		0.923077	-0.115477	0.66339	0.668141	11.2583	10.3923	13	9	middle
790	PC-3p-483713_3	GAACGGATGTGATTGAAGGATTAC		0.923077	-0.115477	0.66339	0.668141	11.2583	10.3923	13	9	middle
791	PC-5p-124463_11	GAGAATCTGTGAATTGTGTCTGTT		0.923077	-0.115477	0.66339	0.668141	11.2583	10.3923	13	9	middle
792	PC-5p-123124_12	AAAATGATCCGGACTATTGAAATT		0.924444	-0.113341	0.46316	0.526534	32.476	30.0222	37.5	26	middle
793	PC-5p-13298_130	ACAGACTGTTGATAAAAAATCGTG		0.924574	-0.113139	0.16111	0.164959	118.645	109.697	137	95	middle
794	PC-3p-179194_8	GTTGACGTGGCTTAACCATGACCG		0.92517	-0.11221	0.55479	0.641803	21.2176	19.6299	24.5	17	middle
795	mtr-MIR2592bj-p5_2ss12TC19AT	ATTCCCACTGTCCCTGTCT		0.928105	-0.107641	0.093644	0.0928422	176.669	163.967	204	142	middle
796	PC-3p-130572_11	AGGAATATAAAATGTTAACGTGGA		0.929293	-0.105795	0.63584	0.70201	14.2894	13.2791	16.5	11.5	middle
797	PC-3p-76037_19	AAGTGACTAAAATGATTGACAGTG		0.933333	-0.0995357	0.61053	0.728082	17.3205	16.1658	20	14	middle
798	PC-5p-332337_5	AGTGATCTGGACCTTTGAAATTTC		0.933333	-0.0995357	0.56906	0.539437	21.6506	20.2073	25	17.5	middle
799	PC-3p-24282_66	AACGTGGCTTAACCGTGACTGCAC		0.934708	-0.0974125	0.26583	0.307933	84.0045	78.5196	97	68	middle
800	PC-3p-377691_4	GATGAACGGCTAGAATATGAGGAT		0.93617	-0.0951572	0.58715	0.634282	20.3516	19.0526	23.5	16.5	middle
801	mdm-MIR396c-p3	CTCAAGAAAGCTGTGGGAGA		0.936639	-0.0944348	0.21918	0.232037	104.789	98.1495	121	85	middle
802	PC-5p-133253_11	AAATTTGTAGACTAAATGATGTGT		0.936937	-0.0939761	0.63154	0.720069	16.0215	15.0111	18.5	13	middle
803	PC-3p-63270_23	AACGTAGCTTAACTGTGATCACAC		0.9375	-0.0931094	0.5296	0.586102	27.7128	25.9808	32	22.5	middle
804	PC-3p-116229_12	AACTGATTTGTAGAGATTCTATGT		0.938272	-0.0919225	0.56545	0.655803	23.3827	21.9393	27	19	middle
805	mdm-miR396b_1ss20TA	TTCCACAGCTTTCTTGAACAG		0.938378	-0.0917585	0	0	206877	194129	238881	168120	high
806	PC-5p-242586_6	ATGACTTTTCATAGACTATCTGCC		0.941176	-0.0874628	0.65405	0.711409	14.7224	13.8564	17	12	middle
807	PC-5p-217045_7	AAGGAGTGTGAGCCGTTTGATGAA		0.941176	-0.0874628	0.65405	0.711409	14.7224	13.8564	17	12	middle
808	PC-3p-58494_25	TTTTGACGTGGCTTAACCGTGACT		0.943089	-0.0845335	0.62669	0.735527	17.7535	16.7432	20.5	14.5	middle
809	PC-3p-164321_9	ATTAAATTTGAACGGCCCGGATTT		0.943089	-0.0845335	0.62669	0.735527	17.7535	16.7432	20.5	14.5	middle
810	PC-3p-243535_6	AATTTACGATGAACGGACACGATT		0.944444	-0.0824622	0.7121	0.826765	10.3923	9.81495	12	8.5	middle
811	PC-3p-159491_9	TTGGATAAAAAATGAACGGCT		0.944444	-0.0824622	0.7121	0.826765	10.3923	9.81495	12	8.5	middle
812	PC-5p-49382_30	ATGGACTTTCTGTCACCTTACAGT		0.946237	-0.0797272	0.5575	0.579091	26.8468	25.4034	31	22	middle
813	PC-5p-193918_8	AAATCCGGACTTTTGAAATTTGAT		0.946237	-0.0797272	0.67832	0.845686	13.4234	12.7017	15.5	11	middle
814	PC-5p-72161_20	ATTACCGTTAGATGAGTTTGAATT		0.94686	-0.0787771	0.53764	0.513872	29.8779	28.2902	34.5	24.5	middle
815	mdm-miR160a_R-1	TGCCTGGCTCCCTGTATGCC		0.947368	-0.0780025	0.59854	0.648968	21.9393	20.7846	25.3333	18	middle
816	PC-3p-727014_2	AAGAGTGTGTAGGAGATAAAGATG		0.952381	-0.0703893	0.70465	0.840007	12.1244	11.547	14	10	middle
817	PC-5p-254245_6	TTGAAATCAATAGAAGTAGTTCCT		0.952381	-0.0703893	0.59192	0.662331	24.2487	23.094	28	20	middle
818	stu-miR156f-5p_L-1R+1	TGACAGAAGAGAGTGAGCAT		0.952381	-0.0703893	0.84968	1	3.03109	2.88675	3.5	2.5	low
819	gma-MIR5368-p3	CTGGGATTGGCTTTGGGCT		0.952381	-0.0703893	0.84968	1	3.03109	2.88675	3.5	2.5	low
820	mdm-MIR5225c-p3	TTCATCTCTCCTCGACAGAAG		0.954386	-0.0673553	0.32976	0.38553	82.2724	78.5196	95	68	middle
821	PC-5p-173143_8	TCGTGTTTGTTCATCGTATATCGT		0.954955	-0.0664954	0.54456	0.615094	32.0429	30.5996	37	26.5	middle
822	PC-3p-121712_12	TTGACGTGACTTAACCGTAACCAT		0.957265	-0.0630098	0.66488	0.728082	16.8875	16.1658	19.5	14	middle
823	PC-3p-159139_9	GTAATTTGGGATGTGTGGATAGC		0.96	-0.0588937	0.73349	0.668141	10.8253	10.3923	12.5	9	middle
824	PC-3p-165562_9	AGTAAAATGAGGCGTGTGGATATC		0.96	-0.0588937	0.73349	0.668141	10.8253	10.3923	12.5	9	middle
825	PC-3p-15555_109	AAGTAAAATGGAGTGTGGATAGC		0.961905	-0.056034	0.42641	0.409485	60.6218	58.3124	70	50.5	middle
826	mdm-miR172i	GGAATCTTGATGATGCTGCAT		0.962428	-0.0552499	0.43073	0.461747	59.929	57.6773	69.2	49.95	middle
827	PC-3p-124328_11	ATTACTTGATCCGGTGACATTGGT		0.962963	-0.0544478	0.68888	0.720069	15.5885	15.0111	18	13	middle
828	PC-3p-126632_11	GACGTGACTTAACTATGACCACAT		0.965517	-0.0506261	0.7241	0.691762	12.5574	12.1244	14.5	10.5	middle
829	PC-3p-3254_541	TTGACGTGGCTTAACTGTGATCAC		0.966088	-0.049774	0.18994	0.195135	174.504	168.586	201.5	146	middle
830	ppe-miR159_R-1_1ss15AG	TTTGGATTGAAGGGGGCTCT		0.96649	-0.0491728	0.37078	0.38553	81.8394	79.097	94.5	68.5	middle
831	PC-5p-323098_5	CTTAATTGGTATCCTACTATT		0.977778	-0.0324215	0.74282	0.845686	12.9904	12.7017	15	11	middle
832	PC-5p-135573_11	AGACCCTTGAAATTTGATCAAATG		0.979167	-0.0303736	0.63538	0.685783	27.7128	27.1355	32	23.5	middle
833	ath-MIR159c-p3_1ss11AG	TTTGGATTGAGGGGAGCTCC		0.979592	-0.0297473	0.67922	0.759081	21.2176	20.7846	24.5	18	middle
834	PC-3p-34696_44	TTGACGTGACTTAACCGTGATCAT		0.979592	-0.0297473	0.67922	0.759081	21.2176	20.7846	24.5	18	middle
835	PC-5p-209593_7	ATCTGAGCCTACTGACCACATAAT		0.980843	-0.027906	0.58529	0.565743	37.6721	36.9504	43.5	32	middle
836	PC-5p-13237_131	TTTGACCGTTAGATTTGACTTT		0.982456	-0.0255351	0.45002	0.508885	74.0452	72.7461	85.5	63	middle
837	PC-3p-332748_5	ACGATATACGATGAACGAACACGC		0.982456	-0.0255351	0.66276	0.668575	24.6817	24.2487	28.5	21	middle
838	PC-3p-1570_1018	GTTTTTGAATGAAAGGCTCATGTG		0.983333	-0.0242475	0.021696	0.0215717	692.82	681.273	800	590	high
839	PC-3p-125894_11	GTTGACGTGTCTTAACTGTGACTA		0.984127	-0.0230836	0.71183	0.867748	18.1865	17.8979	21	15.5	middle
840	PC-3p-83608_17	AATGTACGATGAACAGTTAAGATG		0.985507	-0.0210616	0.70223	0.753888	19.9186	19.6299	23	17	middle
841	PC-5p-27758_57	CGTGTTCGTTCATTGTATATCGTG		0.985994	-0.0203486	0.54021	0.554407	51.5285	50.8068	59.5	44	middle
842	PC-3p-4964_364	AGGAATATAAAATGTTGACGTGGT		0.988124	-0.0172367	0.25755	0.2692	182.298	180.133	210.5	156	middle
843	mdm-MIR858-p3_2ss9CG19AG	AGGTCGAAGAGACAGCGAGC		0.989247	-0.0155969	0.6669	0.785503	26.8468	26.5581	31	23	middle
844	PC-5p-45528_33	ACGGACTATTGATAAAAAATCGTG		0.989247	-0.0155969	0.6669	0.785503	26.8468	26.5581	31	23	middle
845	PC-3p-209025_7	ACGGTTTTTGATCAACGGTCTGTG		0.990476	-0.0138058	0.74892	0.855602	15.1554	15.0111	17.5	13	middle
846	gma-MIR5368-p3_1ss3GA	CCAAGGGACAGTCTCAGGT		0.992126	-0.0114048	0.39515	0.41686	109.985	109.119	127	94.5	middle
847	PC-3p-161763_9	GACTAGAAATTGGAAGGAATGTGT		0.992908	-0.0102683	0.60739	0.579148	40.7032	40.4145	47	35	middle
848	mdm-MIR1511-p5	TGGTATCAGGACTATGTTATG		0.994833	-0.00747383	6.9273e-05	7.24716e-05	2514.07	2501.08	2903	2166	high
849	PC-3p-323322_5	AGCTCGGATCCCGAACTAGATGGA		1	-1.18527e-14	0.79227	0.840007	12.1244	12.1244	14	10.5	middle
850	PC-5p-153886_9	AATCCGGGCTCTTAAAATTTGATC		1	-1.18527e-14	0.79227	0.840007	12.1244	12.1244	14	10.5	middle
851	PC-3p-334364_5	TTTTCATCCAACGGTCCTCATGTC		1	-1.18527e-14	0.79227	0.840007	12.1244	12.1244	14	10.5	middle
852	PC-3p-193063_8	AGTAAAATGGAGTGTGTGGATAGT		1	-1.18527e-14	0.79227	0.840007	12.1244	12.1244	14	10.5	middle
853	ath-miR167a-5p_R+2_1ss21AG	TGAAGCTGCCAGCATGATCTGAT		1	-2.72291e-15	0.86312	1	5.19615	5.19615	6	4.5	low
854	mdm-miR482a-5p_L-4	ATGGGCTGTTTGGGAAGA		1	-2.2424e-15	0.8422	1	6.9282	6.9282	8	6	low
855	mdm-miR7127a	ATACTCATCGAATTTGTCATA		1	-2.2424e-15	0.8422	1	6.9282	6.9282	8	6	low
856	mdm-MIR156e-p3	GCTCACTTCTCTCTCCGTCAGC	down	-inf	-inf	0.32625	0.473297	0.866025	0	1	0	low
857	mdm-miR156aa_R-2	TGACAGAAGATAGAGAGC	down	-inf	-inf	0.32625	0.473297	0.866025	0	1	0	low
858	mdm-miR166a_L+1R+3	CTCGGACCAGGCTTCATTCCCCCAC	up	inf	inf	0.84458	1	0	0.0427667	0	0.037037	low
859	mdm-miR166a_L+4	GAGGTCGGACCAGGCTTCATTCCCC	up	inf	inf	0.14971	0.501426	0	2.3094	0	2	low
860	mdm-miR167a	AGATCATCTGGCAGTTTCACC	up	inf	inf	0.47135	1	0	0.57735	0	0.5	low
861	mdm-MIR167e-p3	GGTCATGCTCTGACAGCCTCACT	down	-inf	-inf	0.22923	0.473297	1.29904	0	1.5	0	low
862	mdm-MIR169a-p5	TACAGTATCTTGCTCTAATCA	down	-inf	-inf	0.16503	0.22401	1.73205	0	2	0	low
863	mdm-MIR169f-p3_1ss4GA	CAGATCTCCTTTGGCTAACTTG	up	inf	inf	0.14971	0.501426	0	2.3094	0	2	low
864	mdm-MIR172a-p5_1ss21AG	TTTGCGGGTGGAGCATCATCG	down	-inf	-inf	0.32625	0.473297	0.866025	0	1	0	low
865	mdm-miR394a_L+3R+1	TCTTTGGCATTCTGTCCACCTCCT	up	inf	inf	0.70023	1	0	0.164957	0	0.142857	low
866	mdm-MIR395g-p5	GTTCCCTTGACCACTTCATT	down	-inf	-inf	0.32625	0.473297	0.866025	0	1	0	low
867	mdm-miR397a_L+1R+2_1ss22AG	ATTGAGTGCAGCGTTGATGAAGGT	up	inf	inf	0.30838	1	0	1.1547	0	1	low
868	mdm-miR399e_1ss21GT	TGCCAAAGGAGATTTGCTCGT	up	inf	inf	0.30838	1	0	1.1547	0	1	low
869	mdm-MIR399i-p5	GGGCTCCTCCCTCTTGGCAGG	up	inf	inf	0.30838	1	0	1.1547	0	1	low
870	mdm-MIR399j-p5	GGGCTCCTCCCTCTTGGCAGG	up	inf	inf	0.30838	1	0	1.1547	0	1	low
871	mdm-MIR477a-p3	TTAGGCTGTGGAGCTCGAGGG	up	inf	inf	0.30838	1	0	1.1547	0	1	low
872	mdm-MIR828a-p3_2ss5AC18TA	ATATCTATATATATATAAAGCG	down	-inf	-inf	0.32625	0.473297	0.866025	0	1	0	low
873	mdm-MIR3627b-p3	GTTGCCATCTTTCCCGTGACC	down	-inf	-inf	0.32625	0.473297	0.866025	0	1	0	low
874	mdm-MIR5225a-p3	TCCTCGACTGAAGCCTCTCACGCTT	down	-inf	-inf	0.049598	0.106023	3.4641	0	4	0	low
875	mdm-miR7121d_L+1	CTCCTCTTGGTGATCGCCCTGC	down	-inf	-inf	0.32625	0.473297	0.866025	0	1	0	low
876	mdm-miR7121d_R+3	TCCTCTTGGTGATCGCCCTGCTTG	up	inf	inf	0.30838	1	0	1.1547	0	1	low
877	mdm-MIR7125-p5_2ss9CG18GT	AAAGCTCTGAAATGCAAT	down	-inf	-inf	0.32625	0.473297	0.866025	0	1	0	low
878	ppe-MIR171a-p3_2ss11CT18TA	ATATCACGTGTCACTGTA	up	inf	inf	0.30838	1	0	1.1547	0	1	low
879	ppe-MIR6284-p5_1ss16TC	TGAGAAGCTCTACATCTATAGG	down	-inf	-inf	0.32625	0.473297	0.866025	0	1	0	low
880	ppe-MIR167c-p3	AGATCATGTGGTAGCTTCAT	up	inf	inf	0.30838	1	0	1.1547	0	1	low
881	lus-MIR393c-p5_2ss19CA21TA	TCGCATTGATCCCAGCTAACA	up	inf	inf	0.30838	1	0	1.1547	0	1	low
882	lus-MIR396d-p3_1ss7GT	GTTCAATAAAGCTGTGGAAG	down	-inf	-inf	0.066269	0.106023	3.03109	0	3.5	0	low
883	gma-miR396j_L-1R+2_1ss9TA	TTCAAGAAAGCTGTGGAAAATT	down	-inf	-inf	0.32625	0.473297	0.866025	0	1	0	low
884	ptc-MIR159c-p5_2ss2GA19AC	GACTGCTAGTTCATGAATC	down	-inf	-inf	0.48758	1	0.433013	0	0.5	0	low
885	mtr-MIR2652d-p3_2ss8CG18TC	ATAAATCGAGAAATGGTC	down	-inf	-inf	0.22923	0.473297	1.29904	0	1.5	0	low
886	cme-MIR319c-p5	TGTGAATGAAGCGGGAGAT	up	inf	inf	0.47135	1	0	0.57735	0	0.5	low
887	mes-MIR319e-p5_1ss18TC	TCCAACGAAGCAGGAGCCA	up	inf	inf	0.30838	1	0	1.1547	0	1	low
888	ath-MIR401-p5_2ss12AC17GA	TGCTGGGCCGACACTGAT	up	inf	inf	0.30838	1	0	1.1547	0	1	low
889	ppe-MIR530-p5	TTTATCTGCATTTGCACCTGC	down	-inf	-inf	0.16503	0.22401	1.73205	0	2	0	low
890	ppe-miR858_L-3	GTTGTCTGTTCGACCTTG	up	inf	inf	0.30838	1	0	1.1547	0	1	low
891	ptc-MIR6478-p3_2ss14GC17TA	TAGGTCGCTGGTTCGAATCCGG	down	-inf	-inf	0.22923	0.473297	1.29904	0	1.5	0	low
892	lja-MIR7533a-p5_2ss6CA19AC	TCCATACAAATCTGAGCCC		1	0	0.70955	0.773205	24.2487	24.2487	28	21	middle
893	ath-miR156g	CGACAGAAGAGAGTGAGCAC	down	-inf	-inf	0.028152	0.0501803	4.33013	0	5	0	low
894	cme-miR164b	TGGAGAGGCAGGGCACATGCT	down	-inf	-inf	0.16503	0.22401	1.73205	0	2	0	low
895	vvi-miR171g_L-1	TGAGCCGAACCAATATCACC	down	-inf	-inf	0.32625	0.473297	0.866025	0	1	0	low
896	ppe-miR395a-5p_1ss4CT	GTTTCCTCAAACACTTCATT	down	-inf	-inf	0.32625	0.473297	0.866025	0	1	0	low
897	cme-miR399d_1ss20TC	TGCCAAAGGAGAGTTGCCCCT	up	inf	inf	0.05669	0.12714	0	4.04145	0	3.5	low
898	stu-miR399a-3p_1ss21GT	TGCCAAAGGAGAGCTGCCCTT	up	inf	inf	0.47135	1	0	0.57735	0	0.5	low
899	csi-miR482b_1ss10CA	TCTTGCCCAACCCTCCCATTCC	down	-inf	-inf	0.32625	0.473297	0.866025	0	1	0	low
900	sly-miR1918_L-2R-2_1ss9AT	TTGGTGTGAGTTCGATTC	down	-inf	-inf	0.32625	0.473297	0.866025	0	1	0	low
901	mes-miR2275_L-1R+1_1ss4GA	TTAGTTTCCTCCAATATCTTAC	down	-inf	-inf	0.32625	0.473297	0.866025	0	1	0	low
902	ppe-miR3627-5p_R-1_1ss20GT	TCGCAGGAGAGATGGCACTTT	down	-inf	-inf	0.22923	0.473297	1.29904	0	1.5	0	low
903	gma-miR4372a_L-4R-2_1ss7CA	ATAGTGACATGTGACGGT	up	inf	inf	0.30838	1	0	1.1547	0	1	low
904	mtr-miR5225a_L-4	TCGCAGGAGAGATGACAC	down	-inf	-inf	0.48758	1	0.433013	0	0.5	0	low
905	mtr-miR5225b_R-4	TCGCAGGAGAGATGACAC	down	-inf	-inf	0.48758	1	0.433013	0	0.5	0	low
906	hbr-miR6485_R+4	TAGGATGTAGAAGAGCATAACATG	down	-inf	-inf	0.049598	0.106023	3.4641	0	4	0	low
907	gra-miR7484o_L-2_1ss5TA	TTAAACGTATAGGGACTAA	down	-inf	-inf	0.16503	0.22401	1.73205	0	2	0	low
908	gma-miR9722_L-1R-2_1ss13GC	AATAGAGGGAACAAGATG	up	inf	inf	0.30838	1	0	1.1547	0	1	low
909	PC-3p-43175_35	AGTGTAGAATAAGATTTTTGAAGT		1	0	0.75293	0.864002	17.3205	17.3205	20	15	middle
910	PC-5p-8407_214	GTGGACCGTTGATCAAAAATCGTG		1.0021	0.00302135	0.38393	0.398754	137.698	137.987	159	119.5	middle
911	PC-3p-19280_86	TGGTATCGTTTCTGTAGGTTT		1.00483	0.00695276	0.57617	0.583972	59.7558	60.0444	69	52	middle
912	gma-MIR5368-p5_1ss1TC	CCCTGGGATTGGCTTTGG		1.00577	0.00829614	0.2568	0.283311	250.281	251.725	289	218	high
913	PC-3p-145098_10	AATATACGATGAACGGATGTGATT		1.00813	0.0116818	0.7679	0.867748	17.7535	17.8979	20.5	15.5	middle
914	PC-3p-22955_70	TTGACGTGGCTTAACTGTAATCAT		1.00993	0.014254	0.48758	0.529099	101.758	102.768	117.5	89	middle
915	ppe-miR159_R-3_1ss3TC	TTCGGATTGAAGGGAGCT		1.01587	0.0227201	0.84522	0.818955	9.09327	9.2376	10.5	8	low
916	PC-5p-195631_8	GTGTCTGTTCATCGTACATCGTGC		1.01587	0.0227201	0.78248	0.867748	18.1865	18.4752	21	16	middle
917	PC-3p-339731_5	TTCAACGGTCTGGATCATTTGATC		1.01754	0.025091	0.79642	1	16.4545	16.7432	19	14.5	middle
918	mdm-MIR319c-p3	TTGGACTGAAGGGAGCTCCT		1.01897	0.027114	6.5877e-07	6.87495e-07	6246.21	6364.71	7212.5	5512	high
919	PC-5p-92791_15	AAATTTGTAAACTAAATGACGTGC		1.01961	0.0280144	0.73577	0.795618	29.4449	30.0222	34	26	middle
920	PC-5p-91795_16	AAGGCTGTTGAATTTTGATCCAAC		1.01961	0.0280144	0.8114	0.855602	14.7224	15.0111	17	13	middle
921	gma-MIR6300-p3_1ss24CT	AGTATAGTGGTAAGTATTCCCGCT		1.02564	0.0365259	0.89041	1	5.62917	5.7735	6.5	5	low
922	PC-3p-176304_8	AATTGTAGTCGTTGGATCAAAATC		1.02564	0.0365259	0.8455	1	11.2583	11.547	13	10	middle
923	PC-3p-95721_15	ATTGCACGATGTACAATGAACGGT		1.02941	0.0418202	0.67009	0.715093	58.8897	60.6218	68	52.5	middle
924	PC-3p-46846_32	AAAATATTGACGTGGCTTAACTGG		1.0303	0.0430687	0.73464	0.733473	38.1051	39.2598	44	34	middle
925	PC-3p-145573_10	CGATGTACGATGAACGGATGT		1.03226	0.0458037	0.84436	1	13.4234	13.8564	15.5	12	middle
926	PC-3p-86400_17	AACCGTGACTGCACAAATAGGAGA		1.03286	0.0466501	0.76813	0.801541	30.7439	31.7543	35.5	27.5	middle
927	PC-3p-107930_13	AAATTTCAACGGTCCGGATTGATG		1.03333	0.0473057	0.8259	1	17.3205	17.8979	20	15.5	middle
928	PC-5p-135681_11	AATCCAGACTCTTGAAATTTGATC		1.03448	0.0489096	0.79411	0.888711	25.1147	25.9808	29	22.5	middle
929	ppe-MIR6284-p3_2ss17TG21GT	CCATGGATGAAGATTCGGCATT		1.03704	0.0524674	0.88822	1	7.79423	8.0829	9	7	low
930	PC-5p-181976_8	CATGGGTCTTTCATTCAAAAATAT		1.03704	0.0524674	0.80766	0.884296	23.3827	24.2487	27	21	middle
931	PC-5p-58642_25	AATTGTAGAAAATAAATAGACGGT		1.03704	0.0524674	0.84244	0.859966	15.5885	16.1658	18	14	middle
932	PC-5p-177967_8	ATCCGGACTGTTGAAATTTGATCA		1.03704	0.0524674	0.84244	0.859966	15.5885	16.1658	18	14	middle
933	PC-5p-629116_3	AATCTGTGAATCATGTCCGTTCAT		1.04	0.0565835	0.82203	0.881925	21.6506	22.5167	25	19.5	middle
934	PC-3p-262147_6	AGATGTGTGAGAAGTAAAATGAGG		1.04348	0.0614005	0.88459	0.826765	9.95929	10.3923	11.5	9	middle
935	PC-5p-271213_6	TGGATTTTGATCTAACGGCTACA		1.04348	0.0614005	0.88459	0.826765	9.95929	10.3923	11.5	9	middle
936	PC-3p-169888_9	ACATTTGGTGTATCGGACTGTGTT		1.04575	0.0645403	0.83449	0.881925	22.0836	23.094	25.5	20	middle
937	PC-5p-102764_14	ATATTTTGTAGATCACATGACGTG		1.04762	0.0671142	0.79442	0.817282	36.3731	38.1051	42	33	middle
938	PC-3p-127355_11	AATGAACGGACACGATTTGAGGAT		1.04762	0.0671142	0.88042	1	12.1244	12.7017	14	11	middle
939	PC-3p-329771_5	CGATATACAATGAACGGACGTGAT		1.04762	0.0671142	0.83152	0.886555	24.2487	25.4034	28	22	middle
940	PC-5p-76421_19	ATGGACCGTTGATCAAAAATCGTG		1.04762	0.0671142	0.83152	0.886555	24.2487	25.4034	28	22	middle
941	ptc-miR166a_2ss2CT6CT	TTGGATCAGGCTTCATTCCCC		1.04762	0.0671142	0.71249	0.682772	72.7461	76.2102	84	66	middle
942	ptc-miR6478_R-1_1ss20TC	CCGACCTTAGCTCAGTTGGC		1.04918	0.0692627	0.70746	0.753136	79.2413	83.1384	91.5	72	middle
943	PC-3p-302145_5	ATGTACAATGAACGGCTAGAATGT		1.04918	0.0692627	0.82848	1	26.4138	27.7128	30.5	24	middle
944	PC-3p-148462_10	AACGGTTAAAACACTCAGAATATC		1.05426	0.0762356	0.86724	0.874051	18.6195	19.6299	21.5	17	middle
945	PC-3p-403852_4	ACGTGTAGAATGAGATTTTTGAAG		1.05556	0.0780025	0.90283	1	10.3923	10.9697	12	9.5	middle
946	PC-3p-644692_3	CGATGTATGATGAATGAGCATGAT		1.05556	0.0780025	0.90283	1	10.3923	10.9697	12	9.5	middle
947	PC-3p-286807_5	CGATGAATGGACACGATTAAAGG		1.05747	0.0806185	0.89683	0.845687	12.5574	13.2791	14.5	11.5	middle
948	PC-3p-67098_21	GTTGACGTGGCTTAACTATGACCA		1.05797	0.0813001	0.819	0.825452	39.8372	42.1466	46	36.5	middle
949	aly-miR165a-5p_R+2_1ss14AC	GAATGTTGTCTGGCTCGAGGCT		1.06667	0.0931094	0.96427	1	2.16506	2.3094	2.5	2	low
950	PC-5p-131879_11	ATTCATTGATTAGTGGGCTCAATT		1.06667	0.0931094	0.89917	1	17.3205	18.4752	20	16	middle
951	PC-3p-312206_5	ATCAACGGTCAGGATTTCCAAACT		1.06667	0.0931094	0.91262	1	12.9904	13.8564	15	12	middle
952	PC-3p-144408_10	ACCGGACCGTGTTTCTAACACACT		1.06667	0.0931094	0.87668	1	25.9808	27.7128	30	24	middle
953	PC-3p-313129_5	CGATGTACGACAAACGATTAAGA		1.06667	0.0931094	0.90565	1	15.1554	16.1658	17.5	14	middle
954	PC-3p-183307_8	ATCAAATTTCAACGGTCTGGATCA		1.06667	0.0931094	0.92021	1	10.8253	11.547	12.5	10	middle
955	PC-3p-40626_37	AAAATGTTGACGTGGCTGAACCCT		1.06667	0.0931094	0.82629	0.846616	51.9615	55.4256	60	48	middle
956	PC-3p-298097_5	ATGTAGGATGAACGGACACGATTC		1.06667	0.0931094	0.89917	1	17.3205	18.4752	20	16	middle
957	PC-5p-161100_9	AAGTGATCTGGATCTTTCAAATTT		1.06667	0.0931094	0.92021	1	10.8253	11.547	12.5	10	middle
958	PC-3p-191371_8	ACGGTCCGGATTCATTGATTAGTG		1.06667	0.0931094	0.89917	1	17.3205	18.4752	20	16	middle
959	PC-3p-102570_14	ATATGTTGACGTGACTTAACCATG		1.07317	0.10188	0.91238	0.871134	17.7535	19.0526	20.5	16.5	middle
960	PC-3p-454835_4	AGTAAAAAAGGATGTGTGGATAGT		1.07692	0.106915	0.93682	1	11.2583	12.1244	13	10.5	middle
961	ptc-miR162a_R+1	TCGATAAACCTCTGCATCCAGT		1.07801	0.108376	0.88384	0.913668	40.7032	43.8786	47	38	middle
962	PC-5p-40413_37	ACGTGTCATTTCACTTAACTCTAG		1.07865	0.109229	0.88903	0.911698	38.5381	41.5692	44.5	36	middle
963	PC-3p-45519_33	ATGATACTAGTAGGCTAAGCCGTG		1.07937	0.110183	0.89442	0.908576	36.3731	39.2598	42	34	middle
964	PC-3p-209901_7	AATGAACGAATGTGATTGAAAGAT		1.08108	0.112475	0.93343	1	16.0215	17.3205	18.5	15	middle
965	PC-3p-37860_40	CGATATACGATGAACGGACATGAT		1.08475	0.117357	0.92573	1	25.5477	27.7128	29.5	24	middle
966	mdm-miR7122a	TTATACAGAGAAATCACGGTCG		1.08642	0.119582	0.79089	0.785788	233.827	254.034	270	220	high
967	PC-3p-57555_25	GATGTACGATGAACGATCATGATC		1.08642	0.119582	0.93319	1	23.3827	25.4034	27	22	middle
968	PC-3p-91334_16	ATACAACATTTGTAGCACCTCTCT		1.08642	0.119582	0.93319	1	23.3827	25.4034	27	22	middle
969	PC-5p-226004_7	ACATGTCATTTCACTTAACTCTAG		1.08642	0.119582	0.95273	1	11.6913	12.7017	13.5	11	middle
970	ppe-miR159_1ss15AG	TTTGGATTGAAGGGGGCTCTA		1.08916	0.12322	0.82177	0.848428	210.444	229.208	243	198.5	middle
971	PC-3p-301667_5	ATTTTTGATCAACGGCCCACGTGG		1.09091	0.125531	0.94997	1	19.0526	20.7846	22	18	middle
972	PC-3p-504358_3	CTGTATAATGTACGATGAACGGTT		1.09091	0.125531	0.96461	0.826765	9.52628	10.3923	11	9	middle
973	PC-3p-58768_25	AACGGCACGAATTCTCTAATTTGG		1.09402	0.129635	0.95959	1	16.8875	18.4752	19.5	16	middle
974	mdm-miR396b_R+1	TTCCACAGCTTTCTTGAACTGT		1.09524	0.131245	0.96799	1	12.1244	13.2791	14	11.5	middle
975	PC-5p-8719_207	GTGGACCGTTGATAAAAAATCGTG		1.09605	0.132307	0.93736	1	51.0955	56.003	59	48.5	middle
976	gma-MIR4995-p3_2ss13GC18TC	TGGTTAAGGGAACCCACCGGAGC		1.09804	0.13493	0.95809	1	29.4449	32.3316	34	28	middle
977	PC-3p-169272_9	AACCGTGACCACACAAACAGGAGA		1.1	0.137504	0.97212	1	17.3205	19.0526	20	16.5	middle
978	PC-3p-381859_4	TCAAAGGTCTGGATCATTTGATCT		1.10145	0.139403	0.98125	1	9.95929	10.9697	11.5	9.5	middle
979	PC-3p-426453_4	ACGATTTTTGATCAACGGCCC		1.10145	0.139403	0.98125	1	9.95929	10.9697	11.5	9.5	middle
980	PC-3p-114822_12	ATTCAACGACTAAGGATCTAGACC		1.10145	0.139403	0.97349	1	19.9186	21.9393	23	19	middle
981	PC-5p-241556_6	CTCTTGACCGTTAGATTTGACTTT		1.10476	0.143735	0.98361	1	15.1554	16.7432	17.5	14.5	middle
982	PC-3p-239158_6	AGTGTAGAATGTGATTTTTAGAGT		1.10476	0.143735	0.98361	1	15.1554	16.7432	17.5	14.5	middle
983	gma-miR319g_R-1	TTGGACTGAAGGGAGCTCCTT		1.10538	0.144538	0.93633	0.96641	268.468	296.758	310	257	high
984	PC-3p-632266_3	TGGATAAAAATTGAACGGCCCGAT		1.11111	0.152003	0.9971	1	10.3923	11.547	12	10	middle
985	ppe-miR5225-3p_R+1	TCATCTCTCCTCGACTGAAG		1.11111	0.152003	0.99795	1	5.19615	5.7735	6	5	low
986	PC-3p-94278_15	AATCAAATTTCAACCGTCCGGATC		1.11111	0.152003	0.99617	1	18.1865	20.2073	21	17.5	middle
987	ppe-miR319a_L-1R-1_1ss6CT	TGGATTGAAGGGAGCTCC		1.11628	0.158698	0.99228	1	18.6195	20.7846	21.5	18	middle
988	PC-3p-50920_29	TTGACGTGGCTTAACTGTGACCAT		1.11828	0.161281	0.98964	1	13.4234	15.0111	15.5	13	middle
989	PC-5p-336216_5	CGTGTCATTTCACTTAACTCTAGC		1.11828	0.161281	0.98964	1	13.4234	15.0111	15.5	13	middle
990	PC-3p-117886_12	ATTTCAAAGGTCCGGATCACTTGA		1.12	0.163499	0.98776	1	10.8253	12.1244	12.5	10.5	middle
991	ppe-miR396a_2ss20GT21TA	TTCCACAGCTTTCTTGAACTA		1.12382	0.168409	0.7575	0.7741	1862.82	2093.47	2151	1813	high
992	PC-3p-712909_3	ATACGATGAACGGACGTGATTAGA		1.125	0.169925	0.97651	1	13.8564	15.5885	16	13.5	middle
993	PC-5p-78665_18	TGTGATCGTTCATCGTACATCGTG		1.13043	0.176878	0.95932	1	19.9186	22.5167	23	19.5	middle
994	PC-3p-376723_4	TTTGTAACCGTTGGATTTTGATCC		1.13131	0.177998	0.96383	1	14.2894	16.1658	16.5	14	middle
995	PC-5p-114781_12	ACCAAATTCATGTATCCGGACTAT		1.13131	0.177998	0.94886	1	28.5788	32.3316	33	28	middle
996	mdm-miR482d	AATGGAAGGGTAGGAAAGAAG		1.13191	0.178765	0.80261	0.811905	407.032	460.726	470	399	high
997	mdm-MIR166e-p5	GAAATGTTGTCTGGTTCGAGA		1.13402	0.181447	0.82722	0.829173	252.013	285.788	291	247.5	high
998	PC-3p-45620_33	AGTGTAGAATGAGATTTTTGAAGC		1.1358	0.183712	0.94258	0.888139	23.3827	26.5581	27	23	middle
999	mdm-miR403a	TTAGATTCACGCACAAACTCG		1.14161	0.191073	0.6677	0.677246	530.008	605.063	612	524	high
1000	PC-3p-97838_15	CGATTTACGATGAACGGACATG		1.14286	0.192645	0.94603	1	12.1244	13.8564	14	12	middle
1001	ptc-MIR530b-p5	AGGTGCAGGTGCAAGTGCAGG		1.14286	0.192645	0.973	1	3.03109	3.4641	3.5	3	low
1002	PC-3p-243477_6	AAAAACGGATGTGTGGATAACATT		1.14286	0.192645	0.95325	1	9.09327	10.3923	10.5	9	middle
1003	PC-3p-234776_6	TTTCAACGATCCGGATCATTTGAT		1.14815	0.199309	0.92815	1	15.5885	17.8979	18	15.5	middle
1004	PC-3p-414906_4	ATGACCCGGATGAGTGGACTTGGT		1.14943	0.200913	0.93319	1	12.5574	14.4338	14.5	12.5	middle
1005	PC-3p-422807_4	ATGTTGACGTAGCTTAACCGTAAC		1.15556	0.208587	0.92081	1	12.9904	15.0111	15	13	middle
1006	PC-3p-31025_50	GATGAAATTTGGAAGGCCCGGATC		1.15847	0.212221	0.87972	0.894635	26.4138	30.5996	30.5	26.5	middle
1007	ptc-miR6478_1ss21GA	CCGACCTTAGCTCAGTTGGTA		1.15881	0.212648	0.78733	0.822576	82.7054	95.8401	95.5	83	middle
1008	PC-5p-298672_5	CCATCTATTTGTACCATCATTCGT		1.15942	0.213404	0.92445	1	9.95929	11.547	11.5	10	middle
1009	mdm-MIR399d-p5	GGGCTTCTCTCCGATGGCAGG		1.16667	0.222392	0.9273	1	6.9282	8.0829	8	7	low
1010	PC-3p-27403_57	ATGAACGCACTGGATTCGAGGATC		1.17333	0.230613	0.79796	0.836475	43.3013	50.8068	50	44	middle
1011	PC-3p-70099_20	AATGTACGATGAACGGATGTGATT		1.17333	0.230613	0.79796	0.836475	43.3013	50.8068	50	44	middle
1012	PC-3p-312971_5	GATGAACGGACGTGATTTGAGAAT		1.17949	0.23816	0.83907	0.888139	22.5167	26.5581	26	23	middle
1013	PC-5p-140761_10	AAGTGATTTAGATTTTTGAAATTT		1.18095	0.239951	0.86484	0.863302	15.1554	17.8979	17.5	15.5	middle
1014	PC-3p-135702_11	GACGTGACTTAACCGTAACTACAC		1.18095	0.239951	0.86484	0.863302	15.1554	17.8979	17.5	15.5	middle
1015	vvi-miR396b_R+3_1ss20TA	TTCCACAGCTTTCTTGAACAGTT		1.18325	0.242758	0.19288	0.195452	829.652	981.688	958	850.167	high
1016	PC-3p-77324_18	AGGAATATAAAATGTTGACGTGAT		1.18519	0.245112	0.82249	0.780706	23.3827	27.7128	27	24	middle
1017	PC-3p-131023_11	GATAAAAAATGAACGGCCTGATGG		1.18519	0.245112	0.85466	1	15.5885	18.4752	18	16	middle
1018	PC-3p-107914_13	GACGTGACTTAACTGTGACTACAC		1.19048	0.251539	0.80655	0.78507	24.2487	28.8675	28	25	middle
1019	ptc-MIR530b-p3_1ss13AC	AGGTGCAGGTGCCAGTGCAGG		1.19928	0.262163	0.48545	0.486842	159.349	191.103	184	165.5	middle
1020	PC-3p-36667_41	TTGACGTAGCTTAACCGTGACCAT		1.2	0.263034	0.79547	0.885713	21.6506	25.9808	25	22.5	middle
1021	cme-MIR319c-p5_1ss11AG	ATTCACTCAAGCACTCAGTAGA		1.2	0.263034	0.90772	1	4.33013	5.19615	5	4.5	low
1022	PC-3p-1301471_2	GAAACTCAAACTCATCTAACGATG		1.2	0.263034	0.86978	1	8.66025	10.3923	10	9	middle
1023	PC-3p-348024_5	AACCGTGACCATACAAACAGAAGA		1.2	0.263034	0.86978	1	8.66025	10.3923	10	9	middle
1024	gma-miR396a-5p_1ss9CT	TTCCACAGTTTTCTTGAACTG		1.20129	0.264582	0.6622	0.727492	59.7558	71.7839	69	62.1667	middle
1025	PC-5p-11903_147	ACGGACCGTTGATAAAAAATCGTG		1.2093	0.274175	0.70733	0.740567	37.2391	45.0333	43	39	middle
1026	PC-3p-545128_3	CGATAAACGACGCGATTGATTGAT		1.21212	0.277534	0.84515	1	9.52628	11.547	11	10	middle
1027	PC-3p-184438_8	CTGACCGCATAATGTACAATGAAC		1.21212	0.277534	0.84515	1	9.52628	11.547	11	10	middle
1028	PC-3p-564139_3	CTTAACCGTGACCGTACAAATATG		1.21212	0.277534	0.84515	1	9.52628	11.547	11	10	middle
1029	PC-5p-716818_3	ATATTCTGTGGTCACGGTTAAGTC		1.21212	0.277534	0.84515	1	9.52628	11.547	11	10	middle
1030	PC-3p-307638_5	GAACGGTTAAGATGTGAGGATTCC		1.21569	0.281771	0.80157	0.863302	14.7224	17.8979	17	15.5	middle
1031	PC-5p-120755_12	AAGGACGAAAATGATAAAAATACT		1.21739	0.283793	0.83363	1	9.95929	12.1244	11.5	10.5	middle
1032	PC-3p-180543_8	ATTTCAAAGGTCTGGATCACTTGA		1.21905	0.285754	0.79246	0.863302	15.1554	18.4752	17.5	16	middle
1033	PC-3p-46619_32	ATTGACGTGGCTTAACTATGACCG		1.22374	0.291302	0.69182	0.723028	31.6099	38.6825	36.5	33.5	middle
1034	PC-3p-230560_6	CCGCACGATGTACGATGAACAGGT		1.22404	0.291655	0.71638	0.792869	26.4138	32.3316	30.5	28	middle
1035	PC-5p-34110_45	AAGGACTGTTCATCAAAGATCGTG		1.22449	0.292181	0.74375	0.771282	21.2176	25.9808	24.5	22.5	middle
1036	mdm-miR5225c	TCTGTCGTGGGTGAGATGGTGC		1.22537	0.293219	0.29553	0.312602	213.908	262.117	247	227	high
1037	mdm-miR399e	TGCCAAAGGAGATTTGCTCGG		1.22549	0.293359	0.82255	1	9.81495	12.0281	11.3333	10.4167	middle
1038	PC-5p-378730_4	CATCGTGAGCCGTTGGATTTT		1.22667	0.294743	0.81194	1	10.8253	13.2791	12.5	11.5	middle
1039	PC-3p-701301_3	ATGAACGGATAGAATGTGAGGATC		1.22667	0.294743	0.81194	1	10.8253	13.2791	12.5	11.5	middle
1040	PC-3p-87265_16	AAATTTCAATGGCTCGGATTGGTG		1.23077	0.29956	0.8017	0.842241	11.2583	13.8564	13	12	middle
1041	PC-3p-22535_72	AAATGACTTGGCTCAAAACGACGT		1.23577	0.305413	0.74261	0.874502	17.7535	21.9393	20.5	19	middle
1042	mdm-MIR396g-p3_1ss21CT	TTCAAGAAAGCTGTGAAAAAT		1.23695	0.306785	0.78541	0.848309	11.98	14.8187	13.8333	12.8333	middle
1043	mdm-MIR396f-p3_1ss21CT	TTCAAGAAAGCTGTGAAAAAT		1.23695	0.306785	0.78541	0.848309	11.98	14.8187	13.8333	12.8333	middle
1044	PC-3p-303556_5	TTGACGTGACTTAACCGTGGCTAC		1.2381	0.308122	0.78227	0.848309	12.1244	15.0111	14	13	middle
1045	ppe-miR159_R-3	TTTGGATTGAAGGGAGCT		1.2391	0.309298	0.019052	0.0196735	857.798	1062.9	990.5	920.5	high
1046	mdm-MIR7124b-p3	AATAAAGTTGATATTGGTGTG		1.24272	0.313499	0.43743	0.436662	89.2006	110.851	103	96	middle
1047	dpr-miR167c_R+1	TGAAGCTGCCAGCATGATCTGT		1.24731	0.318822	0.6595	0.796335	26.8468	33.4863	31	29	middle
1048	PC-3p-349941_4	AACAGGTGCATGAAAGTTTTCTTC		1.25	0.321928	0.74694	0.858757	13.8564	17.3205	16	15	middle
1049	PC-3p-106674_13	ACACGTAGTGTACCATCTGTATTC		1.2549	0.327575	0.73076	0.863302	14.7224	18.4752	17	16	middle
1050	mdm-miR159a_1ss8TC	CTTGGATCGAAGGGAGCTCC		1.25926	0.332575	0.56428	0.594914	38.9711	49.0748	45	42.5	middle
1051	PC-3p-211612_7	GTTGACGTGGCTTAACTGTGACA		1.26126	0.334867	0.70802	0.742304	16.0215	20.2073	18.5	17.5	middle
1052	PC-5p-673160_3	AGATTCGGACCCTTAAAATTTGAT		1.26316	0.337035	0.78586	1	8.22724	10.3923	9.5	9	middle
1053	PC-5p-620107_3	ACTCTCTATAGACTTTATGCCACC		1.26316	0.337035	0.78586	1	8.22724	10.3923	9.5	9	middle
1054	PC-3p-210667_7	AGTAATATAAAACGTTGACGTGGT		1.26316	0.337035	0.78586	1	8.22724	10.3923	9.5	9	middle
1055	PC-3p-9894_180	TTGACGTGGCTTAACTGTGATCGC		1.26437	0.338416	0.2847	0.313247	125.574	158.771	145	137.5	middle
1056	PC-5p-467409_4	GGATTTGGGCTATTGAAATTTGAT		1.26984	0.344648	0.76578	0.827817	9.09327	11.547	10.5	10	middle
1057	PC-3p-1452375_2	CCGTTGGATTAAATTTGAACCGCC		1.26984	0.344648	0.76578	0.827817	9.09327	11.547	10.5	10	middle
1058	PC-5p-192123_8	TGGAGATCTGTGAATCGTGTTCGT		1.27536	0.350907	0.7472	0.835462	9.95929	12.7017	11.5	11	middle
1059	PC-3p-157450_9	AGTGGTGGAGAGTTCATGTAGAGT		1.27778	0.353637	0.7384	0.835462	10.3923	13.2791	12	11.5	middle
1060	PC-3p-414109_4	GATGAACGAACACGATTTGAGAAT		1.27778	0.353637	0.7384	0.835462	10.3923	13.2791	12	11.5	middle
1061	PC-3p-433623_4	ATACGATGAACGGACACGATTCA		1.28	0.356144	0.72988	0.842241	10.8253	13.8564	12.5	12	middle
1062	PC-3p-187903_8	GTTTGTAGCCATTGGATTTTGATC		1.28	0.356144	0.72988	0.842241	10.8253	13.8564	12.5	12	middle
1063	PC-3p-181488_8	AATTGTAGCCGTTAGATCAAATTT		1.28205	0.358454	0.72163	0.842241	11.2583	14.4338	13	12.5	middle
1064	PC-3p-456132_4	ATTAGACACGTGTCCATCTGTGAT		1.28205	0.358454	0.72163	0.842241	11.2583	14.4338	13	12.5	middle
1065	PC-5p-98600_14	AAAATTTGATCTAACGGCTGAAGT		1.28395	0.36059	0.60375	0.585299	23.3827	30.0222	27	26	middle
1066	PC-3p-223070_7	AGAGTTAGGTGAAAGGACACGTGA		1.28395	0.36059	0.71362	0.848309	11.6913	15.0111	13.5	13	middle
1067	PC-5p-89624_16	GTGAACTGTTGATCAAAAATCGTG		1.28736	0.364411	0.69829	0.853784	12.5574	16.1658	14.5	14	middle
1068	mdm-miR398b	TGTGTTCTCAGGTCGCCCCTG		1.28814	0.365284	0.57871	0.696149	25.5477	32.909	29.5	28.5	middle
1069	PC-3p-193144_8	AGTGTAGAATGAAATTTTAAGAGT		1.28889	0.366128	0.69094	0.717194	12.9904	16.7432	15	14.5	middle
1070	PC-3p-65763_22	ACTGCACGATGTACGATGAACGGT		1.29032	0.367732	0.68377	0.717194	13.4234	17.3205	15.5	15	middle
1071	PC-3p-219919_7	ATTGACGTGGCTTAACTGTGATCA		1.29032	0.367732	0.68377	0.717194	13.4234	17.3205	15.5	15	middle
1072	PC-5p-37149_41	AAGGACCGTTCATCAAAGATCGTG		1.29412	0.371969	0.53812	0.542207	29.4449	38.1051	34	33	middle
1073	PC-3p-275683_6	GATGAACGGACATGATTCACGGAT		1.2973	0.375509	0.51371	0.488034	32.0429	41.5692	37	36	middle
1074	PC-5p-338475_5	ATGGATTCTCTGTCATCTCATATT		1.30081	0.379414	0.62061	0.755048	17.7535	23.094	20.5	20	middle
1075	PC-3p-36056_42	GACGTGGCTTAACTGTGACTGTAC		1.30214	0.380889	0.30877	0.356722	74.0452	96.4175	85.5	83.5	middle
1076	PC-3p-89667_16	GTTGACGTGACTTAACCATGACTG		1.30612	0.38529	0.57836	0.569335	21.2176	27.7128	24.5	24	middle
1077	mdm-miR7121d	TCCTCTTGGTGATCGCCCTGC		1.31999	0.400532	0.00068652	0.000735836	692.532	914.138	799.667	791.667	high
1078	PC-3p-210538_7	AACGGGTGATAACGGGTGAAACGG		1.33333	0.415037	0.63374	0.707272	12.1244	16.1658	14	14	middle
1079	ppe-miR167c	TGAAGCTGCCAGCATGATCTGA		1.33333	0.415037	0.20975	0.224136	84.0045	112.006	97	97	middle
1080	PC-5p-474036_3	GTTTTGTATGATCACGGTTAAGC		1.33333	0.415037	0.65913	0.684257	10.3923	13.8564	12	12	middle
1081	mdm-MIR160a-p3_2ss17TC19GA	ATTTCTTGATTGGCTACTATGGGT		1.33333	0.415037	0.89867	1	0.866025	1.1547	1	1	low
1082	mdm-MIR164f-p3	ACGTGCATTTCTAACTCATTCGA		1.33333	0.415037	0.89867	1	0.866025	1.1547	1	1	low
1083	mdm-MIR166h-p5	TTTATCCACCAATCTTAAAAAAT		1.33333	0.415037	0.89867	1	0.866025	1.1547	1	1	low
1084	mdm-MIR172b-p5	GGAGCATCTTCAAGATTCACA		1.33333	0.415037	0.89867	1	0.866025	1.1547	1	1	low
1085	mdm-MIR399b-p5	GTGCAAATCTCCTTTGGCAGA		1.33333	0.415037	0.89867	1	0.866025	1.1547	1	1	low
1086	ppe-MIR172c-p5	GCGGCATCATCAAGATTCAC		1.33333	0.415037	0.89867	1	0.866025	1.1547	1	1	low
1087	hbr-MIR6173-p3_1ss4CT	CAGTGCTGTAGCTAACGC		1.33333	0.415037	0.89867	1	0.866025	1.1547	1	1	low
1088	ath-miR8175_L+3_1ss5AT	TTCGTTCCCCGGCAACGGCGCCA		1.33333	0.415037	0.89867	1	0.866025	1.1547	1	1	low
1089	gma-miR1510a-3p_L-1R-1_1ss22CT	TGTTGTTTTACCTATTCCACT		1.33333	0.415037	0.89867	1	0.866025	1.1547	1	1	low
1090	mtr-miR2673a_L+1R-2_1ss4TA	TCCACTTCCTCTTCCTCTTCC		1.33333	0.415037	0.89867	1	0.866025	1.1547	1	1	low
1091	ppe-miR7122a-5p_R-1_1ss9TA	TTATACAAAGAAATCACGGCC		1.33333	0.415037	0.89867	1	0.866025	1.1547	1	1	low
1092	PC-5p-120780_12	ACAGACCGTTGATCAAAAACCGTG		1.33333	0.415037	0.5739	0.635477	16.8875	22.5167	19.5	19.5	middle
1093	mdm-miR482c_L+1	CTCTTTCCTAACCCTCCCATTCC		1.33333	0.415037	0.85709	1	1.73205	2.3094	2	2	low
1094	ppe-miR159_R-3_1ss8TC	TTTGGATCGAAGGGAGCT		1.33333	0.415037	0.77584	0.757395	4.33013	5.7735	5	5	low
1095	mtr-MIR2652b-p3_1ss10CG	GCATAAATCGAGAAATGGT		1.33333	0.415037	0.77584	0.757395	4.33013	5.7735	5	5	low
1096	PC-3p-344918_5	CAATGAACGGATGTGATTGGA		1.33333	0.415037	0.68718	0.827817	8.66025	11.547	10	10	middle
1097	PC-3p-193159_8	TTGACGTGGGTTAACTGTGACTAT		1.33333	0.415037	0.68718	0.827817	8.66025	11.547	10	10	middle
1098	PC-5p-161568_9	AATGATTCCGACCATTGAAATTTG		1.33333	0.415037	0.56903	0.635477	17.3205	23.094	20	20	middle
1099	PC-3p-357221_4	AGGCTCGGATTTCTGAATCCTTAG		1.33333	0.415037	0.68718	0.827817	8.66025	11.547	10	10	middle
1100	PC-3p-100591_14	GTAGCCGTTTGATCAAATTTTGAC		1.33333	0.415037	0.68718	0.827817	8.66025	11.547	10	10	middle
1101	gma-MIR4995-p3_2ss15GC20TC	CTTGGTTAAGGGAACCCACCGGA		1.33333	0.415037	0.71872	0.808055	6.9282	9.2376	8	8	low
1102	PC-3p-69250_21	TTGACGTGACTTAACCGTGACTGC		1.33333	0.415037	0.43858	0.48805	32.0429	42.7239	37	37	middle
1103	mes-MIR319g-p5	ATCTGCCGACTCATTCATTC		1.33333	0.415037	0.92825	1	0.433013	0.57735	0.5	0.5	low
1104	PC-3p-115454_12	ACCGCACGATGTACGATGAACGAT		1.33333	0.415037	0.59955	0.616443	14.7224	19.6299	17	17	middle
1105	PC-5p-94034_15	TCTCAAATCGTGTCTGTTCATCGT		1.33333	0.415037	0.59955	0.616443	14.7224	19.6299	17	17	middle
1106	PC-3p-828122_2	TTTAACGGTCCGGATCATTTGATC		1.33333	0.415037	0.66586	0.835462	9.95929	13.2791	11.5	11.5	middle
1107	PC-3p-553108_3	ACGGTCCGTGTTGTGTGGTCATGA		1.33333	0.415037	0.6947	0.819102	8.22724	10.9697	9.5	9.5	middle
1108	PC-3p-376695_4	AACCGTGATCATACAAATAGGAGG		1.33333	0.415037	0.66586	0.835462	9.95929	13.2791	11.5	11.5	middle
1109	gra-MIR8757b-p3_2ss15GC17TG	TTGGGTTGGGTCGACCGT		1.33333	0.415037	0.87607	1	1.29904	1.73205	1.5	1.5	low
1110	PC-3p-1015538_2	CGACGTACGATGAACTGACA		1.33333	0.415037	0.67278	0.835462	9.52628	12.7017	11	11	middle
1111	PC-3p-431157_4	ATTTCAATAGTCTGGATCATTTGA		1.33333	0.415037	0.67278	0.835462	9.52628	12.7017	11	11	middle
1112	PC-5p-341443_5	ATTCGAACTATTGAAATTTGATAT		1.33333	0.415037	0.70245	1	7.79423	10.3923	9	9	middle
1113	PC-3p-88822_16	AATGTCACATGACGGTGTATCTGT		1.33333	0.415037	0.70245	1	7.79423	10.3923	9	9	middle
1114	PC-3p-304249_5	TTGACGTGACTTAACCGTGAACAC		1.33333	0.415037	0.70245	1	7.79423	10.3923	9	9	middle
1115	PC-3p-952408_2	AACCGTGACCACAGAAATAGAGGG		1.33333	0.415037	0.70245	1	7.79423	10.3923	9	9	middle
1116	PC-3p-126806_11	ATTGACGTAGTTTAACCGTGACCG		1.33333	0.415037	0.63987	0.707272	11.6913	15.5885	13.5	13.5	middle
1117	PC-3p-320974_5	AAATTTCAATAGTTCGGATTGATG		1.33333	0.415037	0.64614	0.696353	11.2583	15.0111	13	13	middle
1118	PC-3p-89996_16	AATTTCAATGGTCCGGACGCATTG		1.35266	0.435796	0.41784	0.474834	29.8779	40.4145	34.5	35	middle
1119	PC-3p-159773_9	ATACGATGAACGGACATAATTGCG		1.35948	0.443052	0.31173	0.326915	44.1673	60.0444	51	52	middle
1120	PC-3p-123251_12	AACCGTGACTGCATAAATAGAAGG		1.36585	0.449803	0.35278	0.445291	35.507	48.4974	41	42	middle
1121	mdm-miR171a	TTGAGCCGCGTCAATATCTCC		1.37583	0.460302	1.8146e-06	1.6751e-06	869.49	1196.27	1004	1036	high
1122	PC-3p-132904_11	ATATAATATAAAATGTTGACGTGG		1.37931	0.463947	0.5617	0.717194	12.5574	17.3205	14.5	15	middle
1123	PC-3p-102961_14	AATGTTGACGTGACTTAACCGTGG		1.38095	0.465664	0.56628	0.580019	12.1244	16.7432	14	14.5	middle
1124	PC-3p-266356_6	ATATTGATGTGGCTTAACTGTGAC		1.38462	0.469485	0.57562	0.565701	11.2583	15.5885	13	13.5	middle
1125	PC-5p-184057_8	CAGGACGTTGAAATTTTATCCAAC		1.38462	0.469485	0.57562	0.565701	11.2583	15.5885	13	13.5	middle
1126	PC-5p-25863_61	CTTAGTCGTTCATCGTACATCGTG		1.39007	0.475158	0.27811	0.311883	40.7032	56.5803	47	49	middle
1127	PC-3p-874334_2	GAACGATCACGATCACAAGATTCT		1.39394	0.479168	0.59503	0.835462	9.52628	13.2791	11	11.5	middle
1128	PC-5p-66034_22	GTGGACCGTTGATAAAAAATCGTA		1.39394	0.479168	0.59503	0.835462	9.52628	13.2791	11	11.5	middle
1129	PC-3p-37066_41	TTGACGTGGCTTAACTGTAACCGC		1.39683	0.482152	0.36375	0.38568	27.2798	38.1051	31.5	33	middle
1130	PC-5p-268533_6	ATGGACTCTCTGTCACCTCATGTT		1.40171	0.487187	0.46775	0.532385	16.8875	23.6714	19.5	20.5	middle
1131	PC-3p-114137_12	ATCGCACGATGTACGATGAACGGA		1.40351	0.489038	0.47093	0.521874	16.4545	23.094	19	20	middle
1132	PC-3p-28029_56	ATCGCACGATGTACGATGAACGGT		1.41991	0.505803	0.2799	0.31388	33.342	47.3427	38.5	41	middle
1133	PC-3p-27885_56	AAAATGTTGACGTGGCTTAACTGC		1.42703	0.513013	0.087039	0.0980342	80.1073	114.315	92.5	99	middle
1134	PC-3p-522731_3	AGGTCGACGAGTGCTTAAAATGTG		1.42857	0.514573	0.50365	0.580018	12.1244	17.3205	14	15	middle
1135	PC-3p-343179_5	ATCCAACGGTGTGGAGCGTGTCCC		1.42857	0.514573	0.34427	0.361696	24.2487	34.641	28	30	middle
1136	ppe-miR159	TTTGGATTGAAGGGAGCTCTA		1.43004	0.516059	0	0	118890	170018	137282	147240	high
1137	PC-3p-134610_11	TGACGTGACTTAACCTTGACCACA		1.43089	0.516917	0.24918	0.284174	35.507	50.8068	41	44	middle
1138	PC-3p-48804_30	AAAAGATTGACGTGGCTTAACTGT		1.43089	0.516917	0.24918	0.284174	35.507	50.8068	41	44	middle
1139	PC-3p-32685_47	ACTTGTTCTATGTAAGTTGCTCTC		1.4359	0.521953	0.3518	0.422102	22.5167	32.3316	26	28	middle
1140	PC-3p-568828_3	AATTTAAAGACCTGAATCATTTGA		1.4359	0.521953	0.51029	0.565701	11.2583	16.1658	13	14	middle
1141	PC-3p-50135_29	GTTGACGTGGCTTAACCGTGACTG		1.4359	0.521953	0.51029	0.565701	11.2583	16.1658	13	14	middle
1142	mdm-miR159a	CTTGGATTGAAGGGAGCTCC		1.43752	0.523587	8.1355e-71	3.22053e-71	8023.73	11534.3	9265	9989	high
1143	mdm-MIR164d-p3_1ss4GT	CACTTGCTCCCCTTCTCCAAC		1.43768	0.523744	0.049016	0.0541631	99.5929	143.183	115	124	middle
1144	PC-5p-107011_13	AATCCGGACCTTTGAAATTTGATC		1.44144	0.527512	0.42488	0.521874	16.0215	23.094	18.5	20	middle
1145	PC-3p-726206_2	AAGAGTATTTTTGTCATTTTGATC		1.44444	0.530515	0.51688	0.55	10.3923	15.0111	12	13	middle
1146	PC-3p-51032_29	CGATGTACGATGAACGGACGTGA		1.44538	0.531447	0.14787	0.181554	51.5285	74.4782	59.5	64.5	middle
1147	PC-5p-160779_9	ATCAATCCGGACTCTTGAAATTTG		1.44928	0.535332	0.52015	0.684257	9.95929	14.4338	11.5	12.5	middle
1148	PC-3p-26399_60	GTTGACGTGGCTTAACTGTGACTA		1.45833	0.544321	0.1199	0.121942	55.4256	80.829	64	70	middle
1149	PC-3p-549602_3	AACGGACGTGATTAGAGGATCTCT		1.46032	0.546282	0.52656	0.670749	9.09327	13.2791	10.5	11.5	middle
1150	gma-MIR5368-p5_1ss3TC	TTCCCTGGGATTGGCTTTG		1.46667	0.552541	0.65675	0.757395	4.33013	6.35085	5	5.5	low
1151	ppe-miR396a_R-1_1ss19CT	TTCCACAGCTTTCTTGAATG		1.46667	0.552541	0.52969	0.670749	8.66025	12.7017	10	11	middle
1152	PC-3p-304409_5	ACTGCATTTGAGGACTCATCTAGG		1.46667	0.552541	0.52969	0.670749	8.66025	12.7017	10	11	middle
1153	PC-5p-26098_61	TTTGTAATAAGTTGGGTCCTCAGG		1.46835	0.5542	0.20961	0.229911	34.208	50.2295	39.5	43.5	middle
1154	PC-3p-495111_3	CCGCATAATGTACGATGAATGAAT		1.47126	0.557057	0.44373	0.593147	12.5574	18.4752	14.5	16	middle
1155	PC-3p-291622_5	AAAATGTTTACGTGGCTTAATTGT		1.47126	0.557057	0.44373	0.593147	12.5574	18.4752	14.5	16	middle
1156	PC-5p-127934_11	GAAATTTGATCAAATGGCTAAAGT		1.47368	0.559427	0.37765	0.429095	16.4545	24.2487	19	21	middle
1157	PC-5p-227780_7	ATGACTGTTCATCGTACATCGTGC		1.47619	0.561879	0.44595	0.468261	12.1244	17.8979	14	15.5	middle
1158	mdm-miR399d_1ss13GA	TGCCAAAGGAGAATTGCCCTA		1.47619	0.561879	0.58993	0.615012	6.06218	8.94893	7	7.75	low
1159	PC-5p-124237_11	ATCTGGAGGATTAATTAATCGTGT		1.48148	0.567041	0.5357	0.655528	7.79423	11.547	9	10	middle
1160	PC-3p-361891_4	ATAACACTACGTGACTGTG		1.48148	0.567041	0.5357	0.655528	7.79423	11.547	9	10	middle
1161	PC-3p-522218_3	AACCGTGACAGTACAAATAGAAGA		1.48148	0.567041	0.5357	0.655528	7.79423	11.547	9	10	middle
1162	PC-3p-515420_3	CAATATACGATGAACGAATAGAAT		1.48148	0.567041	0.5357	0.655528	7.79423	11.547	9	10	middle
1163	PC-3p-1092796_2	AAGATGAACGGACACAATTCACGG		1.4902	0.575502	0.53853	0.63819	7.36122	10.9697	8.5	9.5	middle
1164	PC-3p-422458_4	ATGAACGGACACGATTCACGGATC		1.4902	0.575502	0.53853	0.63819	7.36122	10.9697	8.5	9.5	middle
1165	ppe-miR159_R-3_1ss18TC	TTTGGATTGAAGGGAGCC		1.49107	0.576349	0.0015529	0.00164357	193.99	289.252	224	250.5	high
1166	PC-3p-222491_7	AACGTACGATGAACGGCTAGGATG		1.49333	0.578536	0.45231	0.565701	10.8253	16.1658	12.5	14	middle
1167	PC-3p-399358_4	ACATGACTTAACTGTGACCGCACA		1.49333	0.578536	0.45231	0.565701	10.8253	16.1658	12.5	14	middle
1168	PC-3p-335146_5	AACCGTGACCGTACAAAATAAGAG		1.5	0.584963	0.45429	0.434367	10.3923	15.5885	12	13.5	middle
1169	PC-5p-69873_21	AATAGTTGTAGAATGTGAGTAGTT		1.5	0.584963	0.38756	0.403226	13.8564	20.7846	16	18	middle
1170	PC-3p-41552_36	TTGACGTGACTTAACCGTGACTAC		1.5	0.584963	0.38756	0.403226	13.8564	20.7846	16	18	middle
1171	PC-3p-179838_8	ATAAAATATTGACGTGACTTAACG		1.5	0.584963	0.54122	0.637436	6.9282	10.3923	8	9	middle
1172	PC-3p-826934_2	TTGACTGTGACTGCACAAATAGG		1.5	0.584963	0.54122	0.637436	6.9282	10.3923	8	9	middle
1173	PC-3p-1423880_2	AATGTGTGAGAAGTAAAATGAGAT		1.5	0.584963	0.54122	0.637436	6.9282	10.3923	8	9	middle
1174	PC-3p-117221_12	AACGAGATTTTTGGAGTGCCGATA		1.5	0.584963	0.54122	0.637436	6.9282	10.3923	8	9	middle
1175	PC-3p-31475_49	AACGTGGCTTAACTGTGACTACAC		1.50355	0.588369	0.29096	0.264403	20.3516	30.5996	23.5	26.5	middle
1176	PC-3p-70919_20	CGATGTACGATGAATGGACGTG		1.50725	0.591915	0.29196	0.323935	19.9186	30.0222	23	26	middle
1177	PC-3p-288199_5	AATTTCAACTGTTCGGATCATTTG		1.50725	0.591915	0.45617	0.55	9.95929	15.0111	11.5	13	middle
1178	PC-3p-174142_8	ATTGTAGCCGTTGGATTTTGATCC		1.51111	0.59561	0.3905	0.388331	12.9904	19.6299	15	17	middle
1179	PC-3p-721031_3	AAATAATTTTTGGTCGCACGATGT		1.51515	0.599462	0.45795	0.684257	9.52628	14.4338	11	12.5	middle
1180	PC-3p-666720_3	ACACGATGTACGATGAACGGATGT		1.52381	0.607683	0.45961	0.532674	9.09327	13.8564	10.5	12	middle
1181	PC-3p-258044_6	ACGGACACGATTTGAGGATTCTCA		1.52381	0.607683	0.29565	0.302552	18.1865	27.7128	21	24	middle
1182	PC-3p-53496_27	AACGTGGCTTAACTGTGACCGCAC		1.52941	0.612977	0.34073	0.417037	14.7224	22.5167	17	19.5	middle
1183	mdm-miR167b	TGAAGCTGCCAGCATGATCTA		1.53086	0.614346	0.54701	0.615012	5.84567	8.94893	6.75	7.75	low
1184	PC-3p-257497_6	GTTGACGTGGTTTAACTGTGACCG		1.53333	0.616671	0.46112	0.670749	8.66025	13.2791	10	11.5	middle
1185	PC-3p-189710_8	AAATTTTAACGATCCGGATCTCCG		1.53333	0.616671	0.46112	0.670749	8.66025	13.2791	10	11.5	middle
1186	mdm-miR7121a	TCCTCTTGGTGATCGCCCTGT		1.53495	0.618189	9.699e-13	9.51592e-13	804.682	1235.14	929.167	1069.67	high
1187	PC-5p-49342_30	TCCAACAAGTCCGTGATCTCTA		1.53846	0.621488	0.1119	0.108828	39.4042	60.6218	45.5	52.5	middle
1188	PC-3p-595930_3	AGGACATGAAAGGGTAGAGAGATT		1.53846	0.621488	0.39549	0.451996	11.2583	17.3205	13	15	middle
1189	ppe-miR396a_R-1	TTCCACAGCTTTCTTGAACG		1.53975	0.622695	0.0097784	0.00934239	103.49	159.349	119.5	138	middle
1190	PC-5p-1098017_2	AATCATATCTGTTCATCGTACATC		1.54386	0.626542	0.46246	0.513417	8.22724	12.7017	9.5	11	middle
1191	mdm-MIR164e-p3	CATGTGCCCCTCTTCCCCATC		1.54472	0.627341	0.0022211	0.00261065	142.028	219.393	164	190	middle
1192	PC-3p-43082_35	AAAATGAACGGACAAGATTGCGGG		1.54839	0.630766	0.34333	0.30787	13.4234	20.7846	15.5	18	middle
1193	mdm-miR166a	TCGGACCAGGCTTCATTCCCC		1.55124	0.633422	0	5.89231e-272	17535.5	27201.8	20248.2	23557.4	high
1194	ptc-miR393a-3p	ATCATGCTATCCCTTTGGATT		1.55556	0.63743	0.39738	0.434367	10.3923	16.1658	12	14	middle
1195	mdm-miR167h_R-3	TGAAGCTGCCAGCATGATC		1.55932	0.640919	0.58512	0.555224	4.25796	6.63953	4.91667	5.75	low
1196	PC-3p-64553_22	ACGATATACGATGAACGGACATGA		1.56322	0.644519	0.18141	0.211005	25.1147	39.2598	29	34	middle
1197	ptc-miR6478_R+2_1ss21GA_1	CCGACCTTAGCTCAGTTGGTAGA		1.56932	0.650141	5.7965e-07	5.57887e-07	342.513	537.513	395.5	465.5	high
1198	ptc-miR6478_R+2_1ss21GA_2	CCGACCTTAGCTCAGTTGGTAGT		1.56932	0.650141	5.7965e-07	5.57887e-07	342.513	537.513	395.5	465.5	high
1199	PC-3p-597656_3	GATTGCATGATGTACAATGAACGG		1.57143	0.652077	0.34519	0.372474	12.1244	19.0526	14	16.5	middle
1200	PC-3p-68586_21	GTTGTTGGATCAAATTTTAAAGGC		1.57576	0.656046	0.23267	0.254202	19.0526	30.0222	22	26	middle
1201	PC-3p-193990_8	ATTGACGTGGTTTAACTGTGACCG		1.58025	0.66015	0.3456	0.468261	11.6913	18.4752	13.5	16	middle
1202	ath-miR159c_R+2_2ss20CT21TA	TTTGGATTGAAGGGAGCTCTATT		1.58134	0.66115	2.247e-65	6.12089e-66	3787.56	5989.43	4373.5	5187	high
1203	PC-3p-738949_2	CCGCATAATGTACGATGAACGAAT		1.58333	0.662965	0.46514	0.63819	6.9282	10.9697	8	9.5	middle
1204	PC-5p-444212_4	AGGATCCTTCTGATCAATGAGTGT		1.58333	0.662965	0.46514	0.63819	6.9282	10.9697	8	9.5	middle
1205	PC-3p-354431_4	GACGTGGCTTAACTGTGACCGTAT		1.58333	0.662965	0.46514	0.63819	6.9282	10.9697	8	9.5	middle
1206	PC-3p-106373_13	ATGTTGACGTAGCTTAACCGTGAT		1.58559	0.665016	0.26461	0.348483	16.0215	25.4034	18.5	22	middle
1207	PC-3p-681387_3	GGTGACAGAGAGTCTATAGAGAGT		1.6	0.678072	0.39932	0.532674	8.66025	13.8564	10	12	middle
1208	PC-5p-1028727_2	TGTCTACCGTTAATCATTTTGATC		1.6	0.678072	0.39932	0.532674	8.66025	13.8564	10	12	middle
1209	PC-3p-1140996_2	TTTCTGATCGTACGATATACGATG		1.6	0.678072	0.39932	0.532674	8.66025	13.8564	10	12	middle
1210	PC-3p-279377_5	AAAATGTTGACGTAGCTTAACCGA		1.6	0.678072	0.34603	0.451996	10.8253	17.3205	12.5	15	middle
1211	PC-3p-314803_5	TTGACTGCATGATGTATGATGAGC		1.6	0.678072	0.46544	0.464867	6.49519	10.3923	7.5	9	middle
1212	ptc-miR159d_R-1_1ss20CA	CTTGGATTGAAGGGAGCTCA		1.60037	0.678401	2.4799e-47	8.95129e-48	2529.66	4048.38	2921	3506	high
1213	aly-miR165a-3p_R+1	TCGGACCAGGCTTCATCCCCT		1.61136	0.688276	2.297e-06	2.24219e-06	260.962	420.503	301.333	364.167	high
1214	PC-3p-82561_17	ATAAAACGTTGACGTGGCTTAATC		1.61404	0.690672	0.091832	0.105443	32.909	53.1162	38	46	middle
1215	PC-5p-752957_2	ATTTGATCTAACGGCTAAAAACAG		1.61404	0.690672	0.39929	0.513417	8.22724	13.2791	9.5	11.5	middle
1216	PC-3p-66781_22	AAAGACCCGGATTGTTTGATGAGG		1.61616	0.692571	0.26481	0.323294	14.2894	23.094	16.5	20	middle
1217	gma-miR171m	TTGAGCCGCGTCAATATCTCA		1.61905	0.695145	0.14425	0.16515	24.2487	39.2598	28	34	middle
1218	PC-3p-86248_17	TTTCAACAGTATGAATTCCCTAAT		1.62963	0.704544	0.30161	0.372474	11.6913	19.0526	13.5	16.5	middle
1219	mdm-miR171j	TTGAGCCGCGCCAATATCACT		1.62963	0.704544	0.39899	0.513417	7.79423	12.7017	9	11	middle
1220	PC-5p-182039_8	ATATGGTCTGATATAACAAGTGTC		1.62963	0.704544	0.39899	0.513417	7.79423	12.7017	9	11	middle
1221	ppe-miR159_R-3_1ss18TA	TTTGGATTGAAGGGAGCA		1.6347	0.709029	0.015374	0.0159229	63.2199	103.346	73	89.5	middle
1222	gma-MIR4995-p5_1ss21GC	CAGTGGCTTGGTTAAGGGAACCC		1.64103	0.714598	0.46479	0.615011	5.62917	9.2376	6.5	8	low
1223	PC-3p-94243_15	AGGCCCAAAGTAGATAATATCGTG		1.64103	0.714598	0.30124	0.35555	11.2583	18.4752	13	16	middle
1224	mdm-miR394a	TTGGCATTCTGTCCACCTCC		1.64267	0.71604	0.0013049	0.00134306	108.253	177.824	125	154	middle
1225	PC-3p-175345_8	AAGGAGTGTATGAGAAGTAAAATG		1.65079	0.72316	0.34491	0.415172	9.09327	15.0111	10.5	13	middle
1226	PC-3p-439387_4	ATAAAATGAACGGACAAGATTGCA		1.66667	0.736966	0.39742	0.491839	6.9282	11.547	8	10	middle
1227	PC-3p-5372533_1	ACACTATGTACGATGAACGGACAC		1.66667	0.736966	0.39742	0.491839	6.9282	11.547	8	10	middle
1228	PC-5p-60497_24	CACCTGGGACTTGCAGCCATG		1.66667	0.736966	0.18089	0.184377	17.3205	28.8675	20	25	middle
1229	PC-5p-169080_9	TTTTTCCGTTGGATGTCCTGC		1.66667	0.736966	0.2314	0.323294	13.8564	23.094	16	20	middle
1230	PC-5p-365033_4	ATTCTGTGCGGTCACTGTTAAGCC		1.67619	0.745186	0.20378	0.267649	15.1554	25.4034	17.5	22	middle
1231	PC-3p-32680_47	TGACGTGACTTAACCGTGATCATT		1.68116	0.749457	0.02024	0.0241309	49.7965	83.7158	57.5	72.5	middle
1232	mdm-MIR399a-p5	GTGCAATTCTCCTTTGGCAGA		1.68421	0.752072	0.1799	0.174211	16.4545	27.7128	19	24	middle
1233	PC-5p-107958_13	AGGAATCTGTGCTATTGAAATTTG		1.68421	0.752072	0.1799	0.174211	16.4545	27.7128	19	24	middle
1234	mdm-miR399i	TGCCAAAGGAGAGTTGCCCTG		1.68539	0.753085	0.23519	0.241021	12.846	21.6506	14.8333	18.75	middle
1235	PC-3p-151298_10	AAGTGAGACATTGACATGAAGATA		1.68889	0.756074	0.23004	0.241021	12.9904	21.9393	15	19	middle
1236	PC-5p-96248_15	GTGTGATCACGGTTAAGTAACGTT		1.69231	0.758992	0.26131	0.275616	11.2583	19.0526	13	16.5	middle
1237	PC-5p-58005_25	ACGGACCGTTGATCAAAAATCGTG		1.69444	0.760812	0.1257	0.180303	20.7846	35.2184	24	30.5	middle
1238	PC-3p-229713_6	CGATATACGATGAACGGACAGG		1.69697	0.762961	0.29802	0.434367	9.52628	16.1658	11	14	middle
1239	PC-3p-331232_5	AGTTGTTGGATAAAATTTGAACGG		1.69697	0.762961	0.29802	0.434367	9.52628	16.1658	11	14	middle
1240	mdm-miR2118a	CTACCGATGCCACTAAGTCCCA		1.70042	0.765893	2.0373e-08	1.94356e-08	273.664	465.344	316	403	high
1241	mdm-miR319a	TTGGACTGAAGGGAGCTCCCT		1.70306	0.768133	0	0	31878.8	54291.7	36810.5	47018	high
1242	PC-3p-336067_5	AACTGACTGCACGATGTACAATGA		1.7037	0.768674	0.3416	0.513417	7.79423	13.2791	9	11.5	middle
1243	PC-3p-313444_5	AAAATGTTGACGTGGCTTAATCGG		1.7037	0.768674	0.3416	0.513417	7.79423	13.2791	9	11.5	middle
1244	mdm-miR482c	TCTTTCCTAACCCTCCCATTCC		1.71223	0.775874	1.3609e-66	1.64801e-67	2483.76	4252.76	2868	3683	high
1245	PC-3p-227831_7	ATATACGATGAACGGTTAGGATGT		1.71429	0.777608	0.2282	0.226184	12.1244	20.7846	14	18	middle
1246	aqc-miR159_R-1_1ss20TG	TTTGGACTGAAGGGAGCTCG		1.71429	0.777608	0.54684	0.729668	3.03109	5.19615	3.5	4.5	low
1247	PC-3p-178880_8	AATGCACTGCTTTGGAGACAATAG		1.71429	0.777608	0.39418	0.464867	6.06218	10.3923	7	9	middle
1248	PC-3p-328812_5	ACCGTGACCACAGAATATATGAGG		1.71429	0.777608	0.39418	0.464867	6.06218	10.3923	7	9	middle
1249	PC-3p-565598_3	AAAAAGGCGTGTGTGGATAGGACC		1.71429	0.777608	0.39418	0.464867	6.06218	10.3923	7	9	middle
1250	PC-5p-692224_3	GATCGGAATACAGGATGGTACATC		1.72549	0.787006	0.33985	0.371056	7.36122	12.7017	8.5	11	middle
1251	PC-3p-588460_3	GATGTACGATGAACGACTAGAATG		1.73333	0.793549	0.2951	0.415172	8.66025	15.0111	10	13	middle
1252	PC-5p-326027_5	TTGGACCGTTGAAATTTTATTCAA		1.73913	0.798366	0.2576	0.33744	9.95929	17.3205	11.5	15	middle
1253	PC-3p-1251835_2	AACCGTGACCGCATAAATAAAAGG		1.75	0.807355	0.33771	0.491839	6.9282	12.1244	8	10.5	middle
1254	PC-3p-186021_8	AACCGTGACCGTACAAATAGAAGG		1.76	0.815575	0.22437	0.275616	10.8253	19.0526	12.5	16.5	middle
1255	mdm-MIR477b-p3	CGAAGACTTGGGGAGAGTGA		1.76	0.815575	0.015097	0.0166666	43.3013	76.2102	50	66	middle
1256	PC-5p-75232_19	CGTGACTGTTCATCGTATATCGTG		1.76271	0.817797	0.061011	0.0751584	25.5477	45.0333	29.5	39	middle
1257	PC-3p-400053_4	CCGTACGATGTACGATGAACGGT		1.76577	0.820294	0.1363	0.174211	16.0215	28.2902	18.5	24.5	middle
1258	ppe-miR159_R-1_1ss20TC	TTTGGATTGAAGGGAGCTCC		1.77154	0.825004	3.6185e-72	2.6159e-73	2283.28	4044.92	2636.5	3503	high
1259	mdm-MIR171e-p3_1ss21AC	TTGAGCCGCGCCAATATCTCC		1.77778	0.830075	0.54213	0.729668	2.59808	4.6188	3	4	low
1260	PC-3p-134029_11	AACCGCACGATATACAATGAACGA		1.77778	0.830075	0.29103	0.394168	7.79423	13.8564	9	12	middle
1261	PC-5p-188509_8	AAAGACAAACGGAGGAATATGACC		1.77778	0.830075	0.29103	0.394168	7.79423	13.8564	9	12	middle
1262	PC-3p-32072_48	AAGGACCCAGATTGTTTGACGAGG		1.79365	0.842899	0.019869	0.0215211	36.3731	65.2406	42	56.5	middle
1263	mdm-miR171i	TGAGCCGAACCAATATCACTC		1.79487	0.843881	0.066483	0.100562	22.5167	40.4145	26	35	middle
1264	PC-3p-354241_4	ATCAAATTTCAACGGCTTGGATCC		1.80392	0.851137	0.28847	0.371056	7.36122	13.2791	8.5	11.5	middle
1265	PC-5p-97351_15	AACTTCGGGCTGGCCAACATGTCT		1.80952	0.85561	0.17008	0.17295	12.1244	21.9393	14	19	middle
1266	PC-3p-492561_3	ACGTGGCTTAACCGTGATCACAGA		1.80952	0.85561	0.17008	0.17295	12.1244	21.9393	14	19	middle
1267	PC-3p-572087_3	CGATATACGATGAACGGATGTA		1.80952	0.85561	0.33199	0.344068	6.06218	10.9697	7	9.5	middle
1268	PC-3p-293296_5	GCATGATATACGATGAACGACTAG		1.81333	0.858644	0.19272	0.210741	10.8253	19.6299	12.5	17	middle
1269	PC-5p-579219_3	AATCTGGACCCTTGAAATTTAATC		1.81333	0.858644	0.19272	0.210741	10.8253	19.6299	12.5	17	middle
1270	mdm-miR396f	TTCCACGGCTTTCTTGAACTG		1.81457	0.859625	0	0	16904	30673.5	19519.1	26564	high
1271	PC-3p-691058_3	GACCGTACAAAATAGGAGAACATG		1.82456	0.86755	0.24954	0.297098	8.22724	15.0111	9.5	13	middle
1272	PC-3p-227494_7	ATGAACGATCACGATTACGGAATC		1.82456	0.86755	0.24954	0.297098	8.22724	15.0111	9.5	13	middle
1273	ptc-miR166p_1ss20TC	TCGGACCAGGCTCCATTCCCT		1.82609	0.868755	0.011129	0.0109795	39.8372	72.7461	46	63	middle
1274	PC-5p-215965_7	AAGTGATTCGAACCTTTGAAATTT		1.83333	0.874469	0.28551	0.371056	6.9282	12.7017	8	11	middle
1275	PC-3p-162162_9	AATGTACGATGAATGAATATGATT		1.84127	0.880701	0.21671	0.239685	9.09327	16.7432	10.5	14.5	middle
1276	gma-miR403a	TTAGATTCACGCACAAACTTG		1.84615	0.884523	0.16679	0.15908	11.2583	20.7846	13	18	middle
1277	PC-3p-127700_11	AACGATCTGAATTCCGGACTAGGT		1.86667	0.900464	0.21422	0.318008	8.66025	16.1658	10	14	middle
1278	PC-5p-119621_12	ATCTATTTGTACAATCTCTCTAAT		1.86667	0.900464	0.21422	0.318008	8.66025	16.1658	10	14	middle
1279	vvi-MIR845e-p5_2ss6AT21AC	AACCTTTGGCTCTGATACCACTTG		1.86667	0.900464	0.3798	0.395922	4.33013	8.0829	5	7	low
1280	ptc-miR6478_1ss20TC	CCGACCTTAGCTCAGTTGGCG		1.87879	0.909802	0.061769	0.0596933	19.0526	35.7957	22	31	middle
1281	gma-miR396a-5p_2ss7AG21GT	TTCCACGGCTTTCTTGAACTT		1.88354	0.91345	1.7141e-15	1.07537e-15	342.08	644.323	395	558	high
1282	PC-5p-80602_18	AAGGACCAGAATGACAAAAATACT		1.89247	0.920273	0.11135	0.142721	13.4234	25.4034	15.5	22	middle
1283	PC-3p-246518_6	ATAATAACGTGTAGAGTACCACCT		1.90476	0.929611	0.27814	0.249931	6.06218	11.547	7	10	middle
1284	PC-5p-384958_4	AGTTATCATGGACTGTTGGATTTT		1.90476	0.929611	0.27814	0.249931	6.06218	11.547	7	10	middle
1285	PC-3p-899881_2	GTTTGTAACCGTTGGATTGTCATC		1.90476	0.929611	0.27814	0.249931	6.06218	11.547	7	10	middle
1286	PC-3p-1192769_2	TGATATACGATAAACGGCTAGAAT		1.90476	0.929611	0.27814	0.249931	6.06218	11.547	7	10	middle
1287	PC-3p-278106_5	AATAAACGATCATGATCACGGAAT		1.90476	0.929611	0.1841	0.239685	9.09327	17.3205	10.5	15	middle
1288	PC-3p-445694_4	CCGCACGATCTACGATGAACGAAT		1.91195	0.935045	0.033448	0.0371752	22.9497	43.8786	26.5	38	middle
1289	PC-5p-484399_3	TCTATGGACTCTCAACCACCTCAT		1.91667	0.938599	0.24023	0.371056	6.9282	13.2791	8	11.5	middle
1290	PC-3p-106855_13	AGTGTAGAATGAGATTTTTAGAGG		1.91667	0.938599	0.24023	0.371056	6.9282	13.2791	8	11.5	middle
1291	PC-3p-156041_9	AGATCAAAATCTAACGGCCTGTGT		1.92593	0.945552	0.20839	0.297098	7.79423	15.0111	9	13	middle
1292	PC-3p-443171_4	AATCGTGACCACATAAAACAGAAG		1.93333	0.95109	0.1814	0.239685	8.66025	16.7432	10	14.5	middle
1293	mes-miR159c_1ss7GT	ATTGGATTGAAGGGAGCTCTG		1.94444	0.959358	0.1386	0.144865	10.3923	20.2073	12	17.5	middle
1294	PC-3p-131335_11	TTGACGTGGCTTAACCGTGATTGT		1.94872	0.962525	0.057923	0.0657137	16.8875	32.909	19.5	28.5	middle
1295	PC-5p-518312_3	TCCAAGCCGTTGAAATTTGATC		1.94872	0.962525	0.2736	0.344068	5.62917	10.9697	6.5	9.5	middle
1296	PC-3p-425159_4	ACTGAGCCCACTAATCAATGAATC		1.95556	0.967579	0.23631	0.250131	6.49519	12.7017	7.5	11	middle
1297	ppe-MIR159-p5_2ss18TC20TA	TTTGGATTGAAGGGAGCCCA		1.96491	0.974465	0.17846	0.220173	8.22724	16.1658	9.5	14	middle
1298	PC-3p-28124_56	TCATATTTGTTCTACCGTCTGTCG		1.9887	0.991826	0.00059655	0.000624542	51.0955	101.614	59	88	middle
1299	PC-3p-9074_198	GTTGACGTGGCTTAACTGTGACCG		1.99034	0.993014	5.2481e-06	5.44538e-06	89.6336	178.401	103.5	154.5	middle
1300	PC-3p-1189107_2	ATCAAATTTCAACGGCACGGATTC		2	1	0.2319	0.249931	6.06218	12.1244	7	10.5	middle
1301	ppe-miR5225-3p_L+1R+2	TTCATCTCTCCTCGACTGAAGT		2	1	0.52282	1	1.73205	3.4641	2	3	low
1302	PC-3p-75739_19	GTTGACGTGGCTGAATCGTGACC		2	1	0.20124	0.274537	6.9282	13.8564	8	12	middle
1303	PC-5p-120830_12	AGTATGATCGGAACACGGGATAGT		2	1	0.034057	0.0456621	19.0526	38.1051	22	33	middle
1304	PC-5p-236573_6	ATACGATCCGGTACATCAAGTGTG		2	1	0.20124	0.274537	6.9282	13.8564	8	12	middle
1305	PC-5p-634889_3	AGAGATCATCTGATTAAGTCCGTT	up	2	1	0.26838	0.312151	5.19615	10.3923	6	9	middle
1306	PC-3p-67724_21	AGTGTAGAATGAGAAATTTGGAGT	up	2	1	0.26838	0.312151	5.19615	10.3923	6	9	middle
1307	PC-3p-960212_2	AGTAAAAAAGGGTGTGTAGATATC	up	2	1	0.26838	0.312151	5.19615	10.3923	6	9	middle
1308	PC-3p-445951_4	AACTGACCGTACGATATACGATGA	up	2	1	0.26838	0.312151	5.19615	10.3923	6	9	middle
1309	PC-3p-61141_24	ATCCGGAATTGGCTGTAAGCAGGA	up	2	1	0.070697	0.0881863	13.8564	27.7128	16	24	middle
1310	PC-3p-92484_15	AACCATGACCACACAAACAGGAGG	up	2	1	0.26838	0.312151	5.19615	10.3923	6	9	middle
1311	PC-5p-604431_3	ATATTTTTCATACTACATTTGTGT	up	2	1	0.26838	0.312151	5.19615	10.3923	6	9	middle
1312	PC-5p-163116_9	AAGTTACACATCTGAACAAGAGCT	up	2	1	0.26838	0.312151	5.19615	10.3923	6	9	middle
1313	PC-3p-355070_4	AAGCGTGACCATACAAAACAGAAA	up	2	1	0.26838	0.312151	5.19615	10.3923	6	9	middle
1314	PC-5p-169781_9	GAAATTCGATCCAACGGCTACAGT	up	2.0202	1.0145	0.061352	0.06586	14.2894	28.8675	16.5	25	middle
1315	PC-3p-37633_40	TTGACGTGACTTAACCGTGATCGT	up	2.03175	1.02272	0.1314	0.177973	9.09327	18.4752	10.5	16	middle
1316	PC-3p-246325_6	ATACAAGATGAACGGCTGAGATGT	up	2.03922	1.02801	0.17172	0.199548	7.36122	15.0111	8.5	13	middle
1317	PC-3p-252327_6	AGGGATGTGTGAGAAGTAAAATGT	up	2.05128	1.03653	0.22693	0.249931	5.62917	11.547	6.5	10	middle
1318	PC-3p-981979_2	AATTGTAGCCGTTTGATCAAAATT	up	2.08333	1.05889	0.16788	0.274537	6.9282	14.4338	8	12.5	middle
1319	PC-3p-229007_6	AGTGACCCGATCTGTTAAGGACCC	up	2.09524	1.06711	0.19247	0.250131	6.06218	12.7017	7	11	middle
1320	PC-3p-597206_3	TGATGTACGATGAACGGTCATGAT	up	2.11111	1.078	0.22134	0.220521	5.19615	10.9697	6	9.5	middle
1321	PC-5p-276448_6	AACTGAGCTCAAGGATCAAATGAT	up	2.11111	1.078	0.083708	0.0773539	10.3923	21.9393	12	19	middle
1322	PC-3p-256541_6	AAGAACTCGGATTAATTGATTGGT	up	2.11765	1.08246	0.14329	0.14271	7.36122	15.5885	8.5	13.5	middle
1323	PC-5p-213107_7	AATCTAGACCTTTGAAATTTGATC	up	2.13333	1.09311	0.072158	0.0875072	10.8253	23.094	12.5	20	middle
1324	PC-5p-195957_7	AAACACGGACCGTTGGATTTCGAT	up	2.13333	1.09311	0.16368	0.177765	6.49519	13.8564	7.5	12	middle
1325	PC-5p-446601_4	GAACACGGACTGTTGATAAAAAAT	up	2.15385	1.10692	0.18737	0.249931	5.62917	12.1244	6.5	10.5	middle
1326	PC-5p-487626_3	AATTTGAGCTCTTGAAATTTGATC	up	2.18182	1.12553	0.21503	0.312151	4.76314	10.3923	5.5	9	middle
1327	PC-3p-255369_6	TTGACGTGACTTAACCGTAACCGT	up	2.19048	1.13124	0.15909	0.250131	6.06218	13.2791	7	11.5	middle
1328	PC-3p-316665_5	ACCACACGATGTACGATGAACAGA	up	2.2029	1.1394	0.068433	0.0773539	9.95929	21.9393	11.5	19	middle
1329	mdm-MIR164a-p3	CATGTGCTCTACCTCTCCAGC	up	2.22222	1.152	0.34501	0.513402	2.59808	5.7735	3	5	low
1330	PC-5p-654604_3	TCGTGCTCTTCTGTTTGTGTGGTC	up	2.22222	1.152	0.18172	0.153132	5.19615	11.547	6	10	middle
1331	PC-5p-487243_3	CACATTCGTTCATCTTACATCGTA	up	2.25641	1.17403	0.15407	0.250131	5.62917	12.7017	6.5	11	middle
1332	PC-3p-1286434_2	AAAAATCCAACGGCTCATAACACT	up	2.25641	1.17403	0.15407	0.250131	5.62917	12.7017	6.5	11	middle
1333	PC-3p-516695_3	TGACGTGACTTAATCGTGACCATT	up	2.28571	1.19265	0.13099	0.177765	6.06218	13.8564	7	12	middle
1334	PC-3p-601726_3	GATATACGATGAACGGACACAATT	up	2.2963	1.19931	0.084509	0.115543	7.79423	17.8979	9	15.5	middle
1335	PC-3p-153315_9	AGTGTAAAATGAGAATTTTGAAGT	up	2.31111	1.20859	0.11162	0.124231	6.49519	15.0111	7.5	13	middle
1336	hbr-MIR6173-p5_2ss19GA20CG	CCGTAAACGATGGATACTAG	up	2.33333	1.22239	0.40428	0.690166	1.73205	4.04145	2	3.5	low
1337	PC-3p-107636_13	AACGGTCCACGAACACTGATCAGG	up	2.33333	1.22239	0.062198	0.0942348	8.66025	20.2073	10	17.5	middle
1338	PC-5p-543402_3	AAAACTGAGCCTACTGAGCAAGGG	up	2.38095	1.25154	0.10747	0.177765	6.06218	14.4338	7	12.5	middle
1339	PC-5p-517531_3	ACGGCCTGGTACACTAAGTGTTAT	up	2.4	1.26303	0.16851	0.188251	4.33013	10.3923	5	9	middle
1340	PC-3p-400071_4	ATTCGGATAACCTGTTAACTTAAC	up	2.4	1.26303	0.16851	0.188251	4.33013	10.3923	5	9	middle
1341	PC-3p-710464_3	CTTACGATGTACGATGAACGGAC	up	2.4	1.26303	0.16851	0.188251	4.33013	10.3923	5	9	middle
1342	PC-3p-272165_6	ATTGTTTGATGAGAAGGATTAGGT	up	2.47619	1.30812	0.087877	0.124231	6.06218	15.0111	7	13	middle
1343	PC-3p-343613_5	AACTGTCACGATTGCCTGCTCAGC	up	2.5	1.32193	0.064301	0.100564	6.9282	17.3205	8	15	middle
1344	ppe-miR167a_R+1_1ss21AG	TGAAGCTGCCAGCATGATCTGG	up	2.51852	1.33258	0.1608	0.188251	3.89711	9.81495	4.5	8.5	low
1345	PC-5p-196152_7	ACGGAGAGTGCTCTGATGATGTGT	up	2.51852	1.33258	0.047337	0.0575173	7.79423	19.6299	9	17	middle
1346	PC-3p-134219_11	AACCGTGACCACAGAAATAGAAGG	up	2.54545	1.34792	0.11547	0.153132	4.76314	12.1244	5.5	10.5	middle
1347	mdm-MIR164c-p3	CACGTGCTCCCCCTCTCCAAC	up	2.66667	1.41504	0.31137	0.45779	1.73205	4.6188	2	4	low
1348	mdm-MIR167b-p3_2ss7GA23TC	GGTCATACTCTGACAGCTTCACC	up	2.66667	1.41504	0.61273	1	0.433013	1.1547	0.5	1	low
1349	mdm-miR171j_R+1	TTGAGCCGCGCCAATATCACTT	up	2.66667	1.41504	0.2577	0.294663	2.16506	5.7735	2.5	5	low
1350	mdm-MIR319c-p5	AGCTGCTGACTCGTTGGTTCA	up	2.66667	1.41504	0.31137	0.45779	1.73205	4.6188	2	4	low
1351	mdm-MIR7121a-p3_1ss16CT	CTTCTGGATTCAGGGTCTGCAC	up	2.66667	1.41504	0.61273	1	0.433013	1.1547	0.5	1	low
1352	sly-miR167b-3p_1ss10AG	AGGTCATCTGGCAGCTTCAAT	up	2.66667	1.41504	0.47409	1	0.866025	2.3094	1	2	low
1353	PC-3p-696439_3	ATCCAACGGTGAGGAGCGTGTTCC	up	2.66667	1.41504	0.079523	0.105313	5.19615	13.8564	6	12	middle
1354	PC-5p-290995_5	AGTGGGACTCTTCATGAATTCTGT	up	2.66667	1.41504	0.042895	0.0699137	6.9282	18.4752	8	16	middle
1355	PC-5p-342645_5	AGGACTATTCACGAGGTAGGGTGT	up	2.66667	1.41504	0.079523	0.105313	5.19615	13.8564	6	12	middle
1356	PC-3p-493404_3	ATACACGATGAACGGCTGAAATGT	up	2.66667	1.41504	0.10945	0.0834737	4.33013	11.547	5	10	middle
1357	PC-3p-1423152_2	GCTGACCGCACGATGTACGATGA	up	2.66667	1.41504	0.093189	0.104733	4.76314	12.7017	5.5	11	middle
1358	PC-3p-107756_13	CCGTGACTACACAAACAGGAGGGC	up	2.78788	1.47917	0.074981	0.104733	4.76314	13.2791	5.5	11.5	middle
1359	PC-3p-1485780_2	GTACGATGAACGGACACGATTACA	up	3.0303	1.59946	0.048152	0.105313	4.76314	14.4338	5.5	12.5	middle
1360	PC-3p-344957_5	TTGACGTGACTTAACCGTGACCAG	up	3.16667	1.66297	0.075862	0.0622647	3.4641	10.9697	4	9.5	middle
1361	ppe-MIR159-p3_2ss17CA20TG	TTTGGATTGAAGGGAGATCG	up	3.2	1.67807	0.15545	0.185293	2.16506	6.9282	2.5	6	low
1362	bra-MIR5724-p5_2ss2TA18AC	AAATCATGTGGGCTCTGC	up	3.55556	1.83007	0.21627	0.222756	1.29904	4.6188	1.5	4	low
1363	mdm-miR171j_1ss21TG	TTGAGCCGCGCCAATATCACG	up	4	2	0.071707	0.0695726	2.16506	8.66025	2.5	7.5	low
1364	mdm-MIR7127b-p3	AGCTAGAACACTCTGACAAATTGG	up	4	2	0.25469	0.627135	0.866025	3.4641	1	3	low
1365	ath-MIR8175-p3_1ss22CT	TTCGATCCCCGGCAACGGCGCT	up	4	2	0.42058	0.501426	0.433013	1.73205	0.5	1.5	low
1366	gma-miR171c-3p	TTGAGCCGTGCCAATATCACA	up	4	2	0.42058	0.501426	0.433013	1.73205	0.5	1.5	low
1367	cme-miR399g_L-1_1ss15TG	GGGCTTCTCTCCAGTGGCAGG	up	4	2	0.25469	0.627135	0.866025	3.4641	1	3	low
1368	vvi-miR399g_1ss21TA	TGCCAAAGGAGATTTGCCCCA	up	4	2	0.25469	0.627135	0.866025	3.4641	1	3	low
1369	PC-3p-339710_5	CGATGTACGATGAATGATTAAGAT	up	4	2	0.04851	0.0982606	2.59808	10.3923	3	9	middle
1370	PC-3p-968193_2	GTTAACGGGTCTAACGGGTTGATC	up	4	2	0.04851	0.0982606	2.59808	10.3923	3	9	middle
1371	PC-3p-611058_3	CTTAATCGTGACCACACAAACAGG	up	4.22222	2.078	0.037615	0.0622647	2.59808	10.9697	3	9.5	middle
1372	hbr-MIR6173-p3	TGTGCGTATCGACCCGTG	up	5.33333	2.41504	0.2955	0.501426	0.433013	2.3094	0.5	2	low
1373	ppe-miR160a_1ss21AG	TGCCTGGCTCCCTGTATGCCG	up	5.33333	2.41504	0.069996	0.0734356	1.29904	6.9282	1.5	6	low
1374	mdm-miR159c	GAATTCCTTCTCCTCTCCTTT	up	6.66667	2.73697	0.21086	0.252139	0.433013	2.88675	0.5	2.5	low
1375	ptc-MIR319f-p5	TGTGAATGATGCGGGAGATA	up	8	3	0.15213	0.252138	0.433013	3.4641	0.5	3	low
1376	ptc-MIR530b-p3	GGTGCAGGTGCAAGTGCAGGT	up	8	3	0.15213	0.252138	0.433013	3.4641	0.5	3	low
