# Supplementary material for: microRNAs and Their Targets in Apple (Malus domestica cv. “Fuji”) Involved in Response to Infection of Pathogen Valsa mali
Source: Front Plant Sci. 2017 Dec 6;8:2081. doi: 10.3389/fpls.2017.02081 (PMC5723928; doi:10.3389/fpls.2017.02081)
Supplement: Table S5 — Degradome result in both IVm and BMd. [file Table5.XLSX]

## Sheet: Sheet1
SmallRNA	SmallRNA_seq	Transcript	Transcript Annotation	GO_Term	KEGG_pathways	KOG_Description	Symbol	AlignmentScore	AlignmentRange	BVm_TPB	BMd_TPB	pvalue(chis_quare2x2)	pvalue(fisher_exact_test)	up/down	log2(fold_change)	DegradomeCleavageSite	BVm_DegradomeReadNumber_Raw	BVm_DegradomeReadNumber_Normalized	BMd_DegradomeReadNumber_Raw	BMd_DegradomeReadNumber_Normalized	BVm_DegradomeCategory	BMd_DegradomeCategory	BVm_Degradome_Pvalue	BMd_Degradome_Pvalue	BVm_Tplot_file_path	BMd_Tplot_file_path
cme-miR164a_2ss19GA20CT	TGGAGAAGCAGGGCACGTATT	XM_008384806.1	-	GO:0005634(nucleus);GO:0003677(DNA binding);GO:0003700(sequence-specific DNA binding transcription factor activity);GO:0009734(auxin mediated signaling pathway);GO:0048527(lateral root development);GO:0010072(primary shoot apical meristem specification)	-	-	NAC021	2.5	666-686	4510.31	435.028	0	0	up	3.37405	677	54	54	7	7	0	0	0.00311436	0.00392118	.\4_T_Plot\BVm\XM_008384806.1--677--cme-miR164a_2ss19GA20CT_degradome.jpg	.\4_T_Plot\BMd\XM_008384806.1--677--cme-miR164a_2ss19GA20CT_degradome.jpg
cme-miR164a_2ss19GA20CT	TGGAGAAGCAGGGCACGTATT	XM_008376341.1	-	GO:0005634(nucleus);GO:0003677(DNA binding);GO:0006355(regulation of transcription, DNA-dependent);GO:0006351(transcription, DNA-dependent)	-	-	NAC100	1	1024-1044	7308.37	310.734	0	0	up	4.5558	1035	175	87.5	10	5	0	0	0.00807717	0.0101631	.\4_T_Plot\BVm\XM_008376341.1--1035--cme-miR164a_2ss19GA20CT_degradome.jpg	.\4_T_Plot\BMd\XM_008376341.1--1035--cme-miR164a_2ss19GA20CT_degradome.jpg
cme-miR164a_2ss19GA20CT	TGGAGAAGCAGGGCACGTATT	XM_008394952.1	-	GO:0005634(nucleus);GO:0003677(DNA binding);GO:0006355(regulation of transcription, DNA-dependent);GO:0006351(transcription, DNA-dependent)	-	-	NAC100	1	1089-1109	7308.37	310.734	0	0	up	4.5558	1100	175	87.5	10	5	0	0	0.00807717	0.0101631	.\4_T_Plot\BVm\XM_008394952.1--1100--cme-miR164a_2ss19GA20CT_degradome.jpg	.\4_T_Plot\BMd\XM_008394952.1--1100--cme-miR164a_2ss19GA20CT_degradome.jpg
cme-miR164b	TGGAGAGGCAGGGCACATGCT	XM_008384806.1	-	GO:0005634(nucleus);GO:0003677(DNA binding);GO:0003700(sequence-specific DNA binding transcription factor activity);GO:0009734(auxin mediated signaling pathway);GO:0048527(lateral root development);GO:0010072(primary shoot apical meristem specification)	-	-	NAC021	2	666-686	4510.31	435.028	0	0	up	3.37405	677	54	54	7	7	0	0	0.00342526	0.00431245	.\4_T_Plot\BVm\XM_008384806.1--677--cme-miR164b_degradome.jpg	.\4_T_Plot\BMd\XM_008384806.1--677--cme-miR164b_degradome.jpg
cme-miR164b	TGGAGAGGCAGGGCACATGCT	XM_008376341.1	-	GO:0005634(nucleus);GO:0003677(DNA binding);GO:0006355(regulation of transcription, DNA-dependent);GO:0006351(transcription, DNA-dependent)	-	-	NAC100	3.5	1024-1044	7308.37	310.734	0	0	up	4.5558	1035	175	87.5	10	5	0	0	0.00497831	0.00626651	.\4_T_Plot\BVm\XM_008376341.1--1035--cme-miR164b_degradome.jpg	.\4_T_Plot\BMd\XM_008376341.1--1035--cme-miR164b_degradome.jpg
cme-miR164b	TGGAGAGGCAGGGCACATGCT	XM_008394952.1	-	GO:0005634(nucleus);GO:0003677(DNA binding);GO:0006355(regulation of transcription, DNA-dependent);GO:0006351(transcription, DNA-dependent)	-	-	NAC100	3.5	1089-1109	7308.37	310.734	0	0	up	4.5558	1100	175	87.5	10	5	0	0	0.00497831	0.00626651	.\4_T_Plot\BVm\XM_008394952.1--1100--cme-miR164b_degradome.jpg	.\4_T_Plot\BMd\XM_008394952.1--1100--cme-miR164b_degradome.jpg
cme-miR399d_1ss20TC	TGCCAAAGGAGAGTTGCCCCT	XM_008385516.1	ubiquitin-conjugating enzyme E2 O	GO:0005524(ATP binding);GO:0004842(ubiquitin-protein ligase activity);GO:0016036(cellular response to phosphate starvation);GO:0055062(phosphate ion homeostasis);GO:0006817(phosphate transport)	ko04120(Ubiquitin mediated proteolysis)	[O] Posttranslational modification, protein turnover, chaperones	UBC24	4	1172-1192	877.005	372.881	0	4.38498e-99	up	1.23387	1183	21	10.5	12	6	2	2	0.685141	0.856923	.\4_T_Plot\BVm\XM_008385516.1--1183--cme-miR399d_1ss20TC_degradome.jpg	.\4_T_Plot\BMd\XM_008385516.1--1183--cme-miR399d_1ss20TC_degradome.jpg
gma-miR319g_R-1	TTGGACTGAAGGGAGCTCCTT	XM_008357812.1	-	GO:0005634(nucleus);GO:0003677(DNA binding);GO:0048366(leaf development);GO:0006355(regulation of transcription, DNA-dependent);GO:0006351(transcription, DNA-dependent)	-	-	TCP2	3.5	1167-1187	1436.62	745.762	0	4.71121e-125	up	0.945888	1178	172	17.2	120	12	0	0	0.0367387	0.0460525	.\4_T_Plot\BVm\XM_008357812.1--1178--gma-miR319g_R-1_degradome.jpg	.\4_T_Plot\BMd\XM_008357812.1--1178--gma-miR319g_R-1_degradome.jpg
gma-miR319g_R-1	TTGGACTGAAGGGAGCTCCTT	XM_008365971.1	-	GO:0005634(nucleus);GO:0003677(DNA binding);GO:0048366(leaf development);GO:0006355(regulation of transcription, DNA-dependent);GO:0006351(transcription, DNA-dependent)	-	-	TCP2	3.5	1919-1939	1470.03	783.05	0	3.36716e-123	up	0.908665	1930	176	17.6	126	12.6	0	0	0.0367387	0.0460525	.\4_T_Plot\BVm\XM_008365971.1--1930--gma-miR319g_R-1_degradome.jpg	.\4_T_Plot\BMd\XM_008365971.1--1930--gma-miR319g_R-1_degradome.jpg
gma-miR319g_R-1	TTGGACTGAAGGGAGCTCCTT	XM_008373559.1	-	GO:0005634(nucleus);GO:0003677(DNA binding);GO:0048366(leaf development);GO:0006355(regulation of transcription, DNA-dependent);GO:0006351(transcription, DNA-dependent)	-	-	TCP2	3.5	2154-2174	1428.26	776.836	0	6.14741e-116	up	0.878582	2165	171	17.1	125	12.5	0	0	0.0367387	0.0460525	.\4_T_Plot\BVm\XM_008373559.1--2165--gma-miR319g_R-1_degradome.jpg	.\4_T_Plot\BMd\XM_008373559.1--2165--gma-miR319g_R-1_degradome.jpg
gma-miR319g_R-1	TTGGACTGAAGGGAGCTCCTT	XM_008373563.1	-	GO:0005634(nucleus);GO:0003677(DNA binding);GO:0048366(leaf development);GO:0006355(regulation of transcription, DNA-dependent);GO:0006351(transcription, DNA-dependent)	-	-	TCP2	3.5	2039-2059	1386.5	789.265	0	4.30056e-105	up	0.812869	2050	166	16.6	127	12.7	0	0	0.0367387	0.0460525	.\4_T_Plot\BVm\XM_008373563.1--2050--gma-miR319g_R-1_degradome.jpg	.\4_T_Plot\BMd\XM_008373563.1--2050--gma-miR319g_R-1_degradome.jpg
gma-miR319g_R-1	TTGGACTGAAGGGAGCTCCTT	XM_008373560.1	-	GO:0005634(nucleus);GO:0003677(DNA binding);GO:0048366(leaf development);GO:0006355(regulation of transcription, DNA-dependent);GO:0006351(transcription, DNA-dependent)	-	-	TCP2	3.5	2101-2121	1394.86	814.124	0	2.61962e-101	up	0.776795	2112	167	16.7	131	13.1	0	0	0.0367387	0.0460525	.\4_T_Plot\BVm\XM_008373560.1--2112--gma-miR319g_R-1_degradome.jpg	.\4_T_Plot\BMd\XM_008373560.1--2112--gma-miR319g_R-1_degradome.jpg
gma-miR319g_R-1	TTGGACTGAAGGGAGCTCCTT	XM_008373400.1	-	GO:0005634(nucleus);GO:0003677(DNA binding);GO:0048366(leaf development);GO:0006355(regulation of transcription, DNA-dependent);GO:0006351(transcription, DNA-dependent)	-	-	TCP2	3.5	1941-1961	1470.03	801.694	0	7.77005e-119	up	0.874718	1952	176	17.6	129	12.9	0	0	0.0367387	0.0460525	.\4_T_Plot\BVm\XM_008373400.1--1952--gma-miR319g_R-1_degradome.jpg	.\4_T_Plot\BMd\XM_008373400.1--1952--gma-miR319g_R-1_degradome.jpg
gma-miR319g_R-1	TTGGACTGAAGGGAGCTCCTT	XM_008373562.1	-	GO:0005634(nucleus);GO:0003677(DNA binding);GO:0048366(leaf development);GO:0006355(regulation of transcription, DNA-dependent);GO:0006351(transcription, DNA-dependent)	-	-	TCP2	3.5	1824-1844	1470.03	857.627	0	1.24741e-106	up	0.777421	1835	176	17.6	138	13.8	0	0	0.0367387	0.0460525	.\4_T_Plot\BVm\XM_008373562.1--1835--gma-miR319g_R-1_degradome.jpg	.\4_T_Plot\BMd\XM_008373562.1--1835--gma-miR319g_R-1_degradome.jpg
gma-miR319g_R-1	TTGGACTGAAGGGAGCTCCTT	XM_008373561.1	-	GO:0005634(nucleus);GO:0003677(DNA binding);GO:0048366(leaf development);GO:0006355(regulation of transcription, DNA-dependent);GO:0006351(transcription, DNA-dependent)	-	-	TCP2	3.5	2066-2086	1428.26	739.548	0	1.51142e-124	up	0.949549	2077	171	17.1	119	11.9	0	0	0.0367387	0.0460525	.\4_T_Plot\BVm\XM_008373561.1--2077--gma-miR319g_R-1_degradome.jpg	.\4_T_Plot\BMd\XM_008373561.1--2077--gma-miR319g_R-1_degradome.jpg
gma-miR319g_R-1	TTGGACTGAAGGGAGCTCCTT	XM_008373401.1	-	GO:0005634(nucleus);GO:0003677(DNA binding);GO:0048366(leaf development);GO:0006355(regulation of transcription, DNA-dependent);GO:0006351(transcription, DNA-dependent)	-	-	TCP2	3.5	2134-2154	1419.91	807.909	0	1.72917e-107	up	0.813537	2145	170	17	130	13	0	0	0.0367387	0.0460525	.\4_T_Plot\BVm\XM_008373401.1--2145--gma-miR319g_R-1_degradome.jpg	.\4_T_Plot\BMd\XM_008373401.1--2145--gma-miR319g_R-1_degradome.jpg
gma-miR319g_R-1	TTGGACTGAAGGGAGCTCCTT	XM_008373402.1	-	GO:0005634(nucleus);GO:0003677(DNA binding);GO:0048366(leaf development);GO:0006355(regulation of transcription, DNA-dependent);GO:0006351(transcription, DNA-dependent)	-	-	TCP2	3.5	1919-1939	1453.32	820.339	0	2.32003e-111	up	0.825063	1930	174	17.4	132	13.2	0	0	0.0367387	0.0460525	.\4_T_Plot\BVm\XM_008373402.1--1930--gma-miR319g_R-1_degradome.jpg	.\4_T_Plot\BMd\XM_008373402.1--1930--gma-miR319g_R-1_degradome.jpg
gma-miR319g_R-1	TTGGACTGAAGGGAGCTCCTT	XM_008373558.1	-	GO:0005634(nucleus);GO:0003677(DNA binding);GO:0048366(leaf development);GO:0006355(regulation of transcription, DNA-dependent);GO:0006351(transcription, DNA-dependent)	-	-	TCP2	3.5	2119-2139	1470.03	783.05	0	3.36716e-123	up	0.908665	2130	176	17.6	126	12.6	0	0	0.0367387	0.0460525	.\4_T_Plot\BVm\XM_008373558.1--2130--gma-miR319g_R-1_degradome.jpg	.\4_T_Plot\BMd\XM_008373558.1--2130--gma-miR319g_R-1_degradome.jpg
gma-miR319g_R-1	TTGGACTGAAGGGAGCTCCTT	XM_008373399.1	-	GO:0005634(nucleus);GO:0003677(DNA binding);GO:0048366(leaf development);GO:0006355(regulation of transcription, DNA-dependent);GO:0006351(transcription, DNA-dependent)	-	-	TCP2	3.5	2081-2101	1461.67	851.412	0	1.63008e-106	up	0.779693	2092	175	17.5	137	13.7	0	0	0.0367387	0.0460525	.\4_T_Plot\BVm\XM_008373399.1--2092--gma-miR319g_R-1_degradome.jpg	.\4_T_Plot\BMd\XM_008373399.1--2092--gma-miR319g_R-1_degradome.jpg
gma-miR319g_R-1_1ss21TC	TTGGACTGAAGGGAGCTCCTC	XM_008373402.1	-	GO:0005634(nucleus);GO:0003677(DNA binding);GO:0048366(leaf development);GO:0006355(regulation of transcription, DNA-dependent);GO:0006351(transcription, DNA-dependent)	-	-	TCP2	3.5	1919-1939	1453.32	820.339	0	2.32003e-111	up	0.825063	1930	174	17.4	132	13.2	0	0	0.0319193	0.0400369	.\4_T_Plot\BVm\XM_008373402.1--1930--gma-miR319g_R-1_1ss21TC_degradome.jpg	.\4_T_Plot\BMd\XM_008373402.1--1930--gma-miR319g_R-1_1ss21TC_degradome.jpg
gma-miR319g_R-1_1ss21TC	TTGGACTGAAGGGAGCTCCTC	XM_008373400.1	-	GO:0005634(nucleus);GO:0003677(DNA binding);GO:0048366(leaf development);GO:0006355(regulation of transcription, DNA-dependent);GO:0006351(transcription, DNA-dependent)	-	-	TCP2	3.5	1941-1961	1470.03	801.694	0	7.77005e-119	up	0.874718	1952	176	17.6	129	12.9	0	0	0.0319193	0.0400369	.\4_T_Plot\BVm\XM_008373400.1--1952--gma-miR319g_R-1_1ss21TC_degradome.jpg	.\4_T_Plot\BMd\XM_008373400.1--1952--gma-miR319g_R-1_1ss21TC_degradome.jpg
gma-miR319g_R-1_1ss21TC	TTGGACTGAAGGGAGCTCCTC	XM_008373562.1	-	GO:0005634(nucleus);GO:0003677(DNA binding);GO:0048366(leaf development);GO:0006355(regulation of transcription, DNA-dependent);GO:0006351(transcription, DNA-dependent)	-	-	TCP2	3.5	1824-1844	1470.03	857.627	0	1.24741e-106	up	0.777421	1835	176	17.6	138	13.8	0	0	0.0319193	0.0400369	.\4_T_Plot\BVm\XM_008373562.1--1835--gma-miR319g_R-1_1ss21TC_degradome.jpg	.\4_T_Plot\BMd\XM_008373562.1--1835--gma-miR319g_R-1_1ss21TC_degradome.jpg
gma-miR319g_R-1_1ss21TC	TTGGACTGAAGGGAGCTCCTC	XM_008373401.1	-	GO:0005634(nucleus);GO:0003677(DNA binding);GO:0048366(leaf development);GO:0006355(regulation of transcription, DNA-dependent);GO:0006351(transcription, DNA-dependent)	-	-	TCP2	3.5	2134-2154	1419.91	807.909	0	1.72917e-107	up	0.813537	2145	170	17	130	13	0	0	0.0319193	0.0400369	.\4_T_Plot\BVm\XM_008373401.1--2145--gma-miR319g_R-1_1ss21TC_degradome.jpg	.\4_T_Plot\BMd\XM_008373401.1--2145--gma-miR319g_R-1_1ss21TC_degradome.jpg
gma-miR319g_R-1_1ss21TC	TTGGACTGAAGGGAGCTCCTC	XM_008373399.1	-	GO:0005634(nucleus);GO:0003677(DNA binding);GO:0048366(leaf development);GO:0006355(regulation of transcription, DNA-dependent);GO:0006351(transcription, DNA-dependent)	-	-	TCP2	3.5	2081-2101	1461.67	851.412	0	1.63008e-106	up	0.779693	2092	175	17.5	137	13.7	0	0	0.0319193	0.0400369	.\4_T_Plot\BVm\XM_008373399.1--2092--gma-miR319g_R-1_1ss21TC_degradome.jpg	.\4_T_Plot\BMd\XM_008373399.1--2092--gma-miR319g_R-1_1ss21TC_degradome.jpg
gma-miR319g_R-1_1ss21TC	TTGGACTGAAGGGAGCTCCTC	XM_008373560.1	-	GO:0005634(nucleus);GO:0003677(DNA binding);GO:0048366(leaf development);GO:0006355(regulation of transcription, DNA-dependent);GO:0006351(transcription, DNA-dependent)	-	-	TCP2	3.5	2101-2121	1394.86	814.124	0	2.61962e-101	up	0.776795	2112	167	16.7	131	13.1	0	0	0.0319193	0.0400369	.\4_T_Plot\BVm\XM_008373560.1--2112--gma-miR319g_R-1_1ss21TC_degradome.jpg	.\4_T_Plot\BMd\XM_008373560.1--2112--gma-miR319g_R-1_1ss21TC_degradome.jpg
gma-miR319g_R-1_1ss21TC	TTGGACTGAAGGGAGCTCCTC	XM_008373561.1	-	GO:0005634(nucleus);GO:0003677(DNA binding);GO:0048366(leaf development);GO:0006355(regulation of transcription, DNA-dependent);GO:0006351(transcription, DNA-dependent)	-	-	TCP2	3.5	2066-2086	1428.26	739.548	0	1.51142e-124	up	0.949549	2077	171	17.1	119	11.9	0	0	0.0319193	0.0400369	.\4_T_Plot\BVm\XM_008373561.1--2077--gma-miR319g_R-1_1ss21TC_degradome.jpg	.\4_T_Plot\BMd\XM_008373561.1--2077--gma-miR319g_R-1_1ss21TC_degradome.jpg
gma-miR319g_R-1_1ss21TC	TTGGACTGAAGGGAGCTCCTC	XM_008373559.1	-	GO:0005634(nucleus);GO:0003677(DNA binding);GO:0048366(leaf development);GO:0006355(regulation of transcription, DNA-dependent);GO:0006351(transcription, DNA-dependent)	-	-	TCP2	3.5	2154-2174	1428.26	776.836	0	6.14741e-116	up	0.878582	2165	171	17.1	125	12.5	0	0	0.0319193	0.0400369	.\4_T_Plot\BVm\XM_008373559.1--2165--gma-miR319g_R-1_1ss21TC_degradome.jpg	.\4_T_Plot\BMd\XM_008373559.1--2165--gma-miR319g_R-1_1ss21TC_degradome.jpg
gma-miR319g_R-1_1ss21TC	TTGGACTGAAGGGAGCTCCTC	XM_008373563.1	-	GO:0005634(nucleus);GO:0003677(DNA binding);GO:0048366(leaf development);GO:0006355(regulation of transcription, DNA-dependent);GO:0006351(transcription, DNA-dependent)	-	-	TCP2	3.5	2039-2059	1386.5	789.265	0	4.30056e-105	up	0.812869	2050	166	16.6	127	12.7	0	0	0.0319193	0.0400369	.\4_T_Plot\BVm\XM_008373563.1--2050--gma-miR319g_R-1_1ss21TC_degradome.jpg	.\4_T_Plot\BMd\XM_008373563.1--2050--gma-miR319g_R-1_1ss21TC_degradome.jpg
gma-miR319g_R-1_1ss21TC	TTGGACTGAAGGGAGCTCCTC	XM_008357812.1	-	GO:0005634(nucleus);GO:0003677(DNA binding);GO:0048366(leaf development);GO:0006355(regulation of transcription, DNA-dependent);GO:0006351(transcription, DNA-dependent)	-	-	TCP2	3.5	1167-1187	1436.62	745.762	0	4.71121e-125	up	0.945888	1178	172	17.2	120	12	0	0	0.0319193	0.0400369	.\4_T_Plot\BVm\XM_008357812.1--1178--gma-miR319g_R-1_1ss21TC_degradome.jpg	.\4_T_Plot\BMd\XM_008357812.1--1178--gma-miR319g_R-1_1ss21TC_degradome.jpg
gma-miR319g_R-1_1ss21TC	TTGGACTGAAGGGAGCTCCTC	XM_008365971.1	-	GO:0005634(nucleus);GO:0003677(DNA binding);GO:0048366(leaf development);GO:0006355(regulation of transcription, DNA-dependent);GO:0006351(transcription, DNA-dependent)	-	-	TCP2	3.5	1919-1939	1470.03	783.05	0	3.36716e-123	up	0.908665	1930	176	17.6	126	12.6	0	0	0.0319193	0.0400369	.\4_T_Plot\BVm\XM_008365971.1--1930--gma-miR319g_R-1_1ss21TC_degradome.jpg	.\4_T_Plot\BMd\XM_008365971.1--1930--gma-miR319g_R-1_1ss21TC_degradome.jpg
gma-miR319g_R-1_1ss21TC	TTGGACTGAAGGGAGCTCCTC	XM_008373558.1	-	GO:0005634(nucleus);GO:0003677(DNA binding);GO:0048366(leaf development);GO:0006355(regulation of transcription, DNA-dependent);GO:0006351(transcription, DNA-dependent)	-	-	TCP2	3.5	2119-2139	1470.03	783.05	0	3.36716e-123	up	0.908665	2130	176	17.6	126	12.6	0	0	0.0319193	0.0400369	.\4_T_Plot\BVm\XM_008373558.1--2130--gma-miR319g_R-1_1ss21TC_degradome.jpg	.\4_T_Plot\BMd\XM_008373558.1--2130--gma-miR319g_R-1_1ss21TC_degradome.jpg
gma-miR396a-5p_2ss7AG21GT	TTCCACGGCTTTCTTGAACTT	XM_008389329.1	-	-	-	[P] Inorganic ion transport and metabolism	-	3.5	708-728	3786.43	1532.96	0	0	up	1.30452	719	66	45.3333	26	24.6667	2	2	0.603272	0.788916	.\4_T_Plot\BVm\XM_008389329.1--719--gma-miR396a-5p_2ss7AG21GT_degradome.jpg	.\4_T_Plot\BMd\XM_008389329.1--719--gma-miR396a-5p_2ss7AG21GT_degradome.jpg
gma-miR396a-5p_2ss7AG21GT	TTCCACGGCTTTCTTGAACTT	XM_008357961.1	-	-	-	[P] Inorganic ion transport and metabolism	-	3.5	692-712	863.084	41.4312	0	6.06132e-277	up	4.38071	703	31	10.3333	2	0.666667	2	3	0.603272	0.187991	.\4_T_Plot\BVm\XM_008357961.1--703--gma-miR396a-5p_2ss7AG21GT_degradome.jpg	.\4_T_Plot\BMd\XM_008357961.1--703--gma-miR396a-5p_2ss7AG21GT_degradome.jpg
gma-miR396a-5p_2ss7AG21GT	TTCCACGGCTTTCTTGAACTT	XM_008357962.1	-	-	-	[P] Inorganic ion transport and metabolism	-	3.5	582-602	863.084	41.4312	0	6.06132e-277	up	4.38071	593	31	10.3333	2	0.666667	3	3	0.131413	0.187991	.\4_T_Plot\BVm\XM_008357962.1--593--gma-miR396a-5p_2ss7AG21GT_degradome.jpg	.\4_T_Plot\BMd\XM_008357962.1--593--gma-miR396a-5p_2ss7AG21GT_degradome.jpg
gma-miR396j_L-1R+2_1ss9TA	TTCAAGAAAGCTGTGGAAAATT	XM_008347479.1	-	-	-	[P] Inorganic ion transport and metabolism	-	3	173-194	334.097	0	0	1.30997e-131	up	-	185	4	4			3		0.0223883		.\4_T_Plot\BVm\XM_008347479.1--185--gma-miR396j_L-1R+2_1ss9TA_degradome.jpg	NA
gma-miR403a	TTAGATTCACGCACAAACTTG	XM_008373619.1	argonaute	GO:0030529(ribonucleoprotein complex);GO:0035197(siRNA binding);GO:0051607(defense response to virus);GO:0031047(gene silencing by RNA);GO:0006355(regulation of transcription, DNA-dependent);GO:0006417(regulation of translation);GO:0006351(transcription, DNA-dependent)	-	[J] Translation, ribosomal structure and biogenesis	AGO2	1.5	3231-3251	10941.7	85265.5	0	0	down	-2.96213	3242	131	131	1372	1372	0	0	0.0111664	0.0140444	.\4_T_Plot\BVm\XM_008373619.1--3242--gma-miR403a_degradome.jpg	.\4_T_Plot\BMd\XM_008373619.1--3242--gma-miR403a_degradome.jpg
gma-miR403a	TTAGATTCACGCACAAACTTG	XM_008385111.1	argonaute	GO:0030529(ribonucleoprotein complex);GO:0035197(siRNA binding);GO:0051607(defense response to virus);GO:0031047(gene silencing by RNA);GO:0006355(regulation of transcription, DNA-dependent);GO:0006417(regulation of translation);GO:0006351(transcription, DNA-dependent)	-	[J] Translation, ribosomal structure and biogenesis	AGO2	1.5	3141-3161	417.621	3418.08	0	0	down	-3.03292	3152	5	5	55	55	0	0	0.0111664	0.0140444	.\4_T_Plot\BVm\XM_008385111.1--3152--gma-miR403a_degradome.jpg	.\4_T_Plot\BMd\XM_008385111.1--3152--gma-miR403a_degradome.jpg
gma-miR403a_R+1_1ss21GT	TTAGATTCACGCACAAACTTTT	XM_008373619.1	argonaute	GO:0030529(ribonucleoprotein complex);GO:0035197(siRNA binding);GO:0051607(defense response to virus);GO:0031047(gene silencing by RNA);GO:0006355(regulation of transcription, DNA-dependent);GO:0006417(regulation of translation);GO:0006351(transcription, DNA-dependent)	-	[J] Translation, ribosomal structure and biogenesis	AGO2	1	3230-3251	10941.7	85265.5	0	0	down	-2.96213	3242	131	131	1372	1372	0	0	0.0120913	0.0152059	.\4_T_Plot\BVm\XM_008373619.1--3242--gma-miR403a_R+1_1ss21GT_degradome.jpg	.\4_T_Plot\BMd\XM_008373619.1--3242--gma-miR403a_R+1_1ss21GT_degradome.jpg
gma-miR403a_R+1_1ss21GT	TTAGATTCACGCACAAACTTTT	XM_008385111.1	argonaute	GO:0030529(ribonucleoprotein complex);GO:0035197(siRNA binding);GO:0051607(defense response to virus);GO:0031047(gene silencing by RNA);GO:0006355(regulation of transcription, DNA-dependent);GO:0006417(regulation of translation);GO:0006351(transcription, DNA-dependent)	-	[J] Translation, ribosomal structure and biogenesis	AGO2	1	3140-3161	417.621	3418.08	0	0	down	-3.03292	3152	5	5	55	55	0	0	0.0120913	0.0152059	.\4_T_Plot\BVm\XM_008385111.1--3152--gma-miR403a_R+1_1ss21GT_degradome.jpg	.\4_T_Plot\BMd\XM_008385111.1--3152--gma-miR403a_R+1_1ss21GT_degradome.jpg
hbr-MIR6173-p3_1ss4CT	CAGTGCTGTAGCTAACGC	XM_008382222.1	ATP-binding cassette, subfamily C (CFTR/MRP), member 2	GO:0016021(integral to membrane);GO:0005774(vacuolar membrane);GO:0005524(ATP binding);GO:0008559(xenobiotic-transporting ATPase activity)	ko02010(ABC transporters)	[Q] Secondary metabolites biosynthesis, transport and catabolism	ABCC10	4	1254-1271	334.097	0	0	1.30997e-131	up	-	1262	4	4			2		0.964962		.\4_T_Plot\BVm\XM_008382222.1--1262--hbr-MIR6173-p3_1ss4CT_degradome.jpg	NA
mdm-miR164a_1ss17AG	TGGAGAAGCAGGGCACGTGCC	XM_008384806.1	-	GO:0005634(nucleus);GO:0003677(DNA binding);GO:0003700(sequence-specific DNA binding transcription factor activity);GO:0009734(auxin mediated signaling pathway);GO:0048527(lateral root development);GO:0010072(primary shoot apical meristem specification)	-	-	NAC021	2	666-686	4510.31	435.028	0	0	up	3.37405	677	54	54	7	7	0	0	0.00342526	0.00431245	.\4_T_Plot\BVm\XM_008384806.1--677--mdm-miR164a_1ss17AG_degradome.jpg	.\4_T_Plot\BMd\XM_008384806.1--677--mdm-miR164a_1ss17AG_degradome.jpg
mdm-miR164a_1ss17AG	TGGAGAAGCAGGGCACGTGCC	XM_008394952.1	-	GO:0005634(nucleus);GO:0003677(DNA binding);GO:0006355(regulation of transcription, DNA-dependent);GO:0006351(transcription, DNA-dependent)	-	-	NAC100	2.5	1089-1109	7308.37	310.734	0	0	up	4.5558	1100	175	87.5	10	5	0	0	0.00621901	0.00782699	.\4_T_Plot\BVm\XM_008394952.1--1100--mdm-miR164a_1ss17AG_degradome.jpg	.\4_T_Plot\BMd\XM_008394952.1--1100--mdm-miR164a_1ss17AG_degradome.jpg
mdm-miR164a_1ss17AG	TGGAGAAGCAGGGCACGTGCC	XM_008376341.1	-	GO:0005634(nucleus);GO:0003677(DNA binding);GO:0006355(regulation of transcription, DNA-dependent);GO:0006351(transcription, DNA-dependent)	-	-	NAC100	2.5	1024-1044	7308.37	310.734	0	0	up	4.5558	1035	175	87.5	10	5	0	0	0.00621901	0.00782699	.\4_T_Plot\BVm\XM_008376341.1--1035--mdm-miR164a_1ss17AG_degradome.jpg	.\4_T_Plot\BMd\XM_008376341.1--1035--mdm-miR164a_1ss17AG_degradome.jpg
mdm-miR164b	TGGAGAAGCAGGGCACGTGCA	XM_008384806.1	-	GO:0005634(nucleus);GO:0003677(DNA binding);GO:0003700(sequence-specific DNA binding transcription factor activity);GO:0009734(auxin mediated signaling pathway);GO:0048527(lateral root development);GO:0010072(primary shoot apical meristem specification)	-	-	NAC021	2	666-686	4510.31	435.028	0	0	up	3.37405	677	54	54	7	7	0	0	0.00342526	0.00431245	.\4_T_Plot\BVm\XM_008384806.1--677--mdm-miR164b_degradome.jpg	.\4_T_Plot\BMd\XM_008384806.1--677--mdm-miR164b_degradome.jpg
mdm-miR164b	TGGAGAAGCAGGGCACGTGCA	XM_008394952.1	-	GO:0005634(nucleus);GO:0003677(DNA binding);GO:0006355(regulation of transcription, DNA-dependent);GO:0006351(transcription, DNA-dependent)	-	-	NAC100	2.5	1089-1109	7308.37	310.734	0	0	up	4.5558	1100	175	87.5	10	5	0	0	0.0123994	0.0155927	.\4_T_Plot\BVm\XM_008394952.1--1100--mdm-miR164b_degradome.jpg	.\4_T_Plot\BMd\XM_008394952.1--1100--mdm-miR164b_degradome.jpg
mdm-miR164b	TGGAGAAGCAGGGCACGTGCA	XM_008376341.1	-	GO:0005634(nucleus);GO:0003677(DNA binding);GO:0006355(regulation of transcription, DNA-dependent);GO:0006351(transcription, DNA-dependent)	-	-	NAC100	2.5	1024-1044	7308.37	310.734	0	0	up	4.5558	1035	175	87.5	10	5	0	0	0.0123994	0.0155927	.\4_T_Plot\BVm\XM_008376341.1--1035--mdm-miR164b_degradome.jpg	.\4_T_Plot\BMd\XM_008376341.1--1035--mdm-miR164b_degradome.jpg
mdm-miR167b	TGAAGCTGCCAGCATGATCTA	XM_008344931.1	-	GO:0005634(nucleus);GO:0003677(DNA binding);GO:0046983(protein dimerization activity);GO:0003700(sequence-specific DNA binding transcription factor activity);GO:0009734(auxin mediated signaling pathway);GO:0009908(flower development)	-	-	ARF8	4	2750-2771	417.621	2915.72	0	1.15895e-278	down	-2.80359	2761	15	5	141	46.9167	0	0	0.0237318	0.0297994	.\4_T_Plot\BVm\XM_008344931.1--2761--mdm-miR167b_degradome.jpg	.\4_T_Plot\BMd\XM_008344931.1--2761--mdm-miR167b_degradome.jpg
mdm-miR167b	TGAAGCTGCCAGCATGATCTA	XM_008344932.1	-	GO:0005634(nucleus);GO:0003677(DNA binding);GO:0046983(protein dimerization activity);GO:0003700(sequence-specific DNA binding transcription factor activity);GO:0009734(auxin mediated signaling pathway);GO:0009908(flower development)	-	-	ARF8	4	2589-2610	417.621	2915.72	0	1.15895e-278	down	-2.80359	2600	15	5	141	46.9167	0	0	0.0237318	0.0297994	.\4_T_Plot\BVm\XM_008344932.1--2600--mdm-miR167b_degradome.jpg	.\4_T_Plot\BMd\XM_008344932.1--2600--mdm-miR167b_degradome.jpg
mdm-miR167b	TGAAGCTGCCAGCATGATCTA	XM_008350399.1	-	GO:0005634(nucleus);GO:0003677(DNA binding);GO:0046983(protein dimerization activity);GO:0003700(sequence-specific DNA binding transcription factor activity);GO:0009734(auxin mediated signaling pathway);GO:0009908(flower development)	-	-	ARF8	4	2766-2787	417.621	2915.72	0	1.15895e-278	down	-2.80359	2777	15	5	141	46.9167	0	0	0.0237318	0.0297994	.\4_T_Plot\BVm\XM_008350399.1--2777--mdm-miR167b_degradome.jpg	.\4_T_Plot\BMd\XM_008350399.1--2777--mdm-miR167b_degradome.jpg
mdm-miR167h_R-3	TGAAGCTGCCAGCATGATC	XM_008373575.1	-	GO:0005634(nucleus);GO:0003677(DNA binding);GO:0046983(protein dimerization activity);GO:0009734(auxin mediated signaling pathway);GO:0006355(regulation of transcription, DNA-dependent);GO:0006351(transcription, DNA-dependent)	-	-	ARF6	4	3214-3233	361.938	1740.11	0	9.71591e-118	down	-2.26536	3223	13	4.33333	84	28	0	0	0.107331	0.133256	.\4_T_Plot\BVm\XM_008373575.1--3223--mdm-miR167h_R-3_degradome.jpg	.\4_T_Plot\BMd\XM_008373575.1--3223--mdm-miR167h_R-3_degradome.jpg
mdm-miR167h_R-3	TGAAGCTGCCAGCATGATC	XM_008373574.1	-	GO:0005634(nucleus);GO:0003677(DNA binding);GO:0046983(protein dimerization activity);GO:0009734(auxin mediated signaling pathway);GO:0006355(regulation of transcription, DNA-dependent);GO:0006351(transcription, DNA-dependent)	-	-	ARF6	4	3398-3417	361.938	1740.11	0	9.71591e-118	down	-2.26536	3407	13	4.33333	84	28	0	0	0.107331	0.133256	.\4_T_Plot\BVm\XM_008373574.1--3407--mdm-miR167h_R-3_degradome.jpg	.\4_T_Plot\BMd\XM_008373574.1--3407--mdm-miR167h_R-3_degradome.jpg
mdm-miR167h_R-3	TGAAGCTGCCAGCATGATC	XM_008373423.1	-	GO:0005634(nucleus);GO:0003677(DNA binding);GO:0046983(protein dimerization activity);GO:0009734(auxin mediated signaling pathway);GO:0006355(regulation of transcription, DNA-dependent);GO:0006351(transcription, DNA-dependent)	-	-	ARF6	4	3484-3503	334.097	1719.4	0	1.70311e-125	down	-2.36356	3493	12	4	83	27.6667	1	0	0.113225	0.133256	.\4_T_Plot\BVm\XM_008373423.1--3493--mdm-miR167h_R-3_degradome.jpg	.\4_T_Plot\BMd\XM_008373423.1--3493--mdm-miR167h_R-3_degradome.jpg
mdm-miR167h_R-3	TGAAGCTGCCAGCATGATC	XM_008350399.1	-	GO:0005634(nucleus);GO:0003677(DNA binding);GO:0046983(protein dimerization activity);GO:0003700(sequence-specific DNA binding transcription factor activity);GO:0009734(auxin mediated signaling pathway);GO:0009908(flower development)	-	-	ARF8	4	2768-2787	417.621	2915.72	0	1.15895e-278	down	-2.80359	2777	15	5	141	46.9167	0	0	0.107331	0.133256	.\4_T_Plot\BVm\XM_008350399.1--2777--mdm-miR167h_R-3_degradome.jpg	.\4_T_Plot\BMd\XM_008350399.1--2777--mdm-miR167h_R-3_degradome.jpg
mdm-miR167h_R-3	TGAAGCTGCCAGCATGATC	XM_008344932.1	-	GO:0005634(nucleus);GO:0003677(DNA binding);GO:0046983(protein dimerization activity);GO:0003700(sequence-specific DNA binding transcription factor activity);GO:0009734(auxin mediated signaling pathway);GO:0009908(flower development)	-	-	ARF8	4	2591-2610	417.621	2915.72	0	1.15895e-278	down	-2.80359	2600	15	5	141	46.9167	0	0	0.107331	0.133256	.\4_T_Plot\BVm\XM_008344932.1--2600--mdm-miR167h_R-3_degradome.jpg	.\4_T_Plot\BMd\XM_008344932.1--2600--mdm-miR167h_R-3_degradome.jpg
mdm-miR167h_R-3	TGAAGCTGCCAGCATGATC	XM_008344931.1	-	GO:0005634(nucleus);GO:0003677(DNA binding);GO:0046983(protein dimerization activity);GO:0003700(sequence-specific DNA binding transcription factor activity);GO:0009734(auxin mediated signaling pathway);GO:0009908(flower development)	-	-	ARF8	4	2752-2771	417.621	2915.72	0	1.15895e-278	down	-2.80359	2761	15	5	141	46.9167	0	0	0.107331	0.133256	.\4_T_Plot\BVm\XM_008344931.1--2761--mdm-miR167h_R-3_degradome.jpg	.\4_T_Plot\BMd\XM_008344931.1--2761--mdm-miR167h_R-3_degradome.jpg
mdm-miR167h_R-3	TGAAGCTGCCAGCATGATC	XM_008384095.1	-	GO:0005634(nucleus);GO:0005773(vacuole);GO:0004197(cysteine-type endopeptidase activity);GO:0042742(defense response to bacterium);GO:0006508(proteolysis);GO:0009651(response to salt stress)	-	[O] Posttranslational modification, protein turnover, chaperones	RD19A	3.5	513-530	334.097	0	0	1.30997e-131	up	-	522	4	4			2		0.842607		.\4_T_Plot\BVm\XM_008384095.1--522--mdm-miR167h_R-3_degradome.jpg	NA
mdm-MIR168b-p5	TGGTGCAGGTCGGGAACCGCT	XM_008366472.1	argonaute	-	-	[J] Translation, ribosomal structure and biogenesis	AGO1B	1	1051-1071	584.67	2548.02	0	2.84823e-152	down	-2.12368	1062	7	7	41	41	2	0	0.19315	0.00509453	.\4_T_Plot\BVm\XM_008366472.1--1062--mdm-MIR168b-p5_degradome.jpg	.\4_T_Plot\BMd\XM_008366472.1--1062--mdm-MIR168b-p5_degradome.jpg
mdm-MIR171e-p3_1ss21AC	TTGAGCCGCGCCAATATCTCC	XM_008362483.1	4-coumarate--CoA ligase	-	ko00130(Ubiquinone and other terpenoid-quinone biosynthesis);ko00360(Phenylalanine metabolism);ko00940(Phenylpropanoid biosynthesis)	[I] Lipid transport and metabolism	4CLL10	4	934-954	501.146	0	0	4.59608e-197	up	-	945	6	6			2		0.206361		.\4_T_Plot\BVm\XM_008362483.1--945--mdm-MIR171e-p3_1ss21AC_degradome.jpg	NA
mdm-miR171j	TTGAGCCGCGCCAATATCACT	XM_008362483.1	4-coumarate--CoA ligase	-	ko00130(Ubiquinone and other terpenoid-quinone biosynthesis);ko00360(Phenylalanine metabolism);ko00940(Phenylpropanoid biosynthesis)	[I] Lipid transport and metabolism	4CLL10	4	933-954	501.146	0	0	4.59608e-197	up	-	945	6	6			2		0.109136		.\4_T_Plot\BVm\XM_008362483.1--945--mdm-miR171j_degradome.jpg	NA
mdm-miR171j_1ss21TG	TTGAGCCGCGCCAATATCACG	XM_008362483.1	4-coumarate--CoA ligase	-	ko00130(Ubiquinone and other terpenoid-quinone biosynthesis);ko00360(Phenylalanine metabolism);ko00940(Phenylpropanoid biosynthesis)	[I] Lipid transport and metabolism	4CLL10	3	933-954	501.146	0	0	4.59608e-197	up	-	945	6	6			2		0.13807		.\4_T_Plot\BVm\XM_008362483.1--945--mdm-miR171j_1ss21TG_degradome.jpg	NA
mdm-miR172a_R+1_1	AGAATCTTGATGATGCTGCAA	XM_008387032.1	AP2-like factor, euAP2 lineage	GO:0005634(nucleus);GO:0003677(DNA binding);GO:0003700(sequence-specific DNA binding transcription factor activity);GO:0030154(cell differentiation);GO:0010073(meristem maintenance);GO:0048316(seed development);GO:0010093(specification of floral organ identity)	-	-	AP2	2	1759-1779	187.93	1911.02	0	6.37865e-233	down	-3.34608	1770	9	2.25	123	30.75	0	0	0.0304083	0.0381493	.\4_T_Plot\BVm\XM_008387032.1--1770--mdm-miR172a_R+1_1_degradome.jpg	.\4_T_Plot\BMd\XM_008387032.1--1770--mdm-miR172a_R+1_1_degradome.jpg
mdm-miR172a_R+1_1	AGAATCTTGATGATGCTGCAA	XR_523893.1	AP2-like factor, euAP2 lineage	GO:0005634(nucleus);GO:0003677(DNA binding);GO:0003700(sequence-specific DNA binding transcription factor activity);GO:0030154(cell differentiation);GO:0010073(meristem maintenance);GO:0048316(seed development);GO:0010093(specification of floral organ identity)	-	-	AP2	3	1945-1965	1252.86	5220.34	0	2.22062e-292	down	-2.05891	1956	15	15	84	84	0	0	0.0412351	0.0516579	.\4_T_Plot\BVm\XR_523893.1--1956--mdm-miR172a_R+1_1_degradome.jpg	.\4_T_Plot\BMd\XR_523893.1--1956--mdm-miR172a_R+1_1_degradome.jpg
mdm-miR172a_R+1_1	AGAATCTTGATGATGCTGCAA	XM_008359912.1	AP2-like factor, euAP2 lineage	GO:0005634(nucleus);GO:0003677(DNA binding);GO:0003700(sequence-specific DNA binding transcription factor activity);GO:0009873(ethylene mediated signaling pathway);GO:0010228(vegetative to reproductive phase transition of meristem)	-	-	RAP2-7	2	1715-1735	187.93	1911.02	0	6.37865e-233	down	-3.34608	1726	9	2.25	123	30.75	0	0	0.0304083	0.0381493	.\4_T_Plot\BVm\XM_008359912.1--1726--mdm-miR172a_R+1_1_degradome.jpg	.\4_T_Plot\BMd\XM_008359912.1--1726--mdm-miR172a_R+1_1_degradome.jpg
mdm-miR172a_R+1_1	AGAATCTTGATGATGCTGCAA	XM_008359904.1	AP2-like factor, euAP2 lineage	GO:0005634(nucleus);GO:0003677(DNA binding);GO:0003700(sequence-specific DNA binding transcription factor activity);GO:0009873(ethylene mediated signaling pathway);GO:0010228(vegetative to reproductive phase transition of meristem)	-	-	RAP2-7	2	1760-1780	187.93	1911.02	0	6.37865e-233	down	-3.34608	1771	9	2.25	123	30.75	0	0	0.0304083	0.0381493	.\4_T_Plot\BVm\XM_008359904.1--1771--mdm-miR172a_R+1_1_degradome.jpg	.\4_T_Plot\BMd\XM_008359904.1--1771--mdm-miR172a_R+1_1_degradome.jpg
mdm-miR172a_R+1_1	AGAATCTTGATGATGCTGCAA	XM_008387033.1	AP2-like factor, euAP2 lineage	GO:0005634(nucleus);GO:0003677(DNA binding);GO:0003700(sequence-specific DNA binding transcription factor activity);GO:0009873(ethylene mediated signaling pathway);GO:0010228(vegetative to reproductive phase transition of meristem)	-	-	RAP2-7	2	1714-1734	187.93	1911.02	0	6.37865e-233	down	-3.34608	1725	9	2.25	123	30.75	0	0	0.0304083	0.0381493	.\4_T_Plot\BVm\XM_008387033.1--1725--mdm-miR172a_R+1_1_degradome.jpg	.\4_T_Plot\BMd\XM_008387033.1--1725--mdm-miR172a_R+1_1_degradome.jpg
mdm-miR172a_R+1_2	AGAATCTTGATGATGCTGCAG	XR_523893.1	AP2-like factor, euAP2 lineage	GO:0005634(nucleus);GO:0003677(DNA binding);GO:0003700(sequence-specific DNA binding transcription factor activity);GO:0030154(cell differentiation);GO:0010073(meristem maintenance);GO:0048316(seed development);GO:0010093(specification of floral organ identity)	-	-	AP2	2	1945-1965	1252.86	5220.34	0	2.22062e-292	down	-2.05891	1956	15	15	84	84	0	0	0.0304083	0.0381493	.\4_T_Plot\BVm\XR_523893.1--1956--mdm-miR172a_R+1_2_degradome.jpg	.\4_T_Plot\BMd\XR_523893.1--1956--mdm-miR172a_R+1_2_degradome.jpg
mdm-miR172a_R+1_2	AGAATCTTGATGATGCTGCAG	XM_008387032.1	AP2-like factor, euAP2 lineage	GO:0005634(nucleus);GO:0003677(DNA binding);GO:0003700(sequence-specific DNA binding transcription factor activity);GO:0030154(cell differentiation);GO:0010073(meristem maintenance);GO:0048316(seed development);GO:0010093(specification of floral organ identity)	-	-	AP2	1	1759-1779	187.93	1911.02	0	6.37865e-233	down	-3.34608	1770	9	2.25	123	30.75	0	0	0.0160891	0.0202229	.\4_T_Plot\BVm\XM_008387032.1--1770--mdm-miR172a_R+1_2_degradome.jpg	.\4_T_Plot\BMd\XM_008387032.1--1770--mdm-miR172a_R+1_2_degradome.jpg
mdm-miR172a_R+1_2	AGAATCTTGATGATGCTGCAG	XM_008359904.1	AP2-like factor, euAP2 lineage	GO:0005634(nucleus);GO:0003677(DNA binding);GO:0003700(sequence-specific DNA binding transcription factor activity);GO:0009873(ethylene mediated signaling pathway);GO:0010228(vegetative to reproductive phase transition of meristem)	-	-	RAP2-7	1	1760-1780	187.93	1911.02	0	6.37865e-233	down	-3.34608	1771	9	2.25	123	30.75	0	0	0.0160891	0.0202229	.\4_T_Plot\BVm\XM_008359904.1--1771--mdm-miR172a_R+1_2_degradome.jpg	.\4_T_Plot\BMd\XM_008359904.1--1771--mdm-miR172a_R+1_2_degradome.jpg
mdm-miR172a_R+1_2	AGAATCTTGATGATGCTGCAG	XM_008359912.1	AP2-like factor, euAP2 lineage	GO:0005634(nucleus);GO:0003677(DNA binding);GO:0003700(sequence-specific DNA binding transcription factor activity);GO:0009873(ethylene mediated signaling pathway);GO:0010228(vegetative to reproductive phase transition of meristem)	-	-	RAP2-7	1	1715-1735	187.93	1911.02	0	6.37865e-233	down	-3.34608	1726	9	2.25	123	30.75	0	0	0.0160891	0.0202229	.\4_T_Plot\BVm\XM_008359912.1--1726--mdm-miR172a_R+1_2_degradome.jpg	.\4_T_Plot\BMd\XM_008359912.1--1726--mdm-miR172a_R+1_2_degradome.jpg
mdm-miR172a_R+1_2	AGAATCTTGATGATGCTGCAG	XM_008387033.1	AP2-like factor, euAP2 lineage	GO:0005634(nucleus);GO:0003677(DNA binding);GO:0003700(sequence-specific DNA binding transcription factor activity);GO:0009873(ethylene mediated signaling pathway);GO:0010228(vegetative to reproductive phase transition of meristem)	-	-	RAP2-7	1	1714-1734	187.93	1911.02	0	6.37865e-233	down	-3.34608	1725	9	2.25	123	30.75	0	0	0.0160891	0.0202229	.\4_T_Plot\BVm\XM_008387033.1--1725--mdm-miR172a_R+1_2_degradome.jpg	.\4_T_Plot\BMd\XM_008387033.1--1725--mdm-miR172a_R+1_2_degradome.jpg
mdm-miR172a_R+1_3	AGAATCTTGATGATGCTGCAT	XR_523893.1	AP2-like factor, euAP2 lineage	GO:0005634(nucleus);GO:0003677(DNA binding);GO:0003700(sequence-specific DNA binding transcription factor activity);GO:0030154(cell differentiation);GO:0010073(meristem maintenance);GO:0048316(seed development);GO:0010093(specification of floral organ identity)	-	-	AP2	3	1945-1965	1252.86	5220.34	0	2.22062e-292	down	-2.05891	1956	15	15	84	84	0	0	0.0358369	0.0449275	.\4_T_Plot\BVm\XR_523893.1--1956--mdm-miR172a_R+1_3_degradome.jpg	.\4_T_Plot\BMd\XR_523893.1--1956--mdm-miR172a_R+1_3_degradome.jpg
mdm-miR172a_R+1_3	AGAATCTTGATGATGCTGCAT	XM_008387032.1	AP2-like factor, euAP2 lineage	GO:0005634(nucleus);GO:0003677(DNA binding);GO:0003700(sequence-specific DNA binding transcription factor activity);GO:0030154(cell differentiation);GO:0010073(meristem maintenance);GO:0048316(seed development);GO:0010093(specification of floral organ identity)	-	-	AP2	2	1759-1779	187.93	1911.02	0	6.37865e-233	down	-3.34608	1770	9	2.25	123	30.75	0	0	0.0136308	0.0171385	.\4_T_Plot\BVm\XM_008387032.1--1770--mdm-miR172a_R+1_3_degradome.jpg	.\4_T_Plot\BMd\XM_008387032.1--1770--mdm-miR172a_R+1_3_degradome.jpg
mdm-miR172a_R+1_3	AGAATCTTGATGATGCTGCAT	XM_008387033.1	AP2-like factor, euAP2 lineage	GO:0005634(nucleus);GO:0003677(DNA binding);GO:0003700(sequence-specific DNA binding transcription factor activity);GO:0009873(ethylene mediated signaling pathway);GO:0010228(vegetative to reproductive phase transition of meristem)	-	-	RAP2-7	2	1714-1734	187.93	1911.02	0	6.37865e-233	down	-3.34608	1725	9	2.25	123	30.75	0	0	0.0136308	0.0171385	.\4_T_Plot\BVm\XM_008387033.1--1725--mdm-miR172a_R+1_3_degradome.jpg	.\4_T_Plot\BMd\XM_008387033.1--1725--mdm-miR172a_R+1_3_degradome.jpg
mdm-miR172a_R+1_3	AGAATCTTGATGATGCTGCAT	XM_008359904.1	AP2-like factor, euAP2 lineage	GO:0005634(nucleus);GO:0003677(DNA binding);GO:0003700(sequence-specific DNA binding transcription factor activity);GO:0009873(ethylene mediated signaling pathway);GO:0010228(vegetative to reproductive phase transition of meristem)	-	-	RAP2-7	2	1760-1780	187.93	1911.02	0	6.37865e-233	down	-3.34608	1771	9	2.25	123	30.75	0	0	0.0136308	0.0171385	.\4_T_Plot\BVm\XM_008359904.1--1771--mdm-miR172a_R+1_3_degradome.jpg	.\4_T_Plot\BMd\XM_008359904.1--1771--mdm-miR172a_R+1_3_degradome.jpg
mdm-miR172a_R+1_3	AGAATCTTGATGATGCTGCAT	XM_008359912.1	AP2-like factor, euAP2 lineage	GO:0005634(nucleus);GO:0003677(DNA binding);GO:0003700(sequence-specific DNA binding transcription factor activity);GO:0009873(ethylene mediated signaling pathway);GO:0010228(vegetative to reproductive phase transition of meristem)	-	-	RAP2-7	2	1715-1735	187.93	1911.02	0	6.37865e-233	down	-3.34608	1726	9	2.25	123	30.75	0	0	0.0136308	0.0171385	.\4_T_Plot\BVm\XM_008359912.1--1726--mdm-miR172a_R+1_3_degradome.jpg	.\4_T_Plot\BMd\XM_008359912.1--1726--mdm-miR172a_R+1_3_degradome.jpg
mdm-miR172i	GGAATCTTGATGATGCTGCAT	XR_523893.1	AP2-like factor, euAP2 lineage	GO:0005634(nucleus);GO:0003677(DNA binding);GO:0003700(sequence-specific DNA binding transcription factor activity);GO:0030154(cell differentiation);GO:0010073(meristem maintenance);GO:0048316(seed development);GO:0010093(specification of floral organ identity)	-	-	AP2	2	1945-1965	1252.86	5220.34	0	2.22062e-292	down	-2.05891	1956	15	15	84	84	0	0	0.0403375	0.0505395	.\4_T_Plot\BVm\XR_523893.1--1956--mdm-miR172i_degradome.jpg	.\4_T_Plot\BMd\XR_523893.1--1956--mdm-miR172i_degradome.jpg
mdm-miR172i	GGAATCTTGATGATGCTGCAT	XM_008387032.1	AP2-like factor, euAP2 lineage	GO:0005634(nucleus);GO:0003677(DNA binding);GO:0003700(sequence-specific DNA binding transcription factor activity);GO:0030154(cell differentiation);GO:0010073(meristem maintenance);GO:0048316(seed development);GO:0010093(specification of floral organ identity)	-	-	AP2	2.5	1759-1779	187.93	1911.02	0	6.37865e-233	down	-3.34608	1770	9	2.25	123	30.75	0	0	0.0185413	0.0232977	.\4_T_Plot\BVm\XM_008387032.1--1770--mdm-miR172i_degradome.jpg	.\4_T_Plot\BMd\XM_008387032.1--1770--mdm-miR172i_degradome.jpg
mdm-miR172i	GGAATCTTGATGATGCTGCAT	XM_008359912.1	AP2-like factor, euAP2 lineage	GO:0005634(nucleus);GO:0003677(DNA binding);GO:0003700(sequence-specific DNA binding transcription factor activity);GO:0009873(ethylene mediated signaling pathway);GO:0010228(vegetative to reproductive phase transition of meristem)	-	-	RAP2-7	2.5	1715-1735	187.93	1911.02	0	6.37865e-233	down	-3.34608	1726	9	2.25	123	30.75	0	0	0.0185413	0.0232977	.\4_T_Plot\BVm\XM_008359912.1--1726--mdm-miR172i_degradome.jpg	.\4_T_Plot\BMd\XM_008359912.1--1726--mdm-miR172i_degradome.jpg
mdm-miR172i	GGAATCTTGATGATGCTGCAT	XM_008359904.1	AP2-like factor, euAP2 lineage	GO:0005634(nucleus);GO:0003677(DNA binding);GO:0003700(sequence-specific DNA binding transcription factor activity);GO:0009873(ethylene mediated signaling pathway);GO:0010228(vegetative to reproductive phase transition of meristem)	-	-	RAP2-7	2.5	1760-1780	187.93	1911.02	0	6.37865e-233	down	-3.34608	1771	9	2.25	123	30.75	0	0	0.0185413	0.0232977	.\4_T_Plot\BVm\XM_008359904.1--1771--mdm-miR172i_degradome.jpg	.\4_T_Plot\BMd\XM_008359904.1--1771--mdm-miR172i_degradome.jpg
mdm-miR172i	GGAATCTTGATGATGCTGCAT	XM_008387033.1	AP2-like factor, euAP2 lineage	GO:0005634(nucleus);GO:0003677(DNA binding);GO:0003700(sequence-specific DNA binding transcription factor activity);GO:0009873(ethylene mediated signaling pathway);GO:0010228(vegetative to reproductive phase transition of meristem)	-	-	RAP2-7	2.5	1714-1734	187.93	1911.02	0	6.37865e-233	down	-3.34608	1725	9	2.25	123	30.75	0	0	0.0185413	0.0232977	.\4_T_Plot\BVm\XM_008387033.1--1725--mdm-miR172i_degradome.jpg	.\4_T_Plot\BMd\XM_008387033.1--1725--mdm-miR172i_degradome.jpg
mdm-miR172l	GGAATCTTGATGATGCTGCAG	XM_008387032.1	AP2-like factor, euAP2 lineage	GO:0005634(nucleus);GO:0003677(DNA binding);GO:0003700(sequence-specific DNA binding transcription factor activity);GO:0030154(cell differentiation);GO:0010073(meristem maintenance);GO:0048316(seed development);GO:0010093(specification of floral organ identity)	-	-	AP2	1.5	1759-1779	187.93	1911.02	0	6.37865e-233	down	-3.34608	1770	9	2.25	123	30.75	0	0	0.0295006	0.0370149	.\4_T_Plot\BVm\XM_008387032.1--1770--mdm-miR172l_degradome.jpg	.\4_T_Plot\BMd\XM_008387032.1--1770--mdm-miR172l_degradome.jpg
mdm-miR172l	GGAATCTTGATGATGCTGCAG	XR_523893.1	AP2-like factor, euAP2 lineage	GO:0005634(nucleus);GO:0003677(DNA binding);GO:0003700(sequence-specific DNA binding transcription factor activity);GO:0030154(cell differentiation);GO:0010073(meristem maintenance);GO:0048316(seed development);GO:0010093(specification of floral organ identity)	-	-	AP2	1	1945-1965	1252.86	5220.34	0	2.22062e-292	down	-2.05891	1956	15	15	84	84	0	0	0.0319193	0.0400369	.\4_T_Plot\BVm\XR_523893.1--1956--mdm-miR172l_degradome.jpg	.\4_T_Plot\BMd\XR_523893.1--1956--mdm-miR172l_degradome.jpg
mdm-miR172l	GGAATCTTGATGATGCTGCAG	XM_008359912.1	AP2-like factor, euAP2 lineage	GO:0005634(nucleus);GO:0003677(DNA binding);GO:0003700(sequence-specific DNA binding transcription factor activity);GO:0009873(ethylene mediated signaling pathway);GO:0010228(vegetative to reproductive phase transition of meristem)	-	-	RAP2-7	1.5	1715-1735	187.93	1911.02	0	6.37865e-233	down	-3.34608	1726	9	2.25	123	30.75	0	0	0.0295006	0.0370149	.\4_T_Plot\BVm\XM_008359912.1--1726--mdm-miR172l_degradome.jpg	.\4_T_Plot\BMd\XM_008359912.1--1726--mdm-miR172l_degradome.jpg
mdm-miR172l	GGAATCTTGATGATGCTGCAG	XM_008387033.1	AP2-like factor, euAP2 lineage	GO:0005634(nucleus);GO:0003677(DNA binding);GO:0003700(sequence-specific DNA binding transcription factor activity);GO:0009873(ethylene mediated signaling pathway);GO:0010228(vegetative to reproductive phase transition of meristem)	-	-	RAP2-7	1.5	1714-1734	187.93	1911.02	0	6.37865e-233	down	-3.34608	1725	9	2.25	123	30.75	0	0	0.0295006	0.0370149	.\4_T_Plot\BVm\XM_008387033.1--1725--mdm-miR172l_degradome.jpg	.\4_T_Plot\BMd\XM_008387033.1--1725--mdm-miR172l_degradome.jpg
mdm-miR172l	GGAATCTTGATGATGCTGCAG	XM_008359904.1	AP2-like factor, euAP2 lineage	GO:0005634(nucleus);GO:0003677(DNA binding);GO:0003700(sequence-specific DNA binding transcription factor activity);GO:0009873(ethylene mediated signaling pathway);GO:0010228(vegetative to reproductive phase transition of meristem)	-	-	RAP2-7	1.5	1760-1780	187.93	1911.02	0	6.37865e-233	down	-3.34608	1771	9	2.25	123	30.75	0	0	0.0295006	0.0370149	.\4_T_Plot\BVm\XM_008359904.1--1771--mdm-miR172l_degradome.jpg	.\4_T_Plot\BMd\XM_008359904.1--1771--mdm-miR172l_degradome.jpg
mdm-miR2118a	CTACCGATGCCACTAAGTCCCA	XR_527551.1	-	-	-	-	-	2	240-261	2380.44	7985.87	0	0	down	-1.74622	252	57	28.5	257	128.5	0	0	0.0501651	0.0627701	.\4_T_Plot\BVm\XR_527551.1--252--mdm-miR2118a_degradome.jpg	.\4_T_Plot\BMd\XR_527551.1--252--mdm-miR2118a_degradome.jpg
mdm-miR2118a	CTACCGATGCCACTAAGTCCCA	XM_008388233.1	-	-	-	-	-	2	181-202	1987.88	17811.3	0	0	down	-3.16349	193	119	23.8	1433	286.6	0	0	0.0501651	0.0627701	.\4_T_Plot\BVm\XM_008388233.1--193--mdm-miR2118a_degradome.jpg	.\4_T_Plot\BMd\XM_008388233.1--193--mdm-miR2118a_degradome.jpg
mdm-miR2118a	CTACCGATGCCACTAAGTCCCA	XM_008388228.1	-	-	-	-	-	2	181-202	751.718	186.441	0	7.69929e-136	up	2.01148	193	9	9	3	3	0	0	0.0501651	0.0627701	.\4_T_Plot\BVm\XM_008388228.1--193--mdm-miR2118a_degradome.jpg	.\4_T_Plot\BMd\XM_008388228.1--193--mdm-miR2118a_degradome.jpg
mdm-miR2118a	CTACCGATGCCACTAAGTCCCA	XM_008388223.1	-	-	-	-	-	2	181-202	1987.88	17811.3	0	0	down	-3.16349	193	119	23.8	1433	286.6	0	0	0.0501651	0.0627701	.\4_T_Plot\BVm\XM_008388223.1--193--mdm-miR2118a_degradome.jpg	.\4_T_Plot\BMd\XM_008388223.1--193--mdm-miR2118a_degradome.jpg
mdm-miR2118a	CTACCGATGCCACTAAGTCCCA	XM_008388231.1	-	-	-	-	-	2	181-202	1987.88	17811.3	0	0	down	-3.16349	193	119	23.8	1433	286.6	0	0	0.0501651	0.0627701	.\4_T_Plot\BVm\XM_008388231.1--193--mdm-miR2118a_degradome.jpg	.\4_T_Plot\BMd\XM_008388231.1--193--mdm-miR2118a_degradome.jpg
mdm-miR2118a	CTACCGATGCCACTAAGTCCCA	XR_527553.1	-	-	-	-	-	2	240-261	2380.44	7985.87	0	0	down	-1.74622	252	57	28.5	257	128.5	0	0	0.0501651	0.0627701	.\4_T_Plot\BVm\XR_527553.1--252--mdm-miR2118a_degradome.jpg	.\4_T_Plot\BMd\XR_527553.1--252--mdm-miR2118a_degradome.jpg
mdm-miR2118a	CTACCGATGCCACTAAGTCCCA	XR_525878.1	-	-	-	-	-	2	183-204	26268.4	30389.8	0	1.88956e-176	down	-0.210261	195	629	314.5	978	489	0	0	0.0501651	0.0627701	.\4_T_Plot\BVm\XR_525878.1--195--mdm-miR2118a_degradome.jpg	.\4_T_Plot\BMd\XR_525878.1--195--mdm-miR2118a_degradome.jpg
mdm-miR2118a	CTACCGATGCCACTAAGTCCCA	XR_525876.1	-	-	-	-	-	2	237-258	5512.6	3231.64	0	0	up	0.770468	249	66	66	52	52	0	0	0.0501651	0.0627701	.\4_T_Plot\BVm\XR_525876.1--249--mdm-miR2118a_degradome.jpg	.\4_T_Plot\BMd\XR_525876.1--249--mdm-miR2118a_degradome.jpg
mdm-miR2118a	CTACCGATGCCACTAAGTCCCA	XM_008388226.1	-	-	-	-	-	2	181-202	1987.88	17811.3	0	0	down	-3.16349	193	119	23.8	1433	286.6	0	0	0.0501651	0.0627701	.\4_T_Plot\BVm\XM_008388226.1--193--mdm-miR2118a_degradome.jpg	.\4_T_Plot\BMd\XM_008388226.1--193--mdm-miR2118a_degradome.jpg
mdm-miR2118a	CTACCGATGCCACTAAGTCCCA	XM_008388232.1	-	-	-	-	-	2	181-202	1987.88	17811.3	0	0	down	-3.16349	193	119	23.8	1433	286.6	0	0	0.0501651	0.0627701	.\4_T_Plot\BVm\XM_008388232.1--193--mdm-miR2118a_degradome.jpg	.\4_T_Plot\BMd\XM_008388232.1--193--mdm-miR2118a_degradome.jpg
mdm-miR2118a	CTACCGATGCCACTAAGTCCCA	XR_531303.1	-	-	-	-	-	2	242-263	26268.4	30389.8	0	1.88956e-176	down	-0.210261	254	629	314.5	978	489	0	0	0.0501651	0.0627701	.\4_T_Plot\BVm\XR_531303.1--254--mdm-miR2118a_degradome.jpg	.\4_T_Plot\BMd\XR_531303.1--254--mdm-miR2118a_degradome.jpg
mdm-miR2118a	CTACCGATGCCACTAAGTCCCA	XR_531302.1	-	-	-	-	-	2	242-263	25809	24796.6	0	0	up	0.0577319	254	618	309	798	399	0	0	0.0501651	0.0627701	.\4_T_Plot\BVm\XR_531302.1--254--mdm-miR2118a_degradome.jpg	.\4_T_Plot\BMd\XR_531302.1--254--mdm-miR2118a_degradome.jpg
mdm-miR319a	TTGGACTGAAGGGAGCTCCCT	XM_008373402.1	-	GO:0005634(nucleus);GO:0003677(DNA binding);GO:0048366(leaf development);GO:0006355(regulation of transcription, DNA-dependent);GO:0006351(transcription, DNA-dependent)	-	-	TCP2	2.5	1920-1939	1453.32	820.339	0	2.32003e-111	up	0.825063	1930	174	17.4	132	13.2	0	0	0.0367387	0.0460525	.\4_T_Plot\BVm\XM_008373402.1--1930--mdm-miR319a_degradome.jpg	.\4_T_Plot\BMd\XM_008373402.1--1930--mdm-miR319a_degradome.jpg
mdm-miR319a	TTGGACTGAAGGGAGCTCCCT	XM_008373401.1	-	GO:0005634(nucleus);GO:0003677(DNA binding);GO:0048366(leaf development);GO:0006355(regulation of transcription, DNA-dependent);GO:0006351(transcription, DNA-dependent)	-	-	TCP2	2.5	2135-2154	1419.91	807.909	0	1.72917e-107	up	0.813537	2145	170	17	130	13	0	0	0.0367387	0.0460525	.\4_T_Plot\BVm\XM_008373401.1--2145--mdm-miR319a_degradome.jpg	.\4_T_Plot\BMd\XM_008373401.1--2145--mdm-miR319a_degradome.jpg
mdm-miR319a	TTGGACTGAAGGGAGCTCCCT	XM_008373562.1	-	GO:0005634(nucleus);GO:0003677(DNA binding);GO:0048366(leaf development);GO:0006355(regulation of transcription, DNA-dependent);GO:0006351(transcription, DNA-dependent)	-	-	TCP2	2.5	1825-1844	1470.03	857.627	0	1.24741e-106	up	0.777421	1835	176	17.6	138	13.8	0	0	0.0367387	0.0460525	.\4_T_Plot\BVm\XM_008373562.1--1835--mdm-miR319a_degradome.jpg	.\4_T_Plot\BMd\XM_008373562.1--1835--mdm-miR319a_degradome.jpg
mdm-miR319a	TTGGACTGAAGGGAGCTCCCT	XM_008373400.1	-	GO:0005634(nucleus);GO:0003677(DNA binding);GO:0048366(leaf development);GO:0006355(regulation of transcription, DNA-dependent);GO:0006351(transcription, DNA-dependent)	-	-	TCP2	2.5	1942-1961	1470.03	801.694	0	7.77005e-119	up	0.874718	1952	176	17.6	129	12.9	0	0	0.0367387	0.0460525	.\4_T_Plot\BVm\XM_008373400.1--1952--mdm-miR319a_degradome.jpg	.\4_T_Plot\BMd\XM_008373400.1--1952--mdm-miR319a_degradome.jpg
mdm-miR319a	TTGGACTGAAGGGAGCTCCCT	XM_008373563.1	-	GO:0005634(nucleus);GO:0003677(DNA binding);GO:0048366(leaf development);GO:0006355(regulation of transcription, DNA-dependent);GO:0006351(transcription, DNA-dependent)	-	-	TCP2	2.5	2040-2059	1386.5	789.265	0	4.30056e-105	up	0.812869	2050	166	16.6	127	12.7	0	0	0.0367387	0.0460525	.\4_T_Plot\BVm\XM_008373563.1--2050--mdm-miR319a_degradome.jpg	.\4_T_Plot\BMd\XM_008373563.1--2050--mdm-miR319a_degradome.jpg
mdm-miR319a	TTGGACTGAAGGGAGCTCCCT	XM_008373560.1	-	GO:0005634(nucleus);GO:0003677(DNA binding);GO:0048366(leaf development);GO:0006355(regulation of transcription, DNA-dependent);GO:0006351(transcription, DNA-dependent)	-	-	TCP2	2.5	2102-2121	1394.86	814.124	0	2.61962e-101	up	0.776795	2112	167	16.7	131	13.1	0	0	0.0367387	0.0460525	.\4_T_Plot\BVm\XM_008373560.1--2112--mdm-miR319a_degradome.jpg	.\4_T_Plot\BMd\XM_008373560.1--2112--mdm-miR319a_degradome.jpg
mdm-miR319a	TTGGACTGAAGGGAGCTCCCT	XM_008373559.1	-	GO:0005634(nucleus);GO:0003677(DNA binding);GO:0048366(leaf development);GO:0006355(regulation of transcription, DNA-dependent);GO:0006351(transcription, DNA-dependent)	-	-	TCP2	2.5	2155-2174	1428.26	776.836	0	6.14741e-116	up	0.878582	2165	171	17.1	125	12.5	0	0	0.0367387	0.0460525	.\4_T_Plot\BVm\XM_008373559.1--2165--mdm-miR319a_degradome.jpg	.\4_T_Plot\BMd\XM_008373559.1--2165--mdm-miR319a_degradome.jpg
mdm-miR319a	TTGGACTGAAGGGAGCTCCCT	XM_008373399.1	-	GO:0005634(nucleus);GO:0003677(DNA binding);GO:0048366(leaf development);GO:0006355(regulation of transcription, DNA-dependent);GO:0006351(transcription, DNA-dependent)	-	-	TCP2	2.5	2082-2101	1461.67	851.412	0	1.63008e-106	up	0.779693	2092	175	17.5	137	13.7	0	0	0.0367387	0.0460525	.\4_T_Plot\BVm\XM_008373399.1--2092--mdm-miR319a_degradome.jpg	.\4_T_Plot\BMd\XM_008373399.1--2092--mdm-miR319a_degradome.jpg
mdm-miR319a	TTGGACTGAAGGGAGCTCCCT	XM_008373558.1	-	GO:0005634(nucleus);GO:0003677(DNA binding);GO:0048366(leaf development);GO:0006355(regulation of transcription, DNA-dependent);GO:0006351(transcription, DNA-dependent)	-	-	TCP2	2.5	2120-2139	1470.03	783.05	0	3.36716e-123	up	0.908665	2130	176	17.6	126	12.6	0	0	0.0367387	0.0460525	.\4_T_Plot\BVm\XM_008373558.1--2130--mdm-miR319a_degradome.jpg	.\4_T_Plot\BMd\XM_008373558.1--2130--mdm-miR319a_degradome.jpg
mdm-miR319a	TTGGACTGAAGGGAGCTCCCT	XM_008357812.1	-	GO:0005634(nucleus);GO:0003677(DNA binding);GO:0048366(leaf development);GO:0006355(regulation of transcription, DNA-dependent);GO:0006351(transcription, DNA-dependent)	-	-	TCP2	2.5	1168-1187	1436.62	745.762	0	4.71121e-125	up	0.945888	1178	172	17.2	120	12	0	0	0.0367387	0.0460525	.\4_T_Plot\BVm\XM_008357812.1--1178--mdm-miR319a_degradome.jpg	.\4_T_Plot\BMd\XM_008357812.1--1178--mdm-miR319a_degradome.jpg
mdm-miR319a	TTGGACTGAAGGGAGCTCCCT	XM_008365971.1	-	GO:0005634(nucleus);GO:0003677(DNA binding);GO:0048366(leaf development);GO:0006355(regulation of transcription, DNA-dependent);GO:0006351(transcription, DNA-dependent)	-	-	TCP2	2.5	1920-1939	1470.03	783.05	0	3.36716e-123	up	0.908665	1930	176	17.6	126	12.6	0	0	0.0367387	0.0460525	.\4_T_Plot\BVm\XM_008365971.1--1930--mdm-miR319a_degradome.jpg	.\4_T_Plot\BMd\XM_008365971.1--1930--mdm-miR319a_degradome.jpg
mdm-miR319a	TTGGACTGAAGGGAGCTCCCT	XM_008373561.1	-	GO:0005634(nucleus);GO:0003677(DNA binding);GO:0048366(leaf development);GO:0006355(regulation of transcription, DNA-dependent);GO:0006351(transcription, DNA-dependent)	-	-	TCP2	2.5	2067-2086	1428.26	739.548	0	1.51142e-124	up	0.949549	2077	171	17.1	119	11.9	0	0	0.0367387	0.0460525	.\4_T_Plot\BVm\XM_008373561.1--2077--mdm-miR319a_degradome.jpg	.\4_T_Plot\BMd\XM_008373561.1--2077--mdm-miR319a_degradome.jpg
mdm-miR319a_2ss20CT21TC	TTGGACTGAAGGGAGCTCCTC	XM_008373559.1	-	GO:0005634(nucleus);GO:0003677(DNA binding);GO:0048366(leaf development);GO:0006355(regulation of transcription, DNA-dependent);GO:0006351(transcription, DNA-dependent)	-	-	TCP2	3.5	2154-2174	1428.26	776.836	0	6.14741e-116	up	0.878582	2165	171	17.1	125	12.5	0	0	0.0319193	0.0400369	.\4_T_Plot\BVm\XM_008373559.1--2165--mdm-miR319a_2ss20CT21TC_degradome.jpg	.\4_T_Plot\BMd\XM_008373559.1--2165--mdm-miR319a_2ss20CT21TC_degradome.jpg
mdm-miR319a_2ss20CT21TC	TTGGACTGAAGGGAGCTCCTC	XM_008357812.1	-	GO:0005634(nucleus);GO:0003677(DNA binding);GO:0048366(leaf development);GO:0006355(regulation of transcription, DNA-dependent);GO:0006351(transcription, DNA-dependent)	-	-	TCP2	3.5	1167-1187	1436.62	745.762	0	4.71121e-125	up	0.945888	1178	172	17.2	120	12	0	0	0.0319193	0.0400369	.\4_T_Plot\BVm\XM_008357812.1--1178--mdm-miR319a_2ss20CT21TC_degradome.jpg	.\4_T_Plot\BMd\XM_008357812.1--1178--mdm-miR319a_2ss20CT21TC_degradome.jpg
mdm-miR319a_2ss20CT21TC	TTGGACTGAAGGGAGCTCCTC	XM_008365971.1	-	GO:0005634(nucleus);GO:0003677(DNA binding);GO:0048366(leaf development);GO:0006355(regulation of transcription, DNA-dependent);GO:0006351(transcription, DNA-dependent)	-	-	TCP2	3.5	1919-1939	1470.03	783.05	0	3.36716e-123	up	0.908665	1930	176	17.6	126	12.6	0	0	0.0319193	0.0400369	.\4_T_Plot\BVm\XM_008365971.1--1930--mdm-miR319a_2ss20CT21TC_degradome.jpg	.\4_T_Plot\BMd\XM_008365971.1--1930--mdm-miR319a_2ss20CT21TC_degradome.jpg
mdm-miR319a_2ss20CT21TC	TTGGACTGAAGGGAGCTCCTC	XM_008373561.1	-	GO:0005634(nucleus);GO:0003677(DNA binding);GO:0048366(leaf development);GO:0006355(regulation of transcription, DNA-dependent);GO:0006351(transcription, DNA-dependent)	-	-	TCP2	3.5	2066-2086	1428.26	739.548	0	1.51142e-124	up	0.949549	2077	171	17.1	119	11.9	0	0	0.0319193	0.0400369	.\4_T_Plot\BVm\XM_008373561.1--2077--mdm-miR319a_2ss20CT21TC_degradome.jpg	.\4_T_Plot\BMd\XM_008373561.1--2077--mdm-miR319a_2ss20CT21TC_degradome.jpg
mdm-miR319a_2ss20CT21TC	TTGGACTGAAGGGAGCTCCTC	XM_008373400.1	-	GO:0005634(nucleus);GO:0003677(DNA binding);GO:0048366(leaf development);GO:0006355(regulation of transcription, DNA-dependent);GO:0006351(transcription, DNA-dependent)	-	-	TCP2	3.5	1941-1961	1470.03	801.694	0	7.77005e-119	up	0.874718	1952	176	17.6	129	12.9	0	0	0.0319193	0.0400369	.\4_T_Plot\BVm\XM_008373400.1--1952--mdm-miR319a_2ss20CT21TC_degradome.jpg	.\4_T_Plot\BMd\XM_008373400.1--1952--mdm-miR319a_2ss20CT21TC_degradome.jpg
mdm-miR319a_2ss20CT21TC	TTGGACTGAAGGGAGCTCCTC	XM_008373560.1	-	GO:0005634(nucleus);GO:0003677(DNA binding);GO:0048366(leaf development);GO:0006355(regulation of transcription, DNA-dependent);GO:0006351(transcription, DNA-dependent)	-	-	TCP2	3.5	2101-2121	1394.86	814.124	0	2.61962e-101	up	0.776795	2112	167	16.7	131	13.1	0	0	0.0319193	0.0400369	.\4_T_Plot\BVm\XM_008373560.1--2112--mdm-miR319a_2ss20CT21TC_degradome.jpg	.\4_T_Plot\BMd\XM_008373560.1--2112--mdm-miR319a_2ss20CT21TC_degradome.jpg
mdm-miR319a_2ss20CT21TC	TTGGACTGAAGGGAGCTCCTC	XM_008373562.1	-	GO:0005634(nucleus);GO:0003677(DNA binding);GO:0048366(leaf development);GO:0006355(regulation of transcription, DNA-dependent);GO:0006351(transcription, DNA-dependent)	-	-	TCP2	3.5	1824-1844	1470.03	857.627	0	1.24741e-106	up	0.777421	1835	176	17.6	138	13.8	0	0	0.0319193	0.0400369	.\4_T_Plot\BVm\XM_008373562.1--1835--mdm-miR319a_2ss20CT21TC_degradome.jpg	.\4_T_Plot\BMd\XM_008373562.1--1835--mdm-miR319a_2ss20CT21TC_degradome.jpg
mdm-miR319a_2ss20CT21TC	TTGGACTGAAGGGAGCTCCTC	XM_008373563.1	-	GO:0005634(nucleus);GO:0003677(DNA binding);GO:0048366(leaf development);GO:0006355(regulation of transcription, DNA-dependent);GO:0006351(transcription, DNA-dependent)	-	-	TCP2	3.5	2039-2059	1386.5	789.265	0	4.30056e-105	up	0.812869	2050	166	16.6	127	12.7	0	0	0.0319193	0.0400369	.\4_T_Plot\BVm\XM_008373563.1--2050--mdm-miR319a_2ss20CT21TC_degradome.jpg	.\4_T_Plot\BMd\XM_008373563.1--2050--mdm-miR319a_2ss20CT21TC_degradome.jpg
mdm-miR319a_2ss20CT21TC	TTGGACTGAAGGGAGCTCCTC	XM_008373402.1	-	GO:0005634(nucleus);GO:0003677(DNA binding);GO:0048366(leaf development);GO:0006355(regulation of transcription, DNA-dependent);GO:0006351(transcription, DNA-dependent)	-	-	TCP2	3.5	1919-1939	1453.32	820.339	0	2.32003e-111	up	0.825063	1930	174	17.4	132	13.2	0	0	0.0319193	0.0400369	.\4_T_Plot\BVm\XM_008373402.1--1930--mdm-miR319a_2ss20CT21TC_degradome.jpg	.\4_T_Plot\BMd\XM_008373402.1--1930--mdm-miR319a_2ss20CT21TC_degradome.jpg
mdm-miR319a_2ss20CT21TC	TTGGACTGAAGGGAGCTCCTC	XM_008373558.1	-	GO:0005634(nucleus);GO:0003677(DNA binding);GO:0048366(leaf development);GO:0006355(regulation of transcription, DNA-dependent);GO:0006351(transcription, DNA-dependent)	-	-	TCP2	3.5	2119-2139	1470.03	783.05	0	3.36716e-123	up	0.908665	2130	176	17.6	126	12.6	0	0	0.0319193	0.0400369	.\4_T_Plot\BVm\XM_008373558.1--2130--mdm-miR319a_2ss20CT21TC_degradome.jpg	.\4_T_Plot\BMd\XM_008373558.1--2130--mdm-miR319a_2ss20CT21TC_degradome.jpg
mdm-miR319a_2ss20CT21TC	TTGGACTGAAGGGAGCTCCTC	XM_008373399.1	-	GO:0005634(nucleus);GO:0003677(DNA binding);GO:0048366(leaf development);GO:0006355(regulation of transcription, DNA-dependent);GO:0006351(transcription, DNA-dependent)	-	-	TCP2	3.5	2081-2101	1461.67	851.412	0	1.63008e-106	up	0.779693	2092	175	17.5	137	13.7	0	0	0.0319193	0.0400369	.\4_T_Plot\BVm\XM_008373399.1--2092--mdm-miR319a_2ss20CT21TC_degradome.jpg	.\4_T_Plot\BMd\XM_008373399.1--2092--mdm-miR319a_2ss20CT21TC_degradome.jpg
mdm-miR319a_2ss20CT21TC	TTGGACTGAAGGGAGCTCCTC	XM_008373401.1	-	GO:0005634(nucleus);GO:0003677(DNA binding);GO:0048366(leaf development);GO:0006355(regulation of transcription, DNA-dependent);GO:0006351(transcription, DNA-dependent)	-	-	TCP2	3.5	2134-2154	1419.91	807.909	0	1.72917e-107	up	0.813537	2145	170	17	130	13	0	0	0.0319193	0.0400369	.\4_T_Plot\BVm\XM_008373401.1--2145--mdm-miR319a_2ss20CT21TC_degradome.jpg	.\4_T_Plot\BMd\XM_008373401.1--2145--mdm-miR319a_2ss20CT21TC_degradome.jpg
mdm-miR319a_R+1	TTGGACTGAAGGGAGCTCCCTC	XM_008373561.1	-	GO:0005634(nucleus);GO:0003677(DNA binding);GO:0048366(leaf development);GO:0006355(regulation of transcription, DNA-dependent);GO:0006351(transcription, DNA-dependent)	-	-	TCP2	3.5	2066-2086	1428.26	739.548	0	1.51142e-124	up	0.949549	2077	171	17.1	119	11.9	0	0	0.0295006	0.0370149	.\4_T_Plot\BVm\XM_008373561.1--2077--mdm-miR319a_R+1_degradome.jpg	.\4_T_Plot\BMd\XM_008373561.1--2077--mdm-miR319a_R+1_degradome.jpg
mdm-miR319a_R+1	TTGGACTGAAGGGAGCTCCCTC	XM_008373558.1	-	GO:0005634(nucleus);GO:0003677(DNA binding);GO:0048366(leaf development);GO:0006355(regulation of transcription, DNA-dependent);GO:0006351(transcription, DNA-dependent)	-	-	TCP2	3.5	2119-2139	1470.03	783.05	0	3.36716e-123	up	0.908665	2130	176	17.6	126	12.6	0	0	0.0295006	0.0370149	.\4_T_Plot\BVm\XM_008373558.1--2130--mdm-miR319a_R+1_degradome.jpg	.\4_T_Plot\BMd\XM_008373558.1--2130--mdm-miR319a_R+1_degradome.jpg
mdm-miR319a_R+1	TTGGACTGAAGGGAGCTCCCTC	XM_008373563.1	-	GO:0005634(nucleus);GO:0003677(DNA binding);GO:0048366(leaf development);GO:0006355(regulation of transcription, DNA-dependent);GO:0006351(transcription, DNA-dependent)	-	-	TCP2	3.5	2039-2059	1386.5	789.265	0	4.30056e-105	up	0.812869	2050	166	16.6	127	12.7	0	0	0.0295006	0.0370149	.\4_T_Plot\BVm\XM_008373563.1--2050--mdm-miR319a_R+1_degradome.jpg	.\4_T_Plot\BMd\XM_008373563.1--2050--mdm-miR319a_R+1_degradome.jpg
mdm-miR319a_R+1	TTGGACTGAAGGGAGCTCCCTC	XM_008373399.1	-	GO:0005634(nucleus);GO:0003677(DNA binding);GO:0048366(leaf development);GO:0006355(regulation of transcription, DNA-dependent);GO:0006351(transcription, DNA-dependent)	-	-	TCP2	3.5	2081-2101	1461.67	851.412	0	1.63008e-106	up	0.779693	2092	175	17.5	137	13.7	0	0	0.0295006	0.0370149	.\4_T_Plot\BVm\XM_008373399.1--2092--mdm-miR319a_R+1_degradome.jpg	.\4_T_Plot\BMd\XM_008373399.1--2092--mdm-miR319a_R+1_degradome.jpg
mdm-miR319a_R+1	TTGGACTGAAGGGAGCTCCCTC	XM_008365971.1	-	GO:0005634(nucleus);GO:0003677(DNA binding);GO:0048366(leaf development);GO:0006355(regulation of transcription, DNA-dependent);GO:0006351(transcription, DNA-dependent)	-	-	TCP2	3.5	1919-1939	1470.03	783.05	0	3.36716e-123	up	0.908665	1930	176	17.6	126	12.6	0	0	0.0295006	0.0370149	.\4_T_Plot\BVm\XM_008365971.1--1930--mdm-miR319a_R+1_degradome.jpg	.\4_T_Plot\BMd\XM_008365971.1--1930--mdm-miR319a_R+1_degradome.jpg
mdm-miR319a_R+1	TTGGACTGAAGGGAGCTCCCTC	XM_008373402.1	-	GO:0005634(nucleus);GO:0003677(DNA binding);GO:0048366(leaf development);GO:0006355(regulation of transcription, DNA-dependent);GO:0006351(transcription, DNA-dependent)	-	-	TCP2	3.5	1919-1939	1453.32	820.339	0	2.32003e-111	up	0.825063	1930	174	17.4	132	13.2	0	0	0.0295006	0.0370149	.\4_T_Plot\BVm\XM_008373402.1--1930--mdm-miR319a_R+1_degradome.jpg	.\4_T_Plot\BMd\XM_008373402.1--1930--mdm-miR319a_R+1_degradome.jpg
mdm-miR319a_R+1	TTGGACTGAAGGGAGCTCCCTC	XM_008373562.1	-	GO:0005634(nucleus);GO:0003677(DNA binding);GO:0048366(leaf development);GO:0006355(regulation of transcription, DNA-dependent);GO:0006351(transcription, DNA-dependent)	-	-	TCP2	3.5	1824-1844	1470.03	857.627	0	1.24741e-106	up	0.777421	1835	176	17.6	138	13.8	0	0	0.0295006	0.0370149	.\4_T_Plot\BVm\XM_008373562.1--1835--mdm-miR319a_R+1_degradome.jpg	.\4_T_Plot\BMd\XM_008373562.1--1835--mdm-miR319a_R+1_degradome.jpg
mdm-miR319a_R+1	TTGGACTGAAGGGAGCTCCCTC	XM_008373401.1	-	GO:0005634(nucleus);GO:0003677(DNA binding);GO:0048366(leaf development);GO:0006355(regulation of transcription, DNA-dependent);GO:0006351(transcription, DNA-dependent)	-	-	TCP2	3.5	2134-2154	1419.91	807.909	0	1.72917e-107	up	0.813537	2145	170	17	130	13	0	0	0.0295006	0.0370149	.\4_T_Plot\BVm\XM_008373401.1--2145--mdm-miR319a_R+1_degradome.jpg	.\4_T_Plot\BMd\XM_008373401.1--2145--mdm-miR319a_R+1_degradome.jpg
mdm-miR319a_R+1	TTGGACTGAAGGGAGCTCCCTC	XM_008373559.1	-	GO:0005634(nucleus);GO:0003677(DNA binding);GO:0048366(leaf development);GO:0006355(regulation of transcription, DNA-dependent);GO:0006351(transcription, DNA-dependent)	-	-	TCP2	3.5	2154-2174	1428.26	776.836	0	6.14741e-116	up	0.878582	2165	171	17.1	125	12.5	0	0	0.0295006	0.0370149	.\4_T_Plot\BVm\XM_008373559.1--2165--mdm-miR319a_R+1_degradome.jpg	.\4_T_Plot\BMd\XM_008373559.1--2165--mdm-miR319a_R+1_degradome.jpg
mdm-miR319a_R+1	TTGGACTGAAGGGAGCTCCCTC	XM_008373400.1	-	GO:0005634(nucleus);GO:0003677(DNA binding);GO:0048366(leaf development);GO:0006355(regulation of transcription, DNA-dependent);GO:0006351(transcription, DNA-dependent)	-	-	TCP2	3.5	1941-1961	1470.03	801.694	0	7.77005e-119	up	0.874718	1952	176	17.6	129	12.9	0	0	0.0295006	0.0370149	.\4_T_Plot\BVm\XM_008373400.1--1952--mdm-miR319a_R+1_degradome.jpg	.\4_T_Plot\BMd\XM_008373400.1--1952--mdm-miR319a_R+1_degradome.jpg
mdm-miR319a_R+1	TTGGACTGAAGGGAGCTCCCTC	XM_008357812.1	-	GO:0005634(nucleus);GO:0003677(DNA binding);GO:0048366(leaf development);GO:0006355(regulation of transcription, DNA-dependent);GO:0006351(transcription, DNA-dependent)	-	-	TCP2	3.5	1167-1187	1436.62	745.762	0	4.71121e-125	up	0.945888	1178	172	17.2	120	12	0	0	0.0295006	0.0370149	.\4_T_Plot\BVm\XM_008357812.1--1178--mdm-miR319a_R+1_degradome.jpg	.\4_T_Plot\BMd\XM_008357812.1--1178--mdm-miR319a_R+1_degradome.jpg
mdm-miR319a_R+1	TTGGACTGAAGGGAGCTCCCTC	XM_008373560.1	-	GO:0005634(nucleus);GO:0003677(DNA binding);GO:0048366(leaf development);GO:0006355(regulation of transcription, DNA-dependent);GO:0006351(transcription, DNA-dependent)	-	-	TCP2	3.5	2101-2121	1394.86	814.124	0	2.61962e-101	up	0.776795	2112	167	16.7	131	13.1	0	0	0.0295006	0.0370149	.\4_T_Plot\BVm\XM_008373560.1--2112--mdm-miR319a_R+1_degradome.jpg	.\4_T_Plot\BMd\XM_008373560.1--2112--mdm-miR319a_R+1_degradome.jpg
mdm-MIR319c-p3	TTGGACTGAAGGGAGCTCCT	XM_008373402.1	-	GO:0005634(nucleus);GO:0003677(DNA binding);GO:0048366(leaf development);GO:0006355(regulation of transcription, DNA-dependent);GO:0006351(transcription, DNA-dependent)	-	-	TCP2	2.5	1920-1939	1453.32	820.339	0	2.32003e-111	up	0.825063	1930	174	17.4	132	13.2	0	0	0.0397387	0.0497931	.\4_T_Plot\BVm\XM_008373402.1--1930--mdm-MIR319c-p3_degradome.jpg	.\4_T_Plot\BMd\XM_008373402.1--1930--mdm-MIR319c-p3_degradome.jpg
mdm-MIR319c-p3	TTGGACTGAAGGGAGCTCCT	XM_008373562.1	-	GO:0005634(nucleus);GO:0003677(DNA binding);GO:0048366(leaf development);GO:0006355(regulation of transcription, DNA-dependent);GO:0006351(transcription, DNA-dependent)	-	-	TCP2	2.5	1825-1844	1470.03	857.627	0	1.24741e-106	up	0.777421	1835	176	17.6	138	13.8	0	0	0.0397387	0.0497931	.\4_T_Plot\BVm\XM_008373562.1--1835--mdm-MIR319c-p3_degradome.jpg	.\4_T_Plot\BMd\XM_008373562.1--1835--mdm-MIR319c-p3_degradome.jpg
mdm-MIR319c-p3	TTGGACTGAAGGGAGCTCCT	XM_008357812.1	-	GO:0005634(nucleus);GO:0003677(DNA binding);GO:0048366(leaf development);GO:0006355(regulation of transcription, DNA-dependent);GO:0006351(transcription, DNA-dependent)	-	-	TCP2	2.5	1168-1187	1436.62	745.762	0	4.71121e-125	up	0.945888	1178	172	17.2	120	12	0	0	0.0397387	0.0497931	.\4_T_Plot\BVm\XM_008357812.1--1178--mdm-MIR319c-p3_degradome.jpg	.\4_T_Plot\BMd\XM_008357812.1--1178--mdm-MIR319c-p3_degradome.jpg
mdm-MIR319c-p3	TTGGACTGAAGGGAGCTCCT	XM_008373560.1	-	GO:0005634(nucleus);GO:0003677(DNA binding);GO:0048366(leaf development);GO:0006355(regulation of transcription, DNA-dependent);GO:0006351(transcription, DNA-dependent)	-	-	TCP2	2.5	2102-2121	1394.86	814.124	0	2.61962e-101	up	0.776795	2112	167	16.7	131	13.1	0	0	0.0397387	0.0497931	.\4_T_Plot\BVm\XM_008373560.1--2112--mdm-MIR319c-p3_degradome.jpg	.\4_T_Plot\BMd\XM_008373560.1--2112--mdm-MIR319c-p3_degradome.jpg
mdm-MIR319c-p3	TTGGACTGAAGGGAGCTCCT	XM_008373399.1	-	GO:0005634(nucleus);GO:0003677(DNA binding);GO:0048366(leaf development);GO:0006355(regulation of transcription, DNA-dependent);GO:0006351(transcription, DNA-dependent)	-	-	TCP2	2.5	2082-2101	1461.67	851.412	0	1.63008e-106	up	0.779693	2092	175	17.5	137	13.7	0	0	0.0397387	0.0497931	.\4_T_Plot\BVm\XM_008373399.1--2092--mdm-MIR319c-p3_degradome.jpg	.\4_T_Plot\BMd\XM_008373399.1--2092--mdm-MIR319c-p3_degradome.jpg
mdm-MIR319c-p3	TTGGACTGAAGGGAGCTCCT	XM_008373400.1	-	GO:0005634(nucleus);GO:0003677(DNA binding);GO:0048366(leaf development);GO:0006355(regulation of transcription, DNA-dependent);GO:0006351(transcription, DNA-dependent)	-	-	TCP2	2.5	1942-1961	1470.03	801.694	0	7.77005e-119	up	0.874718	1952	176	17.6	129	12.9	0	0	0.0397387	0.0497931	.\4_T_Plot\BVm\XM_008373400.1--1952--mdm-MIR319c-p3_degradome.jpg	.\4_T_Plot\BMd\XM_008373400.1--1952--mdm-MIR319c-p3_degradome.jpg
mdm-MIR319c-p3	TTGGACTGAAGGGAGCTCCT	XM_008373561.1	-	GO:0005634(nucleus);GO:0003677(DNA binding);GO:0048366(leaf development);GO:0006355(regulation of transcription, DNA-dependent);GO:0006351(transcription, DNA-dependent)	-	-	TCP2	2.5	2067-2086	1428.26	739.548	0	1.51142e-124	up	0.949549	2077	171	17.1	119	11.9	0	0	0.0397387	0.0497931	.\4_T_Plot\BVm\XM_008373561.1--2077--mdm-MIR319c-p3_degradome.jpg	.\4_T_Plot\BMd\XM_008373561.1--2077--mdm-MIR319c-p3_degradome.jpg
mdm-MIR319c-p3	TTGGACTGAAGGGAGCTCCT	XM_008373563.1	-	GO:0005634(nucleus);GO:0003677(DNA binding);GO:0048366(leaf development);GO:0006355(regulation of transcription, DNA-dependent);GO:0006351(transcription, DNA-dependent)	-	-	TCP2	2.5	2040-2059	1386.5	789.265	0	4.30056e-105	up	0.812869	2050	166	16.6	127	12.7	0	0	0.0397387	0.0497931	.\4_T_Plot\BVm\XM_008373563.1--2050--mdm-MIR319c-p3_degradome.jpg	.\4_T_Plot\BMd\XM_008373563.1--2050--mdm-MIR319c-p3_degradome.jpg
mdm-MIR319c-p3	TTGGACTGAAGGGAGCTCCT	XM_008373558.1	-	GO:0005634(nucleus);GO:0003677(DNA binding);GO:0048366(leaf development);GO:0006355(regulation of transcription, DNA-dependent);GO:0006351(transcription, DNA-dependent)	-	-	TCP2	2.5	2120-2139	1470.03	783.05	0	3.36716e-123	up	0.908665	2130	176	17.6	126	12.6	0	0	0.0397387	0.0497931	.\4_T_Plot\BVm\XM_008373558.1--2130--mdm-MIR319c-p3_degradome.jpg	.\4_T_Plot\BMd\XM_008373558.1--2130--mdm-MIR319c-p3_degradome.jpg
mdm-MIR319c-p3	TTGGACTGAAGGGAGCTCCT	XM_008365971.1	-	GO:0005634(nucleus);GO:0003677(DNA binding);GO:0048366(leaf development);GO:0006355(regulation of transcription, DNA-dependent);GO:0006351(transcription, DNA-dependent)	-	-	TCP2	2.5	1920-1939	1470.03	783.05	0	3.36716e-123	up	0.908665	1930	176	17.6	126	12.6	0	0	0.0397387	0.0497931	.\4_T_Plot\BVm\XM_008365971.1--1930--mdm-MIR319c-p3_degradome.jpg	.\4_T_Plot\BMd\XM_008365971.1--1930--mdm-MIR319c-p3_degradome.jpg
mdm-MIR319c-p3	TTGGACTGAAGGGAGCTCCT	XM_008373559.1	-	GO:0005634(nucleus);GO:0003677(DNA binding);GO:0048366(leaf development);GO:0006355(regulation of transcription, DNA-dependent);GO:0006351(transcription, DNA-dependent)	-	-	TCP2	2.5	2155-2174	1428.26	776.836	0	6.14741e-116	up	0.878582	2165	171	17.1	125	12.5	0	0	0.0397387	0.0497931	.\4_T_Plot\BVm\XM_008373559.1--2165--mdm-MIR319c-p3_degradome.jpg	.\4_T_Plot\BMd\XM_008373559.1--2165--mdm-MIR319c-p3_degradome.jpg
mdm-MIR319c-p3	TTGGACTGAAGGGAGCTCCT	XM_008373401.1	-	GO:0005634(nucleus);GO:0003677(DNA binding);GO:0048366(leaf development);GO:0006355(regulation of transcription, DNA-dependent);GO:0006351(transcription, DNA-dependent)	-	-	TCP2	2.5	2135-2154	1419.91	807.909	0	1.72917e-107	up	0.813537	2145	170	17	130	13	0	0	0.0397387	0.0497931	.\4_T_Plot\BVm\XM_008373401.1--2145--mdm-MIR319c-p3_degradome.jpg	.\4_T_Plot\BMd\XM_008373401.1--2145--mdm-MIR319c-p3_degradome.jpg
mdm-miR393a	TCCAAAGGGATCGCATTGATCT	XM_008370219.1	-	GO:0005634(nucleus);GO:0019005(SCF ubiquitin ligase complex);GO:0005774(vacuolar membrane);GO:0010011(auxin binding);GO:0000822(inositol hexakisphosphate binding);GO:0009734(auxin mediated signaling pathway);GO:0006952(defense response);GO:0007275(multicellular organismal development);GO:0002237(response to molecule of bacterial origin)	-	[R] General function prediction only	AFB2	2.5	1075-1096	1308.55	12926.5	0	0	down	-3.3043	1087	47	15.6667	622	208	0	0	0.009314	0.0117175	.\4_T_Plot\BVm\XM_008370219.1--1087--mdm-miR393a_degradome.jpg	.\4_T_Plot\BMd\XM_008370219.1--1087--mdm-miR393a_degradome.jpg
mdm-miR393a	TCCAAAGGGATCGCATTGATCT	XM_008343028.1	-	GO:0005634(nucleus);GO:0019005(SCF ubiquitin ligase complex);GO:0005774(vacuolar membrane);GO:0010011(auxin binding);GO:0000822(inositol hexakisphosphate binding);GO:0009734(auxin mediated signaling pathway);GO:0006952(defense response);GO:0007275(multicellular organismal development);GO:0002237(response to molecule of bacterial origin)	-	[R] General function prediction only	AFB2	2.5	2345-2366	1308.55	12926.5	0	0	down	-3.3043	2357	47	15.6667	622	208	0	0	0.009314	0.0117175	.\4_T_Plot\BVm\XM_008343028.1--2357--mdm-miR393a_degradome.jpg	.\4_T_Plot\BMd\XM_008343028.1--2357--mdm-miR393a_degradome.jpg
mdm-miR393a	TCCAAAGGGATCGCATTGATCT	XM_008380841.1	-	GO:0005634(nucleus);GO:0019005(SCF ubiquitin ligase complex);GO:0005774(vacuolar membrane);GO:0010011(auxin binding);GO:0000822(inositol hexakisphosphate binding);GO:0009734(auxin mediated signaling pathway);GO:0006952(defense response);GO:0007275(multicellular organismal development);GO:0002237(response to molecule of bacterial origin)	-	[R] General function prediction only	AFB2	2.5	2169-2190	1308.55	12864.4	0	0	down	-3.29735	2181	47	15.6667	619	207	0	0	0.009314	0.0117175	.\4_T_Plot\BVm\XM_008380841.1--2181--mdm-miR393a_degradome.jpg	.\4_T_Plot\BMd\XM_008380841.1--2181--mdm-miR393a_degradome.jpg
mdm-miR395a	CTGAAGTGTTTGGGGGAACTC	XM_008342800.1	sulfate adenylyltransferase	GO:0009570(chloroplast stroma);GO:0005886(plasma membrane);GO:0005524(ATP binding);GO:0004781(sulfate adenylyltransferase (ATP) activity);GO:0046686(response to cadmium ion);GO:0000103(sulfate assimilation)	ko00230(Purine metabolism);ko00450(Selenoamino acid metabolism);ko00920(Sulfur metabolism)	[P] Inorganic ion transport and metabolism	APS1	3.5	522-542	3048.64	62.1469	0	0	up	5.61634	533	71	36.5	2	1	0	2	0.0173159	0.788916	.\4_T_Plot\BVm\XM_008342800.1--533--mdm-miR395a_degradome.jpg	.\4_T_Plot\BMd\XM_008342800.1--533--mdm-miR395a_degradome.jpg
mdm-miR395a	CTGAAGTGTTTGGGGGAACTC	XM_008379871.1	sulfate adenylyltransferase	GO:0009570(chloroplast stroma);GO:0005886(plasma membrane);GO:0005524(ATP binding);GO:0004781(sulfate adenylyltransferase (ATP) activity);GO:0046686(response to cadmium ion);GO:0000103(sulfate assimilation)	ko00230(Purine metabolism);ko00450(Selenoamino acid metabolism);ko00920(Sulfur metabolism)	[P] Inorganic ion transport and metabolism	APS1	3.5	567-587	2881.59	62.1469	0	0	up	5.53504	578	69	34.5	2	1	0	2	0.0173159	0.788916	.\4_T_Plot\BVm\XM_008379871.1--578--mdm-miR395a_degradome.jpg	.\4_T_Plot\BMd\XM_008379871.1--578--mdm-miR395a_degradome.jpg
mdm-MIR396c-p3	CTCAAGAAAGCTGTGGGAGA	XM_008347479.1	-	-	-	[P] Inorganic ion transport and metabolism	-	4	175-194	334.097	0	0	1.30997e-131	up	-	185	4	4			3		0.176112		.\4_T_Plot\BVm\XM_008347479.1--185--mdm-MIR396c-p3_degradome.jpg	NA
mdm-MIR396f-p3_1ss21CT	TTCAAGAAAGCTGTGAAAAAT	XM_008347479.1	-	-	-	[P] Inorganic ion transport and metabolism	-	3	173-194	334.097	0	0	1.30997e-131	up	-	185	4	4			3		0.0442753		.\4_T_Plot\BVm\XM_008347479.1--185--mdm-MIR396f-p3_1ss21CT_degradome.jpg	NA
mdm-MIR396g-p3_1ss21CT	TTCAAGAAAGCTGTGAAAAAT	XM_008347479.1	-	-	-	[P] Inorganic ion transport and metabolism	-	3	173-194	334.097	0	0	1.30997e-131	up	-	185	4	4			3		0.0442753		.\4_T_Plot\BVm\XM_008347479.1--185--mdm-MIR396g-p3_1ss21CT_degradome.jpg	NA
mdm-miR397a_L+1R+2_1ss22AG	ATTGAGTGCAGCGTTGATGAAGGT	XM_008371813.1	nitrite reductase (NO-forming)	GO:0048046(apoplast);GO:0005507(copper ion binding);GO:0052716(hydroquinone:oxygen oxidoreductase activity);GO:0008471(laccase activity);GO:0046274(lignin catabolic process)	ko00910(Nitrogen metabolism)	[Q] Secondary metabolites biosynthesis, transport and catabolism	LAC7	2.5	700-722	22643.8	49.7175	0	0	up	8.83115	713	1351	271.105	4	0.8	0	2	0.0123994	0.670794	.\4_T_Plot\BVm\XM_008371813.1--713--mdm-miR397a_L+1R+2_1ss22AG_degradome.jpg	.\4_T_Plot\BMd\XM_008371813.1--713--mdm-miR397a_L+1R+2_1ss22AG_degradome.jpg
mdm-miR397a_L+1R+2_1ss22AG	ATTGAGTGCAGCGTTGATGAAGGT	XM_008365682.1	nitrite reductase (NO-forming)	GO:0048046(apoplast);GO:0005507(copper ion binding);GO:0052716(hydroquinone:oxygen oxidoreductase activity);GO:0008471(laccase activity);GO:0046274(lignin catabolic process)	ko00910(Nitrogen metabolism)	[Q] Secondary metabolites biosynthesis, transport and catabolism	LAC7	2.5	738-760	22685.6	49.7175	0	0	up	8.83381	751	1352	271.605	4	0.8	2	2	0.483335	0.670794	.\4_T_Plot\BVm\XM_008365682.1--751--mdm-miR397a_L+1R+2_1ss22AG_degradome.jpg	.\4_T_Plot\BMd\XM_008365682.1--751--mdm-miR397a_L+1R+2_1ss22AG_degradome.jpg
mdm-miR397a_L+1R+2_1ss22AG	ATTGAGTGCAGCGTTGATGAAGGT	XM_008371811.1	nitrite reductase (NO-forming)	GO:0048046(apoplast);GO:0005507(copper ion binding);GO:0052716(hydroquinone:oxygen oxidoreductase activity);GO:0008471(laccase activity);GO:0046274(lignin catabolic process)	ko00910(Nitrogen metabolism)	[Q] Secondary metabolites biosynthesis, transport and catabolism	LAC7	2.5	732-754	22685.6	49.7175	0	0	up	8.83381	745	1352	271.605	4	0.8	2	2	0.483335	0.670794	.\4_T_Plot\BVm\XM_008371811.1--745--mdm-miR397a_L+1R+2_1ss22AG_degradome.jpg	.\4_T_Plot\BMd\XM_008371811.1--745--mdm-miR397a_L+1R+2_1ss22AG_degradome.jpg
mdm-miR397a_L+1R+2_1ss22AG	ATTGAGTGCAGCGTTGATGAAGGT	XM_008352281.1	nitrite reductase (NO-forming)	GO:0048046(apoplast);GO:0005507(copper ion binding);GO:0052716(hydroquinone:oxygen oxidoreductase activity);GO:0008471(laccase activity);GO:0046274(lignin catabolic process)	ko00910(Nitrogen metabolism)	[Q] Secondary metabolites biosynthesis, transport and catabolism	LAC7	3.5	662-684	604.557	0	0	7.86177e-238	up	-	675	49	7.2381			2		0.327139		.\4_T_Plot\BVm\XM_008352281.1--675--mdm-miR397a_L+1R+2_1ss22AG_degradome.jpg	NA
mdm-miR399a	TGCCAAAGGAGAATTGCCCTG	XM_008385516.1	ubiquitin-conjugating enzyme E2 O	GO:0005524(ATP binding);GO:0004842(ubiquitin-protein ligase activity);GO:0016036(cellular response to phosphate starvation);GO:0055062(phosphate ion homeostasis);GO:0006817(phosphate transport)	ko04120(Ubiquitin mediated proteolysis)	[O] Posttranslational modification, protein turnover, chaperones	UBC24	2.5	1172-1192	877.005	372.881	0	4.38498e-99	up	1.23387	1183	21	10.5	12	6	2	2	0.281206	0.426235	.\4_T_Plot\BVm\XM_008385516.1--1183--mdm-miR399a_degradome.jpg	.\4_T_Plot\BMd\XM_008385516.1--1183--mdm-miR399a_degradome.jpg
mdm-miR399a	TGCCAAAGGAGAATTGCCCTG	XM_008373144.1	ubiquitin-conjugating enzyme E2 O	GO:0005524(ATP binding);GO:0004842(ubiquitin-protein ligase activity);GO:0016036(cellular response to phosphate starvation);GO:0055062(phosphate ion homeostasis);GO:0006817(phosphate transport)	ko04120(Ubiquitin mediated proteolysis)	[O] Posttranslational modification, protein turnover, chaperones	UBC24	2.5	1187-1207	877.005	372.881	0	4.38498e-99	up	1.23387	1198	21	10.5	12	6	2	2	0.281206	0.426235	.\4_T_Plot\BVm\XM_008373144.1--1198--mdm-miR399a_degradome.jpg	.\4_T_Plot\BMd\XM_008373144.1--1198--mdm-miR399a_degradome.jpg
mdm-miR399d_1ss13GA	TGCCAAAGGAGAATTGCCCTA	XM_008373144.1	ubiquitin-conjugating enzyme E2 O	GO:0005524(ATP binding);GO:0004842(ubiquitin-protein ligase activity);GO:0016036(cellular response to phosphate starvation);GO:0055062(phosphate ion homeostasis);GO:0006817(phosphate transport)	ko04120(Ubiquitin mediated proteolysis)	[O] Posttranslational modification, protein turnover, chaperones	UBC24	2	1187-1207	877.005	372.881	0	4.38498e-99	up	1.23387	1198	21	10.5	12	6	2	2	0.42004	0.600137	.\4_T_Plot\BVm\XM_008373144.1--1198--mdm-miR399d_1ss13GA_degradome.jpg	.\4_T_Plot\BMd\XM_008373144.1--1198--mdm-miR399d_1ss13GA_degradome.jpg
mdm-miR399d_1ss13GA	TGCCAAAGGAGAATTGCCCTA	XM_008385516.1	ubiquitin-conjugating enzyme E2 O	GO:0005524(ATP binding);GO:0004842(ubiquitin-protein ligase activity);GO:0016036(cellular response to phosphate starvation);GO:0055062(phosphate ion homeostasis);GO:0006817(phosphate transport)	ko04120(Ubiquitin mediated proteolysis)	[O] Posttranslational modification, protein turnover, chaperones	UBC24	2	1172-1192	877.005	372.881	0	4.38498e-99	up	1.23387	1183	21	10.5	12	6	2	2	0.42004	0.600137	.\4_T_Plot\BVm\XM_008385516.1--1183--mdm-miR399d_1ss13GA_degradome.jpg	.\4_T_Plot\BMd\XM_008385516.1--1183--mdm-miR399d_1ss13GA_degradome.jpg
mdm-miR399i	TGCCAAAGGAGAGTTGCCCTG	XM_008373144.1	ubiquitin-conjugating enzyme E2 O	GO:0005524(ATP binding);GO:0004842(ubiquitin-protein ligase activity);GO:0016036(cellular response to phosphate starvation);GO:0055062(phosphate ion homeostasis);GO:0006817(phosphate transport)	ko04120(Ubiquitin mediated proteolysis)	[O] Posttranslational modification, protein turnover, chaperones	UBC24	2.5	1187-1207	877.005	372.881	0	4.38498e-99	up	1.23387	1198	21	10.5	12	6	2	2	0.281206	0.426235	.\4_T_Plot\BVm\XM_008373144.1--1198--mdm-miR399i_degradome.jpg	.\4_T_Plot\BMd\XM_008373144.1--1198--mdm-miR399i_degradome.jpg
mdm-miR399i	TGCCAAAGGAGAGTTGCCCTG	XM_008385516.1	ubiquitin-conjugating enzyme E2 O	GO:0005524(ATP binding);GO:0004842(ubiquitin-protein ligase activity);GO:0016036(cellular response to phosphate starvation);GO:0055062(phosphate ion homeostasis);GO:0006817(phosphate transport)	ko04120(Ubiquitin mediated proteolysis)	[O] Posttranslational modification, protein turnover, chaperones	UBC24	2.5	1172-1192	877.005	372.881	0	4.38498e-99	up	1.23387	1183	21	10.5	12	6	2	2	0.281206	0.426235	.\4_T_Plot\BVm\XM_008385516.1--1183--mdm-miR399i_degradome.jpg	.\4_T_Plot\BMd\XM_008385516.1--1183--mdm-miR399i_degradome.jpg
mdm-miR403a	TTAGATTCACGCACAAACTCG	XM_008373619.1	argonaute	GO:0030529(ribonucleoprotein complex);GO:0035197(siRNA binding);GO:0051607(defense response to virus);GO:0031047(gene silencing by RNA);GO:0006355(regulation of transcription, DNA-dependent);GO:0006417(regulation of translation);GO:0006351(transcription, DNA-dependent)	-	[J] Translation, ribosomal structure and biogenesis	AGO2	1	3231-3251	10941.7	85265.5	0	0	down	-2.96213	3242	131	131	1372	1372	0	0	0.0120913	0.0152059	.\4_T_Plot\BVm\XM_008373619.1--3242--mdm-miR403a_degradome.jpg	.\4_T_Plot\BMd\XM_008373619.1--3242--mdm-miR403a_degradome.jpg
mdm-miR403a	TTAGATTCACGCACAAACTCG	XM_008385111.1	argonaute	GO:0030529(ribonucleoprotein complex);GO:0035197(siRNA binding);GO:0051607(defense response to virus);GO:0031047(gene silencing by RNA);GO:0006355(regulation of transcription, DNA-dependent);GO:0006417(regulation of translation);GO:0006351(transcription, DNA-dependent)	-	[J] Translation, ribosomal structure and biogenesis	AGO2	1	3141-3161	417.621	3418.08	0	0	down	-3.03292	3152	5	5	55	55	0	0	0.0120913	0.0152059	.\4_T_Plot\BVm\XM_008385111.1--3152--mdm-miR403a_degradome.jpg	.\4_T_Plot\BMd\XM_008385111.1--3152--mdm-miR403a_degradome.jpg
mdm-MIR477b-p3	CGAAGACTTGGGGAGAGTGA	XM_008373040.1	DNA (cytosine-5-)-methyltransferase	GO:0016021(integral to membrane);GO:0005886(plasma membrane);GO:0005524(ATP binding);GO:0004674(protein serine/threonine kinase activity)	ko00270(Cysteine and methionine metabolism)	[T] Signal transduction mechanisms	PERK9	4	53-72	0	1367.23	0	0	down	-	63			22	22		2		0.988576	NA	.\4_T_Plot\BMd\XM_008373040.1--63--mdm-MIR477b-p3_degradome.jpg
mdm-miR482a-5p_L-4	ATGGGCTGTTTGGGAAGA	XM_008372250.1	lipoxygenase	GO:0005737(cytoplasm);GO:0005506(iron ion binding);GO:0016165(lipoxygenase activity);GO:0031408(oxylipin biosynthetic process)	ko00591(Linoleic acid metabolism);ko00592(alpha-Linolenic acid metabolism)	-	LOX1.5	4	2464-2481	417.621	0	0	1.56667e-164	up	-	2472	5	5			2		0.999311		.\4_T_Plot\BVm\XM_008372250.1--2472--mdm-miR482a-5p_L-4_degradome.jpg	NA
mdm-miR482b	TCTTTCCTATCCCTCCCATTCC	XM_008386285.1	-	GO:0005524(ATP binding);GO:0017111(nucleoside-triphosphatase activity);GO:0006915(apoptosis);GO:0006952(defense response)	-	[T] Signal transduction mechanisms	At4g27190	4	535-556	1698.33	683.615	0	4.19035e-202	up	1.31286	547	41	20.3333	22	11	0	0	0.0715487	0.0892689	.\4_T_Plot\BVm\XM_008386285.1--547--mdm-miR482b_degradome.jpg	.\4_T_Plot\BMd\XM_008386285.1--547--mdm-miR482b_degradome.jpg
mdm-miR482b	TCTTTCCTATCCCTCCCATTCC	XR_530575.1	DnaJ homolog, subfamily B, member 4	GO:0009570(chloroplast stroma);GO:0005634(nucleus);GO:0031072(heat shock protein binding);GO:0051082(unfolded protein binding);GO:0006457(protein folding);GO:0006950(response to stress)	-	[O] Posttranslational modification, protein turnover, chaperones	ATJ8	4	717-738	3702.91	2465.16	0	1.99203e-208	up	0.586978	729	133	44.3333	119	39.6667	0	0	0.0715487	0.0892689	.\4_T_Plot\BVm\XR_530575.1--729--mdm-miR482b_degradome.jpg	.\4_T_Plot\BMd\XR_530575.1--729--mdm-miR482b_degradome.jpg
mdm-miR482b	TCTTTCCTATCCCTCCCATTCC	XM_008364202.1	-	GO:0009570(chloroplast stroma);GO:0005634(nucleus);GO:0031072(heat shock protein binding);GO:0051082(unfolded protein binding);GO:0006457(protein folding);GO:0006950(response to stress)	-	[O] Posttranslational modification, protein turnover, chaperones	ATJ8	4	590-611	3702.91	2465.16	0	1.99203e-208	up	0.586978	602	133	44.3333	119	39.6667	0	0	0.0715487	0.0892689	.\4_T_Plot\BVm\XM_008364202.1--602--mdm-miR482b_degradome.jpg	.\4_T_Plot\BMd\XM_008364202.1--602--mdm-miR482b_degradome.jpg
mdm-miR482b	TCTTTCCTATCCCTCCCATTCC	XM_008344596.1	-	GO:0009570(chloroplast stroma);GO:0005634(nucleus);GO:0031072(heat shock protein binding);GO:0051082(unfolded protein binding);GO:0006457(protein folding);GO:0006950(response to stress)	-	[O] Posttranslational modification, protein turnover, chaperones	ATJ8	4	588-609	3702.91	2465.16	0	1.99203e-208	up	0.586978	600	133	44.3333	119	39.6667	0	0	0.0715487	0.0892689	.\4_T_Plot\BVm\XM_008344596.1--600--mdm-miR482b_degradome.jpg	.\4_T_Plot\BMd\XM_008344596.1--600--mdm-miR482b_degradome.jpg
mdm-miR482b	TCTTTCCTATCCCTCCCATTCC	XM_008375284.1	-	GO:0012505(endomembrane system);GO:0005886(plasma membrane);GO:0005524(ATP binding);GO:0005515(protein binding);GO:0006915(apoptosis);GO:0009626(plant-type hypersensitive response)	-	[T] Signal transduction mechanisms	RPM1	4	704-725	3967.4	3573.44	0	5.94201e-99	up	0.150879	716	95	47.5	115	57.5	0	0	0.0715487	0.0892689	.\4_T_Plot\BVm\XM_008375284.1--716--mdm-miR482b_degradome.jpg	.\4_T_Plot\BMd\XM_008375284.1--716--mdm-miR482b_degradome.jpg
mdm-miR482b	TCTTTCCTATCCCTCCCATTCC	XM_008348257.1	-	GO:0005886(plasma membrane);GO:0005524(ATP binding);GO:0006915(apoptosis);GO:0006952(defense response)	-	[T] Signal transduction mechanisms	RPP8L3	4	704-725	3967.4	3573.44	0	5.94201e-99	up	0.150879	716	95	47.5	115	57.5	0	0	0.0715487	0.0892689	.\4_T_Plot\BVm\XM_008348257.1--716--mdm-miR482b_degradome.jpg	.\4_T_Plot\BMd\XM_008348257.1--716--mdm-miR482b_degradome.jpg
mdm-miR482b	TCTTTCCTATCCCTCCCATTCC	XM_008351234.1	-	GO:0005737(cytoplasm);GO:0031224(intrinsic to membrane);GO:0005792(microsome);GO:0005634(nucleus);GO:0005524(ATP binding);GO:0017111(nucleoside-triphosphatase activity);GO:0005515(protein binding);GO:0004888(transmembrane signaling receptor activity);GO:0006915(apoptosis);GO:0042742(defense response to bacterium);GO:0009733(response to auxin stimulus);GO:0009862(systemic acquired resistance, sali…	-	-	SNC1	4	364-385	1698.33	683.615	0	4.19035e-202	up	1.31286	376	41	20.3333	22	11	2	0	0.980339	0.0892689	.\4_T_Plot\BVm\XM_008351234.1--376--mdm-miR482b_degradome.jpg	.\4_T_Plot\BMd\XM_008351234.1--376--mdm-miR482b_degradome.jpg
mdm-MIR535d-p3	GTGCTCTTTCTTGTTGTCATA	XM_008339860.1	-	GO:0006950(response to stress);GO:0009415(response to water)	-	-	DHN3	4	274-294	9271.19	745.762	0	0	up	3.63597	285	111	111	12	12	2	2	0.859784	0.963317	.\4_T_Plot\BVm\XM_008339860.1--285--mdm-MIR535d-p3_degradome.jpg	.\4_T_Plot\BMd\XM_008339860.1--285--mdm-MIR535d-p3_degradome.jpg
mdm-miR827_R+1	TTAGATGACCATCAACGAACAT	XM_008350574.1	-	GO:0016021(integral to membrane);GO:0055085(transmembrane transport)	-	[R] General function prediction only	At4g22990	0.5	234-255	34996.7	5966.1	0	0	up	2.55236	246	419	419	96	96	0	0	0.00869578	0.0109406	.\4_T_Plot\BVm\XM_008350574.1--246--mdm-miR827_R+1_degradome.jpg	.\4_T_Plot\BMd\XM_008350574.1--246--mdm-miR827_R+1_degradome.jpg
mdm-MIR827-p5_1	TTAGATGACCATCAACGAACA	XM_008350574.1	-	GO:0016021(integral to membrane);GO:0055085(transmembrane transport)	-	[R] General function prediction only	At4g22990	0	235-255	34996.7	5966.1	0	0	up	2.55236	246	419	419	96	96	0	0	0.009314	0.0117175	.\4_T_Plot\BVm\XM_008350574.1--246--mdm-MIR827-p5_1_degradome.jpg	.\4_T_Plot\BMd\XM_008350574.1--246--mdm-MIR827-p5_1_degradome.jpg
mdm-miR828a_R+2	TCTTGCTCAAATGAGTATTCCAGC	XM_008393163.1	myb proto-oncogene protein, plant	GO:0005634(nucleus);GO:0003677(DNA binding);GO:0006355(regulation of transcription, DNA-dependent);GO:0006351(transcription, DNA-dependent)	-	[K] Transcription	C1	2	592-615	2171.63	11310.7	0	0	down	-2.38084	606	26	26	182	182	0	0	0.0102406	0.0128816	.\4_T_Plot\BVm\XM_008393163.1--606--mdm-miR828a_R+2_degradome.jpg	.\4_T_Plot\BMd\XM_008393163.1--606--mdm-miR828a_R+2_degradome.jpg
mdm-miR828a_R+2	TCTTGCTCAAATGAGTATTCCAGC	XM_008371263.1	myb proto-oncogene protein, plant	GO:0005634(nucleus);GO:0003677(DNA binding);GO:0006355(regulation of transcription, DNA-dependent);GO:0006351(transcription, DNA-dependent)	-	[K] Transcription	MYB330	4	563-586	0	2423.73	0	0	down	-	577			78	39		0		0.0163659	NA	.\4_T_Plot\BMd\XM_008371263.1--577--mdm-miR828a_R+2_degradome.jpg
mdm-miR828a_R+2	TCTTGCTCAAATGAGTATTCCAGC	XM_008371262.1	myb proto-oncogene protein, plant	GO:0005634(nucleus);GO:0003677(DNA binding);GO:0006355(regulation of transcription, DNA-dependent);GO:0006351(transcription, DNA-dependent)	-	[K] Transcription	MYB330	4	560-583	0	2423.73	0	0	down	-	574			78	39		0		0.0163659	NA	.\4_T_Plot\BMd\XM_008371262.1--574--mdm-miR828a_R+2_degradome.jpg
mdm-miR828a_R+2	TCTTGCTCAAATGAGTATTCCAGC	XM_008358329.1	myb proto-oncogene protein, plant	GO:0005634(nucleus);GO:0003677(DNA binding);GO:0048354(mucilage biosynthetic process involved in seed coat development);GO:0006355(regulation of transcription, DNA-dependent);GO:0006351(transcription, DNA-dependent);GO:0010090(trichome morphogenesis)	-	[K] Transcription	MYB5	2	379-402	0	1056.5	0	2.3038e-239	down	-	393			17	17		0		0.0128816	NA	.\4_T_Plot\BMd\XM_008358329.1--393--mdm-miR828a_R+2_degradome.jpg
mdm-MIR828a-p3_2ss5AC18TA	ATATCTATATATATATAAAGCG	XM_008363655.1	starch phosphorylase	GO:0009501(amyloplast);GO:0009507(chloroplast);GO:0004645(phosphorylase activity);GO:0030170(pyridoxal phosphate binding);GO:0005975(carbohydrate metabolic process)	ko00500(Starch and sucrose metabolism);ko04910(Insulin signaling pathway)	[G] Carbohydrate transport and metabolism	-	3	2952-2974	208.811	1268.46	0	5.92991e-109	down	-2.60281	2965	15	2.5	119	20.4107	2	2	0.804929	0.936066	.\4_T_Plot\BVm\XM_008363655.1--2965--mdm-MIR828a-p3_2ss5AC18TA_degradome.jpg	.\4_T_Plot\BMd\XM_008363655.1--2965--mdm-MIR828a-p3_2ss5AC18TA_degradome.jpg
mes-MIR319e-p5_1ss18TC	TCCAACGAAGCAGGAGCCA	XM_008353016.1	-	-	-	-	-	3.5	370-389	0	621.469	0	4.8956e-141	down	-	380			10	10		0		0.0339834	NA	.\4_T_Plot\BMd\XM_008353016.1--380--mes-MIR319e-p5_1ss18TC_degradome.jpg
mtr-miR164d_2ss17AG21TG	TGGAGAAGCAGGGCACGTGCG	XM_008384806.1	-	GO:0005634(nucleus);GO:0003677(DNA binding);GO:0003700(sequence-specific DNA binding transcription factor activity);GO:0009734(auxin mediated signaling pathway);GO:0048527(lateral root development);GO:0010072(primary shoot apical meristem specification)	-	-	NAC021	2	666-686	4510.31	435.028	0	0	up	3.37405	677	54	54	7	7	0	0	0.00342526	0.00431245	.\4_T_Plot\BVm\XM_008384806.1--677--mtr-miR164d_2ss17AG21TG_degradome.jpg	.\4_T_Plot\BMd\XM_008384806.1--677--mtr-miR164d_2ss17AG21TG_degradome.jpg
mtr-miR164d_2ss17AG21TG	TGGAGAAGCAGGGCACGTGCG	XM_008394952.1	-	GO:0005634(nucleus);GO:0003677(DNA binding);GO:0006355(regulation of transcription, DNA-dependent);GO:0006351(transcription, DNA-dependent)	-	-	NAC100	2.5	1089-1109	7308.37	310.734	0	0	up	4.5558	1100	175	87.5	10	5	0	0	0.00621901	0.00782699	.\4_T_Plot\BVm\XM_008394952.1--1100--mtr-miR164d_2ss17AG21TG_degradome.jpg	.\4_T_Plot\BMd\XM_008394952.1--1100--mtr-miR164d_2ss17AG21TG_degradome.jpg
mtr-miR164d_2ss17AG21TG	TGGAGAAGCAGGGCACGTGCG	XM_008376341.1	-	GO:0005634(nucleus);GO:0003677(DNA binding);GO:0006355(regulation of transcription, DNA-dependent);GO:0006351(transcription, DNA-dependent)	-	-	NAC100	2.5	1024-1044	7308.37	310.734	0	0	up	4.5558	1035	175	87.5	10	5	0	0	0.00621901	0.00782699	.\4_T_Plot\BVm\XM_008376341.1--1035--mtr-miR164d_2ss17AG21TG_degradome.jpg	.\4_T_Plot\BMd\XM_008376341.1--1035--mtr-miR164d_2ss17AG21TG_degradome.jpg
ppe-miR159_R-3	TTTGGATTGAAGGGAGCT	XM_008373161.1	-	GO:0005634(nucleus);GO:0008270(zinc ion binding);GO:0006355(regulation of transcription, DNA-dependent);GO:0010200(response to chitin);GO:0006351(transcription, DNA-dependent)	-	[R] General function prediction only	ZAT8	4	256-273	584.67	0	0	5.43969e-230	up	-	264	7	7			2		1		.\4_T_Plot\BVm\XM_008373161.1--264--ppe-miR159_R-3_degradome.jpg	NA
ppe-miR159_R-3_1ss18TA	TTTGGATTGAAGGGAGCA	XM_008372905.1	ubiquitin C	GO:0005737(cytoplasm);GO:0005634(nucleus)	ko03320(PPAR signaling pathway)	[O] Posttranslational modification, protein turnover, chaperones ;[R] General function prediction only	UBI11	4	39-57	1336.39	372.881	0	1.02662e-220	up	1.84155	48	16	16	6	6	2	2	1	1	.\4_T_Plot\BVm\XM_008372905.1--48--ppe-miR159_R-3_1ss18TA_degradome.jpg	.\4_T_Plot\BMd\XM_008372905.1--48--ppe-miR159_R-3_1ss18TA_degradome.jpg
ppe-miR159_R-3_1ss3TC	TTCGGATTGAAGGGAGCT	XM_008372905.1	ubiquitin C	GO:0005737(cytoplasm);GO:0005634(nucleus)	ko03320(PPAR signaling pathway)	[O] Posttranslational modification, protein turnover, chaperones ;[R] General function prediction only	UBI11	4	40-57	1336.39	372.881	0	1.02662e-220	up	1.84155	48	16	16	6	6	2	2	0.999132	0.999993	.\4_T_Plot\BVm\XM_008372905.1--48--ppe-miR159_R-3_1ss3TC_degradome.jpg	.\4_T_Plot\BMd\XM_008372905.1--48--ppe-miR159_R-3_1ss3TC_degradome.jpg
ppe-miR159_R-3_1ss8TC	TTTGGATCGAAGGGAGCT	XM_008373161.1	-	GO:0005634(nucleus);GO:0008270(zinc ion binding);GO:0006355(regulation of transcription, DNA-dependent);GO:0010200(response to chitin);GO:0006351(transcription, DNA-dependent)	-	[R] General function prediction only	ZAT8	3	256-273	584.67	0	0	5.43969e-230	up	-	264	7	7			2		0.955852		.\4_T_Plot\BVm\XM_008373161.1--264--ppe-miR159_R-3_1ss8TC_degradome.jpg	NA
ppe-MIR168-p5	TGGTGCAGGTCGGGAACT	XM_008366472.1	argonaute	-	-	[J] Translation, ribosomal structure and biogenesis	AGO1B	0.5	1054-1071	584.67	2548.02	0	2.84823e-152	down	-2.12368	1062	7	7	41	41	2	0	0.206361	0.00548535	.\4_T_Plot\BVm\XM_008366472.1--1062--ppe-MIR168-p5_degradome.jpg	.\4_T_Plot\BMd\XM_008366472.1--1062--ppe-MIR168-p5_degradome.jpg
ppe-MIR169i-p5_2ss1CT19GT	TCTTTCTCTTCTTTCTTTTTT	XM_008366423.1	-	-	-	-	-	4	903-923	835.243	248.587	0	7.04788e-132	up	1.74844	914	10	10	4	4	3	3	0.9969	0.999804	.\4_T_Plot\BVm\XM_008366423.1--914--ppe-MIR169i-p5_2ss1CT19GT_degradome.jpg	.\4_T_Plot\BMd\XM_008366423.1--914--ppe-MIR169i-p5_2ss1CT19GT_degradome.jpg
ppe-MIR169i-p5_2ss1CT19GT	TCTTTCTCTTCTTTCTTTTTT	XM_008393483.1	-	GO:0017053(transcriptional repressor complex);GO:0003677(DNA binding);GO:0003700(sequence-specific DNA binding transcription factor activity);GO:0045892(negative regulation of transcription, DNA-dependent);GO:0006366(transcription from RNA polymerase II promoter)	-	[A] RNA processing and modification	ARID4A	3	1438-1459	0	8824.85	0	0	down	-	1449			424	142		2		1	NA	.\4_T_Plot\BMd\XM_008393483.1--1449--ppe-MIR169i-p5_2ss1CT19GT_degradome.jpg
ppe-MIR169i-p5_2ss1CT19GT	TCTTTCTCTTCTTTCTTTTTT	XM_008393483.1	-	GO:0017053(transcriptional repressor complex);GO:0003677(DNA binding);GO:0003700(sequence-specific DNA binding transcription factor activity);GO:0045892(negative regulation of transcription, DNA-dependent);GO:0006366(transcription from RNA polymerase II promoter)	-	[A] RNA processing and modification	ARID4A	3	988-1009	0	8700.56	0	0	down	-	999			420	140		2		1	NA	.\4_T_Plot\BMd\XM_008393483.1--999--ppe-MIR169i-p5_2ss1CT19GT_degradome.jpg
ppe-MIR169i-p5_2ss1CT19GT	TCTTTCTCTTCTTTCTTTTTT	XM_008393483.1	-	GO:0017053(transcriptional repressor complex);GO:0003677(DNA binding);GO:0003700(sequence-specific DNA binding transcription factor activity);GO:0045892(negative regulation of transcription, DNA-dependent);GO:0006366(transcription from RNA polymerase II promoter)	-	[A] RNA processing and modification	ARID4A	3	886-907	16.7049	1895.48	0	0	down	-6.82615	897	1	0.2	153	30.5	4	3	1	0.974813	.\4_T_Plot\BVm\XM_008393483.1--897--ppe-MIR169i-p5_2ss1CT19GT_degradome.jpg	.\4_T_Plot\BMd\XM_008393483.1--897--ppe-MIR169i-p5_2ss1CT19GT_degradome.jpg
ppe-MIR169i-p5_2ss1CT19GT	TCTTTCTCTTCTTTCTTTTTT	XM_008393483.1	-	GO:0017053(transcriptional repressor complex);GO:0003677(DNA binding);GO:0003700(sequence-specific DNA binding transcription factor activity);GO:0045892(negative regulation of transcription, DNA-dependent);GO:0006366(transcription from RNA polymerase II promoter)	-	[A] RNA processing and modification	ARID4A	2.5	676-697	501.146	17898.3	0	0	down	-5.15845	687	6	6	288	288	2	2	0.999903	1	.\4_T_Plot\BVm\XM_008393483.1--687--ppe-MIR169i-p5_2ss1CT19GT_degradome.jpg	.\4_T_Plot\BMd\XM_008393483.1--687--ppe-MIR169i-p5_2ss1CT19GT_degradome.jpg
ppe-MIR169i-p5_2ss1CT19GT	TCTTTCTCTTCTTTCTTTTTT	XM_008388608.1	kinesin family member 3/17	-	-	[A] RNA processing and modification	PRP40A	3.5	568-589	0	8824.85	0	0	down	-	579			424	142		2		1	NA	.\4_T_Plot\BMd\XM_008388608.1--579--ppe-MIR169i-p5_2ss1CT19GT_degradome.jpg
ppe-miR172c_2ss1GA21TA	AGAATCTTGATGATGCTGCAA	XR_523893.1	AP2-like factor, euAP2 lineage	GO:0005634(nucleus);GO:0003677(DNA binding);GO:0003700(sequence-specific DNA binding transcription factor activity);GO:0030154(cell differentiation);GO:0010073(meristem maintenance);GO:0048316(seed development);GO:0010093(specification of floral organ identity)	-	-	AP2	3	1945-1965	1252.86	5220.34	0	2.22062e-292	down	-2.05891	1956	15	15	84	84	0	0	0.0412351	0.0516579	.\4_T_Plot\BVm\XR_523893.1--1956--ppe-miR172c_2ss1GA21TA_degradome.jpg	.\4_T_Plot\BMd\XR_523893.1--1956--ppe-miR172c_2ss1GA21TA_degradome.jpg
ppe-miR172c_2ss1GA21TA	AGAATCTTGATGATGCTGCAA	XM_008387032.1	AP2-like factor, euAP2 lineage	GO:0005634(nucleus);GO:0003677(DNA binding);GO:0003700(sequence-specific DNA binding transcription factor activity);GO:0030154(cell differentiation);GO:0010073(meristem maintenance);GO:0048316(seed development);GO:0010093(specification of floral organ identity)	-	-	AP2	2	1759-1779	187.93	1911.02	0	6.37865e-233	down	-3.34608	1770	9	2.25	123	30.75	0	0	0.0304083	0.0381493	.\4_T_Plot\BVm\XM_008387032.1--1770--ppe-miR172c_2ss1GA21TA_degradome.jpg	.\4_T_Plot\BMd\XM_008387032.1--1770--ppe-miR172c_2ss1GA21TA_degradome.jpg
ppe-miR172c_2ss1GA21TA	AGAATCTTGATGATGCTGCAA	XM_008359904.1	AP2-like factor, euAP2 lineage	GO:0005634(nucleus);GO:0003677(DNA binding);GO:0003700(sequence-specific DNA binding transcription factor activity);GO:0009873(ethylene mediated signaling pathway);GO:0010228(vegetative to reproductive phase transition of meristem)	-	-	RAP2-7	2	1760-1780	187.93	1911.02	0	6.37865e-233	down	-3.34608	1771	9	2.25	123	30.75	0	0	0.0304083	0.0381493	.\4_T_Plot\BVm\XM_008359904.1--1771--ppe-miR172c_2ss1GA21TA_degradome.jpg	.\4_T_Plot\BMd\XM_008359904.1--1771--ppe-miR172c_2ss1GA21TA_degradome.jpg
ppe-miR172c_2ss1GA21TA	AGAATCTTGATGATGCTGCAA	XM_008359912.1	AP2-like factor, euAP2 lineage	GO:0005634(nucleus);GO:0003677(DNA binding);GO:0003700(sequence-specific DNA binding transcription factor activity);GO:0009873(ethylene mediated signaling pathway);GO:0010228(vegetative to reproductive phase transition of meristem)	-	-	RAP2-7	2	1715-1735	187.93	1911.02	0	6.37865e-233	down	-3.34608	1726	9	2.25	123	30.75	0	0	0.0304083	0.0381493	.\4_T_Plot\BVm\XM_008359912.1--1726--ppe-miR172c_2ss1GA21TA_degradome.jpg	.\4_T_Plot\BMd\XM_008359912.1--1726--ppe-miR172c_2ss1GA21TA_degradome.jpg
ppe-miR172c_2ss1GA21TA	AGAATCTTGATGATGCTGCAA	XM_008387033.1	AP2-like factor, euAP2 lineage	GO:0005634(nucleus);GO:0003677(DNA binding);GO:0003700(sequence-specific DNA binding transcription factor activity);GO:0009873(ethylene mediated signaling pathway);GO:0010228(vegetative to reproductive phase transition of meristem)	-	-	RAP2-7	2	1714-1734	187.93	1911.02	0	6.37865e-233	down	-3.34608	1725	9	2.25	123	30.75	0	0	0.0304083	0.0381493	.\4_T_Plot\BVm\XM_008387033.1--1725--ppe-miR172c_2ss1GA21TA_degradome.jpg	.\4_T_Plot\BMd\XM_008387033.1--1725--ppe-miR172c_2ss1GA21TA_degradome.jpg
ppe-miR319a_R+1_1	TTGGACTGAAGGGAGCTCCCA	XM_008357812.1	-	GO:0005634(nucleus);GO:0003677(DNA binding);GO:0048366(leaf development);GO:0006355(regulation of transcription, DNA-dependent);GO:0006351(transcription, DNA-dependent)	-	-	TCP2	3.5	1167-1187	1436.62	745.762	0	4.71121e-125	up	0.945888	1178	172	17.2	120	12	0	0	0.0295006	0.0370149	.\4_T_Plot\BVm\XM_008357812.1--1178--ppe-miR319a_R+1_1_degradome.jpg	.\4_T_Plot\BMd\XM_008357812.1--1178--ppe-miR319a_R+1_1_degradome.jpg
ppe-miR319a_R+1_1	TTGGACTGAAGGGAGCTCCCA	XM_008373402.1	-	GO:0005634(nucleus);GO:0003677(DNA binding);GO:0048366(leaf development);GO:0006355(regulation of transcription, DNA-dependent);GO:0006351(transcription, DNA-dependent)	-	-	TCP2	3.5	1919-1939	1453.32	820.339	0	2.32003e-111	up	0.825063	1930	174	17.4	132	13.2	0	0	0.0295006	0.0370149	.\4_T_Plot\BVm\XM_008373402.1--1930--ppe-miR319a_R+1_1_degradome.jpg	.\4_T_Plot\BMd\XM_008373402.1--1930--ppe-miR319a_R+1_1_degradome.jpg
ppe-miR319a_R+1_1	TTGGACTGAAGGGAGCTCCCA	XM_008373400.1	-	GO:0005634(nucleus);GO:0003677(DNA binding);GO:0048366(leaf development);GO:0006355(regulation of transcription, DNA-dependent);GO:0006351(transcription, DNA-dependent)	-	-	TCP2	3.5	1941-1961	1470.03	801.694	0	7.77005e-119	up	0.874718	1952	176	17.6	129	12.9	0	0	0.0295006	0.0370149	.\4_T_Plot\BVm\XM_008373400.1--1952--ppe-miR319a_R+1_1_degradome.jpg	.\4_T_Plot\BMd\XM_008373400.1--1952--ppe-miR319a_R+1_1_degradome.jpg
ppe-miR319a_R+1_1	TTGGACTGAAGGGAGCTCCCA	XM_008373562.1	-	GO:0005634(nucleus);GO:0003677(DNA binding);GO:0048366(leaf development);GO:0006355(regulation of transcription, DNA-dependent);GO:0006351(transcription, DNA-dependent)	-	-	TCP2	3.5	1824-1844	1470.03	857.627	0	1.24741e-106	up	0.777421	1835	176	17.6	138	13.8	0	0	0.0295006	0.0370149	.\4_T_Plot\BVm\XM_008373562.1--1835--ppe-miR319a_R+1_1_degradome.jpg	.\4_T_Plot\BMd\XM_008373562.1--1835--ppe-miR319a_R+1_1_degradome.jpg
ppe-miR319a_R+1_1	TTGGACTGAAGGGAGCTCCCA	XM_008373560.1	-	GO:0005634(nucleus);GO:0003677(DNA binding);GO:0048366(leaf development);GO:0006355(regulation of transcription, DNA-dependent);GO:0006351(transcription, DNA-dependent)	-	-	TCP2	3.5	2101-2121	1394.86	814.124	0	2.61962e-101	up	0.776795	2112	167	16.7	131	13.1	0	0	0.0295006	0.0370149	.\4_T_Plot\BVm\XM_008373560.1--2112--ppe-miR319a_R+1_1_degradome.jpg	.\4_T_Plot\BMd\XM_008373560.1--2112--ppe-miR319a_R+1_1_degradome.jpg
ppe-miR319a_R+1_1	TTGGACTGAAGGGAGCTCCCA	XM_008373399.1	-	GO:0005634(nucleus);GO:0003677(DNA binding);GO:0048366(leaf development);GO:0006355(regulation of transcription, DNA-dependent);GO:0006351(transcription, DNA-dependent)	-	-	TCP2	3.5	2081-2101	1461.67	851.412	0	1.63008e-106	up	0.779693	2092	175	17.5	137	13.7	0	0	0.0295006	0.0370149	.\4_T_Plot\BVm\XM_008373399.1--2092--ppe-miR319a_R+1_1_degradome.jpg	.\4_T_Plot\BMd\XM_008373399.1--2092--ppe-miR319a_R+1_1_degradome.jpg
ppe-miR319a_R+1_1	TTGGACTGAAGGGAGCTCCCA	XM_008373558.1	-	GO:0005634(nucleus);GO:0003677(DNA binding);GO:0048366(leaf development);GO:0006355(regulation of transcription, DNA-dependent);GO:0006351(transcription, DNA-dependent)	-	-	TCP2	3.5	2119-2139	1470.03	783.05	0	3.36716e-123	up	0.908665	2130	176	17.6	126	12.6	0	0	0.0295006	0.0370149	.\4_T_Plot\BVm\XM_008373558.1--2130--ppe-miR319a_R+1_1_degradome.jpg	.\4_T_Plot\BMd\XM_008373558.1--2130--ppe-miR319a_R+1_1_degradome.jpg
ppe-miR319a_R+1_1	TTGGACTGAAGGGAGCTCCCA	XM_008365971.1	-	GO:0005634(nucleus);GO:0003677(DNA binding);GO:0048366(leaf development);GO:0006355(regulation of transcription, DNA-dependent);GO:0006351(transcription, DNA-dependent)	-	-	TCP2	3.5	1919-1939	1470.03	783.05	0	3.36716e-123	up	0.908665	1930	176	17.6	126	12.6	0	0	0.0295006	0.0370149	.\4_T_Plot\BVm\XM_008365971.1--1930--ppe-miR319a_R+1_1_degradome.jpg	.\4_T_Plot\BMd\XM_008365971.1--1930--ppe-miR319a_R+1_1_degradome.jpg
ppe-miR319a_R+1_1	TTGGACTGAAGGGAGCTCCCA	XM_008373561.1	-	GO:0005634(nucleus);GO:0003677(DNA binding);GO:0048366(leaf development);GO:0006355(regulation of transcription, DNA-dependent);GO:0006351(transcription, DNA-dependent)	-	-	TCP2	3.5	2066-2086	1428.26	739.548	0	1.51142e-124	up	0.949549	2077	171	17.1	119	11.9	0	0	0.0295006	0.0370149	.\4_T_Plot\BVm\XM_008373561.1--2077--ppe-miR319a_R+1_1_degradome.jpg	.\4_T_Plot\BMd\XM_008373561.1--2077--ppe-miR319a_R+1_1_degradome.jpg
ppe-miR319a_R+1_1	TTGGACTGAAGGGAGCTCCCA	XM_008373559.1	-	GO:0005634(nucleus);GO:0003677(DNA binding);GO:0048366(leaf development);GO:0006355(regulation of transcription, DNA-dependent);GO:0006351(transcription, DNA-dependent)	-	-	TCP2	3.5	2154-2174	1428.26	776.836	0	6.14741e-116	up	0.878582	2165	171	17.1	125	12.5	0	0	0.0295006	0.0370149	.\4_T_Plot\BVm\XM_008373559.1--2165--ppe-miR319a_R+1_1_degradome.jpg	.\4_T_Plot\BMd\XM_008373559.1--2165--ppe-miR319a_R+1_1_degradome.jpg
ppe-miR319a_R+1_1	TTGGACTGAAGGGAGCTCCCA	XM_008373563.1	-	GO:0005634(nucleus);GO:0003677(DNA binding);GO:0048366(leaf development);GO:0006355(regulation of transcription, DNA-dependent);GO:0006351(transcription, DNA-dependent)	-	-	TCP2	3.5	2039-2059	1386.5	789.265	0	4.30056e-105	up	0.812869	2050	166	16.6	127	12.7	0	0	0.0295006	0.0370149	.\4_T_Plot\BVm\XM_008373563.1--2050--ppe-miR319a_R+1_1_degradome.jpg	.\4_T_Plot\BMd\XM_008373563.1--2050--ppe-miR319a_R+1_1_degradome.jpg
ppe-miR319a_R+1_1	TTGGACTGAAGGGAGCTCCCA	XM_008373401.1	-	GO:0005634(nucleus);GO:0003677(DNA binding);GO:0048366(leaf development);GO:0006355(regulation of transcription, DNA-dependent);GO:0006351(transcription, DNA-dependent)	-	-	TCP2	3.5	2134-2154	1419.91	807.909	0	1.72917e-107	up	0.813537	2145	170	17	130	13	0	0	0.0295006	0.0370149	.\4_T_Plot\BVm\XM_008373401.1--2145--ppe-miR319a_R+1_1_degradome.jpg	.\4_T_Plot\BMd\XM_008373401.1--2145--ppe-miR319a_R+1_1_degradome.jpg
ppe-miR319a_R+1_2	TTGGACTGAAGGGAGCTCCCG	XM_008373558.1	-	GO:0005634(nucleus);GO:0003677(DNA binding);GO:0048366(leaf development);GO:0006355(regulation of transcription, DNA-dependent);GO:0006351(transcription, DNA-dependent)	-	-	TCP2	4	2119-2139	1470.03	783.05	0	3.36716e-123	up	0.908665	2130	176	17.6	126	12.6	0	0	0.0279858	0.0351213	.\4_T_Plot\BVm\XM_008373558.1--2130--ppe-miR319a_R+1_2_degradome.jpg	.\4_T_Plot\BMd\XM_008373558.1--2130--ppe-miR319a_R+1_2_degradome.jpg
ppe-miR319a_R+1_2	TTGGACTGAAGGGAGCTCCCG	XM_008373560.1	-	GO:0005634(nucleus);GO:0003677(DNA binding);GO:0048366(leaf development);GO:0006355(regulation of transcription, DNA-dependent);GO:0006351(transcription, DNA-dependent)	-	-	TCP2	4	2101-2121	1394.86	814.124	0	2.61962e-101	up	0.776795	2112	167	16.7	131	13.1	0	0	0.0279858	0.0351213	.\4_T_Plot\BVm\XM_008373560.1--2112--ppe-miR319a_R+1_2_degradome.jpg	.\4_T_Plot\BMd\XM_008373560.1--2112--ppe-miR319a_R+1_2_degradome.jpg
ppe-miR319a_R+1_2	TTGGACTGAAGGGAGCTCCCG	XM_008373400.1	-	GO:0005634(nucleus);GO:0003677(DNA binding);GO:0048366(leaf development);GO:0006355(regulation of transcription, DNA-dependent);GO:0006351(transcription, DNA-dependent)	-	-	TCP2	4	1941-1961	1470.03	801.694	0	7.77005e-119	up	0.874718	1952	176	17.6	129	12.9	0	0	0.0279858	0.0351213	.\4_T_Plot\BVm\XM_008373400.1--1952--ppe-miR319a_R+1_2_degradome.jpg	.\4_T_Plot\BMd\XM_008373400.1--1952--ppe-miR319a_R+1_2_degradome.jpg
ppe-miR319a_R+1_2	TTGGACTGAAGGGAGCTCCCG	XM_008373563.1	-	GO:0005634(nucleus);GO:0003677(DNA binding);GO:0048366(leaf development);GO:0006355(regulation of transcription, DNA-dependent);GO:0006351(transcription, DNA-dependent)	-	-	TCP2	4	2039-2059	1386.5	789.265	0	4.30056e-105	up	0.812869	2050	166	16.6	127	12.7	0	0	0.0279858	0.0351213	.\4_T_Plot\BVm\XM_008373563.1--2050--ppe-miR319a_R+1_2_degradome.jpg	.\4_T_Plot\BMd\XM_008373563.1--2050--ppe-miR319a_R+1_2_degradome.jpg
ppe-miR319a_R+1_2	TTGGACTGAAGGGAGCTCCCG	XM_008373559.1	-	GO:0005634(nucleus);GO:0003677(DNA binding);GO:0048366(leaf development);GO:0006355(regulation of transcription, DNA-dependent);GO:0006351(transcription, DNA-dependent)	-	-	TCP2	4	2154-2174	1428.26	776.836	0	6.14741e-116	up	0.878582	2165	171	17.1	125	12.5	0	0	0.0279858	0.0351213	.\4_T_Plot\BVm\XM_008373559.1--2165--ppe-miR319a_R+1_2_degradome.jpg	.\4_T_Plot\BMd\XM_008373559.1--2165--ppe-miR319a_R+1_2_degradome.jpg
ppe-miR319a_R+1_2	TTGGACTGAAGGGAGCTCCCG	XM_008373561.1	-	GO:0005634(nucleus);GO:0003677(DNA binding);GO:0048366(leaf development);GO:0006355(regulation of transcription, DNA-dependent);GO:0006351(transcription, DNA-dependent)	-	-	TCP2	4	2066-2086	1428.26	739.548	0	1.51142e-124	up	0.949549	2077	171	17.1	119	11.9	0	0	0.0279858	0.0351213	.\4_T_Plot\BVm\XM_008373561.1--2077--ppe-miR319a_R+1_2_degradome.jpg	.\4_T_Plot\BMd\XM_008373561.1--2077--ppe-miR319a_R+1_2_degradome.jpg
ppe-miR319a_R+1_2	TTGGACTGAAGGGAGCTCCCG	XM_008365971.1	-	GO:0005634(nucleus);GO:0003677(DNA binding);GO:0048366(leaf development);GO:0006355(regulation of transcription, DNA-dependent);GO:0006351(transcription, DNA-dependent)	-	-	TCP2	4	1919-1939	1470.03	783.05	0	3.36716e-123	up	0.908665	1930	176	17.6	126	12.6	0	0	0.0279858	0.0351213	.\4_T_Plot\BVm\XM_008365971.1--1930--ppe-miR319a_R+1_2_degradome.jpg	.\4_T_Plot\BMd\XM_008365971.1--1930--ppe-miR319a_R+1_2_degradome.jpg
ppe-miR319a_R+1_2	TTGGACTGAAGGGAGCTCCCG	XM_008357812.1	-	GO:0005634(nucleus);GO:0003677(DNA binding);GO:0048366(leaf development);GO:0006355(regulation of transcription, DNA-dependent);GO:0006351(transcription, DNA-dependent)	-	-	TCP2	4	1167-1187	1436.62	745.762	0	4.71121e-125	up	0.945888	1178	172	17.2	120	12	0	0	0.0279858	0.0351213	.\4_T_Plot\BVm\XM_008357812.1--1178--ppe-miR319a_R+1_2_degradome.jpg	.\4_T_Plot\BMd\XM_008357812.1--1178--ppe-miR319a_R+1_2_degradome.jpg
ppe-miR319a_R+1_2	TTGGACTGAAGGGAGCTCCCG	XM_008373402.1	-	GO:0005634(nucleus);GO:0003677(DNA binding);GO:0048366(leaf development);GO:0006355(regulation of transcription, DNA-dependent);GO:0006351(transcription, DNA-dependent)	-	-	TCP2	4	1919-1939	1453.32	820.339	0	2.32003e-111	up	0.825063	1930	174	17.4	132	13.2	0	0	0.0279858	0.0351213	.\4_T_Plot\BVm\XM_008373402.1--1930--ppe-miR319a_R+1_2_degradome.jpg	.\4_T_Plot\BMd\XM_008373402.1--1930--ppe-miR319a_R+1_2_degradome.jpg
ppe-miR319a_R+1_2	TTGGACTGAAGGGAGCTCCCG	XM_008373562.1	-	GO:0005634(nucleus);GO:0003677(DNA binding);GO:0048366(leaf development);GO:0006355(regulation of transcription, DNA-dependent);GO:0006351(transcription, DNA-dependent)	-	-	TCP2	4	1824-1844	1470.03	857.627	0	1.24741e-106	up	0.777421	1835	176	17.6	138	13.8	0	0	0.0279858	0.0351213	.\4_T_Plot\BVm\XM_008373562.1--1835--ppe-miR319a_R+1_2_degradome.jpg	.\4_T_Plot\BMd\XM_008373562.1--1835--ppe-miR319a_R+1_2_degradome.jpg
ppe-miR319a_R+1_2	TTGGACTGAAGGGAGCTCCCG	XM_008373399.1	-	GO:0005634(nucleus);GO:0003677(DNA binding);GO:0048366(leaf development);GO:0006355(regulation of transcription, DNA-dependent);GO:0006351(transcription, DNA-dependent)	-	-	TCP2	4	2081-2101	1461.67	851.412	0	1.63008e-106	up	0.779693	2092	175	17.5	137	13.7	0	0	0.0279858	0.0351213	.\4_T_Plot\BVm\XM_008373399.1--2092--ppe-miR319a_R+1_2_degradome.jpg	.\4_T_Plot\BMd\XM_008373399.1--2092--ppe-miR319a_R+1_2_degradome.jpg
ppe-miR319a_R+1_2	TTGGACTGAAGGGAGCTCCCG	XM_008373401.1	-	GO:0005634(nucleus);GO:0003677(DNA binding);GO:0048366(leaf development);GO:0006355(regulation of transcription, DNA-dependent);GO:0006351(transcription, DNA-dependent)	-	-	TCP2	4	2134-2154	1419.91	807.909	0	1.72917e-107	up	0.813537	2145	170	17	130	13	0	0	0.0279858	0.0351213	.\4_T_Plot\BVm\XM_008373401.1--2145--ppe-miR319a_R+1_2_degradome.jpg	.\4_T_Plot\BMd\XM_008373401.1--2145--ppe-miR319a_R+1_2_degradome.jpg
ppe-miR393a_L-2R+3	TCCAAAGGGATCGCATTGATCC	XM_008380841.1	-	GO:0005634(nucleus);GO:0019005(SCF ubiquitin ligase complex);GO:0005774(vacuolar membrane);GO:0010011(auxin binding);GO:0000822(inositol hexakisphosphate binding);GO:0009734(auxin mediated signaling pathway);GO:0006952(defense response);GO:0007275(multicellular organismal development);GO:0002237(response to molecule of bacterial origin)	-	[R] General function prediction only	AFB2	2	2169-2190	1308.55	12864.4	0	0	down	-3.29735	2181	47	15.6667	619	207	0	0	0.0170094	0.0213771	.\4_T_Plot\BVm\XM_008380841.1--2181--ppe-miR393a_L-2R+3_degradome.jpg	.\4_T_Plot\BMd\XM_008380841.1--2181--ppe-miR393a_L-2R+3_degradome.jpg
ppe-miR393a_L-2R+3	TCCAAAGGGATCGCATTGATCC	XM_008370219.1	-	GO:0005634(nucleus);GO:0019005(SCF ubiquitin ligase complex);GO:0005774(vacuolar membrane);GO:0010011(auxin binding);GO:0000822(inositol hexakisphosphate binding);GO:0009734(auxin mediated signaling pathway);GO:0006952(defense response);GO:0007275(multicellular organismal development);GO:0002237(response to molecule of bacterial origin)	-	[R] General function prediction only	AFB2	2	1075-1096	1308.55	12926.5	0	0	down	-3.3043	1087	47	15.6667	622	208	0	0	0.0170094	0.0213771	.\4_T_Plot\BVm\XM_008370219.1--1087--ppe-miR393a_L-2R+3_degradome.jpg	.\4_T_Plot\BMd\XM_008370219.1--1087--ppe-miR393a_L-2R+3_degradome.jpg
ppe-miR393a_L-2R+3	TCCAAAGGGATCGCATTGATCC	XM_008343028.1	-	GO:0005634(nucleus);GO:0019005(SCF ubiquitin ligase complex);GO:0005774(vacuolar membrane);GO:0010011(auxin binding);GO:0000822(inositol hexakisphosphate binding);GO:0009734(auxin mediated signaling pathway);GO:0006952(defense response);GO:0007275(multicellular organismal development);GO:0002237(response to molecule of bacterial origin)	-	[R] General function prediction only	AFB2	2	2345-2366	1308.55	12926.5	0	0	down	-3.3043	2357	47	15.6667	622	208	0	0	0.0170094	0.0213771	.\4_T_Plot\BVm\XM_008343028.1--2357--ppe-miR393a_L-2R+3_degradome.jpg	.\4_T_Plot\BMd\XM_008343028.1--2357--ppe-miR393a_L-2R+3_degradome.jpg
ppe-miR530_L-2R-1_1ss20CT	TGCATTTGCACCTGCACT	XM_008358838.1	mandelonitrile lyase	GO:0033095(aleurone grain);GO:0005773(vacuole);GO:0008812(choline dehydrogenase activity);GO:0050660(flavin adenine dinucleotide binding);GO:0046593(mandelonitrile lyase activity);GO:0006066(alcohol metabolic process)	ko00460(Cyanoamino acid metabolism)	[R] General function prediction only	MDL3	4	918-935	751.718	0	0	1e-295	up	-	926	18	9			2		0.999997		.\4_T_Plot\BVm\XM_008358838.1--926--ppe-miR530_L-2R-1_1ss20CT_degradome.jpg	NA
ppe-miR530_L-2R-1_1ss20CT	TGCATTTGCACCTGCACT	XM_008358846.1	mandelonitrile lyase	GO:0033095(aleurone grain);GO:0005773(vacuole);GO:0008812(choline dehydrogenase activity);GO:0050660(flavin adenine dinucleotide binding);GO:0046593(mandelonitrile lyase activity);GO:0006066(alcohol metabolic process)	ko00460(Cyanoamino acid metabolism)	[R] General function prediction only	MDL3	4	922-939	751.718	0	0	1e-295	up	-	930	18	9			2		0.999997		.\4_T_Plot\BVm\XM_008358846.1--930--ppe-miR530_L-2R-1_1ss20CT_degradome.jpg	NA
ppe-miR858_L-3	GTTGTCTGTTCGACCTTG	XM_008396089.1	-	-	-	-	-	4	1006-1022	0	683.615	0	3.03484e-155	down	-	1014			22	11		2		0.999959	NA	.\4_T_Plot\BMd\XM_008396089.1--1014--ppe-miR858_L-3_degradome.jpg
ppe-miR858_L-3	GTTGTCTGTTCGACCTTG	XM_008396088.1	-	-	-	-	-	4	1074-1090	0	683.615	0	3.03484e-155	down	-	1082			22	11		2		0.999959	NA	.\4_T_Plot\BMd\XM_008396088.1--1082--ppe-miR858_L-3_degradome.jpg
vvi-MIR3623-p3_2ss13GA20CA	AAGTTCATCCAAACACCATA	XM_008364698.1	-	GO:0005737(cytoplasm);GO:0031224(intrinsic to membrane);GO:0005524(ATP binding);GO:0005515(protein binding);GO:0004888(transmembrane signaling receptor activity);GO:0006915(apoptosis);GO:0009626(plant-type hypersensitive response)	-	-	N	2	477-496	0	733.925	0	2.53208e-166	down	-	487			27	11.8095		2		0.999519	NA	.\4_T_Plot\BMd\XM_008364698.1--487--vvi-MIR3623-p3_2ss13GA20CA_degradome.jpg
vvi-MIR3623-p3_2ss13GA20CA	AAGTTCATCCAAACACCATA	XM_008349346.1	-	GO:0005737(cytoplasm);GO:0031224(intrinsic to membrane);GO:0005524(ATP binding);GO:0005515(protein binding);GO:0004888(transmembrane signaling receptor activity);GO:0006915(apoptosis);GO:0009626(plant-type hypersensitive response)	-	-	N	2	329-348	0	733.925	0	2.53208e-166	down	-	339			27	11.8095		0		0.102412	NA	.\4_T_Plot\BMd\XM_008349346.1--339--vvi-MIR3623-p3_2ss13GA20CA_degradome.jpg
vvi-MIR3623-p5_2ss13GA20CA	AAGTTCATCCAAACACCATA	XM_008349346.1	-	GO:0005737(cytoplasm);GO:0031224(intrinsic to membrane);GO:0005524(ATP binding);GO:0005515(protein binding);GO:0004888(transmembrane signaling receptor activity);GO:0006915(apoptosis);GO:0009626(plant-type hypersensitive response)	-	-	N	2	329-348	0	733.925	0	2.53208e-166	down	-	339			27	11.8095		0		0.102412	NA	.\4_T_Plot\BMd\XM_008349346.1--339--vvi-MIR3623-p5_2ss13GA20CA_degradome.jpg
vvi-MIR3623-p5_2ss13GA20CA	AAGTTCATCCAAACACCATA	XM_008364698.1	-	GO:0005737(cytoplasm);GO:0031224(intrinsic to membrane);GO:0005524(ATP binding);GO:0005515(protein binding);GO:0004888(transmembrane signaling receptor activity);GO:0006915(apoptosis);GO:0009626(plant-type hypersensitive response)	-	-	N	2	477-496	0	733.925	0	2.53208e-166	down	-	487			27	11.8095		2		0.999519	NA	.\4_T_Plot\BMd\XM_008364698.1--487--vvi-MIR3623-p5_2ss13GA20CA_degradome.jpg
vvi-miR399g_1ss21TA	TGCCAAAGGAGATTTGCCCCA	XM_008385516.1	ubiquitin-conjugating enzyme E2 O	GO:0005524(ATP binding);GO:0004842(ubiquitin-protein ligase activity);GO:0016036(cellular response to phosphate starvation);GO:0055062(phosphate ion homeostasis);GO:0006817(phosphate transport)	ko04120(Ubiquitin mediated proteolysis)	[O] Posttranslational modification, protein turnover, chaperones	UBC24	1	1172-1192	877.005	372.881	0	4.38498e-99	up	1.23387	1183	21	10.5	12	6	2	2	0.19315	0.303089	.\4_T_Plot\BVm\XM_008385516.1--1183--vvi-miR399g_1ss21TA_degradome.jpg	.\4_T_Plot\BMd\XM_008385516.1--1183--vvi-miR399g_1ss21TA_degradome.jpg
ppe-miR159_L-2R-1	TGGATTGAAGGGAGCTCT	XM_008370964.1	-	-	-	-	-	3	108-125	250.573	0	7.902e-82	4.41954e-99	up	-	116	3	3			2		0.907199		.\4_T_Plot\BVm\XM_008370964.1--116--ppe-miR159_L-2R-1_degradome.jpg	NA
ppe-miR319a_L-1R-1_1ss6CT	TGGATTGAAGGGAGCTCC	XM_008370964.1	-	-	-	-	-	4	108-125	250.573	0	7.902e-82	4.41954e-99	up	-	116	3	3			2		0.999914		.\4_T_Plot\BVm\XM_008370964.1--116--ppe-miR319a_L-1R-1_1ss6CT_degradome.jpg	NA
ath-miR156g	CGACAGAAGAGAGTGAGCAC	XM_008387976.1	-	GO:0005737(cytoplasm);GO:0005634(nucleus);GO:0003677(DNA binding);GO:0046872(metal ion binding);GO:0006355(regulation of transcription, DNA-dependent);GO:0010321(regulation of vegetative phase change);GO:0006351(transcription, DNA-dependent)	-	-	SPL4	3	743-762	0	497.175	8.356e-76	6.15745e-113	down	-	753			8	8		1		0.0215466	NA	.\4_T_Plot\BMd\XM_008387976.1--753--ath-miR156g_degradome.jpg
mdm-miR156a	TGACAGAAGAGAGTGAGCAC	XM_008387976.1	-	GO:0005737(cytoplasm);GO:0005634(nucleus);GO:0003677(DNA binding);GO:0046872(metal ion binding);GO:0006355(regulation of transcription, DNA-dependent);GO:0010321(regulation of vegetative phase change);GO:0006351(transcription, DNA-dependent)	-	-	SPL4	2	743-762	0	497.175	8.356e-76	6.15745e-113	down	-	753			8	8		1		0.0262714	NA	.\4_T_Plot\BMd\XM_008387976.1--753--mdm-miR156a_degradome.jpg
mdm-miR156aa_R-2	TGACAGAAGATAGAGAGC	XM_008387976.1	-	GO:0005737(cytoplasm);GO:0005634(nucleus);GO:0003677(DNA binding);GO:0046872(metal ion binding);GO:0006355(regulation of transcription, DNA-dependent);GO:0010321(regulation of vegetative phase change);GO:0006351(transcription, DNA-dependent)	-	-	SPL4	2	745-762	0	497.175	8.356e-76	6.15745e-113	down	-	753			8	8		1		0.114589	NA	.\4_T_Plot\BMd\XM_008387976.1--753--mdm-miR156aa_R-2_degradome.jpg
mdm-miR3627a_R-1	TCGCAGGAGAGATGGCACT	XM_008393337.1	Ca2+-transporting ATPase	GO:0016021(integral to membrane);GO:0005886(plasma membrane);GO:0009506(plasmodesma);GO:0005524(ATP binding);GO:0005388(calcium-transporting ATPase activity);GO:0005516(calmodulin binding);GO:0046872(metal ion binding);GO:0006754(ATP biosynthetic process)	-	[P] Inorganic ion transport and metabolism	ACA10	1.5	334-352	0	497.175	8.356e-76	6.15745e-113	down	-	343			8	8		2		0.28346	NA	.\4_T_Plot\BMd\XM_008393337.1--343--mdm-miR3627a_R-1_degradome.jpg
mtr-MIR2652d-p3_2ss8CG18TC	ATAAATCGAGAAATGGTC	XR_524382.1	-	-	-	-	-	4	417-433	0	497.175	8.356e-76	6.15745e-113	down	-	424			8	8		2		1	NA	.\4_T_Plot\BMd\XR_524382.1--424--mtr-MIR2652d-p3_2ss8CG18TC_degradome.jpg
mtr-miR5225a_L-4	TCGCAGGAGAGATGACAC	XM_008393337.1	Ca2+-transporting ATPase	GO:0016021(integral to membrane);GO:0005886(plasma membrane);GO:0009506(plasmodesma);GO:0005524(ATP binding);GO:0005388(calcium-transporting ATPase activity);GO:0005516(calmodulin binding);GO:0046872(metal ion binding);GO:0006754(ATP biosynthetic process)	-	[P] Inorganic ion transport and metabolism	ACA10	2	335-352	0	497.175	8.356e-76	6.15745e-113	down	-	343			8	8		2		0.263278	NA	.\4_T_Plot\BMd\XM_008393337.1--343--mtr-miR5225a_L-4_degradome.jpg
mtr-miR5225b_R-4	TCGCAGGAGAGATGACAC	XM_008393337.1	Ca2+-transporting ATPase	GO:0016021(integral to membrane);GO:0005886(plasma membrane);GO:0009506(plasmodesma);GO:0005524(ATP binding);GO:0005388(calcium-transporting ATPase activity);GO:0005516(calmodulin binding);GO:0046872(metal ion binding);GO:0006754(ATP biosynthetic process)	-	[P] Inorganic ion transport and metabolism	ACA10	2	335-352	0	497.175	8.356e-76	6.15745e-113	down	-	343			8	8		2		0.263278	NA	.\4_T_Plot\BMd\XM_008393337.1--343--mtr-miR5225b_R-4_degradome.jpg
ppe-miR3627-5p_R-1_1ss20GT	TCGCAGGAGAGATGGCACTTT	XM_008393337.1	Ca2+-transporting ATPase	GO:0016021(integral to membrane);GO:0005886(plasma membrane);GO:0009506(plasmodesma);GO:0005524(ATP binding);GO:0005388(calcium-transporting ATPase activity);GO:0005516(calmodulin binding);GO:0046872(metal ion binding);GO:0006754(ATP biosynthetic process)	-	[P] Inorganic ion transport and metabolism	ACA10	2.5	332-352	0	497.175	8.356e-76	6.15745e-113	down	-	343			8	8		2		0.242527	NA	.\4_T_Plot\BMd\XM_008393337.1--343--ppe-miR3627-5p_R-1_1ss20GT_degradome.jpg
stu-miR156f-5p_L-1R+1	TGACAGAAGAGAGTGAGCAT	XM_008387976.1	-	GO:0005737(cytoplasm);GO:0005634(nucleus);GO:0003677(DNA binding);GO:0046872(metal ion binding);GO:0006355(regulation of transcription, DNA-dependent);GO:0010321(regulation of vegetative phase change);GO:0006351(transcription, DNA-dependent)	-	-	SPL4	1	743-762	0	497.175	8.356e-76	6.15745e-113	down	-	753			8	8		1		0.0309733	NA	.\4_T_Plot\BMd\XM_008387976.1--753--stu-miR156f-5p_L-1R+1_degradome.jpg
stu-miR3627-5p_R-2	TCGCAGGAGAGATGGCACTT	XM_008393337.1	Ca2+-transporting ATPase	GO:0016021(integral to membrane);GO:0005886(plasma membrane);GO:0009506(plasmodesma);GO:0005524(ATP binding);GO:0005388(calcium-transporting ATPase activity);GO:0005516(calmodulin binding);GO:0046872(metal ion binding);GO:0006754(ATP biosynthetic process)	-	[P] Inorganic ion transport and metabolism	ACA10	2.5	333-352	0	497.175	8.356e-76	6.15745e-113	down	-	343			8	8		2		0.242527	NA	.\4_T_Plot\BMd\XM_008393337.1--343--stu-miR3627-5p_R-2_degradome.jpg
mdm-miR160a_R-1	TGCCTGGCTCCCTGTATGCC	XM_008349257.1	-	GO:0005634(nucleus);GO:0003677(DNA binding);GO:0046983(protein dimerization activity);GO:0009734(auxin mediated signaling pathway);GO:0051301(cell division);GO:0007389(pattern specification process);GO:0006355(regulation of transcription, DNA-dependent);GO:0048829(root cap development);GO:0006351(transcription, DNA-dependent)	-	-	ARF16	0	1559-1578	668.194	2112.99	1.0083e-70	2.08642e-75	down	-1.66095	1569	16	8	68	34	0	0	0.0231226	0.0290368	.\4_T_Plot\BVm\XM_008349257.1--1569--mdm-miR160a_R-1_degradome.jpg	.\4_T_Plot\BMd\XM_008349257.1--1569--mdm-miR160a_R-1_degradome.jpg
mdm-miR160a_R-1	TGCCTGGCTCCCTGTATGCC	XM_008359071.1	-	GO:0005634(nucleus);GO:0003677(DNA binding);GO:0046983(protein dimerization activity);GO:0009734(auxin mediated signaling pathway);GO:0006355(regulation of transcription, DNA-dependent);GO:0006351(transcription, DNA-dependent)	-	-	ARF18	0	1689-1708	668.194	2112.99	1.0083e-70	2.08642e-75	down	-1.66095	1699	16	8	68	34	0	0	0.0231226	0.0290368	.\4_T_Plot\BVm\XM_008359071.1--1699--mdm-miR160a_R-1_degradome.jpg	.\4_T_Plot\BMd\XM_008359071.1--1699--mdm-miR160a_R-1_degradome.jpg
ppe-miR160a_1ss21AG	TGCCTGGCTCCCTGTATGCCG	XM_008349257.1	-	GO:0005634(nucleus);GO:0003677(DNA binding);GO:0046983(protein dimerization activity);GO:0009734(auxin mediated signaling pathway);GO:0051301(cell division);GO:0007389(pattern specification process);GO:0006355(regulation of transcription, DNA-dependent);GO:0048829(root cap development);GO:0006351(transcription, DNA-dependent)	-	-	ARF16	1	1558-1578	668.194	2112.99	1.0083e-70	2.08642e-75	down	-1.66095	1569	16	8	68	34	0	0	0.0474949	0.0594502	.\4_T_Plot\BVm\XM_008349257.1--1569--ppe-miR160a_1ss21AG_degradome.jpg	.\4_T_Plot\BMd\XM_008349257.1--1569--ppe-miR160a_1ss21AG_degradome.jpg
ppe-miR160a_1ss21AG	TGCCTGGCTCCCTGTATGCCG	XM_008359071.1	-	GO:0005634(nucleus);GO:0003677(DNA binding);GO:0046983(protein dimerization activity);GO:0009734(auxin mediated signaling pathway);GO:0006355(regulation of transcription, DNA-dependent);GO:0006351(transcription, DNA-dependent)	-	-	ARF18	1	1688-1708	668.194	2112.99	1.0083e-70	2.08642e-75	down	-1.66095	1699	16	8	68	34	0	0	0.0474949	0.0594502	.\4_T_Plot\BVm\XM_008359071.1--1699--ppe-miR160a_1ss21AG_degradome.jpg	.\4_T_Plot\BMd\XM_008359071.1--1699--ppe-miR160a_1ss21AG_degradome.jpg
cme-miR399d_1ss20TC	TGCCAAAGGAGAGTTGCCCCT	XM_008373144.1	ubiquitin-conjugating enzyme E2 O	GO:0005524(ATP binding);GO:0004842(ubiquitin-protein ligase activity);GO:0016036(cellular response to phosphate starvation);GO:0055062(phosphate ion homeostasis);GO:0006817(phosphate transport)	ko04120(Ubiquitin mediated proteolysis)	[O] Posttranslational modification, protein turnover, chaperones	UBC24	3	707-727	668.194	310.734	1.058e-69	4.10712e-68	up	1.10459	718	8	8	5	5	2	2	0.13807	0.221192	.\4_T_Plot\BVm\XM_008373144.1--718--cme-miR399d_1ss20TC_degradome.jpg	.\4_T_Plot\BMd\XM_008373144.1--718--cme-miR399d_1ss20TC_degradome.jpg
vvi-miR399g_1ss21TA	TGCCAAAGGAGATTTGCCCCA	XM_008373144.1	ubiquitin-conjugating enzyme E2 O	GO:0005524(ATP binding);GO:0004842(ubiquitin-protein ligase activity);GO:0016036(cellular response to phosphate starvation);GO:0055062(phosphate ion homeostasis);GO:0006817(phosphate transport)	ko04120(Ubiquitin mediated proteolysis)	[O] Posttranslational modification, protein turnover, chaperones	UBC24	0	707-727	668.194	310.734	1.058e-69	4.10712e-68	up	1.10459	718	8	8	5	5	2	2	0.219355	0.34075	.\4_T_Plot\BVm\XM_008373144.1--718--vvi-miR399g_1ss21TA_degradome.jpg	.\4_T_Plot\BMd\XM_008373144.1--718--vvi-miR399g_1ss21TA_degradome.jpg
mtr-MIR2592ay-p3_2ss6AG17CG	GAGTCGGGTTGTTTGGGA	XM_008375817.1	-	GO:0005488(binding);GO:0047037(salutaridine reductase (NADPH) activity);GO:0009820(alkaloid metabolic process)	-	[Q] Secondary metabolites biosynthesis, transport and catabolism	SALR	4	531-548	208.811	0	1.6799e-68	1.27215e-82	up	-	539	5	2.5			3		0.570583		.\4_T_Plot\BVm\XM_008375817.1--539--mtr-MIR2592ay-p3_2ss6AG17CG_degradome.jpg	NA
mtr-MIR2592ay-p5_2ss6AG17CG	GAGTCGGGTTGTTTGGGA	XM_008375817.1	-	GO:0005488(binding);GO:0047037(salutaridine reductase (NADPH) activity);GO:0009820(alkaloid metabolic process)	-	[Q] Secondary metabolites biosynthesis, transport and catabolism	SALR	4	531-548	208.811	0	1.6799e-68	1.27215e-82	up	-	539	5	2.5			3		0.570583		.\4_T_Plot\BVm\XM_008375817.1--539--mtr-MIR2592ay-p5_2ss6AG17CG_degradome.jpg	NA
PC-3p-1112636_2	AATTTATATAGGGACACGTGGTGT	XM_008354939.1	-	GO:0006950(response to stress)	-	-	-	4	999-1022	208.811	0	1.6799e-68	1.27215e-82	up	-	1013	3	2.5			3		0.06802		.\4_T_Plot\BVm\XM_008354939.1--1013--PC-3p-1112636_2_degradome.jpg	NA
gma-MIR5368-p5_1ss1TC	CCCTGGGATTGGCTTTGG	XM_008355635.1	glutamine synthetase	GO:0005737(cytoplasm);GO:0005524(ATP binding);GO:0004356(glutamate-ammonia ligase activity);GO:0006542(glutamine biosynthetic process);GO:0009399(nitrogen fixation)	ko00250(Alanine, aspartate and glutamate metabolism);ko00330(Arginine and proline metabolism);ko00910(Nitrogen metabolism);ko02020(Two-component system)	[E] Amino acid transport and metabolism	-	3	876-892	445.463	165.725	1.5299e-59	1.25596e-58	up	1.42651	884	16	5.33333	8	2.66667	2	2	0.773681	0.917908	.\4_T_Plot\BVm\XM_008355635.1--884--gma-MIR5368-p5_1ss1TC_degradome.jpg	.\4_T_Plot\BMd\XM_008355635.1--884--gma-MIR5368-p5_1ss1TC_degradome.jpg
gma-MIR5368-p5_1ss1TC	CCCTGGGATTGGCTTTGG	XM_008359948.1	glutamine synthetase	GO:0005737(cytoplasm);GO:0005524(ATP binding);GO:0004356(glutamate-ammonia ligase activity);GO:0006542(glutamine biosynthetic process);GO:0009399(nitrogen fixation)	ko00250(Alanine, aspartate and glutamate metabolism);ko00330(Arginine and proline metabolism);ko00910(Nitrogen metabolism);ko02020(Two-component system)	[E] Amino acid transport and metabolism	-	3	800-816	445.463	165.725	1.5299e-59	1.25596e-58	up	1.42651	808	16	5.33333	8	2.66667	2	2	0.773681	0.917908	.\4_T_Plot\BVm\XM_008359948.1--808--gma-MIR5368-p5_1ss1TC_degradome.jpg	.\4_T_Plot\BMd\XM_008359948.1--808--gma-MIR5368-p5_1ss1TC_degradome.jpg
gma-MIR5368-p5_1ss1TC	CCCTGGGATTGGCTTTGG	XM_008367532.1	glutamine synthetase	GO:0005737(cytoplasm);GO:0005524(ATP binding);GO:0004356(glutamate-ammonia ligase activity);GO:0006542(glutamine biosynthetic process);GO:0009399(nitrogen fixation)	ko00250(Alanine, aspartate and glutamate metabolism);ko00330(Arginine and proline metabolism);ko00910(Nitrogen metabolism);ko02020(Two-component system)	[E] Amino acid transport and metabolism	-	3	781-797	445.463	165.725	1.5299e-59	1.25596e-58	up	1.42651	789	16	5.33333	8	2.66667	2	2	0.773681	0.917908	.\4_T_Plot\BVm\XM_008367532.1--789--gma-MIR5368-p5_1ss1TC_degradome.jpg	.\4_T_Plot\BMd\XM_008367532.1--789--gma-MIR5368-p5_1ss1TC_degradome.jpg
ath-MIR858b-p5	TTCGTTGTCTGTTCGACCTTG	XM_008352854.1	myb proto-oncogene protein, plant	GO:0005634(nucleus);GO:0003677(DNA binding);GO:0045892(negative regulation of transcription, DNA-dependent);GO:0009753(response to jasmonic acid stimulus);GO:0009751(response to salicylic acid stimulus);GO:0010224(response to UV-B);GO:0006351(transcription, DNA-dependent)	-	[K] Transcription	MYB4	3	343-363	41.7621	528.248	8.8375e-59	2.06009e-72	down	-3.66095	354	1	0.5	9	8.5	4	0	0.936241	0.0381493	.\4_T_Plot\BVm\XM_008352854.1--354--ath-MIR858b-p5_degradome.jpg	.\4_T_Plot\BMd\XM_008352854.1--354--ath-MIR858b-p5_degradome.jpg
mdm-miR858	TTCGTTGTCTGTTCGACCTGA	XM_008352854.1	myb proto-oncogene protein, plant	GO:0005634(nucleus);GO:0003677(DNA binding);GO:0045892(negative regulation of transcription, DNA-dependent);GO:0009753(response to jasmonic acid stimulus);GO:0009751(response to salicylic acid stimulus);GO:0010224(response to UV-B);GO:0006351(transcription, DNA-dependent)	-	[K] Transcription	MYB4	3	343-363	41.7621	528.248	8.8375e-59	2.06009e-72	down	-3.66095	354	1	0.5	9	8.5	4	0	0.894829	0.0313229	.\4_T_Plot\BVm\XM_008352854.1--354--mdm-miR858_degradome.jpg	.\4_T_Plot\BMd\XM_008352854.1--354--mdm-miR858_degradome.jpg
ppe-miR858_1ss1CT	TTCGTTGTCTGTTCGACCTTG	XM_008352854.1	myb proto-oncogene protein, plant	GO:0005634(nucleus);GO:0003677(DNA binding);GO:0045892(negative regulation of transcription, DNA-dependent);GO:0009753(response to jasmonic acid stimulus);GO:0009751(response to salicylic acid stimulus);GO:0010224(response to UV-B);GO:0006351(transcription, DNA-dependent)	-	[K] Transcription	MYB4	3	343-363	41.7621	528.248	8.8375e-59	2.06009e-72	down	-3.66095	354	1	0.5	9	8.5	4	0	0.936241	0.0381493	.\4_T_Plot\BVm\XM_008352854.1--354--ppe-miR858_1ss1CT_degradome.jpg	.\4_T_Plot\BMd\XM_008352854.1--354--ppe-miR858_1ss1CT_degradome.jpg
ath-miR159c_R+2_2ss20CT21TA	TTTGGATTGAAGGGAGCTCTATT	XM_008369569.1	-	GO:0005524(ATP binding);GO:0004687(myosin light chain kinase activity)	-	-	DDB_G0279831	3.5	1434-1456	0	372.881	2.6053e-57	8.97567e-85	down	-	1447			6	6		0		0.0217615	NA	.\4_T_Plot\BMd\XM_008369569.1--1447--ath-miR159c_R+2_2ss20CT21TA_degradome.jpg
gma-miR4372a_L-4R-2_1ss7CA	ATAGTGACATGTGACGGT	XM_008345681.1	phytochrome-interacting factor 3	GO:0005634(nucleus);GO:0003677(DNA binding);GO:0006355(regulation of transcription, DNA-dependent);GO:0080147(root hair cell development);GO:0006351(transcription, DNA-dependent)	ko04712(Circadian rhythm - plant)	-	BHLH66	4	1435-1452	0	372.881	2.6053e-57	8.97567e-85	down	-	1443			6	6		2		0.999088	NA	.\4_T_Plot\BMd\XM_008345681.1--1443--gma-miR4372a_L-4R-2_1ss7CA_degradome.jpg
hbr-MIR6173-p3_2ss20AG21GC	AGATACCCCAGTAGTCCTAGC	XM_008341341.1	Cdc2-related kinase, arginine/serine-rich	GO:0016021(integral to membrane);GO:0005886(plasma membrane);GO:0005524(ATP binding);GO:0004674(protein serine/threonine kinase activity)	-	-	PERK14	4	624-643	0	372.881	2.6053e-57	8.97567e-85	down	-	635			6	6		2		0.441953	NA	.\4_T_Plot\BMd\XM_008341341.1--635--hbr-MIR6173-p3_2ss20AG21GC_degradome.jpg
hbr-MIR6173-p5_2ss20AG21GC	AGATACCCCAGTAGTCCTAGC	XM_008341341.1	Cdc2-related kinase, arginine/serine-rich	GO:0016021(integral to membrane);GO:0005886(plasma membrane);GO:0005524(ATP binding);GO:0004674(protein serine/threonine kinase activity)	-	-	PERK14	4	624-643	0	372.881	2.6053e-57	8.97567e-85	down	-	635			6	6		2		0.441953	NA	.\4_T_Plot\BMd\XM_008341341.1--635--hbr-MIR6173-p5_2ss20AG21GC_degradome.jpg
ppe-miR159	TTTGGATTGAAGGGAGCTCTA	XM_008369569.1	-	GO:0005524(ATP binding);GO:0004687(myosin light chain kinase activity)	-	-	DDB_G0279831	3	1436-1456	0	372.881	2.6053e-57	8.97567e-85	down	-	1447			6	6		0		0.00352976	NA	.\4_T_Plot\BMd\XM_008369569.1--1447--ppe-miR159_degradome.jpg
ppe-miR159_1ss15AG	TTTGGATTGAAGGGGGCTCTA	XM_008369569.1	-	GO:0005524(ATP binding);GO:0004687(myosin light chain kinase activity)	-	-	DDB_G0279831	2	1436-1456	0	372.881	2.6053e-57	8.97567e-85	down	-	1447			6	6		0		0.00431245	NA	.\4_T_Plot\BMd\XM_008369569.1--1447--ppe-miR159_1ss15AG_degradome.jpg
ppe-miR159_R-1_1ss15AG	TTTGGATTGAAGGGGGCTCT	XM_008369569.1	-	GO:0005524(ATP binding);GO:0004687(myosin light chain kinase activity)	-	-	DDB_G0279831	2	1437-1456	0	372.881	2.6053e-57	8.97567e-85	down	-	1447			6	6		0		0.00431245	NA	.\4_T_Plot\BMd\XM_008369569.1--1447--ppe-miR159_R-1_1ss15AG_degradome.jpg
ppe-miR159_R-1_1ss20TC	TTTGGATTGAAGGGAGCTCC	XM_008369569.1	-	GO:0005524(ATP binding);GO:0004687(myosin light chain kinase activity)	-	-	DDB_G0279831	4	1437-1456	0	372.881	2.6053e-57	8.97567e-85	down	-	1447			6	6		0		0.0992328	NA	.\4_T_Plot\BMd\XM_008369569.1--1447--ppe-miR159_R-1_1ss20TC_degradome.jpg
ppe-miR159_R-3	TTTGGATTGAAGGGAGCT	XM_008369569.1	-	GO:0005524(ATP binding);GO:0004687(myosin light chain kinase activity)	-	-	DDB_G0279831	3	1439-1456	0	372.881	2.6053e-57	8.97567e-85	down	-	1447			6	6		0		0.144085	NA	.\4_T_Plot\BMd\XM_008369569.1--1447--ppe-miR159_R-3_degradome.jpg
ppe-miR159_R-3_1ss11AG	TTTGGATTGAGGGGAGCT	XM_008369569.1	-	GO:0005524(ATP binding);GO:0004687(myosin light chain kinase activity)	-	-	DDB_G0279831	4	1439-1456	0	372.881	2.6053e-57	8.97567e-85	down	-	1447			6	6		0		0.271141	NA	.\4_T_Plot\BMd\XM_008369569.1--1447--ppe-miR159_R-3_1ss11AG_degradome.jpg
ppe-miR159_R-3_1ss18TA	TTTGGATTGAAGGGAGCA	XM_008369569.1	-	GO:0005524(ATP binding);GO:0004687(myosin light chain kinase activity)	-	-	DDB_G0279831	4	1439-1456	0	372.881	2.6053e-57	8.97567e-85	down	-	1447			6	6		0		0.294803	NA	.\4_T_Plot\BMd\XM_008369569.1--1447--ppe-miR159_R-3_1ss18TA_degradome.jpg
ppe-miR159_R-3_1ss18TC	TTTGGATTGAAGGGAGCC	XM_008369569.1	-	GO:0005524(ATP binding);GO:0004687(myosin light chain kinase activity)	-	-	DDB_G0279831	4	1439-1456	0	372.881	2.6053e-57	8.97567e-85	down	-	1447			6	6		0		0.246686	NA	.\4_T_Plot\BMd\XM_008369569.1--1447--ppe-miR159_R-3_1ss18TC_degradome.jpg
ppe-miR159_R-3_1ss6AG	TTTGGGTTGAAGGGAGCT	XM_008369569.1	-	GO:0005524(ATP binding);GO:0004687(myosin light chain kinase activity)	-	-	DDB_G0279831	3	1439-1456	0	372.881	2.6053e-57	8.97567e-85	down	-	1447			6	6		0		0.0682773	NA	.\4_T_Plot\BMd\XM_008369569.1--1447--ppe-miR159_R-3_1ss6AG_degradome.jpg
vvi-MIR3623-p3_2ss13GA20CA	AAGTTCATCCAAACACCATA	XM_008359119.1	-	GO:0005737(cytoplasm);GO:0031224(intrinsic to membrane);GO:0005524(ATP binding);GO:0005515(protein binding);GO:0004888(transmembrane signaling receptor activity);GO:0006915(apoptosis);GO:0009626(plant-type hypersensitive response)	-	-	N	2	793-812	20.8811	435.62	2.6657e-55	2.92298e-71	down	-4.3828	803	1	0.25	24	7.00952	4	2	0.999522	0.999519	.\4_T_Plot\BVm\XM_008359119.1--803--vvi-MIR3623-p3_2ss13GA20CA_degradome.jpg	.\4_T_Plot\BMd\XM_008359119.1--803--vvi-MIR3623-p3_2ss13GA20CA_degradome.jpg
vvi-MIR3623-p3_2ss13GA20CA	AAGTTCATCCAAACACCATA	XM_008359087.1	-	GO:0005737(cytoplasm);GO:0031224(intrinsic to membrane);GO:0005524(ATP binding);GO:0005515(protein binding);GO:0004888(transmembrane signaling receptor activity);GO:0006915(apoptosis);GO:0009626(plant-type hypersensitive response)	-	-	N	2	624-643	20.8811	435.62	2.6657e-55	2.92298e-71	down	-4.3828	634	1	0.25	24	7.00952	4	2	0.999522	0.999519	.\4_T_Plot\BVm\XM_008359087.1--634--vvi-MIR3623-p3_2ss13GA20CA_degradome.jpg	.\4_T_Plot\BMd\XM_008359087.1--634--vvi-MIR3623-p3_2ss13GA20CA_degradome.jpg
vvi-MIR3623-p3_2ss13GA20CA	AAGTTCATCCAAACACCATA	XR_527185.1	-	GO:0005737(cytoplasm);GO:0031224(intrinsic to membrane);GO:0005524(ATP binding);GO:0005515(protein binding);GO:0004888(transmembrane signaling receptor activity);GO:0006915(apoptosis);GO:0009626(plant-type hypersensitive response)	-	-	N	2	624-643	20.8811	435.62	2.6657e-55	2.92298e-71	down	-4.3828	634	1	0.25	24	7.00952	4	2	0.999522	0.999519	.\4_T_Plot\BVm\XR_527185.1--634--vvi-MIR3623-p3_2ss13GA20CA_degradome.jpg	.\4_T_Plot\BMd\XR_527185.1--634--vvi-MIR3623-p3_2ss13GA20CA_degradome.jpg
vvi-MIR3623-p5_2ss13GA20CA	AAGTTCATCCAAACACCATA	XM_008359119.1	-	GO:0005737(cytoplasm);GO:0031224(intrinsic to membrane);GO:0005524(ATP binding);GO:0005515(protein binding);GO:0004888(transmembrane signaling receptor activity);GO:0006915(apoptosis);GO:0009626(plant-type hypersensitive response)	-	-	N	2	793-812	20.8811	435.62	2.6657e-55	2.92298e-71	down	-4.3828	803	1	0.25	24	7.00952	4	2	0.999522	0.999519	.\4_T_Plot\BVm\XM_008359119.1--803--vvi-MIR3623-p5_2ss13GA20CA_degradome.jpg	.\4_T_Plot\BMd\XM_008359119.1--803--vvi-MIR3623-p5_2ss13GA20CA_degradome.jpg
vvi-MIR3623-p5_2ss13GA20CA	AAGTTCATCCAAACACCATA	XM_008359087.1	-	GO:0005737(cytoplasm);GO:0031224(intrinsic to membrane);GO:0005524(ATP binding);GO:0005515(protein binding);GO:0004888(transmembrane signaling receptor activity);GO:0006915(apoptosis);GO:0009626(plant-type hypersensitive response)	-	-	N	2	624-643	20.8811	435.62	2.6657e-55	2.92298e-71	down	-4.3828	634	1	0.25	24	7.00952	4	2	0.999522	0.999519	.\4_T_Plot\BVm\XM_008359087.1--634--vvi-MIR3623-p5_2ss13GA20CA_degradome.jpg	.\4_T_Plot\BMd\XM_008359087.1--634--vvi-MIR3623-p5_2ss13GA20CA_degradome.jpg
vvi-MIR3623-p5_2ss13GA20CA	AAGTTCATCCAAACACCATA	XR_527185.1	-	GO:0005737(cytoplasm);GO:0031224(intrinsic to membrane);GO:0005524(ATP binding);GO:0005515(protein binding);GO:0004888(transmembrane signaling receptor activity);GO:0006915(apoptosis);GO:0009626(plant-type hypersensitive response)	-	-	N	2	624-643	20.8811	435.62	2.6657e-55	2.92298e-71	down	-4.3828	634	1	0.25	24	7.00952	4	2	0.999522	0.999519	.\4_T_Plot\BVm\XR_527185.1--634--vvi-MIR3623-p5_2ss13GA20CA_degradome.jpg	.\4_T_Plot\BMd\XR_527185.1--634--vvi-MIR3623-p5_2ss13GA20CA_degradome.jpg
gma-miR160a-3p_1ss16AT	GCGTATGAGGAGCCATGCATA	XM_008386376.1	farnesyl diphosphate synthase	GO:0005737(cytoplasm);GO:0004161(dimethylallyltranstransferase activity);GO:0004337(geranyltranstransferase activity);GO:0046872(metal ion binding);GO:0006695(cholesterol biosynthetic process);GO:0008299(isoprenoid biosynthetic process)	ko00900(Terpenoid backbone biosynthesis)	[H] Coenzyme transport and metabolism	FPS2	4	455-474	167.049	0	3.6392e-55	3.65706e-66	up	-	466	2	2			2		0.370136		.\4_T_Plot\BVm\XM_008386376.1--466--gma-miR160a-3p_1ss16AT_degradome.jpg	NA
mdm-MIR156u-p3	GCTTTCTCTTCTTCTGTCATC	XM_008394342.1	glutathione peroxidase	GO:0009507(chloroplast);GO:0005829(cytosol);GO:0005739(mitochondrion);GO:0005886(plasma membrane);GO:0004602(glutathione peroxidase activity);GO:0047066(phospholipid-hydroperoxide glutathione peroxidase activity);GO:0046686(response to cadmium ion);GO:0006979(response to oxidative stress);GO:0009651(response to salt stress)	ko00480(Glutathione metabolism);ko00590(Arachidonic acid metabolism)	[O] Posttranslational modification, protein turnover, chaperones	GPX6	3.5	613-632	167.049	0	3.6392e-55	3.65706e-66	up	-	623	4	2			2		0.999638		.\4_T_Plot\BVm\XM_008394342.1--623--mdm-MIR156u-p3_degradome.jpg	NA
mdm-MIR156u-p3	GCTTTCTCTTCTTCTGTCATC	XM_008385762.1	glutathione peroxidase	GO:0009507(chloroplast);GO:0005829(cytosol);GO:0005739(mitochondrion);GO:0005886(plasma membrane);GO:0004602(glutathione peroxidase activity);GO:0047066(phospholipid-hydroperoxide glutathione peroxidase activity);GO:0046686(response to cadmium ion);GO:0006979(response to oxidative stress);GO:0009651(response to salt stress)	ko00480(Glutathione metabolism);ko00590(Arachidonic acid metabolism)	[O] Posttranslational modification, protein turnover, chaperones	GPX6	3.5	608-627	167.049	0	3.6392e-55	3.65706e-66	up	-	618	4	2			3		0.701089		.\4_T_Plot\BVm\XM_008385762.1--618--mdm-MIR156u-p3_degradome.jpg	NA
mdm-MIR156u-p3	GCTTTCTCTTCTTCTGTCATC	XM_008380202.1	-	GO:0016021(integral to membrane);GO:0005509(calcium ion binding);GO:0009055(electron carrier activity);GO:0050660(flavin adenine dinucleotide binding);GO:0005506(iron ion binding);GO:0050664(oxidoreductase activity, acting on NADH or NADPH, oxygen as acceptor);GO:0004601(peroxidase activity)	-	[P] Inorganic ion transport and metabolism ;[Q] Secondary metabolites biosynthesis, transport and catabolism	RBOHC	3	3185-3205	167.049	0	3.6392e-55	3.65706e-66	up	-	3196	2	2			2		0.986551		.\4_T_Plot\BVm\XM_008380202.1--3196--mdm-MIR156u-p3_degradome.jpg	NA
mdm-MIR156w-p3	GCTCTCTTTTCTTCTGTCATC	XM_008363308.1	bifunctional aspartokinase/homoserine dehydrogenase 1	GO:0009507(chloroplast);GO:0016597(amino acid binding);GO:0004072(aspartate kinase activity);GO:0005524(ATP binding);GO:0004412(homoserine dehydrogenase activity);GO:0050661(NADP binding);GO:0009086(methionine biosynthetic process)	ko00260(Glycine, serine and threonine metabolism);ko00270(Cysteine and methionine metabolism);ko00300(Lysine biosynthesis)	-	-	3.5	2841-2860	167.049	0	3.6392e-55	3.65706e-66	up	-	2851	4	2			2		0.483335		.\4_T_Plot\BVm\XM_008363308.1--2851--mdm-MIR156w-p3_degradome.jpg	NA
mdm-MIR156w-p3	GCTCTCTTTTCTTCTGTCATC	XM_008363309.1	bifunctional aspartokinase/homoserine dehydrogenase 1	GO:0009507(chloroplast);GO:0016597(amino acid binding);GO:0004072(aspartate kinase activity);GO:0005524(ATP binding);GO:0004412(homoserine dehydrogenase activity);GO:0050661(NADP binding);GO:0009086(methionine biosynthetic process)	ko00260(Glycine, serine and threonine metabolism);ko00270(Cysteine and methionine metabolism);ko00300(Lysine biosynthesis)	-	AKHSDH2	3.5	2838-2857	167.049	0	3.6392e-55	3.65706e-66	up	-	2848	4	2			2		0.483335		.\4_T_Plot\BVm\XM_008363309.1--2848--mdm-MIR156w-p3_degradome.jpg	NA
mdm-miR160a_R-1	TGCCTGGCTCCCTGTATGCC	XR_530283.1	-	-	-	[C] Energy production and conversion	AKR1	4	352-371	167.049	0	3.6392e-55	3.65706e-66	up	-	362	6	2			2		0.109136		.\4_T_Plot\BVm\XR_530283.1--362--mdm-miR160a_R-1_degradome.jpg	NA
mdm-miR396c_R-2	TTCCACAGCTTTCTTGAAC	XM_008380258.1	-	GO:0016787(hydrolase activity);GO:0010112(regulation of systemic acquired resistance)	-	-	ILL6	4	535-552	167.049	0	3.6392e-55	3.65706e-66	up	-	543	2	2			2		0.999973		.\4_T_Plot\BVm\XM_008380258.1--543--mdm-miR396c_R-2_degradome.jpg	NA
mtr-miR172d-5p_L-4R+1_1ss5GC	CAGCATCATCAAGATTCACAA	XM_008373669.1	20S proteasome subunit alpha 2	GO:0005829(cytosol);GO:0005634(nucleus);GO:0019773(proteasome core complex, alpha-subunit complex);GO:0004298(threonine-type endopeptidase activity);GO:0042742(defense response to bacterium);GO:0006511(ubiquitin-dependent protein catabolic process)	ko03050(Proteasome)	[O] Posttranslational modification, protein turnover, chaperones	PAB2	3.5	631-651	167.049	0	3.6392e-55	3.65706e-66	up	-	642	2	2			2		0.327139		.\4_T_Plot\BVm\XM_008373669.1--642--mtr-miR172d-5p_L-4R+1_1ss5GC_degradome.jpg	NA
PC-3p-117886_12	ATTTCAAAGGTCCGGATCACTTGA	XM_008393498.1	-	GO:0047800(cysteamine dioxygenase activity);GO:0046872(metal ion binding)	-	[S] Function unknown	ado-1	3.5	1240-1263	167.049	0	3.6392e-55	3.65706e-66	up	-	1254	2	2			2		0.123722		.\4_T_Plot\BVm\XM_008393498.1--1254--PC-3p-117886_12_degradome.jpg	NA
PC-5p-409096_4	AAGGCTGTTTAGTCAATCTATTGT	XM_008391676.1	-	GO:0005634(nucleus);GO:0043565(sequence-specific DNA binding);GO:0003700(sequence-specific DNA binding transcription factor activity);GO:0048527(lateral root development);GO:0043620(regulation of DNA-dependent transcription in response to stress);GO:0032107(regulation of response to nutrient levels)	-	-	WRKY75	3	912-935	167.049	0	3.6392e-55	3.65706e-66	up	-	926	2	2			3		0.0223883		.\4_T_Plot\BVm\XM_008391676.1--926--PC-5p-409096_4_degradome.jpg	NA
ppe-MIR171a-p3_2ss11CT18TA	ATATCACGTGTCACTGTA	XM_008362221.1	-	-	-	-	-	4	1614-1630	167.049	0	3.6392e-55	3.65706e-66	up	-	1622	2	2			2		0.944372		.\4_T_Plot\BVm\XM_008362221.1--1622--ppe-MIR171a-p3_2ss11CT18TA_degradome.jpg	NA
gma-miR396a-5p_1ss9CT	TTCCACAGTTTTCTTGAACTG	XM_008384952.1	SWI/SNF-related matrix-associated actin-dependent regulator of chromatin subfamily A member 2/4	GO:0016514(SWI/SNF complex);GO:0005524(ATP binding);GO:0003677(DNA binding);GO:0008094(DNA-dependent ATPase activity);GO:0004386(helicase activity);GO:0070577(histone acetyl-lysine binding);GO:0043044(ATP-dependent chromatin remodeling);GO:0006302(double-strand break repair);GO:0042766(nucleosome mobilization);GO:0045944(positive regulation of transcription from RNA polymerase II promoter);GO:000…	-	[B] Chromatin structure and dynamics ;[K] Transcription	SNF2	4	3069-3089	890.925	580.037	4.7883e-55	9.72335e-54	up	0.619159	3080	12	10.6667	10	9.33333	2	2	0.921322	0.986124	.\4_T_Plot\BVm\XM_008384952.1--3080--gma-miR396a-5p_1ss9CT_degradome.jpg	.\4_T_Plot\BMd\XM_008384952.1--3080--gma-miR396a-5p_1ss9CT_degradome.jpg
mdm-miR396b_1ss20TA	TTCCACAGCTTTCTTGAACAG	XM_008384952.1	SWI/SNF-related matrix-associated actin-dependent regulator of chromatin subfamily A member 2/4	GO:0016514(SWI/SNF complex);GO:0005524(ATP binding);GO:0003677(DNA binding);GO:0008094(DNA-dependent ATPase activity);GO:0004386(helicase activity);GO:0070577(histone acetyl-lysine binding);GO:0043044(ATP-dependent chromatin remodeling);GO:0006302(double-strand break repair);GO:0042766(nucleosome mobilization);GO:0045944(positive regulation of transcription from RNA polymerase II promoter);GO:000…	-	[B] Chromatin structure and dynamics ;[K] Transcription	SNF2	4	3069-3089	890.925	580.037	4.7883e-55	9.72335e-54	up	0.619159	3080	12	10.6667	10	9.33333	2	2	0.842607	0.955444	.\4_T_Plot\BVm\XM_008384952.1--3080--mdm-miR396b_1ss20TA_degradome.jpg	.\4_T_Plot\BMd\XM_008384952.1--3080--mdm-miR396b_1ss20TA_degradome.jpg
mdm-miR396b_R+1	TTCCACAGCTTTCTTGAACTGT	XM_008384952.1	SWI/SNF-related matrix-associated actin-dependent regulator of chromatin subfamily A member 2/4	GO:0016514(SWI/SNF complex);GO:0005524(ATP binding);GO:0003677(DNA binding);GO:0008094(DNA-dependent ATPase activity);GO:0004386(helicase activity);GO:0070577(histone acetyl-lysine binding);GO:0043044(ATP-dependent chromatin remodeling);GO:0006302(double-strand break repair);GO:0042766(nucleosome mobilization);GO:0045944(positive regulation of transcription from RNA polymerase II promoter);GO:000…	-	[B] Chromatin structure and dynamics ;[K] Transcription	SNF2	3	3068-3089	890.925	580.037	4.7883e-55	9.72335e-54	up	0.619159	3080	12	10.6667	10	9.33333	2	2	0.773681	0.917908	.\4_T_Plot\BVm\XM_008384952.1--3080--mdm-miR396b_R+1_degradome.jpg	.\4_T_Plot\BMd\XM_008384952.1--3080--mdm-miR396b_R+1_degradome.jpg
mdm-miR396c_R-2	TTCCACAGCTTTCTTGAAC	XM_008384952.1	SWI/SNF-related matrix-associated actin-dependent regulator of chromatin subfamily A member 2/4	GO:0016514(SWI/SNF complex);GO:0005524(ATP binding);GO:0003677(DNA binding);GO:0008094(DNA-dependent ATPase activity);GO:0004386(helicase activity);GO:0070577(histone acetyl-lysine binding);GO:0043044(ATP-dependent chromatin remodeling);GO:0006302(double-strand break repair);GO:0042766(nucleosome mobilization);GO:0045944(positive regulation of transcription from RNA polymerase II promoter);GO:000…	-	[B] Chromatin structure and dynamics ;[K] Transcription	SNF2	3	3071-3089	890.925	580.037	4.7883e-55	9.72335e-54	up	0.619159	3080	12	10.6667	10	9.33333	2	2	0.907199	0.981682	.\4_T_Plot\BVm\XM_008384952.1--3080--mdm-miR396c_R-2_degradome.jpg	.\4_T_Plot\BMd\XM_008384952.1--3080--mdm-miR396c_R-2_degradome.jpg
mdm-miR396f	TTCCACGGCTTTCTTGAACTG	XM_008384952.1	SWI/SNF-related matrix-associated actin-dependent regulator of chromatin subfamily A member 2/4	GO:0016514(SWI/SNF complex);GO:0005524(ATP binding);GO:0003677(DNA binding);GO:0008094(DNA-dependent ATPase activity);GO:0004386(helicase activity);GO:0070577(histone acetyl-lysine binding);GO:0043044(ATP-dependent chromatin remodeling);GO:0006302(double-strand break repair);GO:0042766(nucleosome mobilization);GO:0045944(positive regulation of transcription from RNA polymerase II promoter);GO:000…	-	[B] Chromatin structure and dynamics ;[K] Transcription	SNF2	4	3069-3089	890.925	580.037	4.7883e-55	9.72335e-54	up	0.619159	3080	12	10.6667	10	9.33333	2	2	0.685141	0.856923	.\4_T_Plot\BVm\XM_008384952.1--3080--mdm-miR396f_degradome.jpg	.\4_T_Plot\BMd\XM_008384952.1--3080--mdm-miR396f_degradome.jpg
ppe-miR396a_2ss20GT21TA	TTCCACAGCTTTCTTGAACTA	XM_008384952.1	SWI/SNF-related matrix-associated actin-dependent regulator of chromatin subfamily A member 2/4	GO:0016514(SWI/SNF complex);GO:0005524(ATP binding);GO:0003677(DNA binding);GO:0008094(DNA-dependent ATPase activity);GO:0004386(helicase activity);GO:0070577(histone acetyl-lysine binding);GO:0043044(ATP-dependent chromatin remodeling);GO:0006302(double-strand break repair);GO:0042766(nucleosome mobilization);GO:0045944(positive regulation of transcription from RNA polymerase II promoter);GO:000…	-	[B] Chromatin structure and dynamics ;[K] Transcription	SNF2	4	3069-3089	890.925	580.037	4.7883e-55	9.72335e-54	up	0.619159	3080	12	10.6667	10	9.33333	2	2	0.968786	0.997071	.\4_T_Plot\BVm\XM_008384952.1--3080--ppe-miR396a_2ss20GT21TA_degradome.jpg	.\4_T_Plot\BMd\XM_008384952.1--3080--ppe-miR396a_2ss20GT21TA_degradome.jpg
ppe-miR396a_R-1	TTCCACAGCTTTCTTGAACG	XM_008384952.1	SWI/SNF-related matrix-associated actin-dependent regulator of chromatin subfamily A member 2/4	GO:0016514(SWI/SNF complex);GO:0005524(ATP binding);GO:0003677(DNA binding);GO:0008094(DNA-dependent ATPase activity);GO:0004386(helicase activity);GO:0070577(histone acetyl-lysine binding);GO:0043044(ATP-dependent chromatin remodeling);GO:0006302(double-strand break repair);GO:0042766(nucleosome mobilization);GO:0045944(positive regulation of transcription from RNA polymerase II promoter);GO:000…	-	[B] Chromatin structure and dynamics ;[K] Transcription	SNF2	4	3070-3089	890.925	580.037	4.7883e-55	9.72335e-54	up	0.619159	3080	12	10.6667	10	9.33333	2	2	0.972193	0.997589	.\4_T_Plot\BVm\XM_008384952.1--3080--ppe-miR396a_R-1_degradome.jpg	.\4_T_Plot\BMd\XM_008384952.1--3080--ppe-miR396a_R-1_degradome.jpg
ppe-miR396a_R-1_1ss19CT	TTCCACAGCTTTCTTGAATG	XM_008384952.1	SWI/SNF-related matrix-associated actin-dependent regulator of chromatin subfamily A member 2/4	GO:0016514(SWI/SNF complex);GO:0005524(ATP binding);GO:0003677(DNA binding);GO:0008094(DNA-dependent ATPase activity);GO:0004386(helicase activity);GO:0070577(histone acetyl-lysine binding);GO:0043044(ATP-dependent chromatin remodeling);GO:0006302(double-strand break repair);GO:0042766(nucleosome mobilization);GO:0045944(positive regulation of transcription from RNA polymerase II promoter);GO:000…	-	[B] Chromatin structure and dynamics ;[K] Transcription	SNF2	3.5	3069-3089	890.925	580.037	4.7883e-55	9.72335e-54	up	0.619159	3080	12	10.6667	10	9.33333	2	2	0.907199	0.981682	.\4_T_Plot\BVm\XM_008384952.1--3080--ppe-miR396a_R-1_1ss19CT_degradome.jpg	.\4_T_Plot\BMd\XM_008384952.1--3080--ppe-miR396a_R-1_1ss19CT_degradome.jpg
mtr-miR2673a_L+1R-2_1ss4TA	TCCACTTCCTCTTCCTCTTCC	XM_008378591.1	-	GO:0009570(chloroplast stroma);GO:0005840(ribosome);GO:0019843(rRNA binding);GO:0044238(primary metabolic process)	-	-	PSRP1	4	714-734	0	341.808	1.102e-52	5.86959e-78	down	-	725			11	5.5		2		1	NA	.\4_T_Plot\BMd\XM_008378591.1--725--mtr-miR2673a_L+1R-2_1ss4TA_degradome.jpg
mtr-miR2673a_L+1R-2_1ss4TA	TCCACTTCCTCTTCCTCTTCC	XM_008349046.1	-	GO:0009570(chloroplast stroma);GO:0005840(ribosome);GO:0019843(rRNA binding);GO:0044238(primary metabolic process)	-	-	PSRP1	4	348-368	0	341.808	1.102e-52	5.86959e-78	down	-	359			11	5.5		2		1	NA	.\4_T_Plot\BMd\XM_008349046.1--359--mtr-miR2673a_L+1R-2_1ss4TA_degradome.jpg
vvi-MIR3623-p3_2ss13GA20CA	AAGTTCATCCAAACACCATA	XM_008379667.1	-	GO:0005737(cytoplasm);GO:0031224(intrinsic to membrane);GO:0005524(ATP binding);GO:0005515(protein binding);GO:0004888(transmembrane signaling receptor activity);GO:0006915(apoptosis);GO:0009626(plant-type hypersensitive response)	-	-	N	2	530-549	250.573	994.35	7.1623e-49	3.82322e-53	down	-1.98852	540	3	3	16	16	2	2	0.989326	0.999519	.\4_T_Plot\BVm\XM_008379667.1--540--vvi-MIR3623-p3_2ss13GA20CA_degradome.jpg	.\4_T_Plot\BMd\XM_008379667.1--540--vvi-MIR3623-p3_2ss13GA20CA_degradome.jpg
vvi-MIR3623-p5_2ss13GA20CA	AAGTTCATCCAAACACCATA	XM_008379667.1	-	GO:0005737(cytoplasm);GO:0031224(intrinsic to membrane);GO:0005524(ATP binding);GO:0005515(protein binding);GO:0004888(transmembrane signaling receptor activity);GO:0006915(apoptosis);GO:0009626(plant-type hypersensitive response)	-	-	N	2	530-549	250.573	994.35	7.1623e-49	3.82322e-53	down	-1.98852	540	3	3	16	16	2	2	0.989326	0.999519	.\4_T_Plot\BVm\XM_008379667.1--540--vvi-MIR3623-p5_2ss13GA20CA_degradome.jpg	.\4_T_Plot\BMd\XM_008379667.1--540--vvi-MIR3623-p5_2ss13GA20CA_degradome.jpg
mdm-miR828a_R+2	TCTTGCTCAAATGAGTATTCCAGC	XM_008352872.1	myb proto-oncogene protein, plant	GO:0005634(nucleus);GO:0003677(DNA binding);GO:0006355(regulation of transcription, DNA-dependent);GO:0006351(transcription, DNA-dependent)	-	[K] Transcription	C1	4	573-596	0	310.734	4.6791e-48	7.06907e-71	down	-	587			5	5		0		0.0163659	NA	.\4_T_Plot\BMd\XM_008352872.1--587--mdm-miR828a_R+2_degradome.jpg
mtr-miR2673a_L+1R-2_1ss4TA	TCCACTTCCTCTTCCTCTTCC	XM_008393533.1	-	-	-	[K] Transcription	PTL	4	1071-1090	0	310.734	4.6791e-48	7.06907e-71	down	-	1081			5	5		2		1	NA	.\4_T_Plot\BMd\XM_008393533.1--1081--mtr-miR2673a_L+1R-2_1ss4TA_degradome.jpg
ppe-miR159_R-3_1ss11AG	TTTGGATTGAGGGGAGCT	XM_008367861.1	-	GO:0005737(cytoplasm);GO:0005634(nucleus);GO:0006355(regulation of transcription, DNA-dependent);GO:0010200(response to chitin);GO:0006351(transcription, DNA-dependent)	-	-	SCL13	3.5	1125-1141	0	310.734	4.6791e-48	7.06907e-71	down	-	1133			5	5		2		0.99989	NA	.\4_T_Plot\BMd\XM_008367861.1--1133--ppe-miR159_R-3_1ss11AG_degradome.jpg
mtr-miR2673a_L+1R-2_1ss4TA	TCCACTTCCTCTTCCTCTTCC	XM_008346834.1	-	GO:0031969(chloroplast membrane);GO:0016021(integral to membrane);GO:0005774(vacuolar membrane);GO:0015152(glucose-6-phosphate transmembrane transporter activity);GO:0005315(inorganic phosphate transmembrane transporter activity);GO:0015120(phosphoglycerate transmembrane transporter activity);GO:0071917(triose-phosphate transmembrane transporter activity);GO:0015714(phosphoenolpyruvate transport)…	-	[G] Carbohydrate transport and metabolism ;[E] Amino acid transport and metabolism	GPT2	4	1589-1608	417.621	186.441	2.1544e-46	1.27302e-45	up	1.16348	1599	10	5	6	3	2	2	0.999995	1	.\4_T_Plot\BVm\XM_008346834.1--1599--mtr-miR2673a_L+1R-2_1ss4TA_degradome.jpg	.\4_T_Plot\BMd\XM_008346834.1--1599--mtr-miR2673a_L+1R-2_1ss4TA_degradome.jpg
mtr-miR2673a_L+1R-2_1ss4TA	TCCACTTCCTCTTCCTCTTCC	XM_008367307.1	-	GO:0031969(chloroplast membrane);GO:0016021(integral to membrane);GO:0005774(vacuolar membrane);GO:0015152(glucose-6-phosphate transmembrane transporter activity);GO:0005315(inorganic phosphate transmembrane transporter activity);GO:0015120(phosphoglycerate transmembrane transporter activity);GO:0071917(triose-phosphate transmembrane transporter activity);GO:0015714(phosphoenolpyruvate transport)…	-	[G] Carbohydrate transport and metabolism ;[E] Amino acid transport and metabolism	GPT2	4	1589-1608	417.621	186.441	2.1544e-46	1.27302e-45	up	1.16348	1599	10	5	6	3	2	2	0.999995	1	.\4_T_Plot\BVm\XM_008367307.1--1599--mtr-miR2673a_L+1R-2_1ss4TA_degradome.jpg	.\4_T_Plot\BMd\XM_008367307.1--1599--mtr-miR2673a_L+1R-2_1ss4TA_degradome.jpg
nta-MIR172e-p5_2ss15CG19TA	ATTGGAACGATACAGAGAA	XM_008382513.1	alanine transaminase	-	ko00250(Alanine, aspartate and glutamate metabolism);ko00710(Carbon fixation in photosynthetic organisms)	[E] Amino acid transport and metabolism	ALAAT2	4	1189-1208	250.573	62.1469	4.625e-46	1.46381e-46	up	2.01148	1199	3	3	1	1	2	4	0.944372	0.998853	.\4_T_Plot\BVm\XM_008382513.1--1199--nta-MIR172e-p5_2ss15CG19TA_degradome.jpg	.\4_T_Plot\BMd\XM_008382513.1--1199--nta-MIR172e-p5_2ss15CG19TA_degradome.jpg
nta-MIR172f-p5_2ss15CG19TA	ATTGGAACGATACAGAGAA	XM_008382513.1	alanine transaminase	-	ko00250(Alanine, aspartate and glutamate metabolism);ko00710(Carbon fixation in photosynthetic organisms)	[E] Amino acid transport and metabolism	ALAAT2	4	1189-1208	250.573	62.1469	4.625e-46	1.46381e-46	up	2.01148	1199	3	3	1	1	2	4	0.944372	0.998853	.\4_T_Plot\BVm\XM_008382513.1--1199--nta-MIR172f-p5_2ss15CG19TA_degradome.jpg	.\4_T_Plot\BMd\XM_008382513.1--1199--nta-MIR172f-p5_2ss15CG19TA_degradome.jpg
ppe-MIR169i-p5_2ss1CT19GT	TCTTTCTCTTCTTTCTTTTTT	XM_008381834.1	-	GO:0005737(cytoplasm);GO:0005634(nucleus);GO:0006355(regulation of transcription, DNA-dependent);GO:0006351(transcription, DNA-dependent)	-	-	SCL8	3	107-127	83.5243	559.322	5.0837e-46	1.13121e-52	down	-2.74341	118	1	1	9	9	4	2	1	1	.\4_T_Plot\BVm\XM_008381834.1--118--ppe-MIR169i-p5_2ss1CT19GT_degradome.jpg	.\4_T_Plot\BMd\XM_008381834.1--118--ppe-MIR169i-p5_2ss1CT19GT_degradome.jpg
aly-miR165a-3p_R+1	TCGGACCAGGCTTCATCCCCT	XM_008346650.1	homeobox-leucine zipper protein	GO:0005634(nucleus);GO:0043565(sequence-specific DNA binding);GO:0003700(sequence-specific DNA binding transcription factor activity);GO:0030154(cell differentiation);GO:0009855(determination of bilateral symmetry);GO:0010014(meristem initiation);GO:0009944(polarity specification of adaxial/abaxial axis);GO:0009956(radial pattern formation);GO:0010051(xylem and phloem pattern formation)	-	-	REV	2.5	1508-1528	278.414	82.8625	2.5353e-45	7.42928e-45	up	1.74844	1519	8	3.33333	4	1.33333	0	2	0.0215979	0.856923	.\4_T_Plot\BVm\XM_008346650.1--1519--aly-miR165a-3p_R+1_degradome.jpg	.\4_T_Plot\BMd\XM_008346650.1--1519--aly-miR165a-3p_R+1_degradome.jpg
mdm-miR166a	TCGGACCAGGCTTCATTCCCC	XM_008346650.1	homeobox-leucine zipper protein	GO:0005634(nucleus);GO:0043565(sequence-specific DNA binding);GO:0003700(sequence-specific DNA binding transcription factor activity);GO:0030154(cell differentiation);GO:0009855(determination of bilateral symmetry);GO:0010014(meristem initiation);GO:0009944(polarity specification of adaxial/abaxial axis);GO:0009956(radial pattern formation);GO:0010051(xylem and phloem pattern formation)	-	-	REV	3	1508-1528	278.414	82.8625	2.5353e-45	7.42928e-45	up	1.74844	1519	8	3.33333	4	1.33333	0	2	0.0194592	0.826215	.\4_T_Plot\BVm\XM_008346650.1--1519--mdm-miR166a_degradome.jpg	.\4_T_Plot\BMd\XM_008346650.1--1519--mdm-miR166a_degradome.jpg
mtr-miR166b_2ss20TC21AT	TCGGACCAGGCTTCATTCCCT	XM_008346650.1	homeobox-leucine zipper protein	GO:0005634(nucleus);GO:0043565(sequence-specific DNA binding);GO:0003700(sequence-specific DNA binding transcription factor activity);GO:0030154(cell differentiation);GO:0009855(determination of bilateral symmetry);GO:0010014(meristem initiation);GO:0009944(polarity specification of adaxial/abaxial axis);GO:0009956(radial pattern formation);GO:0010051(xylem and phloem pattern formation)	-	-	REV	3	1508-1528	278.414	82.8625	2.5353e-45	7.42928e-45	up	1.74844	1519	8	3.33333	4	1.33333	0	2	0.0194592	0.826215	.\4_T_Plot\BVm\XM_008346650.1--1519--mtr-miR166b_2ss20TC21AT_degradome.jpg	.\4_T_Plot\BMd\XM_008346650.1--1519--mtr-miR166b_2ss20TC21AT_degradome.jpg
mtr-miR166c_R+1_2ss17TC20TC	TCGGACCAGGCTTCATCCCCCT	XM_008346650.1	homeobox-leucine zipper protein	GO:0005634(nucleus);GO:0043565(sequence-specific DNA binding);GO:0003700(sequence-specific DNA binding transcription factor activity);GO:0030154(cell differentiation);GO:0009855(determination of bilateral symmetry);GO:0010014(meristem initiation);GO:0009944(polarity specification of adaxial/abaxial axis);GO:0009956(radial pattern formation);GO:0010051(xylem and phloem pattern formation)	-	-	REV	3.5	1507-1528	278.414	82.8625	2.5353e-45	7.42928e-45	up	1.74844	1519	8	3.33333	4	1.33333	0	2	0.0123994	0.670794	.\4_T_Plot\BVm\XM_008346650.1--1519--mtr-miR166c_R+1_2ss17TC20TC_degradome.jpg	.\4_T_Plot\BMd\XM_008346650.1--1519--mtr-miR166c_R+1_2ss17TC20TC_degradome.jpg
ppe-miR166a_R+1_1ss21CT	TCGGACCAGGCTTCATTCCCTT	XM_008346650.1	homeobox-leucine zipper protein	GO:0005634(nucleus);GO:0043565(sequence-specific DNA binding);GO:0003700(sequence-specific DNA binding transcription factor activity);GO:0030154(cell differentiation);GO:0009855(determination of bilateral symmetry);GO:0010014(meristem initiation);GO:0009944(polarity specification of adaxial/abaxial axis);GO:0009956(radial pattern formation);GO:0010051(xylem and phloem pattern formation)	-	-	REV	4	1507-1528	278.414	82.8625	2.5353e-45	7.42928e-45	up	1.74844	1519	8	3.33333	4	1.33333	0	2	0.0194592	0.826215	.\4_T_Plot\BVm\XM_008346650.1--1519--ppe-miR166a_R+1_1ss21CT_degradome.jpg	.\4_T_Plot\BMd\XM_008346650.1--1519--ppe-miR166a_R+1_1ss21CT_degradome.jpg
mdm-MIR172i-p5	GCAGCATCATCAAGATTCACA	XM_008345755.1	coniferyl-aldehyde dehydrogenase	GO:0005829(cytosol);GO:0004029(aldehyde dehydrogenase (NAD) activity);GO:0050269(coniferyl-aldehyde dehydrogenase activity);GO:0009699(phenylpropanoid biosynthetic process)	ko00940(Phenylpropanoid biosynthesis)	[C] Energy production and conversion	ALDH2C4	2.5	829-849	135.727	0	3.7242e-45	5.13778e-54	up	-	840	13	1.625			2		0.685141		.\4_T_Plot\BVm\XM_008345755.1--840--mdm-MIR172i-p5_degradome.jpg	NA
mdm-MIR172i-p5	GCAGCATCATCAAGATTCACA	XM_008388404.1	coniferyl-aldehyde dehydrogenase	GO:0005829(cytosol);GO:0004029(aldehyde dehydrogenase (NAD) activity);GO:0050269(coniferyl-aldehyde dehydrogenase activity);GO:0009699(phenylpropanoid biosynthetic process)	ko00940(Phenylpropanoid biosynthesis)	[C] Energy production and conversion	ALDH2C4	2.5	869-889	135.727	0	3.7242e-45	5.13778e-54	up	-	880	13	1.625			2		0.685141		.\4_T_Plot\BVm\XM_008388404.1--880--mdm-MIR172i-p5_degradome.jpg	NA
mdm-MIR172i-p5	GCAGCATCATCAAGATTCACA	XM_008356304.1	coniferyl-aldehyde dehydrogenase	GO:0005829(cytosol);GO:0004029(aldehyde dehydrogenase (NAD) activity);GO:0050269(coniferyl-aldehyde dehydrogenase activity);GO:0009699(phenylpropanoid biosynthetic process)	ko00940(Phenylpropanoid biosynthesis)	[C] Energy production and conversion	ALDH2C4	2.5	732-752	135.727	0	3.7242e-45	5.13778e-54	up	-	743	13	1.625			2		0.685141		.\4_T_Plot\BVm\XM_008356304.1--743--mdm-MIR172i-p5_degradome.jpg	NA
mdm-MIR172i-p5	GCAGCATCATCAAGATTCACA	XM_008345757.1	coniferyl-aldehyde dehydrogenase	GO:0005829(cytosol);GO:0004029(aldehyde dehydrogenase (NAD) activity);GO:0050269(coniferyl-aldehyde dehydrogenase activity);GO:0009699(phenylpropanoid biosynthetic process)	ko00940(Phenylpropanoid biosynthesis)	[C] Energy production and conversion	ALDH2C4	2.5	656-676	135.727	0	3.7242e-45	5.13778e-54	up	-	667	13	1.625			2		0.685141		.\4_T_Plot\BVm\XM_008345757.1--667--mdm-MIR172i-p5_degradome.jpg	NA
mdm-MIR172i-p5	GCAGCATCATCAAGATTCACA	XM_008345756.1	coniferyl-aldehyde dehydrogenase	GO:0005829(cytosol);GO:0004029(aldehyde dehydrogenase (NAD) activity);GO:0050269(coniferyl-aldehyde dehydrogenase activity);GO:0009699(phenylpropanoid biosynthetic process)	ko00940(Phenylpropanoid biosynthesis)	[C] Energy production and conversion	ALDH2C4	2.5	869-889	135.727	0	3.7242e-45	5.13778e-54	up	-	880	13	1.625			2		0.685141		.\4_T_Plot\BVm\XM_008345756.1--880--mdm-MIR172i-p5_degradome.jpg	NA
mdm-MIR172l-p5	GCAGCATCATCAAGATTCACA	XM_008345756.1	coniferyl-aldehyde dehydrogenase	GO:0005829(cytosol);GO:0004029(aldehyde dehydrogenase (NAD) activity);GO:0050269(coniferyl-aldehyde dehydrogenase activity);GO:0009699(phenylpropanoid biosynthetic process)	ko00940(Phenylpropanoid biosynthesis)	[C] Energy production and conversion	ALDH2C4	2.5	869-889	135.727	0	3.7242e-45	5.13778e-54	up	-	880	13	1.625			2		0.685141		.\4_T_Plot\BVm\XM_008345756.1--880--mdm-MIR172l-p5_degradome.jpg	NA
mdm-MIR172l-p5	GCAGCATCATCAAGATTCACA	XM_008345757.1	coniferyl-aldehyde dehydrogenase	GO:0005829(cytosol);GO:0004029(aldehyde dehydrogenase (NAD) activity);GO:0050269(coniferyl-aldehyde dehydrogenase activity);GO:0009699(phenylpropanoid biosynthetic process)	ko00940(Phenylpropanoid biosynthesis)	[C] Energy production and conversion	ALDH2C4	2.5	656-676	135.727	0	3.7242e-45	5.13778e-54	up	-	667	13	1.625			2		0.685141		.\4_T_Plot\BVm\XM_008345757.1--667--mdm-MIR172l-p5_degradome.jpg	NA
mdm-MIR172l-p5	GCAGCATCATCAAGATTCACA	XM_008388404.1	coniferyl-aldehyde dehydrogenase	GO:0005829(cytosol);GO:0004029(aldehyde dehydrogenase (NAD) activity);GO:0050269(coniferyl-aldehyde dehydrogenase activity);GO:0009699(phenylpropanoid biosynthetic process)	ko00940(Phenylpropanoid biosynthesis)	[C] Energy production and conversion	ALDH2C4	2.5	869-889	135.727	0	3.7242e-45	5.13778e-54	up	-	880	13	1.625			2		0.685141		.\4_T_Plot\BVm\XM_008388404.1--880--mdm-MIR172l-p5_degradome.jpg	NA
mdm-MIR172l-p5	GCAGCATCATCAAGATTCACA	XM_008356304.1	coniferyl-aldehyde dehydrogenase	GO:0005829(cytosol);GO:0004029(aldehyde dehydrogenase (NAD) activity);GO:0050269(coniferyl-aldehyde dehydrogenase activity);GO:0009699(phenylpropanoid biosynthetic process)	ko00940(Phenylpropanoid biosynthesis)	[C] Energy production and conversion	ALDH2C4	2.5	732-752	135.727	0	3.7242e-45	5.13778e-54	up	-	743	13	1.625			2		0.685141		.\4_T_Plot\BVm\XM_008356304.1--743--mdm-MIR172l-p5_degradome.jpg	NA
mdm-MIR172l-p5	GCAGCATCATCAAGATTCACA	XM_008345755.1	coniferyl-aldehyde dehydrogenase	GO:0005829(cytosol);GO:0004029(aldehyde dehydrogenase (NAD) activity);GO:0050269(coniferyl-aldehyde dehydrogenase activity);GO:0009699(phenylpropanoid biosynthetic process)	ko00940(Phenylpropanoid biosynthesis)	[C] Energy production and conversion	ALDH2C4	2.5	829-849	135.727	0	3.7242e-45	5.13778e-54	up	-	840	13	1.625			2		0.685141		.\4_T_Plot\BVm\XM_008345755.1--840--mdm-MIR172l-p5_degradome.jpg	NA
ppe-MIR172c-p5	GCGGCATCATCAAGATTCAC	XM_008345755.1	coniferyl-aldehyde dehydrogenase	GO:0005829(cytosol);GO:0004029(aldehyde dehydrogenase (NAD) activity);GO:0050269(coniferyl-aldehyde dehydrogenase activity);GO:0009699(phenylpropanoid biosynthetic process)	ko00940(Phenylpropanoid biosynthesis)	[C] Energy production and conversion	ALDH2C4	3.5	830-849	135.727	0	3.7242e-45	5.13778e-54	up	-	840	13	1.625			2		0.894096		.\4_T_Plot\BVm\XM_008345755.1--840--ppe-MIR172c-p5_degradome.jpg	NA
ppe-MIR172c-p5	GCGGCATCATCAAGATTCAC	XM_008388404.1	coniferyl-aldehyde dehydrogenase	GO:0005829(cytosol);GO:0004029(aldehyde dehydrogenase (NAD) activity);GO:0050269(coniferyl-aldehyde dehydrogenase activity);GO:0009699(phenylpropanoid biosynthetic process)	ko00940(Phenylpropanoid biosynthesis)	[C] Energy production and conversion	ALDH2C4	3.5	870-889	135.727	0	3.7242e-45	5.13778e-54	up	-	880	13	1.625			2		0.894096		.\4_T_Plot\BVm\XM_008388404.1--880--ppe-MIR172c-p5_degradome.jpg	NA
ppe-MIR172c-p5	GCGGCATCATCAAGATTCAC	XM_008345756.1	coniferyl-aldehyde dehydrogenase	GO:0005829(cytosol);GO:0004029(aldehyde dehydrogenase (NAD) activity);GO:0050269(coniferyl-aldehyde dehydrogenase activity);GO:0009699(phenylpropanoid biosynthetic process)	ko00940(Phenylpropanoid biosynthesis)	[C] Energy production and conversion	ALDH2C4	3.5	870-889	135.727	0	3.7242e-45	5.13778e-54	up	-	880	13	1.625			2		0.894096		.\4_T_Plot\BVm\XM_008345756.1--880--ppe-MIR172c-p5_degradome.jpg	NA
ppe-MIR172c-p5	GCGGCATCATCAAGATTCAC	XM_008345757.1	coniferyl-aldehyde dehydrogenase	GO:0005829(cytosol);GO:0004029(aldehyde dehydrogenase (NAD) activity);GO:0050269(coniferyl-aldehyde dehydrogenase activity);GO:0009699(phenylpropanoid biosynthetic process)	ko00940(Phenylpropanoid biosynthesis)	[C] Energy production and conversion	ALDH2C4	3.5	657-676	135.727	0	3.7242e-45	5.13778e-54	up	-	667	13	1.625			2		0.894096		.\4_T_Plot\BVm\XM_008345757.1--667--ppe-MIR172c-p5_degradome.jpg	NA
ppe-MIR172c-p5	GCGGCATCATCAAGATTCAC	XM_008356304.1	coniferyl-aldehyde dehydrogenase	GO:0005829(cytosol);GO:0004029(aldehyde dehydrogenase (NAD) activity);GO:0050269(coniferyl-aldehyde dehydrogenase activity);GO:0009699(phenylpropanoid biosynthetic process)	ko00940(Phenylpropanoid biosynthesis)	[C] Energy production and conversion	ALDH2C4	3.5	733-752	135.727	0	3.7242e-45	5.13778e-54	up	-	743	13	1.625			2		0.894096		.\4_T_Plot\BVm\XM_008356304.1--743--ppe-MIR172c-p5_degradome.jpg	NA
aly-miR165a-3p_R+1	TCGGACCAGGCTTCATCCCCT	XM_008369622.1	homeobox-leucine zipper protein	GO:0005634(nucleus);GO:0043565(sequence-specific DNA binding);GO:0003700(sequence-specific DNA binding transcription factor activity);GO:0030154(cell differentiation);GO:0045597(positive regulation of cell differentiation);GO:0008284(positive regulation of cell proliferation);GO:0010072(primary shoot apical meristem specification);GO:0010067(procambium histogenesis);GO:0009733(response to auxin s…	-	-	ATHB-8	2.5	772-792	167.049	761.299	1.3347e-44	3.26763e-49	down	-2.1882	783	8	2	38	12.25	2	0	0.685141	0.0271275	.\4_T_Plot\BVm\XM_008369622.1--783--aly-miR165a-3p_R+1_degradome.jpg	.\4_T_Plot\BMd\XM_008369622.1--783--aly-miR165a-3p_R+1_degradome.jpg
aly-miR165a-3p_R+1	TCGGACCAGGCTTCATCCCCT	XM_008379856.1	homeobox-leucine zipper protein	GO:0005634(nucleus);GO:0043565(sequence-specific DNA binding);GO:0003700(sequence-specific DNA binding transcription factor activity);GO:0030154(cell differentiation);GO:0045597(positive regulation of cell differentiation);GO:0008284(positive regulation of cell proliferation);GO:0010072(primary shoot apical meristem specification);GO:0010067(procambium histogenesis);GO:0009733(response to auxin s…	-	-	ATHB-8	2.5	1021-1041	167.049	761.299	1.3347e-44	3.26763e-49	down	-2.1882	1032	8	2	38	12.25	0	0	0.0215979	0.0271275	.\4_T_Plot\BVm\XM_008379856.1--1032--aly-miR165a-3p_R+1_degradome.jpg	.\4_T_Plot\BMd\XM_008379856.1--1032--aly-miR165a-3p_R+1_degradome.jpg
mdm-miR166a	TCGGACCAGGCTTCATTCCCC	XM_008379856.1	homeobox-leucine zipper protein	GO:0005634(nucleus);GO:0043565(sequence-specific DNA binding);GO:0003700(sequence-specific DNA binding transcription factor activity);GO:0030154(cell differentiation);GO:0045597(positive regulation of cell differentiation);GO:0008284(positive regulation of cell proliferation);GO:0010072(primary shoot apical meristem specification);GO:0010067(procambium histogenesis);GO:0009733(response to auxin s…	-	-	ATHB-8	3	1021-1041	167.049	761.299	1.3347e-44	3.26763e-49	down	-2.1882	1032	8	2	38	12.25	0	0	0.0194592	0.0244482	.\4_T_Plot\BVm\XM_008379856.1--1032--mdm-miR166a_degradome.jpg	.\4_T_Plot\BMd\XM_008379856.1--1032--mdm-miR166a_degradome.jpg
mdm-miR166a	TCGGACCAGGCTTCATTCCCC	XM_008369622.1	homeobox-leucine zipper protein	GO:0005634(nucleus);GO:0043565(sequence-specific DNA binding);GO:0003700(sequence-specific DNA binding transcription factor activity);GO:0030154(cell differentiation);GO:0045597(positive regulation of cell differentiation);GO:0008284(positive regulation of cell proliferation);GO:0010072(primary shoot apical meristem specification);GO:0010067(procambium histogenesis);GO:0009733(response to auxin s…	-	-	ATHB-8	3	772-792	167.049	761.299	1.3347e-44	3.26763e-49	down	-2.1882	783	8	2	38	12.25	2	0	0.646569	0.0244482	.\4_T_Plot\BVm\XM_008369622.1--783--mdm-miR166a_degradome.jpg	.\4_T_Plot\BMd\XM_008369622.1--783--mdm-miR166a_degradome.jpg
mtr-miR166b_2ss20TC21AT	TCGGACCAGGCTTCATTCCCT	XM_008369622.1	homeobox-leucine zipper protein	GO:0005634(nucleus);GO:0043565(sequence-specific DNA binding);GO:0003700(sequence-specific DNA binding transcription factor activity);GO:0030154(cell differentiation);GO:0045597(positive regulation of cell differentiation);GO:0008284(positive regulation of cell proliferation);GO:0010072(primary shoot apical meristem specification);GO:0010067(procambium histogenesis);GO:0009733(response to auxin s…	-	-	ATHB-8	3	772-792	167.049	761.299	1.3347e-44	3.26763e-49	down	-2.1882	783	8	2	38	12.25	2	0	0.646569	0.0244482	.\4_T_Plot\BVm\XM_008369622.1--783--mtr-miR166b_2ss20TC21AT_degradome.jpg	.\4_T_Plot\BMd\XM_008369622.1--783--mtr-miR166b_2ss20TC21AT_degradome.jpg
mtr-miR166b_2ss20TC21AT	TCGGACCAGGCTTCATTCCCT	XM_008379856.1	homeobox-leucine zipper protein	GO:0005634(nucleus);GO:0043565(sequence-specific DNA binding);GO:0003700(sequence-specific DNA binding transcription factor activity);GO:0030154(cell differentiation);GO:0045597(positive regulation of cell differentiation);GO:0008284(positive regulation of cell proliferation);GO:0010072(primary shoot apical meristem specification);GO:0010067(procambium histogenesis);GO:0009733(response to auxin s…	-	-	ATHB-8	3	1021-1041	167.049	761.299	1.3347e-44	3.26763e-49	down	-2.1882	1032	8	2	38	12.25	0	0	0.0194592	0.0244482	.\4_T_Plot\BVm\XM_008379856.1--1032--mtr-miR166b_2ss20TC21AT_degradome.jpg	.\4_T_Plot\BMd\XM_008379856.1--1032--mtr-miR166b_2ss20TC21AT_degradome.jpg
mtr-miR166c_R+1_2ss17TC20TC	TCGGACCAGGCTTCATCCCCCT	XM_008369622.1	homeobox-leucine zipper protein	GO:0005634(nucleus);GO:0043565(sequence-specific DNA binding);GO:0003700(sequence-specific DNA binding transcription factor activity);GO:0030154(cell differentiation);GO:0045597(positive regulation of cell differentiation);GO:0008284(positive regulation of cell proliferation);GO:0010072(primary shoot apical meristem specification);GO:0010067(procambium histogenesis);GO:0009733(response to auxin s…	-	-	ATHB-8	3.5	771-792	167.049	761.299	1.3347e-44	3.26763e-49	down	-2.1882	783	8	2	38	12.25	2	0	0.483335	0.0155927	.\4_T_Plot\BVm\XM_008369622.1--783--mtr-miR166c_R+1_2ss17TC20TC_degradome.jpg	.\4_T_Plot\BMd\XM_008369622.1--783--mtr-miR166c_R+1_2ss17TC20TC_degradome.jpg
mtr-miR166c_R+1_2ss17TC20TC	TCGGACCAGGCTTCATCCCCCT	XM_008379856.1	homeobox-leucine zipper protein	GO:0005634(nucleus);GO:0043565(sequence-specific DNA binding);GO:0003700(sequence-specific DNA binding transcription factor activity);GO:0030154(cell differentiation);GO:0045597(positive regulation of cell differentiation);GO:0008284(positive regulation of cell proliferation);GO:0010072(primary shoot apical meristem specification);GO:0010067(procambium histogenesis);GO:0009733(response to auxin s…	-	-	ATHB-8	3.5	1020-1041	167.049	761.299	1.3347e-44	3.26763e-49	down	-2.1882	1032	8	2	38	12.25	0	0	0.0123994	0.0155927	.\4_T_Plot\BVm\XM_008379856.1--1032--mtr-miR166c_R+1_2ss17TC20TC_degradome.jpg	.\4_T_Plot\BMd\XM_008379856.1--1032--mtr-miR166c_R+1_2ss17TC20TC_degradome.jpg
ppe-miR166a_R+1_1ss21CT	TCGGACCAGGCTTCATTCCCTT	XM_008379856.1	homeobox-leucine zipper protein	GO:0005634(nucleus);GO:0043565(sequence-specific DNA binding);GO:0003700(sequence-specific DNA binding transcription factor activity);GO:0030154(cell differentiation);GO:0045597(positive regulation of cell differentiation);GO:0008284(positive regulation of cell proliferation);GO:0010072(primary shoot apical meristem specification);GO:0010067(procambium histogenesis);GO:0009733(response to auxin s…	-	-	ATHB-8	4	1020-1041	167.049	761.299	1.3347e-44	3.26763e-49	down	-2.1882	1032	8	2	38	12.25	0	0	0.0194592	0.0244482	.\4_T_Plot\BVm\XM_008379856.1--1032--ppe-miR166a_R+1_1ss21CT_degradome.jpg	.\4_T_Plot\BMd\XM_008379856.1--1032--ppe-miR166a_R+1_1ss21CT_degradome.jpg
ppe-miR166a_R+1_1ss21CT	TCGGACCAGGCTTCATTCCCTT	XM_008369622.1	homeobox-leucine zipper protein	GO:0005634(nucleus);GO:0043565(sequence-specific DNA binding);GO:0003700(sequence-specific DNA binding transcription factor activity);GO:0030154(cell differentiation);GO:0045597(positive regulation of cell differentiation);GO:0008284(positive regulation of cell proliferation);GO:0010072(primary shoot apical meristem specification);GO:0010067(procambium histogenesis);GO:0009733(response to auxin s…	-	-	ATHB-8	4	771-792	167.049	761.299	1.3347e-44	3.26763e-49	down	-2.1882	783	8	2	38	12.25	2	0	0.646569	0.0244482	.\4_T_Plot\BVm\XM_008369622.1--783--ppe-miR166a_R+1_1ss21CT_degradome.jpg	.\4_T_Plot\BMd\XM_008369622.1--783--ppe-miR166a_R+1_1ss21CT_degradome.jpg
bol-MIR9410-p3_2ss4TG17TG	TTTGCAGACGACTTAAGT	XM_008353432.1	-	GO:0005737(cytoplasm);GO:0031224(intrinsic to membrane);GO:0005792(microsome);GO:0005634(nucleus);GO:0005524(ATP binding);GO:0017111(nucleoside-triphosphatase activity);GO:0005515(protein binding);GO:0004888(transmembrane signaling receptor activity);GO:0006915(apoptosis);GO:0042742(defense response to bacterium);GO:0009733(response to auxin stimulus);GO:0009862(systemic acquired resistance, sali…	-	-	SNC1	4	479-495	0	279.661	1.9958e-43	9.81949e-64	down	-	486			9	4.5		2		0.99994	NA	.\4_T_Plot\BMd\XM_008353432.1--486--bol-MIR9410-p3_2ss4TG17TG_degradome.jpg
bol-MIR9410-p3_2ss4TG17TG	TTTGCAGACGACTTAAGT	XM_008362477.1	-	GO:0005634(nucleus);GO:0005524(ATP binding);GO:0043565(sequence-specific DNA binding);GO:0003700(sequence-specific DNA binding transcription factor activity);GO:0006915(apoptosis);GO:0009816(defense response to bacterium, incompatible interaction)	-	-	WRKY52	4	2364-2380	0	279.661	1.9958e-43	9.81949e-64	down	-	2371			9	4.5		2		0.99994	NA	.\4_T_Plot\BMd\XM_008362477.1--2371--bol-MIR9410-p3_2ss4TG17TG_degradome.jpg
mdm-miR7122a	TTATACAGAGAAATCACGGTCG	XR_530095.1	-	GO:0005739(mitochondrion);GO:0005488(binding)	-	[R] General function prediction only	At3g22470	1.5	414-435	668.194	1802.26	1.0841e-42	9.40613e-45	down	-1.43147	426	8	8	29	29	0	0	0.00373606	0.00470357	.\4_T_Plot\BVm\XR_530095.1--426--mdm-miR7122a_degradome.jpg	.\4_T_Plot\BMd\XR_530095.1--426--mdm-miR7122a_degradome.jpg
ppe-miR7122a-5p_R-1_1ss9TA	TTATACAAAGAAATCACGGCC	XR_530095.1	-	GO:0005739(mitochondrion);GO:0005488(binding)	-	[R] General function prediction only	At3g22470	0	415-435	668.194	1802.26	1.0841e-42	9.40613e-45	down	-1.43147	426	8	8	29	29	0	0	0.0046679	0.005876	.\4_T_Plot\BVm\XR_530095.1--426--ppe-miR7122a-5p_R-1_1ss9TA_degradome.jpg	.\4_T_Plot\BMd\XR_530095.1--426--ppe-miR7122a-5p_R-1_1ss9TA_degradome.jpg
gma-miR171c-3p	TTGAGCCGTGCCAATATCACA	XM_008379668.1	-	GO:0005634(nucleus);GO:0005515(protein binding);GO:0051301(cell division);GO:0007623(circadian rhythm);GO:0006355(regulation of transcription, DNA-dependent);GO:0048768(root hair cell tip growth);GO:0006351(transcription, DNA-dependent)	-	-	SCL6	3	1879-1899	208.811	838.983	3.4923e-42	5.53197e-46	down	-2.00645	1890	5	2.5	27	13.5	2	0	0.448064	0.0140444	.\4_T_Plot\BVm\XM_008379668.1--1890--gma-miR171c-3p_degradome.jpg	.\4_T_Plot\BMd\XM_008379668.1--1890--gma-miR171c-3p_degradome.jpg
gma-miR171c-3p	TTGAGCCGTGCCAATATCACA	XM_008368996.1	-	GO:0005634(nucleus);GO:0005515(protein binding);GO:0051301(cell division);GO:0007623(circadian rhythm);GO:0006355(regulation of transcription, DNA-dependent);GO:0048768(root hair cell tip growth);GO:0006351(transcription, DNA-dependent)	-	-	SCL6	3	1863-1883	208.811	838.983	3.4923e-42	5.53197e-46	down	-2.00645	1874	5	2.5	27	13.5	0	0	0.0111664	0.0140444	.\4_T_Plot\BVm\XM_008368996.1--1874--gma-miR171c-3p_degradome.jpg	.\4_T_Plot\BMd\XM_008368996.1--1874--gma-miR171c-3p_degradome.jpg
gma-miR171m	TTGAGCCGCGTCAATATCTCA	XM_008368996.1	-	GO:0005634(nucleus);GO:0005515(protein binding);GO:0051301(cell division);GO:0007623(circadian rhythm);GO:0006355(regulation of transcription, DNA-dependent);GO:0048768(root hair cell tip growth);GO:0006351(transcription, DNA-dependent)	-	-	SCL6	2.5	1863-1883	208.811	838.983	3.4923e-42	5.53197e-46	down	-2.00645	1874	5	2.5	27	13.5	0	0	0.0123994	0.0155927	.\4_T_Plot\BVm\XM_008368996.1--1874--gma-miR171m_degradome.jpg	.\4_T_Plot\BMd\XM_008368996.1--1874--gma-miR171m_degradome.jpg
gma-miR171m	TTGAGCCGCGTCAATATCTCA	XM_008379668.1	-	GO:0005634(nucleus);GO:0005515(protein binding);GO:0051301(cell division);GO:0007623(circadian rhythm);GO:0006355(regulation of transcription, DNA-dependent);GO:0048768(root hair cell tip growth);GO:0006351(transcription, DNA-dependent)	-	-	SCL6	2.5	1879-1899	208.811	838.983	3.4923e-42	5.53197e-46	down	-2.00645	1890	5	2.5	27	13.5	2	0	0.483335	0.0155927	.\4_T_Plot\BVm\XM_008379668.1--1890--gma-miR171m_degradome.jpg	.\4_T_Plot\BMd\XM_008379668.1--1890--gma-miR171m_degradome.jpg
gma-miR171m_1ss21AT	TTGAGCCGCGTCAATATCTCT	XM_008379668.1	-	GO:0005634(nucleus);GO:0005515(protein binding);GO:0051301(cell division);GO:0007623(circadian rhythm);GO:0006355(regulation of transcription, DNA-dependent);GO:0048768(root hair cell tip growth);GO:0006351(transcription, DNA-dependent)	-	-	SCL6	1.5	1879-1899	208.811	838.983	3.4923e-42	5.53197e-46	down	-2.00645	1890	5	2.5	27	13.5	2	0	0.547258	0.018682	.\4_T_Plot\BVm\XM_008379668.1--1890--gma-miR171m_1ss21AT_degradome.jpg	.\4_T_Plot\BMd\XM_008379668.1--1890--gma-miR171m_1ss21AT_degradome.jpg
gma-miR171m_1ss21AT	TTGAGCCGCGTCAATATCTCT	XM_008368996.1	-	GO:0005634(nucleus);GO:0005515(protein binding);GO:0051301(cell division);GO:0007623(circadian rhythm);GO:0006355(regulation of transcription, DNA-dependent);GO:0048768(root hair cell tip growth);GO:0006351(transcription, DNA-dependent)	-	-	SCL6	1.5	1863-1883	208.811	838.983	3.4923e-42	5.53197e-46	down	-2.00645	1874	5	2.5	27	13.5	0	0	0.0148607	0.018682	.\4_T_Plot\BVm\XM_008368996.1--1874--gma-miR171m_1ss21AT_degradome.jpg	.\4_T_Plot\BMd\XM_008368996.1--1874--gma-miR171m_1ss21AT_degradome.jpg
mdm-miR171a	TTGAGCCGCGTCAATATCTCC	XM_008368996.1	-	GO:0005634(nucleus);GO:0005515(protein binding);GO:0051301(cell division);GO:0007623(circadian rhythm);GO:0006355(regulation of transcription, DNA-dependent);GO:0048768(root hair cell tip growth);GO:0006351(transcription, DNA-dependent)	-	-	SCL6	2.5	1863-1883	208.811	838.983	3.4923e-42	5.53197e-46	down	-2.00645	1874	5	2.5	27	13.5	0	0	0.0123994	0.0155927	.\4_T_Plot\BVm\XM_008368996.1--1874--mdm-miR171a_degradome.jpg	.\4_T_Plot\BMd\XM_008368996.1--1874--mdm-miR171a_degradome.jpg
mdm-miR171a	TTGAGCCGCGTCAATATCTCC	XM_008379668.1	-	GO:0005634(nucleus);GO:0005515(protein binding);GO:0051301(cell division);GO:0007623(circadian rhythm);GO:0006355(regulation of transcription, DNA-dependent);GO:0048768(root hair cell tip growth);GO:0006351(transcription, DNA-dependent)	-	-	SCL6	2.5	1879-1899	208.811	838.983	3.4923e-42	5.53197e-46	down	-2.00645	1890	5	2.5	27	13.5	2	0	0.483335	0.0155927	.\4_T_Plot\BVm\XM_008379668.1--1890--mdm-miR171a_degradome.jpg	.\4_T_Plot\BMd\XM_008379668.1--1890--mdm-miR171a_degradome.jpg
mdm-MIR171e-p3_1ss21AC	TTGAGCCGCGCCAATATCTCC	XM_008368996.1	-	GO:0005634(nucleus);GO:0005515(protein binding);GO:0051301(cell division);GO:0007623(circadian rhythm);GO:0006355(regulation of transcription, DNA-dependent);GO:0048768(root hair cell tip growth);GO:0006351(transcription, DNA-dependent)	-	-	SCL6	1.5	1863-1883	208.811	838.983	3.4923e-42	5.53197e-46	down	-2.00645	1874	5	2.5	27	13.5	0	0	0.0148607	0.018682	.\4_T_Plot\BVm\XM_008368996.1--1874--mdm-MIR171e-p3_1ss21AC_degradome.jpg	.\4_T_Plot\BMd\XM_008368996.1--1874--mdm-MIR171e-p3_1ss21AC_degradome.jpg
mdm-MIR171e-p3_1ss21AC	TTGAGCCGCGCCAATATCTCC	XM_008379668.1	-	GO:0005634(nucleus);GO:0005515(protein binding);GO:0051301(cell division);GO:0007623(circadian rhythm);GO:0006355(regulation of transcription, DNA-dependent);GO:0048768(root hair cell tip growth);GO:0006351(transcription, DNA-dependent)	-	-	SCL6	1.5	1879-1899	208.811	838.983	3.4923e-42	5.53197e-46	down	-2.00645	1890	5	2.5	27	13.5	2	0	0.547258	0.018682	.\4_T_Plot\BVm\XM_008379668.1--1890--mdm-MIR171e-p3_1ss21AC_degradome.jpg	.\4_T_Plot\BMd\XM_008379668.1--1890--mdm-MIR171e-p3_1ss21AC_degradome.jpg
mdm-miR171j	TTGAGCCGCGCCAATATCACT	XM_008379668.1	-	GO:0005634(nucleus);GO:0005515(protein binding);GO:0051301(cell division);GO:0007623(circadian rhythm);GO:0006355(regulation of transcription, DNA-dependent);GO:0048768(root hair cell tip growth);GO:0006351(transcription, DNA-dependent)	-	-	SCL6	1	1879-1899	208.811	838.983	3.4923e-42	5.53197e-46	down	-2.00645	1890	5	2.5	27	13.5	2	0	0.576189	0.0202229	.\4_T_Plot\BVm\XM_008379668.1--1890--mdm-miR171j_degradome.jpg	.\4_T_Plot\BMd\XM_008379668.1--1890--mdm-miR171j_degradome.jpg
mdm-miR171j	TTGAGCCGCGCCAATATCACT	XM_008368996.1	-	GO:0005634(nucleus);GO:0005515(protein binding);GO:0051301(cell division);GO:0007623(circadian rhythm);GO:0006355(regulation of transcription, DNA-dependent);GO:0048768(root hair cell tip growth);GO:0006351(transcription, DNA-dependent)	-	-	SCL6	1	1863-1883	208.811	838.983	3.4923e-42	5.53197e-46	down	-2.00645	1874	5	2.5	27	13.5	0	0	0.0160891	0.0202229	.\4_T_Plot\BVm\XM_008368996.1--1874--mdm-miR171j_degradome.jpg	.\4_T_Plot\BMd\XM_008368996.1--1874--mdm-miR171j_degradome.jpg
mdm-miR171j_1ss21TG	TTGAGCCGCGCCAATATCACG	XM_008379668.1	-	GO:0005634(nucleus);GO:0005515(protein binding);GO:0051301(cell division);GO:0007623(circadian rhythm);GO:0006355(regulation of transcription, DNA-dependent);GO:0048768(root hair cell tip growth);GO:0006351(transcription, DNA-dependent)	-	-	SCL6	2	1879-1899	208.811	838.983	3.4923e-42	5.53197e-46	down	-2.00645	1890	5	2.5	27	13.5	2	0	0.516351	0.0171385	.\4_T_Plot\BVm\XM_008379668.1--1890--mdm-miR171j_1ss21TG_degradome.jpg	.\4_T_Plot\BMd\XM_008379668.1--1890--mdm-miR171j_1ss21TG_degradome.jpg
mdm-miR171j_1ss21TG	TTGAGCCGCGCCAATATCACG	XM_008368996.1	-	GO:0005634(nucleus);GO:0005515(protein binding);GO:0051301(cell division);GO:0007623(circadian rhythm);GO:0006355(regulation of transcription, DNA-dependent);GO:0048768(root hair cell tip growth);GO:0006351(transcription, DNA-dependent)	-	-	SCL6	2	1863-1883	208.811	838.983	3.4923e-42	5.53197e-46	down	-2.00645	1874	5	2.5	27	13.5	0	0	0.0136308	0.0171385	.\4_T_Plot\BVm\XM_008368996.1--1874--mdm-miR171j_1ss21TG_degradome.jpg	.\4_T_Plot\BMd\XM_008368996.1--1874--mdm-miR171j_1ss21TG_degradome.jpg
mdm-miR171j_R+1	TTGAGCCGCGCCAATATCACTT	XM_008379668.1	-	GO:0005634(nucleus);GO:0005515(protein binding);GO:0051301(cell division);GO:0007623(circadian rhythm);GO:0006355(regulation of transcription, DNA-dependent);GO:0048768(root hair cell tip growth);GO:0006351(transcription, DNA-dependent)	-	-	SCL6	1	1878-1899	208.811	838.983	3.4923e-42	5.53197e-46	down	-2.00645	1890	5	2.5	27	13.5	2	0	0.576189	0.0202229	.\4_T_Plot\BVm\XM_008379668.1--1890--mdm-miR171j_R+1_degradome.jpg	.\4_T_Plot\BMd\XM_008379668.1--1890--mdm-miR171j_R+1_degradome.jpg
mdm-miR171j_R+1	TTGAGCCGCGCCAATATCACTT	XM_008368996.1	-	GO:0005634(nucleus);GO:0005515(protein binding);GO:0051301(cell division);GO:0007623(circadian rhythm);GO:0006355(regulation of transcription, DNA-dependent);GO:0048768(root hair cell tip growth);GO:0006351(transcription, DNA-dependent)	-	-	SCL6	1	1862-1883	208.811	838.983	3.4923e-42	5.53197e-46	down	-2.00645	1874	5	2.5	27	13.5	0	0	0.0160891	0.0202229	.\4_T_Plot\BVm\XM_008368996.1--1874--mdm-miR171j_R+1_degradome.jpg	.\4_T_Plot\BMd\XM_008368996.1--1874--mdm-miR171j_R+1_degradome.jpg
ath-MIR858b-p5	TTCGTTGTCTGTTCGACCTTG	XM_008339653.1	myb proto-oncogene protein, plant	GO:0005634(nucleus);GO:0003677(DNA binding);GO:0009813(flavonoid biosynthetic process);GO:0045893(positive regulation of transcription, DNA-dependent);GO:0009733(response to auxin stimulus);GO:0009723(response to ethylene stimulus);GO:0006351(transcription, DNA-dependent)	-	[K] Transcription	MYB12	2.5	372-391	125.286	0	8.1274e-42	1.04982e-49	up	-	382	3	1.5			0		0.009314		.\4_T_Plot\BVm\XM_008339653.1--382--ath-MIR858b-p5_degradome.jpg	NA
ath-MIR858b-p5	TTCGTTGTCTGTTCGACCTTG	XM_008339652.1	myb proto-oncogene protein, plant	GO:0005634(nucleus);GO:0003677(DNA binding);GO:0009813(flavonoid biosynthetic process);GO:0045893(positive regulation of transcription, DNA-dependent);GO:0009733(response to auxin stimulus);GO:0009723(response to ethylene stimulus);GO:0006351(transcription, DNA-dependent)	-	[K] Transcription	MYB12	2.5	375-394	125.286	0	8.1274e-42	1.04982e-49	up	-	385	3	1.5			0		0.009314		.\4_T_Plot\BVm\XM_008339652.1--385--ath-MIR858b-p5_degradome.jpg	NA
gma-miR6300	GTCGTTGTAGTATAGTGG	XM_008372250.1	lipoxygenase	GO:0005737(cytoplasm);GO:0005506(iron ion binding);GO:0016165(lipoxygenase activity);GO:0031408(oxylipin biosynthetic process)	ko00591(Linoleic acid metabolism);ko00592(alpha-Linolenic acid metabolism)	-	LOX1.5	3.5	890-908	125.286	0	8.1274e-42	1.04982e-49	up	-	899	3	1.5			3		0.245557		.\4_T_Plot\BVm\XM_008372250.1--899--gma-miR6300_degradome.jpg	NA
gma-miR6300_R+1	GTCGTTGTAGTATAGTGGT	XM_008372250.1	lipoxygenase	GO:0005737(cytoplasm);GO:0005506(iron ion binding);GO:0016165(lipoxygenase activity);GO:0031408(oxylipin biosynthetic process)	ko00591(Linoleic acid metabolism);ko00592(alpha-Linolenic acid metabolism)	-	LOX1.5	3.5	889-908	125.286	0	8.1274e-42	1.04982e-49	up	-	899	3	1.5			3		0.131413		.\4_T_Plot\BVm\XM_008372250.1--899--gma-miR6300_R+1_degradome.jpg	NA
mdm-miR396c_R-2	TTCCACAGCTTTCTTGAAC	XM_008367243.1	-	-	-	-	-	4	569-587	125.286	0	8.1274e-42	1.04982e-49	up	-	578	3	1.5			3		0.798627		.\4_T_Plot\BVm\XM_008367243.1--578--mdm-miR396c_R-2_degradome.jpg	NA
mdm-miR396c_R-2	TTCCACAGCTTTCTTGAAC	XM_008359617.1	-	-	-	-	-	4	566-584	125.286	0	8.1274e-42	1.04982e-49	up	-	575	3	1.5			3		0.798627		.\4_T_Plot\BVm\XM_008359617.1--575--mdm-miR396c_R-2_degradome.jpg	NA
mdm-miR396c_R-2	TTCCACAGCTTTCTTGAAC	XM_008372783.1	E3 ubiquitin-protein ligase NEDD4	GO:0005737(cytoplasm);GO:0005515(protein binding);GO:0005529(sugar binding);GO:0004842(ubiquitin-protein ligase activity);GO:0010150(leaf senescence);GO:0042542(response to hydrogen peroxide);GO:0009753(response to jasmonic acid stimulus)	ko04120(Ubiquitin mediated proteolysis);ko04144(Endocytosis)	[O] Posttranslational modification, protein turnover, chaperones	UPL5	4	2420-2438	125.286	0	8.1274e-42	1.04982e-49	up	-	2429	3	1.5			2		0.999973		.\4_T_Plot\BVm\XM_008372783.1--2429--mdm-miR396c_R-2_degradome.jpg	NA
mdm-miR858	TTCGTTGTCTGTTCGACCTGA	XM_008339652.1	myb proto-oncogene protein, plant	GO:0005634(nucleus);GO:0003677(DNA binding);GO:0009813(flavonoid biosynthetic process);GO:0045893(positive regulation of transcription, DNA-dependent);GO:0009733(response to auxin stimulus);GO:0009723(response to ethylene stimulus);GO:0006351(transcription, DNA-dependent)	-	[K] Transcription	MYB12	3	374-394	125.286	0	8.1274e-42	1.04982e-49	up	-	385	3	1.5			0		0.0249491		.\4_T_Plot\BVm\XM_008339652.1--385--mdm-miR858_degradome.jpg	NA
mdm-miR858	TTCGTTGTCTGTTCGACCTGA	XM_008339653.1	myb proto-oncogene protein, plant	GO:0005634(nucleus);GO:0003677(DNA binding);GO:0009813(flavonoid biosynthetic process);GO:0045893(positive regulation of transcription, DNA-dependent);GO:0009733(response to auxin stimulus);GO:0009723(response to ethylene stimulus);GO:0006351(transcription, DNA-dependent)	-	[K] Transcription	MYB12	3	371-391	125.286	0	8.1274e-42	1.04982e-49	up	-	382	3	1.5			0		0.0249491		.\4_T_Plot\BVm\XM_008339653.1--382--mdm-miR858_degradome.jpg	NA
ppe-miR396a_2ss20GT21TA	TTCCACAGCTTTCTTGAACTA	XM_008359617.1	-	-	-	-	-	4	564-584	125.286	0	8.1274e-42	1.04982e-49	up	-	575	3	1.5			3		0.410411		.\4_T_Plot\BVm\XM_008359617.1--575--ppe-miR396a_2ss20GT21TA_degradome.jpg	NA
ppe-miR396a_2ss20GT21TA	TTCCACAGCTTTCTTGAACTA	XM_008367243.1	-	-	-	-	-	4	567-587	125.286	0	8.1274e-42	1.04982e-49	up	-	578	3	1.5			3		0.410411		.\4_T_Plot\BVm\XM_008367243.1--578--ppe-miR396a_2ss20GT21TA_degradome.jpg	NA
ppe-miR396a_R-1_1ss19CT	TTCCACAGCTTTCTTGAATG	XM_008372783.1	E3 ubiquitin-protein ligase NEDD4	GO:0005737(cytoplasm);GO:0005515(protein binding);GO:0005529(sugar binding);GO:0004842(ubiquitin-protein ligase activity);GO:0010150(leaf senescence);GO:0042542(response to hydrogen peroxide);GO:0009753(response to jasmonic acid stimulus)	ko04120(Ubiquitin mediated proteolysis);ko04144(Endocytosis)	[O] Posttranslational modification, protein turnover, chaperones	UPL5	4	2419-2438	125.286	0	8.1274e-42	1.04982e-49	up	-	2429	3	1.5			2		0.982485		.\4_T_Plot\BVm\XM_008372783.1--2429--ppe-miR396a_R-1_1ss19CT_degradome.jpg	NA
ppe-miR858_1ss1CT	TTCGTTGTCTGTTCGACCTTG	XM_008339653.1	myb proto-oncogene protein, plant	GO:0005634(nucleus);GO:0003677(DNA binding);GO:0009813(flavonoid biosynthetic process);GO:0045893(positive regulation of transcription, DNA-dependent);GO:0009733(response to auxin stimulus);GO:0009723(response to ethylene stimulus);GO:0006351(transcription, DNA-dependent)	-	[K] Transcription	MYB12	2.5	372-391	125.286	0	8.1274e-42	1.04982e-49	up	-	382	3	1.5			0		0.009314		.\4_T_Plot\BVm\XM_008339653.1--382--ppe-miR858_1ss1CT_degradome.jpg	NA
ppe-miR858_1ss1CT	TTCGTTGTCTGTTCGACCTTG	XM_008339652.1	myb proto-oncogene protein, plant	GO:0005634(nucleus);GO:0003677(DNA binding);GO:0009813(flavonoid biosynthetic process);GO:0045893(positive regulation of transcription, DNA-dependent);GO:0009733(response to auxin stimulus);GO:0009723(response to ethylene stimulus);GO:0006351(transcription, DNA-dependent)	-	[K] Transcription	MYB12	2.5	375-394	125.286	0	8.1274e-42	1.04982e-49	up	-	385	3	1.5			0		0.009314		.\4_T_Plot\BVm\XM_008339652.1--385--ppe-miR858_1ss1CT_degradome.jpg	NA
vvi-MIR3623-p3_2ss13GA20CA	AAGTTCATCCAAACACCATA	XM_008363066.1	-	GO:0005737(cytoplasm);GO:0031224(intrinsic to membrane);GO:0005524(ATP binding);GO:0005515(protein binding);GO:0004888(transmembrane signaling receptor activity);GO:0006915(apoptosis);GO:0009626(plant-type hypersensitive response)	-	-	N	2	332-351	55.6828	435.028	1.0787e-39	3.23818e-46	down	-2.9658	342	2	0.666667	16	7	1	2	0.086784	0.999519	.\4_T_Plot\BVm\XM_008363066.1--342--vvi-MIR3623-p3_2ss13GA20CA_degradome.jpg	.\4_T_Plot\BMd\XM_008363066.1--342--vvi-MIR3623-p3_2ss13GA20CA_degradome.jpg
vvi-MIR3623-p3_2ss13GA20CA	AAGTTCATCCAAACACCATA	XM_008363043.1	protein-serine/threonine kinase	GO:0005737(cytoplasm);GO:0031224(intrinsic to membrane);GO:0005792(microsome);GO:0005634(nucleus);GO:0005524(ATP binding);GO:0017111(nucleoside-triphosphatase activity);GO:0005515(protein binding);GO:0004888(transmembrane signaling receptor activity);GO:0006915(apoptosis);GO:0042742(defense response to bacterium);GO:0009733(response to auxin stimulus);GO:0009862(systemic acquired resistance, sali…	-	-	SNC1	2	578-597	55.6828	435.028	1.0787e-39	3.23818e-46	down	-2.9658	588	2	0.666667	16	7	2	2	0.989326	0.999519	.\4_T_Plot\BVm\XM_008363043.1--588--vvi-MIR3623-p3_2ss13GA20CA_degradome.jpg	.\4_T_Plot\BMd\XM_008363043.1--588--vvi-MIR3623-p3_2ss13GA20CA_degradome.jpg
vvi-MIR3623-p5_2ss13GA20CA	AAGTTCATCCAAACACCATA	XM_008363066.1	-	GO:0005737(cytoplasm);GO:0031224(intrinsic to membrane);GO:0005524(ATP binding);GO:0005515(protein binding);GO:0004888(transmembrane signaling receptor activity);GO:0006915(apoptosis);GO:0009626(plant-type hypersensitive response)	-	-	N	2	332-351	55.6828	435.028	1.0787e-39	3.23818e-46	down	-2.9658	342	2	0.666667	16	7	1	2	0.086784	0.999519	.\4_T_Plot\BVm\XM_008363066.1--342--vvi-MIR3623-p5_2ss13GA20CA_degradome.jpg	.\4_T_Plot\BMd\XM_008363066.1--342--vvi-MIR3623-p5_2ss13GA20CA_degradome.jpg
vvi-MIR3623-p5_2ss13GA20CA	AAGTTCATCCAAACACCATA	XM_008363043.1	protein-serine/threonine kinase	GO:0005737(cytoplasm);GO:0031224(intrinsic to membrane);GO:0005792(microsome);GO:0005634(nucleus);GO:0005524(ATP binding);GO:0017111(nucleoside-triphosphatase activity);GO:0005515(protein binding);GO:0004888(transmembrane signaling receptor activity);GO:0006915(apoptosis);GO:0042742(defense response to bacterium);GO:0009733(response to auxin stimulus);GO:0009862(systemic acquired resistance, sali…	-	-	SNC1	2	578-597	55.6828	435.028	1.0787e-39	3.23818e-46	down	-2.9658	588	2	0.666667	16	7	2	2	0.989326	0.999519	.\4_T_Plot\BVm\XM_008363043.1--588--vvi-MIR3623-p5_2ss13GA20CA_degradome.jpg	.\4_T_Plot\BMd\XM_008363043.1--588--vvi-MIR3623-p5_2ss13GA20CA_degradome.jpg
gma-miR1510a-3p_L-1R-1_1ss22CT	TGTTGTTTTACCTATTCCACT	XM_008364117.1	pre-mRNA-processing factor 19	GO:0000151(ubiquitin ligase complex);GO:0004842(ubiquitin-protein ligase activity)	ko03040(Spliceosome);ko04120(Ubiquitin mediated proteolysis)	[R] General function prediction only	PUB72	4	1520-1540	0	248.587	8.562e-39	6.25285e-57	down	-	1531			4	4		2		0.988576	NA	.\4_T_Plot\BMd\XM_008364117.1--1531--gma-miR1510a-3p_L-1R-1_1ss22CT_degradome.jpg
gma-miR396a-5p_1ss9CT	TTCCACAGTTTTCTTGAACTG	XM_008364828.1	-	-	-	-	GRF5	4	904-925	0	248.587	8.562e-39	6.25285e-57	down	-	915			4	4		1		0.0518525	NA	.\4_T_Plot\BMd\XM_008364828.1--915--gma-miR396a-5p_1ss9CT_degradome.jpg
gma-miR396a-5p_2ss7AG21GT	TTCCACGGCTTTCTTGAACTT	XM_008364828.1	-	-	-	-	GRF5	4	904-925	0	248.587	8.562e-39	6.25285e-57	down	-	915			4	4		1		0.049555	NA	.\4_T_Plot\BMd\XM_008364828.1--915--gma-miR396a-5p_2ss7AG21GT_degradome.jpg
hbr-miR6173_R-2	AGCCGTAAACGATGGATA	XR_531520.1	meiotic recombination protein SPO11	-	ko04113(Meiosis - yeast)	[L] Replication, recombination and repair	TOP6A	4	559-577	0	248.587	8.562e-39	6.25285e-57	down	-	568			4	4		2		0.945881	NA	.\4_T_Plot\BMd\XR_531520.1--568--hbr-miR6173_R-2_degradome.jpg
lja-MIR7533a-p5_2ss6CA19AC	TCCATACAAATCTGAGCCC	XM_008394283.1	-	-	-	-	PHL1	4	956-975	0	248.587	8.562e-39	6.25285e-57	down	-	966			4	4		2		0.995679	NA	.\4_T_Plot\BMd\XM_008394283.1--966--lja-MIR7533a-p5_2ss6CA19AC_degradome.jpg
mdm-miR159c	GAATTCCTTCTCCTCTCCTTT	XM_008386068.1	-	-	-	-	-	3.5	1425-1445	0	248.587	8.562e-39	6.25285e-57	down	-	1436			4	4		2		0.996133	NA	.\4_T_Plot\BMd\XM_008386068.1--1436--mdm-miR159c_degradome.jpg
mdm-miR396b_1ss20TA	TTCCACAGCTTTCTTGAACAG	XM_008364828.1	-	-	-	-	GRF5	3	904-925	0	248.587	8.562e-39	6.25285e-57	down	-	915			4	4		1		0.0485687	NA	.\4_T_Plot\BMd\XM_008364828.1--915--mdm-miR396b_1ss20TA_degradome.jpg
mdm-miR396b_R+1	TTCCACAGCTTTCTTGAACTGT	XM_008368768.1	dynein light chain LC8-type	GO:0005868(cytoplasmic dynein complex);GO:0005874(microtubule);GO:0005739(mitochondrion);GO:0005634(nucleus);GO:0003774(motor activity);GO:0006915(apoptosis);GO:0044419(interspecies interaction between organisms);GO:0007017(microtubule-based process);GO:0006355(regulation of transcription, DNA-dependent);GO:0006351(transcription, DNA-dependent);GO:0006810(transport)	ko04962(Vasopressin-regulated water reabsorption)	[Z] Cytoskeleton	DYNLL1	3.5	161-182	0	248.587	8.562e-39	6.25285e-57	down	-	173			4	4		0		0.0460525	NA	.\4_T_Plot\BMd\XM_008368768.1--173--mdm-miR396b_R+1_degradome.jpg
mdm-miR396b_R+1	TTCCACAGCTTTCTTGAACTGT	XM_008364828.1	-	-	-	-	GRF5	3	903-925	0	248.587	8.562e-39	6.25285e-57	down	-	915			4	4		1		0.0306382	NA	.\4_T_Plot\BMd\XM_008364828.1--915--mdm-miR396b_R+1_degradome.jpg
mdm-miR396c_R-2	TTCCACAGCTTTCTTGAAC	XM_008368768.1	dynein light chain LC8-type	GO:0005868(cytoplasmic dynein complex);GO:0005874(microtubule);GO:0005739(mitochondrion);GO:0005634(nucleus);GO:0003774(motor activity);GO:0006915(apoptosis);GO:0044419(interspecies interaction between organisms);GO:0007017(microtubule-based process);GO:0006355(regulation of transcription, DNA-dependent);GO:0006351(transcription, DNA-dependent);GO:0006810(transport)	ko04962(Vasopressin-regulated water reabsorption)	[Z] Cytoskeleton	DYNLL1	3.5	164-182	0	248.587	8.562e-39	6.25285e-57	down	-	173			4	4		0		0.0784709	NA	.\4_T_Plot\BMd\XM_008368768.1--173--mdm-miR396c_R-2_degradome.jpg
mdm-miR396c_R-2	TTCCACAGCTTTCTTGAAC	XM_008364828.1	-	-	-	-	GRF5	2	906-925	0	248.587	8.562e-39	6.25285e-57	down	-	915			4	4		1		0.0697123	NA	.\4_T_Plot\BMd\XM_008364828.1--915--mdm-miR396c_R-2_degradome.jpg
mdm-miR396f	TTCCACGGCTTTCTTGAACTG	XM_008364828.1	-	-	-	-	GRF5	3	904-925	0	248.587	8.562e-39	6.25285e-57	down	-	915			4	4		1		0.0306382	NA	.\4_T_Plot\BMd\XM_008364828.1--915--mdm-miR396f_degradome.jpg
mdm-miR482a-5p_L-1R-3_1ss14TC	GGAATGGGCTGTCTGGGA	XM_008355376.1	-	GO:0005737(cytoplasm);GO:0000178(exosome (RNase complex));GO:0016896(exoribonuclease activity, producing 5'-phosphomonoesters);GO:0003723(RNA binding);GO:0006396(RNA processing)	-	-	MM_2623	4	173-189	0	248.587	8.562e-39	6.25285e-57	down	-	181			9	4		2		0.999807	NA	.\4_T_Plot\BMd\XM_008355376.1--181--mdm-miR482a-5p_L-1R-3_1ss14TC_degradome.jpg
mdm-miR482a-5p_L-1R-3_1ss14TC	GGAATGGGCTGTCTGGGA	XM_008343944.1	-	GO:0048046(apoplast);GO:0009507(chloroplast);GO:0016021(integral to membrane);GO:0005886(plasma membrane);GO:0009506(plasmodesma);GO:0005773(vacuole);GO:0008289(lipid binding);GO:0002020(protease binding);GO:0007049(cell cycle);GO:0051301(cell division);GO:0009860(pollen tube growth);GO:0006810(transport)	-	[I] Lipid transport and metabolism	PATL1	4	173-189	0	248.587	8.562e-39	6.25285e-57	down	-	181			9	4		2		0.999807	NA	.\4_T_Plot\BMd\XM_008343944.1--181--mdm-miR482a-5p_L-1R-3_1ss14TC_degradome.jpg
mdm-miR482b	TCTTTCCTATCCCTCCCATTCC	XM_008367951.1	-	GO:0005524(ATP binding);GO:0006915(apoptosis);GO:0006952(defense response)	-	-	RGA3	4	670-691	0	248.587	8.562e-39	6.25285e-57	down	-	682			4	4		2		0.998654	NA	.\4_T_Plot\BMd\XM_008367951.1--682--mdm-miR482b_degradome.jpg
mdm-miR828a_R+2	TCTTGCTCAAATGAGTATTCCAGC	XM_008364782.1	myb proto-oncogene protein, plant	GO:0005634(nucleus);GO:0003677(DNA binding);GO:0007275(multicellular organismal development);GO:0006355(regulation of transcription, DNA-dependent);GO:0006351(transcription, DNA-dependent)	-	[K] Transcription	MYB82	4	338-361	0	248.587	8.562e-39	6.25285e-57	down	-	352			4	4		1		0.0144165	NA	.\4_T_Plot\BMd\XM_008364782.1--352--mdm-miR828a_R+2_degradome.jpg
mdm-miR828a_R+2	TCTTGCTCAAATGAGTATTCCAGC	XM_008376216.1	myb proto-oncogene protein, plant	GO:0005634(nucleus);GO:0003677(DNA binding);GO:0005515(protein binding);GO:0045165(cell fate commitment);GO:0007275(multicellular organismal development);GO:0045893(positive regulation of transcription, DNA-dependent);GO:0006351(transcription, DNA-dependent)	-	[K] Transcription	WER	2.5	668-691	0	248.587	8.562e-39	6.25285e-57	down	-	682			8	4		0		0.00782699	NA	.\4_T_Plot\BMd\XM_008376216.1--682--mdm-miR828a_R+2_degradome.jpg
mdm-miR828a_R+2	TCTTGCTCAAATGAGTATTCCAGC	XM_008394815.1	myb proto-oncogene protein, plant	GO:0005634(nucleus);GO:0003677(DNA binding);GO:0005515(protein binding);GO:0045165(cell fate commitment);GO:0007275(multicellular organismal development);GO:0045893(positive regulation of transcription, DNA-dependent);GO:0006351(transcription, DNA-dependent)	-	[K] Transcription	WER	3.5	593-616	0	248.587	8.562e-39	6.25285e-57	down	-	607			4	4		0		0.00313818	NA	.\4_T_Plot\BMd\XM_008394815.1--607--mdm-miR828a_R+2_degradome.jpg
mdm-miR828a_R+2	TCTTGCTCAAATGAGTATTCCAGC	XM_008376217.1	myb proto-oncogene protein, plant	GO:0005634(nucleus);GO:0003677(DNA binding);GO:0005515(protein binding);GO:0045165(cell fate commitment);GO:0007275(multicellular organismal development);GO:0045893(positive regulation of transcription, DNA-dependent);GO:0006351(transcription, DNA-dependent)	-	[K] Transcription	WER	2.5	267-290	0	248.587	8.562e-39	6.25285e-57	down	-	281			8	4		0		0.00782699	NA	.\4_T_Plot\BMd\XM_008376217.1--281--mdm-miR828a_R+2_degradome.jpg
PC-3p-187903_8	GTTTGTAGCCATTGGATTTTGATC	XM_008345836.1	26S proteasome regulatory subunit T6	GO:0005829(cytosol);GO:0005634(nucleus);GO:0005886(plasma membrane);GO:0000502(proteasome complex);GO:0005524(ATP binding);GO:0017111(nucleoside-triphosphatase activity);GO:0030163(protein catabolic process)	ko03050(Proteasome)	[O] Posttranslational modification, protein turnover, chaperones	RPT6A	3	963-987	0	248.587	8.562e-39	6.25285e-57	down	-	978			4	4		2		0.936066	NA	.\4_T_Plot\BMd\XM_008345836.1--978--PC-3p-187903_8_degradome.jpg
PC-5p-642386_3	AACTGATATTAGCACTCCAAAAAT	XM_008389861.1	proton-dependent oligopeptide transporter, POT family	GO:0016021(integral to membrane);GO:0005215(transporter activity);GO:0006857(oligopeptide transport)	-	[E] Amino acid transport and metabolism	At2g37900	4	2019-2042	0	248.587	8.562e-39	6.25285e-57	down	-	2033			4	4		1		0.00723442	NA	.\4_T_Plot\BMd\XM_008389861.1--2033--PC-5p-642386_3_degradome.jpg
PC-5p-720340_3	TCGGACGGTTGAAATTTGATTC	XM_008390315.1	charged multivesicular body protein 2A	-	ko04144(Endocytosis)	[U] Intracellular trafficking, secretion, and vesicular transport	VPS2.1	3.5	211-232	0	248.587	8.562e-39	6.25285e-57	down	-	223			8	4		3		0.0293109	NA	.\4_T_Plot\BMd\XM_008390315.1--223--PC-5p-720340_3_degradome.jpg
ppe-miR396a_2ss20GT21TA	TTCCACAGCTTTCTTGAACTA	XM_008364828.1	-	-	-	-	GRF5	4	904-925	0	248.587	8.562e-39	6.25285e-57	down	-	915			4	4		1		0.0700339	NA	.\4_T_Plot\BMd\XM_008364828.1--915--ppe-miR396a_2ss20GT21TA_degradome.jpg
ppe-miR396a_R-1	TTCCACAGCTTTCTTGAACG	XM_008364828.1	-	-	-	-	GRF5	2	905-925	0	248.587	8.562e-39	6.25285e-57	down	-	915			4	4		1		0.0661675	NA	.\4_T_Plot\BMd\XM_008364828.1--915--ppe-miR396a_R-1_degradome.jpg
ppe-miR396a_R-1_1ss19CT	TTCCACAGCTTTCTTGAATG	XM_008364828.1	-	-	-	-	GRF5	2.5	905-925	0	248.587	8.562e-39	6.25285e-57	down	-	915			4	4		1		0.0828067	NA	.\4_T_Plot\BMd\XM_008364828.1--915--ppe-miR396a_R-1_1ss19CT_degradome.jpg
vvi-miR396b_R+3_1ss20TA	TTCCACAGCTTTCTTGAACAGTT	XM_008364828.1	-	-	-	-	GRF5	3	902-925	0	248.587	8.562e-39	6.25285e-57	down	-	915			4	4		1		0.0245866	NA	.\4_T_Plot\BMd\XM_008364828.1--915--vvi-miR396b_R+3_1ss20TA_degradome.jpg
mtr-miR2673a_L+1R-2_1ss4TA	TCCACTTCCTCTTCCTCTTCC	XM_008340331.1	DNA polymerase phi subunit	-	-	[D] Cell cycle control, cell division, chromosome partitioning ;[R] General function prediction only	At3g50690	3	1276-1296	250.573	93.2203	2.957e-34	5.4034e-34	up	1.42651	1287	6	3	3	1.5	2	2	0.998051	0.999972	.\4_T_Plot\BVm\XM_008340331.1--1287--mtr-miR2673a_L+1R-2_1ss4TA_degradome.jpg	.\4_T_Plot\BMd\XM_008340331.1--1287--mtr-miR2673a_L+1R-2_1ss4TA_degradome.jpg
aly-miR165a-3p_R+1	TCGGACCAGGCTTCATCCCCT	XM_008351532.1	homeobox-leucine zipper protein	GO:0005634(nucleus);GO:0043565(sequence-specific DNA binding);GO:0003700(sequence-specific DNA binding transcription factor activity);GO:0030154(cell differentiation);GO:0009855(determination of bilateral symmetry);GO:0010014(meristem initiation);GO:0009944(polarity specification of adaxial/abaxial axis);GO:0009956(radial pattern formation);GO:0010051(xylem and phloem pattern formation)	-	-	REV	2.5	1440-1460	236.652	82.8625	3.2941e-34	8.79952e-34	up	1.51398	1451	8	2.83333	4	1.33333	0	2	0.0215979	0.856923	.\4_T_Plot\BVm\XM_008351532.1--1451--aly-miR165a-3p_R+1_degradome.jpg	.\4_T_Plot\BMd\XM_008351532.1--1451--aly-miR165a-3p_R+1_degradome.jpg
aly-miR165a-3p_R+1	TCGGACCAGGCTTCATCCCCT	XM_008360908.1	homeobox-leucine zipper protein	GO:0005634(nucleus);GO:0043565(sequence-specific DNA binding);GO:0003700(sequence-specific DNA binding transcription factor activity);GO:0030154(cell differentiation);GO:0009855(determination of bilateral symmetry);GO:0010014(meristem initiation);GO:0009944(polarity specification of adaxial/abaxial axis);GO:0009956(radial pattern formation);GO:0010051(xylem and phloem pattern formation)	-	-	REV	2.5	1427-1447	236.652	82.8625	3.2941e-34	8.79952e-34	up	1.51398	1438	8	2.83333	4	1.33333	0	2	0.0215979	0.856923	.\4_T_Plot\BVm\XM_008360908.1--1438--aly-miR165a-3p_R+1_degradome.jpg	.\4_T_Plot\BMd\XM_008360908.1--1438--aly-miR165a-3p_R+1_degradome.jpg
mdm-miR166a	TCGGACCAGGCTTCATTCCCC	XM_008360908.1	homeobox-leucine zipper protein	GO:0005634(nucleus);GO:0043565(sequence-specific DNA binding);GO:0003700(sequence-specific DNA binding transcription factor activity);GO:0030154(cell differentiation);GO:0009855(determination of bilateral symmetry);GO:0010014(meristem initiation);GO:0009944(polarity specification of adaxial/abaxial axis);GO:0009956(radial pattern formation);GO:0010051(xylem and phloem pattern formation)	-	-	REV	3	1427-1447	236.652	82.8625	3.2941e-34	8.79952e-34	up	1.51398	1438	8	2.83333	4	1.33333	0	2	0.0194592	0.826215	.\4_T_Plot\BVm\XM_008360908.1--1438--mdm-miR166a_degradome.jpg	.\4_T_Plot\BMd\XM_008360908.1--1438--mdm-miR166a_degradome.jpg
mdm-miR166a	TCGGACCAGGCTTCATTCCCC	XM_008351532.1	homeobox-leucine zipper protein	GO:0005634(nucleus);GO:0043565(sequence-specific DNA binding);GO:0003700(sequence-specific DNA binding transcription factor activity);GO:0030154(cell differentiation);GO:0009855(determination of bilateral symmetry);GO:0010014(meristem initiation);GO:0009944(polarity specification of adaxial/abaxial axis);GO:0009956(radial pattern formation);GO:0010051(xylem and phloem pattern formation)	-	-	REV	3	1440-1460	236.652	82.8625	3.2941e-34	8.79952e-34	up	1.51398	1451	8	2.83333	4	1.33333	0	2	0.0194592	0.826215	.\4_T_Plot\BVm\XM_008351532.1--1451--mdm-miR166a_degradome.jpg	.\4_T_Plot\BMd\XM_008351532.1--1451--mdm-miR166a_degradome.jpg
mtr-miR166b_2ss20TC21AT	TCGGACCAGGCTTCATTCCCT	XM_008351532.1	homeobox-leucine zipper protein	GO:0005634(nucleus);GO:0043565(sequence-specific DNA binding);GO:0003700(sequence-specific DNA binding transcription factor activity);GO:0030154(cell differentiation);GO:0009855(determination of bilateral symmetry);GO:0010014(meristem initiation);GO:0009944(polarity specification of adaxial/abaxial axis);GO:0009956(radial pattern formation);GO:0010051(xylem and phloem pattern formation)	-	-	REV	3	1440-1460	236.652	82.8625	3.2941e-34	8.79952e-34	up	1.51398	1451	8	2.83333	4	1.33333	0	2	0.0194592	0.826215	.\4_T_Plot\BVm\XM_008351532.1--1451--mtr-miR166b_2ss20TC21AT_degradome.jpg	.\4_T_Plot\BMd\XM_008351532.1--1451--mtr-miR166b_2ss20TC21AT_degradome.jpg
mtr-miR166b_2ss20TC21AT	TCGGACCAGGCTTCATTCCCT	XM_008360908.1	homeobox-leucine zipper protein	GO:0005634(nucleus);GO:0043565(sequence-specific DNA binding);GO:0003700(sequence-specific DNA binding transcription factor activity);GO:0030154(cell differentiation);GO:0009855(determination of bilateral symmetry);GO:0010014(meristem initiation);GO:0009944(polarity specification of adaxial/abaxial axis);GO:0009956(radial pattern formation);GO:0010051(xylem and phloem pattern formation)	-	-	REV	3	1427-1447	236.652	82.8625	3.2941e-34	8.79952e-34	up	1.51398	1438	8	2.83333	4	1.33333	0	2	0.0194592	0.826215	.\4_T_Plot\BVm\XM_008360908.1--1438--mtr-miR166b_2ss20TC21AT_degradome.jpg	.\4_T_Plot\BMd\XM_008360908.1--1438--mtr-miR166b_2ss20TC21AT_degradome.jpg
mtr-miR166c_R+1_2ss17TC20TC	TCGGACCAGGCTTCATCCCCCT	XM_008360908.1	homeobox-leucine zipper protein	GO:0005634(nucleus);GO:0043565(sequence-specific DNA binding);GO:0003700(sequence-specific DNA binding transcription factor activity);GO:0030154(cell differentiation);GO:0009855(determination of bilateral symmetry);GO:0010014(meristem initiation);GO:0009944(polarity specification of adaxial/abaxial axis);GO:0009956(radial pattern formation);GO:0010051(xylem and phloem pattern formation)	-	-	REV	3.5	1426-1447	236.652	82.8625	3.2941e-34	8.79952e-34	up	1.51398	1438	8	2.83333	4	1.33333	0	2	0.0123994	0.670794	.\4_T_Plot\BVm\XM_008360908.1--1438--mtr-miR166c_R+1_2ss17TC20TC_degradome.jpg	.\4_T_Plot\BMd\XM_008360908.1--1438--mtr-miR166c_R+1_2ss17TC20TC_degradome.jpg
mtr-miR166c_R+1_2ss17TC20TC	TCGGACCAGGCTTCATCCCCCT	XM_008351532.1	homeobox-leucine zipper protein	GO:0005634(nucleus);GO:0043565(sequence-specific DNA binding);GO:0003700(sequence-specific DNA binding transcription factor activity);GO:0030154(cell differentiation);GO:0009855(determination of bilateral symmetry);GO:0010014(meristem initiation);GO:0009944(polarity specification of adaxial/abaxial axis);GO:0009956(radial pattern formation);GO:0010051(xylem and phloem pattern formation)	-	-	REV	3.5	1439-1460	236.652	82.8625	3.2941e-34	8.79952e-34	up	1.51398	1451	8	2.83333	4	1.33333	0	2	0.0123994	0.670794	.\4_T_Plot\BVm\XM_008351532.1--1451--mtr-miR166c_R+1_2ss17TC20TC_degradome.jpg	.\4_T_Plot\BMd\XM_008351532.1--1451--mtr-miR166c_R+1_2ss17TC20TC_degradome.jpg
ppe-miR166a_R+1_1ss21CT	TCGGACCAGGCTTCATTCCCTT	XM_008351532.1	homeobox-leucine zipper protein	GO:0005634(nucleus);GO:0043565(sequence-specific DNA binding);GO:0003700(sequence-specific DNA binding transcription factor activity);GO:0030154(cell differentiation);GO:0009855(determination of bilateral symmetry);GO:0010014(meristem initiation);GO:0009944(polarity specification of adaxial/abaxial axis);GO:0009956(radial pattern formation);GO:0010051(xylem and phloem pattern formation)	-	-	REV	4	1439-1460	236.652	82.8625	3.2941e-34	8.79952e-34	up	1.51398	1451	8	2.83333	4	1.33333	0	2	0.0194592	0.826215	.\4_T_Plot\BVm\XM_008351532.1--1451--ppe-miR166a_R+1_1ss21CT_degradome.jpg	.\4_T_Plot\BMd\XM_008351532.1--1451--ppe-miR166a_R+1_1ss21CT_degradome.jpg
ppe-miR166a_R+1_1ss21CT	TCGGACCAGGCTTCATTCCCTT	XM_008360908.1	homeobox-leucine zipper protein	GO:0005634(nucleus);GO:0043565(sequence-specific DNA binding);GO:0003700(sequence-specific DNA binding transcription factor activity);GO:0030154(cell differentiation);GO:0009855(determination of bilateral symmetry);GO:0010014(meristem initiation);GO:0009944(polarity specification of adaxial/abaxial axis);GO:0009956(radial pattern formation);GO:0010051(xylem and phloem pattern formation)	-	-	REV	4	1426-1447	236.652	82.8625	3.2941e-34	8.79952e-34	up	1.51398	1438	8	2.83333	4	1.33333	0	2	0.0194592	0.826215	.\4_T_Plot\BVm\XM_008360908.1--1438--ppe-miR166a_R+1_1ss21CT_degradome.jpg	.\4_T_Plot\BMd\XM_008360908.1--1438--ppe-miR166a_R+1_1ss21CT_degradome.jpg
cme-MIR160c-p5_2ss13AG17AG	AGCCATGCATGTGTAAGT	XM_008375497.1	beta-amylase	GO:0009507(chloroplast);GO:0016161(beta-amylase activity);GO:0043169(cation binding);GO:0000272(polysaccharide catabolic process)	ko00500(Starch and sucrose metabolism)	-	BAM3	4	1273-1289	0	217.514	3.7002e-34	7.67329e-50	down	-	1280			7	3.5		2		0.999985	NA	.\4_T_Plot\BMd\XM_008375497.1--1280--cme-MIR160c-p5_2ss13AG17AG_degradome.jpg
gma-miR319g_R-1	TTGGACTGAAGGGAGCTCCTT	XM_008377161.1	myb proto-oncogene protein, plant	GO:0005634(nucleus);GO:0003677(DNA binding);GO:0030154(cell differentiation);GO:0009908(flower development);GO:0006355(regulation of transcription, DNA-dependent);GO:0006351(transcription, DNA-dependent)	-	[K] Transcription	GAM1	4	1701-1721	139.207	20.7156	5.0646e-33	7.35359e-34	up	2.74844	1712	5	1.66667	1	0.333333	2	4	0.500115	0.803075	.\4_T_Plot\BVm\XM_008377161.1--1712--gma-miR319g_R-1_degradome.jpg	.\4_T_Plot\BMd\XM_008377161.1--1712--gma-miR319g_R-1_degradome.jpg
gma-miR319g_R-1	TTGGACTGAAGGGAGCTCCTT	XM_008348120.1	myb proto-oncogene protein, plant	GO:0005634(nucleus);GO:0003677(DNA binding);GO:0030154(cell differentiation);GO:0009908(flower development);GO:0006355(regulation of transcription, DNA-dependent);GO:0006351(transcription, DNA-dependent)	-	[K] Transcription	GAM1	4	1535-1555	139.207	20.7156	5.0646e-33	7.35359e-34	up	2.74844	1546	5	1.66667	1	0.333333	2	4	0.500115	0.803075	.\4_T_Plot\BVm\XM_008348120.1--1546--gma-miR319g_R-1_degradome.jpg	.\4_T_Plot\BMd\XM_008348120.1--1546--gma-miR319g_R-1_degradome.jpg
gma-miR319g_R-1	TTGGACTGAAGGGAGCTCCTT	XM_008377162.1	myb proto-oncogene protein, plant	GO:0005634(nucleus);GO:0003677(DNA binding);GO:0030154(cell differentiation);GO:0009908(flower development);GO:0006355(regulation of transcription, DNA-dependent);GO:0006351(transcription, DNA-dependent)	-	[K] Transcription	GAM1	4	1471-1491	139.207	20.7156	5.0646e-33	7.35359e-34	up	2.74844	1482	5	1.66667	1	0.333333	2	4	0.500115	0.803075	.\4_T_Plot\BVm\XM_008377162.1--1482--gma-miR319g_R-1_degradome.jpg	.\4_T_Plot\BMd\XM_008377162.1--1482--gma-miR319g_R-1_degradome.jpg
gma-miR319g_R-1_1ss21TC	TTGGACTGAAGGGAGCTCCTC	XM_008348120.1	myb proto-oncogene protein, plant	GO:0005634(nucleus);GO:0003677(DNA binding);GO:0030154(cell differentiation);GO:0009908(flower development);GO:0006355(regulation of transcription, DNA-dependent);GO:0006351(transcription, DNA-dependent)	-	[K] Transcription	GAM1	4	1535-1555	139.207	20.7156	5.0646e-33	7.35359e-34	up	2.74844	1546	5	1.66667	1	0.333333	2	4	0.888719	0.994175	.\4_T_Plot\BVm\XM_008348120.1--1546--gma-miR319g_R-1_1ss21TC_degradome.jpg	.\4_T_Plot\BMd\XM_008348120.1--1546--gma-miR319g_R-1_1ss21TC_degradome.jpg
gma-miR319g_R-1_1ss21TC	TTGGACTGAAGGGAGCTCCTC	XM_008377161.1	myb proto-oncogene protein, plant	GO:0005634(nucleus);GO:0003677(DNA binding);GO:0030154(cell differentiation);GO:0009908(flower development);GO:0006355(regulation of transcription, DNA-dependent);GO:0006351(transcription, DNA-dependent)	-	[K] Transcription	GAM1	4	1701-1721	139.207	20.7156	5.0646e-33	7.35359e-34	up	2.74844	1712	5	1.66667	1	0.333333	2	4	0.888719	0.994175	.\4_T_Plot\BVm\XM_008377161.1--1712--gma-miR319g_R-1_1ss21TC_degradome.jpg	.\4_T_Plot\BMd\XM_008377161.1--1712--gma-miR319g_R-1_1ss21TC_degradome.jpg
gma-miR319g_R-1_1ss21TC	TTGGACTGAAGGGAGCTCCTC	XM_008377162.1	myb proto-oncogene protein, plant	GO:0005634(nucleus);GO:0003677(DNA binding);GO:0030154(cell differentiation);GO:0009908(flower development);GO:0006355(regulation of transcription, DNA-dependent);GO:0006351(transcription, DNA-dependent)	-	[K] Transcription	GAM1	4	1471-1491	139.207	20.7156	5.0646e-33	7.35359e-34	up	2.74844	1482	5	1.66667	1	0.333333	2	4	0.888719	0.994175	.\4_T_Plot\BVm\XM_008377162.1--1482--gma-miR319g_R-1_1ss21TC_degradome.jpg	.\4_T_Plot\BMd\XM_008377162.1--1482--gma-miR319g_R-1_1ss21TC_degradome.jpg
gma-miR319p_L-2R+2_1ss8CG	TTGGAGTGAAGGGAGCTCCTC	XM_008377161.1	myb proto-oncogene protein, plant	GO:0005634(nucleus);GO:0003677(DNA binding);GO:0030154(cell differentiation);GO:0009908(flower development);GO:0006355(regulation of transcription, DNA-dependent);GO:0006351(transcription, DNA-dependent)	-	[K] Transcription	GAM1	2	1701-1721	139.207	20.7156	5.0646e-33	7.35359e-34	up	2.74844	1712	5	1.66667	1	0.333333	2	4	0.42004	0.721053	.\4_T_Plot\BVm\XM_008377161.1--1712--gma-miR319p_L-2R+2_1ss8CG_degradome.jpg	.\4_T_Plot\BMd\XM_008377161.1--1712--gma-miR319p_L-2R+2_1ss8CG_degradome.jpg
gma-miR319p_L-2R+2_1ss8CG	TTGGAGTGAAGGGAGCTCCTC	XM_008377162.1	myb proto-oncogene protein, plant	GO:0005634(nucleus);GO:0003677(DNA binding);GO:0030154(cell differentiation);GO:0009908(flower development);GO:0006355(regulation of transcription, DNA-dependent);GO:0006351(transcription, DNA-dependent)	-	[K] Transcription	GAM1	2	1471-1491	139.207	20.7156	5.0646e-33	7.35359e-34	up	2.74844	1482	5	1.66667	1	0.333333	2	4	0.42004	0.721053	.\4_T_Plot\BVm\XM_008377162.1--1482--gma-miR319p_L-2R+2_1ss8CG_degradome.jpg	.\4_T_Plot\BMd\XM_008377162.1--1482--gma-miR319p_L-2R+2_1ss8CG_degradome.jpg
gma-miR319p_L-2R+2_1ss8CG	TTGGAGTGAAGGGAGCTCCTC	XM_008348120.1	myb proto-oncogene protein, plant	GO:0005634(nucleus);GO:0003677(DNA binding);GO:0030154(cell differentiation);GO:0009908(flower development);GO:0006355(regulation of transcription, DNA-dependent);GO:0006351(transcription, DNA-dependent)	-	[K] Transcription	GAM1	2	1535-1555	139.207	20.7156	5.0646e-33	7.35359e-34	up	2.74844	1546	5	1.66667	1	0.333333	2	4	0.42004	0.721053	.\4_T_Plot\BVm\XM_008348120.1--1546--gma-miR319p_L-2R+2_1ss8CG_degradome.jpg	.\4_T_Plot\BMd\XM_008348120.1--1546--gma-miR319p_L-2R+2_1ss8CG_degradome.jpg
mdm-miR319a	TTGGACTGAAGGGAGCTCCCT	XM_008377162.1	myb proto-oncogene protein, plant	GO:0005634(nucleus);GO:0003677(DNA binding);GO:0030154(cell differentiation);GO:0009908(flower development);GO:0006355(regulation of transcription, DNA-dependent);GO:0006351(transcription, DNA-dependent)	-	[K] Transcription	GAM1	4	1471-1491	139.207	20.7156	5.0646e-33	7.35359e-34	up	2.74844	1482	5	1.66667	1	0.333333	2	4	0.875086	0.992363	.\4_T_Plot\BVm\XM_008377162.1--1482--mdm-miR319a_degradome.jpg	.\4_T_Plot\BMd\XM_008377162.1--1482--mdm-miR319a_degradome.jpg
mdm-miR319a	TTGGACTGAAGGGAGCTCCCT	XM_008377161.1	myb proto-oncogene protein, plant	GO:0005634(nucleus);GO:0003677(DNA binding);GO:0030154(cell differentiation);GO:0009908(flower development);GO:0006355(regulation of transcription, DNA-dependent);GO:0006351(transcription, DNA-dependent)	-	[K] Transcription	GAM1	4	1701-1721	139.207	20.7156	5.0646e-33	7.35359e-34	up	2.74844	1712	5	1.66667	1	0.333333	2	4	0.875086	0.992363	.\4_T_Plot\BVm\XM_008377161.1--1712--mdm-miR319a_degradome.jpg	.\4_T_Plot\BMd\XM_008377161.1--1712--mdm-miR319a_degradome.jpg
mdm-miR319a	TTGGACTGAAGGGAGCTCCCT	XM_008348120.1	myb proto-oncogene protein, plant	GO:0005634(nucleus);GO:0003677(DNA binding);GO:0030154(cell differentiation);GO:0009908(flower development);GO:0006355(regulation of transcription, DNA-dependent);GO:0006351(transcription, DNA-dependent)	-	[K] Transcription	GAM1	4	1535-1555	139.207	20.7156	5.0646e-33	7.35359e-34	up	2.74844	1546	5	1.66667	1	0.333333	2	4	0.875086	0.992363	.\4_T_Plot\BVm\XM_008348120.1--1546--mdm-miR319a_degradome.jpg	.\4_T_Plot\BMd\XM_008348120.1--1546--mdm-miR319a_degradome.jpg
mdm-miR319a_2ss20CT21TC	TTGGACTGAAGGGAGCTCCTC	XM_008377161.1	myb proto-oncogene protein, plant	GO:0005634(nucleus);GO:0003677(DNA binding);GO:0030154(cell differentiation);GO:0009908(flower development);GO:0006355(regulation of transcription, DNA-dependent);GO:0006351(transcription, DNA-dependent)	-	[K] Transcription	GAM1	4	1701-1721	139.207	20.7156	5.0646e-33	7.35359e-34	up	2.74844	1712	5	1.66667	1	0.333333	2	4	0.888719	0.994175	.\4_T_Plot\BVm\XM_008377161.1--1712--mdm-miR319a_2ss20CT21TC_degradome.jpg	.\4_T_Plot\BMd\XM_008377161.1--1712--mdm-miR319a_2ss20CT21TC_degradome.jpg
mdm-miR319a_2ss20CT21TC	TTGGACTGAAGGGAGCTCCTC	XM_008348120.1	myb proto-oncogene protein, plant	GO:0005634(nucleus);GO:0003677(DNA binding);GO:0030154(cell differentiation);GO:0009908(flower development);GO:0006355(regulation of transcription, DNA-dependent);GO:0006351(transcription, DNA-dependent)	-	[K] Transcription	GAM1	4	1535-1555	139.207	20.7156	5.0646e-33	7.35359e-34	up	2.74844	1546	5	1.66667	1	0.333333	2	4	0.888719	0.994175	.\4_T_Plot\BVm\XM_008348120.1--1546--mdm-miR319a_2ss20CT21TC_degradome.jpg	.\4_T_Plot\BMd\XM_008348120.1--1546--mdm-miR319a_2ss20CT21TC_degradome.jpg
mdm-miR319a_2ss20CT21TC	TTGGACTGAAGGGAGCTCCTC	XM_008377162.1	myb proto-oncogene protein, plant	GO:0005634(nucleus);GO:0003677(DNA binding);GO:0030154(cell differentiation);GO:0009908(flower development);GO:0006355(regulation of transcription, DNA-dependent);GO:0006351(transcription, DNA-dependent)	-	[K] Transcription	GAM1	4	1471-1491	139.207	20.7156	5.0646e-33	7.35359e-34	up	2.74844	1482	5	1.66667	1	0.333333	2	4	0.888719	0.994175	.\4_T_Plot\BVm\XM_008377162.1--1482--mdm-miR319a_2ss20CT21TC_degradome.jpg	.\4_T_Plot\BMd\XM_008377162.1--1482--mdm-miR319a_2ss20CT21TC_degradome.jpg
mdm-miR319a_R+1	TTGGACTGAAGGGAGCTCCCTC	XM_008377162.1	myb proto-oncogene protein, plant	GO:0005634(nucleus);GO:0003677(DNA binding);GO:0030154(cell differentiation);GO:0009908(flower development);GO:0006355(regulation of transcription, DNA-dependent);GO:0006351(transcription, DNA-dependent)	-	[K] Transcription	GAM1	4	1470-1491	139.207	20.7156	5.0646e-33	7.35359e-34	up	2.74844	1482	5	1.66667	1	0.333333	2	4	0.438877	0.741823	.\4_T_Plot\BVm\XM_008377162.1--1482--mdm-miR319a_R+1_degradome.jpg	.\4_T_Plot\BMd\XM_008377162.1--1482--mdm-miR319a_R+1_degradome.jpg
mdm-miR319a_R+1	TTGGACTGAAGGGAGCTCCCTC	XM_008348120.1	myb proto-oncogene protein, plant	GO:0005634(nucleus);GO:0003677(DNA binding);GO:0030154(cell differentiation);GO:0009908(flower development);GO:0006355(regulation of transcription, DNA-dependent);GO:0006351(transcription, DNA-dependent)	-	[K] Transcription	GAM1	4	1534-1555	139.207	20.7156	5.0646e-33	7.35359e-34	up	2.74844	1546	5	1.66667	1	0.333333	2	4	0.438877	0.741823	.\4_T_Plot\BVm\XM_008348120.1--1546--mdm-miR319a_R+1_degradome.jpg	.\4_T_Plot\BMd\XM_008348120.1--1546--mdm-miR319a_R+1_degradome.jpg
mdm-miR319a_R+1	TTGGACTGAAGGGAGCTCCCTC	XM_008377161.1	myb proto-oncogene protein, plant	GO:0005634(nucleus);GO:0003677(DNA binding);GO:0030154(cell differentiation);GO:0009908(flower development);GO:0006355(regulation of transcription, DNA-dependent);GO:0006351(transcription, DNA-dependent)	-	[K] Transcription	GAM1	4	1700-1721	139.207	20.7156	5.0646e-33	7.35359e-34	up	2.74844	1712	5	1.66667	1	0.333333	2	4	0.438877	0.741823	.\4_T_Plot\BVm\XM_008377161.1--1712--mdm-miR319a_R+1_degradome.jpg	.\4_T_Plot\BMd\XM_008377161.1--1712--mdm-miR319a_R+1_degradome.jpg
mdm-MIR319c-p3	TTGGACTGAAGGGAGCTCCT	XM_008377161.1	myb proto-oncogene protein, plant	GO:0005634(nucleus);GO:0003677(DNA binding);GO:0030154(cell differentiation);GO:0009908(flower development);GO:0006355(regulation of transcription, DNA-dependent);GO:0006351(transcription, DNA-dependent)	-	[K] Transcription	GAM1	3	1702-1721	139.207	20.7156	5.0646e-33	7.35359e-34	up	2.74844	1712	5	1.66667	1	0.333333	2	4	0.94878	0.999055	.\4_T_Plot\BVm\XM_008377161.1--1712--mdm-MIR319c-p3_degradome.jpg	.\4_T_Plot\BMd\XM_008377161.1--1712--mdm-MIR319c-p3_degradome.jpg
mdm-MIR319c-p3	TTGGACTGAAGGGAGCTCCT	XM_008377162.1	myb proto-oncogene protein, plant	GO:0005634(nucleus);GO:0003677(DNA binding);GO:0030154(cell differentiation);GO:0009908(flower development);GO:0006355(regulation of transcription, DNA-dependent);GO:0006351(transcription, DNA-dependent)	-	[K] Transcription	GAM1	3	1472-1491	139.207	20.7156	5.0646e-33	7.35359e-34	up	2.74844	1482	5	1.66667	1	0.333333	2	4	0.94878	0.999055	.\4_T_Plot\BVm\XM_008377162.1--1482--mdm-MIR319c-p3_degradome.jpg	.\4_T_Plot\BMd\XM_008377162.1--1482--mdm-MIR319c-p3_degradome.jpg
mdm-MIR319c-p3	TTGGACTGAAGGGAGCTCCT	XM_008348120.1	myb proto-oncogene protein, plant	GO:0005634(nucleus);GO:0003677(DNA binding);GO:0030154(cell differentiation);GO:0009908(flower development);GO:0006355(regulation of transcription, DNA-dependent);GO:0006351(transcription, DNA-dependent)	-	[K] Transcription	GAM1	3	1536-1555	139.207	20.7156	5.0646e-33	7.35359e-34	up	2.74844	1546	5	1.66667	1	0.333333	2	4	0.94878	0.999055	.\4_T_Plot\BVm\XM_008348120.1--1546--mdm-MIR319c-p3_degradome.jpg	.\4_T_Plot\BMd\XM_008348120.1--1546--mdm-MIR319c-p3_degradome.jpg
ppe-miR159_L-1_1ss20TC	TTGGATTGAAGGGAGCTCCA	XM_008377162.1	myb proto-oncogene protein, plant	GO:0005634(nucleus);GO:0003677(DNA binding);GO:0030154(cell differentiation);GO:0009908(flower development);GO:0006355(regulation of transcription, DNA-dependent);GO:0006351(transcription, DNA-dependent)	-	[K] Transcription	GAM1	3	1472-1491	139.207	20.7156	5.0646e-33	7.35359e-34	up	2.74844	1482	5	1.66667	1	0.333333	2	4	0.695367	0.938308	.\4_T_Plot\BVm\XM_008377162.1--1482--ppe-miR159_L-1_1ss20TC_degradome.jpg	.\4_T_Plot\BMd\XM_008377162.1--1482--ppe-miR159_L-1_1ss20TC_degradome.jpg
ppe-miR159_L-1_1ss20TC	TTGGATTGAAGGGAGCTCCA	XM_008348120.1	myb proto-oncogene protein, plant	GO:0005634(nucleus);GO:0003677(DNA binding);GO:0030154(cell differentiation);GO:0009908(flower development);GO:0006355(regulation of transcription, DNA-dependent);GO:0006351(transcription, DNA-dependent)	-	[K] Transcription	GAM1	2	1536-1555	139.207	20.7156	5.0646e-33	7.35359e-34	up	2.74844	1546	5	1.66667	1	0.333333	2	4	0.166064	0.346608	.\4_T_Plot\BVm\XM_008348120.1--1546--ppe-miR159_L-1_1ss20TC_degradome.jpg	.\4_T_Plot\BMd\XM_008348120.1--1546--ppe-miR159_L-1_1ss20TC_degradome.jpg
ppe-miR159_L-1_1ss20TC	TTGGATTGAAGGGAGCTCCA	XM_008377161.1	myb proto-oncogene protein, plant	GO:0005634(nucleus);GO:0003677(DNA binding);GO:0030154(cell differentiation);GO:0009908(flower development);GO:0006355(regulation of transcription, DNA-dependent);GO:0006351(transcription, DNA-dependent)	-	[K] Transcription	GAM1	3	1702-1721	139.207	20.7156	5.0646e-33	7.35359e-34	up	2.74844	1712	5	1.66667	1	0.333333	2	4	0.695367	0.938308	.\4_T_Plot\BVm\XM_008377161.1--1712--ppe-miR159_L-1_1ss20TC_degradome.jpg	.\4_T_Plot\BMd\XM_008377161.1--1712--ppe-miR159_L-1_1ss20TC_degradome.jpg
ppe-miR319a_R+1_1	TTGGACTGAAGGGAGCTCCCA	XM_008348120.1	myb proto-oncogene protein, plant	GO:0005634(nucleus);GO:0003677(DNA binding);GO:0030154(cell differentiation);GO:0009908(flower development);GO:0006355(regulation of transcription, DNA-dependent);GO:0006351(transcription, DNA-dependent)	-	[K] Transcription	GAM1	4	1535-1555	139.207	20.7156	5.0646e-33	7.35359e-34	up	2.74844	1546	5	1.66667	1	0.333333	2	4	0.292975	0.556238	.\4_T_Plot\BVm\XM_008348120.1--1546--ppe-miR319a_R+1_1_degradome.jpg	.\4_T_Plot\BMd\XM_008348120.1--1546--ppe-miR319a_R+1_1_degradome.jpg
ppe-miR319a_R+1_1	TTGGACTGAAGGGAGCTCCCA	XM_008377161.1	myb proto-oncogene protein, plant	GO:0005634(nucleus);GO:0003677(DNA binding);GO:0030154(cell differentiation);GO:0009908(flower development);GO:0006355(regulation of transcription, DNA-dependent);GO:0006351(transcription, DNA-dependent)	-	[K] Transcription	GAM1	4	1701-1721	139.207	20.7156	5.0646e-33	7.35359e-34	up	2.74844	1712	5	1.66667	1	0.333333	2	4	0.292975	0.556238	.\4_T_Plot\BVm\XM_008377161.1--1712--ppe-miR319a_R+1_1_degradome.jpg	.\4_T_Plot\BMd\XM_008377161.1--1712--ppe-miR319a_R+1_1_degradome.jpg
ppe-miR319a_R+1_1	TTGGACTGAAGGGAGCTCCCA	XM_008377162.1	myb proto-oncogene protein, plant	GO:0005634(nucleus);GO:0003677(DNA binding);GO:0030154(cell differentiation);GO:0009908(flower development);GO:0006355(regulation of transcription, DNA-dependent);GO:0006351(transcription, DNA-dependent)	-	[K] Transcription	GAM1	4	1471-1491	139.207	20.7156	5.0646e-33	7.35359e-34	up	2.74844	1482	5	1.66667	1	0.333333	2	4	0.292975	0.556238	.\4_T_Plot\BVm\XM_008377162.1--1482--ppe-miR319a_R+1_1_degradome.jpg	.\4_T_Plot\BMd\XM_008377162.1--1482--ppe-miR319a_R+1_1_degradome.jpg
ppe-miR319a_R+1_2	TTGGACTGAAGGGAGCTCCCG	XM_008377162.1	myb proto-oncogene protein, plant	GO:0005634(nucleus);GO:0003677(DNA binding);GO:0030154(cell differentiation);GO:0009908(flower development);GO:0006355(regulation of transcription, DNA-dependent);GO:0006351(transcription, DNA-dependent)	-	[K] Transcription	GAM1	3	1471-1491	139.207	20.7156	5.0646e-33	7.35359e-34	up	2.74844	1482	5	1.66667	1	0.333333	2	4	0.52427	0.824655	.\4_T_Plot\BVm\XM_008377162.1--1482--ppe-miR319a_R+1_2_degradome.jpg	.\4_T_Plot\BMd\XM_008377162.1--1482--ppe-miR319a_R+1_2_degradome.jpg
ppe-miR319a_R+1_2	TTGGACTGAAGGGAGCTCCCG	XM_008377161.1	myb proto-oncogene protein, plant	GO:0005634(nucleus);GO:0003677(DNA binding);GO:0030154(cell differentiation);GO:0009908(flower development);GO:0006355(regulation of transcription, DNA-dependent);GO:0006351(transcription, DNA-dependent)	-	[K] Transcription	GAM1	3	1701-1721	139.207	20.7156	5.0646e-33	7.35359e-34	up	2.74844	1712	5	1.66667	1	0.333333	2	4	0.52427	0.824655	.\4_T_Plot\BVm\XM_008377161.1--1712--ppe-miR319a_R+1_2_degradome.jpg	.\4_T_Plot\BMd\XM_008377161.1--1712--ppe-miR319a_R+1_2_degradome.jpg
ppe-miR319a_R+1_2	TTGGACTGAAGGGAGCTCCCG	XM_008348120.1	myb proto-oncogene protein, plant	GO:0005634(nucleus);GO:0003677(DNA binding);GO:0030154(cell differentiation);GO:0009908(flower development);GO:0006355(regulation of transcription, DNA-dependent);GO:0006351(transcription, DNA-dependent)	-	[K] Transcription	GAM1	3	1535-1555	139.207	20.7156	5.0646e-33	7.35359e-34	up	2.74844	1546	5	1.66667	1	0.333333	2	4	0.52427	0.824655	.\4_T_Plot\BVm\XM_008348120.1--1546--ppe-miR319a_R+1_2_degradome.jpg	.\4_T_Plot\BMd\XM_008348120.1--1546--ppe-miR319a_R+1_2_degradome.jpg
ptc-miR319i	TTGGGCTGAAGGGAGCTCCC	XM_008377162.1	myb proto-oncogene protein, plant	GO:0005634(nucleus);GO:0003677(DNA binding);GO:0030154(cell differentiation);GO:0009908(flower development);GO:0006355(regulation of transcription, DNA-dependent);GO:0006351(transcription, DNA-dependent)	-	[K] Transcription	GAM1	4	1472-1491	139.207	20.7156	5.0646e-33	7.35359e-34	up	2.74844	1482	5	1.66667	1	0.333333	2	4	0.603272	0.885431	.\4_T_Plot\BVm\XM_008377162.1--1482--ptc-miR319i_degradome.jpg	.\4_T_Plot\BMd\XM_008377162.1--1482--ptc-miR319i_degradome.jpg
ptc-miR319i	TTGGGCTGAAGGGAGCTCCC	XM_008377161.1	myb proto-oncogene protein, plant	GO:0005634(nucleus);GO:0003677(DNA binding);GO:0030154(cell differentiation);GO:0009908(flower development);GO:0006355(regulation of transcription, DNA-dependent);GO:0006351(transcription, DNA-dependent)	-	[K] Transcription	GAM1	4	1702-1721	139.207	20.7156	5.0646e-33	7.35359e-34	up	2.74844	1712	5	1.66667	1	0.333333	2	4	0.603272	0.885431	.\4_T_Plot\BVm\XM_008377161.1--1712--ptc-miR319i_degradome.jpg	.\4_T_Plot\BMd\XM_008377161.1--1712--ptc-miR319i_degradome.jpg
ptc-miR319i	TTGGGCTGAAGGGAGCTCCC	XM_008348120.1	myb proto-oncogene protein, plant	GO:0005634(nucleus);GO:0003677(DNA binding);GO:0030154(cell differentiation);GO:0009908(flower development);GO:0006355(regulation of transcription, DNA-dependent);GO:0006351(transcription, DNA-dependent)	-	[K] Transcription	GAM1	4	1536-1555	139.207	20.7156	5.0646e-33	7.35359e-34	up	2.74844	1546	5	1.66667	1	0.333333	2	4	0.603272	0.885431	.\4_T_Plot\BVm\XM_008348120.1--1546--ptc-miR319i_degradome.jpg	.\4_T_Plot\BMd\XM_008348120.1--1546--ptc-miR319i_degradome.jpg
mtr-miR172d-5p_L-4R+1_1ss5GC	CAGCATCATCAAGATTCACAA	XM_008345757.1	coniferyl-aldehyde dehydrogenase	GO:0005829(cytosol);GO:0004029(aldehyde dehydrogenase (NAD) activity);GO:0050269(coniferyl-aldehyde dehydrogenase activity);GO:0009699(phenylpropanoid biosynthetic process)	ko00940(Phenylpropanoid biosynthesis)	[C] Energy production and conversion	ALDH2C4	2	655-675	93.9648	0	8.6412e-32	1.4736e-37	up	-	666	9	1.125			2		0.837323		.\4_T_Plot\BVm\XM_008345757.1--666--mtr-miR172d-5p_L-4R+1_1ss5GC_degradome.jpg	NA
mtr-miR172d-5p_L-4R+1_1ss5GC	CAGCATCATCAAGATTCACAA	XM_008345756.1	coniferyl-aldehyde dehydrogenase	GO:0005829(cytosol);GO:0004029(aldehyde dehydrogenase (NAD) activity);GO:0050269(coniferyl-aldehyde dehydrogenase activity);GO:0009699(phenylpropanoid biosynthetic process)	ko00940(Phenylpropanoid biosynthesis)	[C] Energy production and conversion	ALDH2C4	2	868-888	93.9648	0	8.6412e-32	1.4736e-37	up	-	879	9	1.125			2		0.837323		.\4_T_Plot\BVm\XM_008345756.1--879--mtr-miR172d-5p_L-4R+1_1ss5GC_degradome.jpg	NA
mtr-miR172d-5p_L-4R+1_1ss5GC	CAGCATCATCAAGATTCACAA	XM_008339240.1	coniferyl-aldehyde dehydrogenase	GO:0005829(cytosol);GO:0004029(aldehyde dehydrogenase (NAD) activity);GO:0050269(coniferyl-aldehyde dehydrogenase activity);GO:0009699(phenylpropanoid biosynthetic process)	ko00940(Phenylpropanoid biosynthesis)	[C] Energy production and conversion	ALDH2C4	4	860-880	93.9648	0	8.6412e-32	1.4736e-37	up	-	871	9	1.125			3		0.190494		.\4_T_Plot\BVm\XM_008339240.1--871--mtr-miR172d-5p_L-4R+1_1ss5GC_degradome.jpg	NA
mtr-miR172d-5p_L-4R+1_1ss5GC	CAGCATCATCAAGATTCACAA	XM_008388404.1	coniferyl-aldehyde dehydrogenase	GO:0005829(cytosol);GO:0004029(aldehyde dehydrogenase (NAD) activity);GO:0050269(coniferyl-aldehyde dehydrogenase activity);GO:0009699(phenylpropanoid biosynthetic process)	ko00940(Phenylpropanoid biosynthesis)	[C] Energy production and conversion	ALDH2C4	2	868-888	93.9648	0	8.6412e-32	1.4736e-37	up	-	879	9	1.125			2		0.837323		.\4_T_Plot\BVm\XM_008388404.1--879--mtr-miR172d-5p_L-4R+1_1ss5GC_degradome.jpg	NA
mtr-miR172d-5p_L-4R+1_1ss5GC	CAGCATCATCAAGATTCACAA	XM_008345755.1	coniferyl-aldehyde dehydrogenase	GO:0005829(cytosol);GO:0004029(aldehyde dehydrogenase (NAD) activity);GO:0050269(coniferyl-aldehyde dehydrogenase activity);GO:0009699(phenylpropanoid biosynthetic process)	ko00940(Phenylpropanoid biosynthesis)	[C] Energy production and conversion	ALDH2C4	2	828-848	93.9648	0	8.6412e-32	1.4736e-37	up	-	839	9	1.125			2		0.837323		.\4_T_Plot\BVm\XM_008345755.1--839--mtr-miR172d-5p_L-4R+1_1ss5GC_degradome.jpg	NA
mtr-miR172d-5p_L-4R+1_1ss5GC	CAGCATCATCAAGATTCACAA	XM_008363032.1	coniferyl-aldehyde dehydrogenase	GO:0005829(cytosol);GO:0004029(aldehyde dehydrogenase (NAD) activity);GO:0050269(coniferyl-aldehyde dehydrogenase activity);GO:0009699(phenylpropanoid biosynthetic process)	ko00940(Phenylpropanoid biosynthesis)	[C] Energy production and conversion	ALDH2C4	4	913-933	93.9648	0	8.6412e-32	1.4736e-37	up	-	924	9	1.125			3		0.190494		.\4_T_Plot\BVm\XM_008363032.1--924--mtr-miR172d-5p_L-4R+1_1ss5GC_degradome.jpg	NA
mtr-miR172d-5p_L-4R+1_1ss5GC	CAGCATCATCAAGATTCACAA	XM_008356304.1	coniferyl-aldehyde dehydrogenase	GO:0005829(cytosol);GO:0004029(aldehyde dehydrogenase (NAD) activity);GO:0050269(coniferyl-aldehyde dehydrogenase activity);GO:0009699(phenylpropanoid biosynthetic process)	ko00940(Phenylpropanoid biosynthesis)	[C] Energy production and conversion	ALDH2C4	2	731-751	93.9648	0	8.6412e-32	1.4736e-37	up	-	742	9	1.125			2		0.837323		.\4_T_Plot\BVm\XM_008356304.1--742--mtr-miR172d-5p_L-4R+1_1ss5GC_degradome.jpg	NA
hpe-miR162a_R+2	TCGATAAACCTCTGCATCCAGTT	XM_008360618.1	endoribonuclease Dicer	GO:0010445(nuclear dicing body);GO:0005524(ATP binding);GO:0003677(DNA binding);GO:0003725(double-stranded RNA binding);GO:0004386(helicase activity);GO:0046872(metal ion binding);GO:0005515(protein binding);GO:0004525(ribonuclease III activity);GO:0000910(cytokinesis);GO:0009880(embryonic pattern specification);GO:0009908(flower development);GO:0035279(mRNA cleavage involved in gene silencing by…	-	[A] RNA processing and modification	DCL1	2	3718-3741	668.194	497.175	1.998e-31	1.15994e-30	up	0.426514	3731	8	8	8	8	1	2	0.0144203	0.705412	.\4_T_Plot\BVm\XM_008360618.1--3731--hpe-miR162a_R+2_degradome.jpg	.\4_T_Plot\BMd\XM_008360618.1--3731--hpe-miR162a_R+2_degradome.jpg
mdm-miR162a	TCGATAAACCTCTGCATCCAG	XM_008360618.1	endoribonuclease Dicer	GO:0010445(nuclear dicing body);GO:0005524(ATP binding);GO:0003677(DNA binding);GO:0003725(double-stranded RNA binding);GO:0004386(helicase activity);GO:0046872(metal ion binding);GO:0005515(protein binding);GO:0004525(ribonuclease III activity);GO:0000910(cytokinesis);GO:0009880(embryonic pattern specification);GO:0009908(flower development);GO:0035279(mRNA cleavage involved in gene silencing by…	-	[A] RNA processing and modification	DCL1	2	3720-3741	668.194	497.175	1.998e-31	1.15994e-30	up	0.426514	3731	8	8	8	8	1	2	0.0144203	0.705412	.\4_T_Plot\BVm\XM_008360618.1--3731--mdm-miR162a_degradome.jpg	.\4_T_Plot\BMd\XM_008360618.1--3731--mdm-miR162a_degradome.jpg
ptc-miR162a_R+1	TCGATAAACCTCTGCATCCAGT	XM_008360618.1	endoribonuclease Dicer	GO:0010445(nuclear dicing body);GO:0005524(ATP binding);GO:0003677(DNA binding);GO:0003725(double-stranded RNA binding);GO:0004386(helicase activity);GO:0046872(metal ion binding);GO:0005515(protein binding);GO:0004525(ribonuclease III activity);GO:0000910(cytokinesis);GO:0009880(embryonic pattern specification);GO:0009908(flower development);GO:0035279(mRNA cleavage involved in gene silencing by…	-	[A] RNA processing and modification	DCL1	2	3719-3741	668.194	497.175	1.998e-31	1.15994e-30	up	0.426514	3731	8	8	8	8	1	2	0.0144203	0.705412	.\4_T_Plot\BVm\XM_008360618.1--3731--ptc-miR162a_R+1_degradome.jpg	.\4_T_Plot\BMd\XM_008360618.1--3731--ptc-miR162a_R+1_degradome.jpg
ath-miR398b-3p	TGTGTTCTCAGGTCACCCCTG	XM_008375394.1	-	GO:0005783(endoplasmic reticulum);GO:0004197(cysteine-type endopeptidase activity);GO:0006508(proteolysis)	-	[O] Posttranslational modification, protein turnover, chaperones	CEP1	4	24-45	222.731	766.478	6.1225e-31	5.17445e-33	down	-1.78294	35	8	2.66667	37	12.3333	0	0	0.00869578	0.0109406	.\4_T_Plot\BVm\XM_008375394.1--35--ath-miR398b-3p_degradome.jpg	.\4_T_Plot\BMd\XM_008375394.1--35--ath-miR398b-3p_degradome.jpg
ath-miR398b-3p	TGTGTTCTCAGGTCACCCCTG	XM_008368536.1	-	GO:0046658(anchored to plasma membrane);GO:0016021(integral to membrane);GO:0015089(high affinity copper ion transmembrane transporter activity);GO:0015678(high-affinity copper ion transport)	-	[P] Inorganic ion transport and metabolism	COPT2	4	99-120	222.731	766.478	6.1225e-31	5.17445e-33	down	-1.78294	110	8	2.66667	37	12.3333	0	0	0.00869578	0.0109406	.\4_T_Plot\BVm\XM_008368536.1--110--ath-miR398b-3p_degradome.jpg	.\4_T_Plot\BMd\XM_008368536.1--110--ath-miR398b-3p_degradome.jpg
ath-miR398b-3p	TGTGTTCTCAGGTCACCCCTG	XM_008378164.1	-	GO:0046658(anchored to plasma membrane);GO:0016021(integral to membrane);GO:0015089(high affinity copper ion transmembrane transporter activity);GO:0015678(high-affinity copper ion transport)	-	[P] Inorganic ion transport and metabolism	COPT2	4	77-98	222.731	766.478	6.1225e-31	5.17445e-33	down	-1.78294	88	8	2.66667	37	12.3333	0	0	0.00869578	0.0109406	.\4_T_Plot\BVm\XM_008378164.1--88--ath-miR398b-3p_degradome.jpg	.\4_T_Plot\BMd\XM_008378164.1--88--ath-miR398b-3p_degradome.jpg
mdm-miR398b	TGTGTTCTCAGGTCGCCCCTG	XM_008375394.1	-	GO:0005783(endoplasmic reticulum);GO:0004197(cysteine-type endopeptidase activity);GO:0006508(proteolysis)	-	[O] Posttranslational modification, protein turnover, chaperones	CEP1	3	24-45	222.731	766.478	6.1225e-31	5.17445e-33	down	-1.78294	35	8	2.66667	37	12.3333	0	0	0.00838652	0.0105519	.\4_T_Plot\BVm\XM_008375394.1--35--mdm-miR398b_degradome.jpg	.\4_T_Plot\BMd\XM_008375394.1--35--mdm-miR398b_degradome.jpg
mdm-miR398b	TGTGTTCTCAGGTCGCCCCTG	XM_008368536.1	-	GO:0046658(anchored to plasma membrane);GO:0016021(integral to membrane);GO:0015089(high affinity copper ion transmembrane transporter activity);GO:0015678(high-affinity copper ion transport)	-	[P] Inorganic ion transport and metabolism	COPT2	3	99-120	222.731	766.478	6.1225e-31	5.17445e-33	down	-1.78294	110	8	2.66667	37	12.3333	0	0	0.00838652	0.0105519	.\4_T_Plot\BVm\XM_008368536.1--110--mdm-miR398b_degradome.jpg	.\4_T_Plot\BMd\XM_008368536.1--110--mdm-miR398b_degradome.jpg
mdm-miR398b	TGTGTTCTCAGGTCGCCCCTG	XM_008378164.1	-	GO:0046658(anchored to plasma membrane);GO:0016021(integral to membrane);GO:0015089(high affinity copper ion transmembrane transporter activity);GO:0015678(high-affinity copper ion transport)	-	[P] Inorganic ion transport and metabolism	COPT2	3	77-98	222.731	766.478	6.1225e-31	5.17445e-33	down	-1.78294	88	8	2.66667	37	12.3333	0	0	0.00838652	0.0105519	.\4_T_Plot\BVm\XM_008378164.1--88--mdm-miR398b_degradome.jpg	.\4_T_Plot\BMd\XM_008378164.1--88--mdm-miR398b_degradome.jpg
gma-miR396a-5p_2ss7AG21GT	TTCCACGGCTTTCTTGAACTT	XM_008382900.1	-	GO:0005829(cytosol);GO:0016787(hydrolase activity);GO:0047205(quinate O-hydroxycinnamoyltransferase activity);GO:0047172(shikimate O-hydroxycinnamoyltransferase activity);GO:0010252(auxin homeostasis);GO:0009809(lignin biosynthetic process);GO:0009963(positive regulation of flavonoid biosynthetic process)	-	-	HST	3.5	897-916	0	186.441	1.6147e-29	1.02541e-42	down	-	908			6	3		2		0.788916	NA	.\4_T_Plot\BMd\XM_008382900.1--908--gma-miR396a-5p_2ss7AG21GT_degradome.jpg
mdm-miR156a_L+1	TTGACAGAAGAGAGTGAGCAC	XM_008385482.1	-	GO:0005634(nucleus);GO:0003677(DNA binding);GO:0046872(metal ion binding);GO:0006355(regulation of transcription, DNA-dependent);GO:0006351(transcription, DNA-dependent)	-	-	SBP2	2	670-690	0	186.441	1.6147e-29	1.02541e-42	down	-	681			3	3		2		0.992469	NA	.\4_T_Plot\BMd\XM_008385482.1--681--mdm-miR156a_L+1_degradome.jpg
mdm-miR156a_L+1	TTGACAGAAGAGAGTGAGCAC	XM_008343069.1	-	-	-	-	SPL13A	4	886-906	0	186.441	1.6147e-29	1.02541e-42	down	-	897			6	3		2		0.856923	NA	.\4_T_Plot\BMd\XM_008343069.1--897--mdm-miR156a_L+1_degradome.jpg
mdm-miR156a_L+1	TTGACAGAAGAGAGTGAGCAC	XM_008343068.1	-	-	-	-	SPL13A	4	926-946	0	186.441	1.6147e-29	1.02541e-42	down	-	937			6	3		2		0.856923	NA	.\4_T_Plot\BMd\XM_008343068.1--937--mdm-miR156a_L+1_degradome.jpg
mdm-miR156a_L+1	TTGACAGAAGAGAGTGAGCAC	XM_008393866.1	-	GO:0005634(nucleus);GO:0003677(DNA binding);GO:0046872(metal ion binding);GO:0006355(regulation of transcription, DNA-dependent);GO:0006351(transcription, DNA-dependent)	-	-	SPL14	1	1013-1033	0	186.441	1.6147e-29	1.02541e-42	down	-	1024			3	3		0		0.0351213	NA	.\4_T_Plot\BMd\XM_008393866.1--1024--mdm-miR156a_L+1_degradome.jpg
mdm-miR156aa_L+1R-2	TTGACAGAAGATAGAGAGC	XM_008385482.1	-	GO:0005634(nucleus);GO:0003677(DNA binding);GO:0046872(metal ion binding);GO:0006355(regulation of transcription, DNA-dependent);GO:0006351(transcription, DNA-dependent)	-	-	SBP2	2	672-690	0	186.441	1.6147e-29	1.02541e-42	down	-	681			3	3		2		0.965299	NA	.\4_T_Plot\BMd\XM_008385482.1--681--mdm-miR156aa_L+1R-2_degradome.jpg
mdm-miR156aa_L+1R-2	TTGACAGAAGATAGAGAGC	XM_008343069.1	-	-	-	-	SPL13A	1	888-906	0	186.441	1.6147e-29	1.02541e-42	down	-	897			6	3		2		0.661521	NA	.\4_T_Plot\BMd\XM_008343069.1--897--mdm-miR156aa_L+1R-2_degradome.jpg
mdm-miR156aa_L+1R-2	TTGACAGAAGATAGAGAGC	XM_008343068.1	-	-	-	-	SPL13A	1	928-946	0	186.441	1.6147e-29	1.02541e-42	down	-	937			6	3		2		0.661521	NA	.\4_T_Plot\BMd\XM_008343068.1--937--mdm-miR156aa_L+1R-2_degradome.jpg
mdm-miR156aa_L+1R-2	TTGACAGAAGATAGAGAGC	XM_008393866.1	-	GO:0005634(nucleus);GO:0003677(DNA binding);GO:0046872(metal ion binding);GO:0006355(regulation of transcription, DNA-dependent);GO:0006351(transcription, DNA-dependent)	-	-	SPL14	2	1015-1033	0	186.441	1.6147e-29	1.02541e-42	down	-	1024			3	3		0		0.0464273	NA	.\4_T_Plot\BMd\XM_008393866.1--1024--mdm-miR156aa_L+1R-2_degradome.jpg
mdm-miR156t	TTGACAGAAGAGAGAGAGCAC	XM_008385482.1	-	GO:0005634(nucleus);GO:0003677(DNA binding);GO:0046872(metal ion binding);GO:0006355(regulation of transcription, DNA-dependent);GO:0006351(transcription, DNA-dependent)	-	-	SBP2	1	670-690	0	186.441	1.6147e-29	1.02541e-42	down	-	681			3	3		2		0.993625	NA	.\4_T_Plot\BMd\XM_008385482.1--681--mdm-miR156t_degradome.jpg
mdm-miR156t	TTGACAGAAGAGAGAGAGCAC	XM_008343069.1	-	-	-	-	SPL13A	3	886-906	0	186.441	1.6147e-29	1.02541e-42	down	-	897			6	3		2		0.776858	NA	.\4_T_Plot\BMd\XM_008343069.1--897--mdm-miR156t_degradome.jpg
mdm-miR156t	TTGACAGAAGAGAGAGAGCAC	XM_008343068.1	-	-	-	-	SPL13A	3	926-946	0	186.441	1.6147e-29	1.02541e-42	down	-	937			6	3		2		0.776858	NA	.\4_T_Plot\BMd\XM_008343068.1--937--mdm-miR156t_degradome.jpg
mdm-miR156t	TTGACAGAAGAGAGAGAGCAC	XM_008393866.1	-	GO:0005634(nucleus);GO:0003677(DNA binding);GO:0046872(metal ion binding);GO:0006355(regulation of transcription, DNA-dependent);GO:0006351(transcription, DNA-dependent)	-	-	SPL14	0	1013-1033	0	186.441	1.6147e-29	1.02541e-42	down	-	1024			3	3		0		0.040414	NA	.\4_T_Plot\BMd\XM_008393866.1--1024--mdm-miR156t_degradome.jpg
mdm-miR172a_R+1_1	AGAATCTTGATGATGCTGCAA	XM_008378084.1	AP2-like factor, euAP2 lineage	GO:0005634(nucleus);GO:0003677(DNA binding);GO:0003700(sequence-specific DNA binding transcription factor activity);GO:0009873(ethylene mediated signaling pathway);GO:0010228(vegetative to reproductive phase transition of meristem)	-	-	RAP2-7	2	1516-1536	0	186.441	1.6147e-29	1.02541e-42	down	-	1527			3	3		0		0.0381493	NA	.\4_T_Plot\BMd\XM_008378084.1--1527--mdm-miR172a_R+1_1_degradome.jpg
mdm-miR172a_R+1_2	AGAATCTTGATGATGCTGCAG	XM_008378084.1	AP2-like factor, euAP2 lineage	GO:0005634(nucleus);GO:0003677(DNA binding);GO:0003700(sequence-specific DNA binding transcription factor activity);GO:0009873(ethylene mediated signaling pathway);GO:0010228(vegetative to reproductive phase transition of meristem)	-	-	RAP2-7	2.5	1516-1536	0	186.441	1.6147e-29	1.02541e-42	down	-	1527			3	3		0		0.0155927	NA	.\4_T_Plot\BMd\XM_008378084.1--1527--mdm-miR172a_R+1_2_degradome.jpg
mdm-miR172a_R+1_3	AGAATCTTGATGATGCTGCAT	XM_008378084.1	AP2-like factor, euAP2 lineage	GO:0005634(nucleus);GO:0003677(DNA binding);GO:0003700(sequence-specific DNA binding transcription factor activity);GO:0009873(ethylene mediated signaling pathway);GO:0010228(vegetative to reproductive phase transition of meristem)	-	-	RAP2-7	3	1516-1536	0	186.441	1.6147e-29	1.02541e-42	down	-	1527			3	3		0		0.0449275	NA	.\4_T_Plot\BMd\XM_008378084.1--1527--mdm-miR172a_R+1_3_degradome.jpg
mdm-miR172i	GGAATCTTGATGATGCTGCAT	XM_008378084.1	AP2-like factor, euAP2 lineage	GO:0005634(nucleus);GO:0003677(DNA binding);GO:0003700(sequence-specific DNA binding transcription factor activity);GO:0009873(ethylene mediated signaling pathway);GO:0010228(vegetative to reproductive phase transition of meristem)	-	-	RAP2-7	2	1516-1536	0	186.441	1.6147e-29	1.02541e-42	down	-	1527			3	3		0		0.0505395	NA	.\4_T_Plot\BMd\XM_008378084.1--1527--mdm-miR172i_degradome.jpg
mdm-miR172l	GGAATCTTGATGATGCTGCAG	XM_008378084.1	AP2-like factor, euAP2 lineage	GO:0005634(nucleus);GO:0003677(DNA binding);GO:0003700(sequence-specific DNA binding transcription factor activity);GO:0009873(ethylene mediated signaling pathway);GO:0010228(vegetative to reproductive phase transition of meristem)	-	-	RAP2-7	1.5	1516-1536	0	186.441	1.6147e-29	1.02541e-42	down	-	1527			3	3		0		0.0370149	NA	.\4_T_Plot\BMd\XM_008378084.1--1527--mdm-miR172l_degradome.jpg
mdm-miR391	TACGCAGGAGAGATGACGCCG	XM_008393337.1	Ca2+-transporting ATPase	GO:0016021(integral to membrane);GO:0005886(plasma membrane);GO:0009506(plasmodesma);GO:0005524(ATP binding);GO:0005388(calcium-transporting ATPase activity);GO:0005516(calmodulin binding);GO:0046872(metal ion binding);GO:0006754(ATP biosynthetic process)	-	[P] Inorganic ion transport and metabolism	ACA10	4	333-353	0	186.441	1.6147e-29	1.02541e-42	down	-	344			3	3		2		0.441953	NA	.\4_T_Plot\BMd\XM_008393337.1--344--mdm-miR391_degradome.jpg
mtr-miR172d-5p_L-4R+1_1ss5GC	CAGCATCATCAAGATTCACAA	XM_008346415.1	DNA-directed RNA polymerase II subunit H	GO:0005665(DNA-directed RNA polymerase II, core complex);GO:0005730(nucleolus);GO:0003899(DNA-directed RNA polymerase activity);GO:0008270(zinc ion binding);GO:0006370(mRNA capping);GO:0000398(nuclear mRNA splicing, via spliceosome);GO:0050434(positive regulation of viral transcription);GO:0006468(protein phosphorylation);GO:0006363(termination of RNA polymerase I transcription);GO:0006386(termin…	ko00230(Purine metabolism);ko00240(Pyrimidine metabolism);ko03020(RNA polymerase)	[K] Transcription	POLR2H	4	470-491	0	186.441	1.6147e-29	1.02541e-42	down	-	482			3	3		2		0.90302	NA	.\4_T_Plot\BMd\XM_008346415.1--482--mtr-miR172d-5p_L-4R+1_1ss5GC_degradome.jpg
PC-3p-130623_11	ATAAAATGTTGACGTGTCTTAATC	XM_008392402.1	-	GO:0016021(integral to membrane);GO:0008270(zinc ion binding);GO:0006952(defense response);GO:0010200(response to chitin)	-	[O] Posttranslational modification, protein turnover, chaperones	ATL2	3	660-683	0	186.441	1.6147e-29	1.02541e-42	down	-	674			3	3		2		0.393459	NA	.\4_T_Plot\BMd\XM_008392402.1--674--PC-3p-130623_11_degradome.jpg
PC-3p-172011_8	GATTAAATTTCAACGGCTTGGATC	XM_008378486.1	-	-	-	-	-	2.5	1003-1026	0	186.441	1.6147e-29	1.02541e-42	down	-	1017			3	3		2		0.242527	NA	.\4_T_Plot\BMd\XM_008378486.1--1017--PC-3p-172011_8_degradome.jpg
PC-3p-179838_8	ATAAAATATTGACGTGACTTAACG	XM_008392402.1	-	GO:0016021(integral to membrane);GO:0008270(zinc ion binding);GO:0006952(defense response);GO:0010200(response to chitin)	-	[O] Posttranslational modification, protein turnover, chaperones	ATL2	2	659-683	0	186.441	1.6147e-29	1.02541e-42	down	-	674			3	3		2		0.457241	NA	.\4_T_Plot\BMd\XM_008392402.1--674--PC-3p-179838_8_degradome.jpg
PC-3p-240175_6	ATAACATGTTGACGTGACTTAATC	XM_008392402.1	-	GO:0016021(integral to membrane);GO:0008270(zinc ion binding);GO:0006952(defense response);GO:0010200(response to chitin)	-	[O] Posttranslational modification, protein turnover, chaperones	ATL2	4	660-683	0	186.441	1.6147e-29	1.02541e-42	down	-	674			3	3		2		0.322181	NA	.\4_T_Plot\BMd\XM_008392402.1--674--PC-3p-240175_6_degradome.jpg
PC-3p-93510_15	ATAAAATATTGACGTAGCTTAATC	XM_008392402.1	-	GO:0016021(integral to membrane);GO:0008270(zinc ion binding);GO:0006952(defense response);GO:0010200(response to chitin)	-	[O] Posttranslational modification, protein turnover, chaperones	ATL2	2.5	660-683	0	186.441	1.6147e-29	1.02541e-42	down	-	674			3	3		2		0.426235	NA	.\4_T_Plot\BMd\XM_008392402.1--674--PC-3p-93510_15_degradome.jpg
PC-3p-94278_15	AATCAAATTTCAACCGTCCGGATC	XM_008378486.1	-	-	-	-	-	3.5	1003-1026	0	186.441	1.6147e-29	1.02541e-42	down	-	1017			3	3		2		0.358809	NA	.\4_T_Plot\BMd\XM_008378486.1--1017--PC-3p-94278_15_degradome.jpg
PC-5p-154495_9	AGATGAATTTGAATTTTGAGATTT	XM_008355882.1	ATP-binding cassette, subfamily G (WHITE), member 2	GO:0016021(integral to membrane);GO:0005524(ATP binding);GO:0016887(ATPase activity);GO:0009624(response to nematode);GO:0006810(transport)	ko02010(ABC transporters)	[Q] Secondary metabolites biosynthesis, transport and catabolism	ABCG6	2.5	2608-2631	0	186.441	1.6147e-29	1.02541e-42	down	-	2622			3	3		2		0.242527	NA	.\4_T_Plot\BMd\XM_008355882.1--2622--PC-5p-154495_9_degradome.jpg
ppe-MIR169i-p5_2ss1CT19GT	TCTTTCTCTTCTTTCTTTTTT	XM_008383247.1	-	GO:0006950(response to stress)	-	-	ASR2	3	640-660	0	186.441	1.6147e-29	1.02541e-42	down	-	651			6	3		3		0.974813	NA	.\4_T_Plot\BMd\XM_008383247.1--651--ppe-MIR169i-p5_2ss1CT19GT_degradome.jpg
ppe-MIR169i-p5_2ss1CT19GT	TCTTTCTCTTCTTTCTTTTTT	XM_008341881.1	-	GO:0006950(response to stress)	-	-	ASR2	3	428-448	0	186.441	1.6147e-29	1.02541e-42	down	-	439			6	3		3		0.974813	NA	.\4_T_Plot\BMd\XM_008341881.1--439--ppe-MIR169i-p5_2ss1CT19GT_degradome.jpg
ppe-MIR169i-p5_2ss1CT19GT	TCTTTCTCTTCTTTCTTTTTT	XM_008353788.1	-	GO:0005634(nucleus);GO:0046983(protein dimerization activity);GO:0009734(auxin mediated signaling pathway);GO:0006355(regulation of transcription, DNA-dependent);GO:0006351(transcription, DNA-dependent)	-	-	IAA26	3.5	940-961	0	186.441	1.6147e-29	1.02541e-42	down	-	952			6	3		2		1	NA	.\4_T_Plot\BMd\XM_008353788.1--952--ppe-MIR169i-p5_2ss1CT19GT_degradome.jpg
ppe-MIR169i-p5_2ss1CT19GT	TCTTTCTCTTCTTTCTTTTTT	XM_008353789.1	-	GO:0005634(nucleus);GO:0046983(protein dimerization activity);GO:0009734(auxin mediated signaling pathway);GO:0006355(regulation of transcription, DNA-dependent);GO:0006351(transcription, DNA-dependent)	-	-	IAA26	3.5	941-962	0	186.441	1.6147e-29	1.02541e-42	down	-	953			6	3		2		1	NA	.\4_T_Plot\BMd\XM_008353789.1--953--ppe-MIR169i-p5_2ss1CT19GT_degradome.jpg
ppe-miR172c_2ss1GA21TA	AGAATCTTGATGATGCTGCAA	XM_008378084.1	AP2-like factor, euAP2 lineage	GO:0005634(nucleus);GO:0003677(DNA binding);GO:0003700(sequence-specific DNA binding transcription factor activity);GO:0009873(ethylene mediated signaling pathway);GO:0010228(vegetative to reproductive phase transition of meristem)	-	-	RAP2-7	2	1516-1536	0	186.441	1.6147e-29	1.02541e-42	down	-	1527			3	3		0		0.0381493	NA	.\4_T_Plot\BMd\XM_008378084.1--1527--ppe-miR172c_2ss1GA21TA_degradome.jpg
vvi-miR3630-3p_L-1R-1_1ss2TA	ATGGGAATCTCTCTGATGCA	XM_008341686.1	-	GO:0000139(Golgi membrane);GO:0016021(integral to membrane);GO:0008168(methyltransferase activity)	-	-	At1g26850	3.5	1023-1041	0	186.441	1.6147e-29	1.02541e-42	down	-	1032			3	3		2		0.588875	NA	.\4_T_Plot\BMd\XM_008341686.1--1032--vvi-miR3630-3p_L-1R-1_1ss2TA_degradome.jpg
ath-MIR858b-p5	TTCGTTGTCTGTTCGACCTTG	XM_008373908.1	myb proto-oncogene protein, plant	GO:0005634(nucleus);GO:0003677(DNA binding);GO:0006355(regulation of transcription, DNA-dependent);GO:0006351(transcription, DNA-dependent)	-	[K] Transcription	MYB86	3.5	286-306	83.5243	0	1.9202e-28	1.22116e-33	up	-	297	2	1			1		0.0234884		.\4_T_Plot\BVm\XM_008373908.1--297--ath-MIR858b-p5_degradome.jpg	NA
ath-MIR858b-p5	TTCGTTGTCTGTTCGACCTTG	XM_008385031.1	myb proto-oncogene protein, plant	GO:0005634(nucleus);GO:0003677(DNA binding);GO:0006355(regulation of transcription, DNA-dependent);GO:0006351(transcription, DNA-dependent)	-	[K] Transcription	MYB86	3.5	299-319	83.5243	0	1.9202e-28	1.22116e-33	up	-	310	2	1			1		0.0234884		.\4_T_Plot\BVm\XM_008385031.1--310--ath-MIR858b-p5_degradome.jpg	NA
cme-MIR160c-p5_2ss13AG17AG	AGCCATGCATGTGTAAGT	XM_008377683.1	COP9 signalosome complex subunit 1	GO:0005829(cytosol);GO:0008180(signalosome);GO:0005515(protein binding);GO:0010388(cullin deneddylation);GO:0009793(embryo development ending in seed dormancy);GO:0006972(hyperosmotic response);GO:0006461(protein complex assembly);GO:0009585(red, far-red light phototransduction);GO:0009646(response to absence of light);GO:0009651(response to salt stress)	-	[O] Posttranslational modification, protein turnover, chaperones ;[T] Signal transduction mechanisms	CSN1	3.5	1153-1169	83.5243	0	1.9202e-28	1.22116e-33	up	-	1161	1	1			4		0.831275		.\4_T_Plot\BVm\XM_008377683.1--1161--cme-MIR160c-p5_2ss13AG17AG_degradome.jpg	NA
cme-MIR160c-p5_2ss13AG17AG	AGCCATGCATGTGTAAGT	XM_008395113.1	coniferyl-alcohol glucosyltransferase	GO:0047213(anthocyanidin 3-O-glucosyltransferase activity)	ko00940(Phenylpropanoid biosynthesis)	[G] Carbohydrate transport and metabolism ;[C] Energy production and conversion	GT5	4	903-919	83.5243	0	1.9202e-28	1.22116e-33	up	-	910	2	1			2		0.998622		.\4_T_Plot\BVm\XM_008395113.1--910--cme-MIR160c-p5_2ss13AG17AG_degradome.jpg	NA
cme-MIR160c-p5_2ss13AG17AG	AGCCATGCATGTGTAAGT	XM_008395111.1	coniferyl-alcohol glucosyltransferase	GO:0047213(anthocyanidin 3-O-glucosyltransferase activity)	ko00940(Phenylpropanoid biosynthesis)	[G] Carbohydrate transport and metabolism ;[C] Energy production and conversion	GT5	4	901-917	83.5243	0	1.9202e-28	1.22116e-33	up	-	908	2	1			2		0.998622		.\4_T_Plot\BVm\XM_008395111.1--908--cme-MIR160c-p5_2ss13AG17AG_degradome.jpg	NA
gma-miR1510a-3p_L-1R-1_1ss22CT	TGTTGTTTTACCTATTCCACT	XM_008380999.1	-	GO:0005737(cytoplasm);GO:0031224(intrinsic to membrane);GO:0005524(ATP binding);GO:0005515(protein binding);GO:0004888(transmembrane signaling receptor activity);GO:0006915(apoptosis);GO:0009626(plant-type hypersensitive response)	-	-	N	2	778-798	83.5243	0	1.9202e-28	1.22116e-33	up	-	789	1	1			4		0.783301		.\4_T_Plot\BVm\XM_008380999.1--789--gma-miR1510a-3p_L-1R-1_1ss22CT_degradome.jpg	NA
gma-miR171k-5p	CGATGTTGGTGAGGTTCAATC	XM_008364039.1	indolepyruvate decarboxylase	GO:0000287(magnesium ion binding);GO:0004737(pyruvate decarboxylase activity);GO:0030976(thiamine pyrophosphate binding)	ko00380(Tryptophan metabolism)	[E] Amino acid transport and metabolism ;[H] Coenzyme transport and metabolism	PDC2	4	364-383	83.5243	0	1.9202e-28	1.22116e-33	up	-	374	3	1			2		0.777387		.\4_T_Plot\BVm\XM_008364039.1--374--gma-miR171k-5p_degradome.jpg	NA
gma-miR319g_R-1	TTGGACTGAAGGGAGCTCCTT	XM_008383859.1	-	GO:0005634(nucleus);GO:0003677(DNA binding);GO:0009793(embryo development ending in seed dormancy);GO:0048366(leaf development);GO:0006355(regulation of transcription, DNA-dependent);GO:0006351(transcription, DNA-dependent)	-	-	TCP4	3.5	2059-2079	83.5243	0	1.9202e-28	1.22116e-33	up	-	2070	1	1			4		0.96444		.\4_T_Plot\BVm\XM_008383859.1--2070--gma-miR319g_R-1_degradome.jpg	NA
gma-miR319g_R-1_1ss21TC	TTGGACTGAAGGGAGCTCCTC	XM_008383859.1	-	GO:0005634(nucleus);GO:0003677(DNA binding);GO:0009793(embryo development ending in seed dormancy);GO:0048366(leaf development);GO:0006355(regulation of transcription, DNA-dependent);GO:0006351(transcription, DNA-dependent)	-	-	TCP4	3	2059-2079	83.5243	0	1.9202e-28	1.22116e-33	up	-	2070	1	1			4		0.393761		.\4_T_Plot\BVm\XM_008383859.1--2070--gma-miR319g_R-1_1ss21TC_degradome.jpg	NA
gma-miR396a-5p_1ss9CT	TTCCACAGTTTTCTTGAACTG	XM_008392544.1	-	GO:0009507(chloroplast);GO:0046872(metal ion binding);GO:0033743(peptide-methionine (R)-S-oxide reductase activity);GO:0008113(peptide-methionine-(S)-S-oxide reductase activity);GO:0022900(electron transport chain);GO:0006810(transport)	-	[O] Posttranslational modification, protein turnover, chaperones	MSRB3	4	147-166	83.5243	0	1.9202e-28	1.22116e-33	up	-	157	1	1			4		0.986183		.\4_T_Plot\BVm\XM_008392544.1--157--gma-miR396a-5p_1ss9CT_degradome.jpg	NA
gma-miR6300	GTCGTTGTAGTATAGTGG	XM_008392364.1	-	GO:0016021(integral to membrane);GO:0005886(plasma membrane);GO:0005524(ATP binding);GO:0004674(protein serine/threonine kinase activity)	-	[T] Signal transduction mechanisms	PERK9	4	302-318	83.5243	0	1.9202e-28	1.22116e-33	up	-	309	1	1			4		0.999982		.\4_T_Plot\BVm\XM_008392364.1--309--gma-miR6300_degradome.jpg	NA
htu-MIR171a-p3_2ss1GC18TC	CAACGTTGCTTTTTGATC	XM_008377094.1	-	GO:0080008(CUL4 RING ubiquitin ligase complex);GO:0005634(nucleus);GO:0005515(protein binding);GO:0030154(cell differentiation);GO:0009793(embryo development ending in seed dormancy);GO:0009908(flower development);GO:0006397(mRNA processing);GO:0009909(regulation of flower development)	-	[A] RNA processing and modification	FY	4	2624-2641	83.5243	0	1.9202e-28	1.22116e-33	up	-	2632	1	1			4		1		.\4_T_Plot\BVm\XM_008377094.1--2632--htu-MIR171a-p3_2ss1GC18TC_degradome.jpg	NA
lus-MIR160f-p3_2ss5GT17GA	TGGATATGATGGTGAAAT	XM_008394824.1	trehalose-phosphatase	GO:0003825(alpha,alpha-trehalose-phosphate synthase (UDP-forming) activity);GO:0005992(trehalose biosynthetic process)	ko00500(Starch and sucrose metabolism)	[G] Carbohydrate transport and metabolism	TPS9	4	110-128	83.5243	0	1.9202e-28	1.22116e-33	up	-	119	1	1			4		1		.\4_T_Plot\BVm\XM_008394824.1--119--lus-MIR160f-p3_2ss5GT17GA_degradome.jpg	NA
lus-miR396d_L-1R-2	CCCACAGCTTTATTGAAC	XM_008371396.1	transaldolase	GO:0005737(cytoplasm);GO:0004801(sedoheptulose-7-phosphate:D-glyceraldehyde-3-phosphate glyceronetransferase activity);GO:0006098(pentose-phosphate shunt)	ko00030(Pentose phosphate pathway)	[G] Carbohydrate transport and metabolism	tal	3	1431-1449	83.5243	0	1.9202e-28	1.22116e-33	up	-	1439	2	1			2		0.646569		.\4_T_Plot\BVm\XM_008371396.1--1439--lus-miR396d_L-1R-2_degradome.jpg	NA
lus-miR396d_L-1R-2	CCCACAGCTTTATTGAAC	XM_008391992.1	transaldolase	GO:0005737(cytoplasm);GO:0004801(sedoheptulose-7-phosphate:D-glyceraldehyde-3-phosphate glyceronetransferase activity);GO:0006098(pentose-phosphate shunt)	ko00030(Pentose phosphate pathway)	[G] Carbohydrate transport and metabolism	tal	3	1383-1401	83.5243	0	1.9202e-28	1.22116e-33	up	-	1391	2	1			2		0.646569		.\4_T_Plot\BVm\XM_008391992.1--1391--lus-miR396d_L-1R-2_degradome.jpg	NA
mdm-miR156aa_R-2	TGACAGAAGATAGAGAGC	XM_008382002.1	protein-serine/threonine kinase	GO:0016021(integral to membrane);GO:0005886(plasma membrane);GO:0009506(plasmodesma);GO:0005524(ATP binding);GO:0004674(protein serine/threonine kinase activity);GO:0004713(protein tyrosine kinase activity);GO:0004872(receptor activity)	-	-	At4g08850	4	2576-2594	83.5243	0	1.9202e-28	1.22116e-33	up	-	2585	2	1			2		0.999998		.\4_T_Plot\BVm\XM_008382002.1--2585--mdm-miR156aa_R-2_degradome.jpg	NA
mdm-miR156aa_R-2	TGACAGAAGATAGAGAGC	XM_008382003.1	protein-serine/threonine kinase	GO:0016021(integral to membrane);GO:0005886(plasma membrane);GO:0009506(plasmodesma);GO:0005524(ATP binding);GO:0004674(protein serine/threonine kinase activity);GO:0004713(protein tyrosine kinase activity);GO:0004872(receptor activity)	-	-	At4g08850	4	2300-2318	83.5243	0	1.9202e-28	1.22116e-33	up	-	2309	2	1			2		0.999998		.\4_T_Plot\BVm\XM_008382003.1--2309--mdm-miR156aa_R-2_degradome.jpg	NA
mdm-MIR156w-p3	GCTCTCTTTTCTTCTGTCATC	XM_008368246.1	-	-	-	-	-	4	398-417	83.5243	0	1.9202e-28	1.22116e-33	up	-	408	2	1			2		0.999613		.\4_T_Plot\BVm\XM_008368246.1--408--mdm-MIR156w-p3_degradome.jpg	NA
mdm-miR159c	GAATTCCTTCTCCTCTCCTTT	XM_008387947.1	pre-mRNA-processing factor 4	GO:0005654(nucleoplasm);GO:0005524(ATP binding);GO:0004693(cyclin-dependent protein kinase activity);GO:0006915(apoptosis);GO:0001824(blastocyst development);GO:0007088(regulation of mitosis)	-	-	Cdk11b	4	275-294	83.5243	0	1.9202e-28	1.22116e-33	up	-	285	3	1			2		0.972193		.\4_T_Plot\BVm\XM_008387947.1--285--mdm-miR159c_degradome.jpg	NA
mdm-miR159c	GAATTCCTTCTCCTCTCCTTT	XM_008387946.1	chromodomain-helicase-DNA-binding protein 1	GO:0005524(ATP binding);GO:0046872(metal ion binding);GO:0004674(protein serine/threonine kinase activity)	-	-	fray2	4	275-294	83.5243	0	1.9202e-28	1.22116e-33	up	-	285	3	1			2		0.972193		.\4_T_Plot\BVm\XM_008387946.1--285--mdm-miR159c_degradome.jpg	NA
mdm-miR159c	GAATTCCTTCTCCTCTCCTTT	XM_008390593.1	pre-mRNA-processing factor 4	GO:0005730(nucleolus);GO:0005816(spindle pole body);GO:0006364(rRNA processing)	-	[J] Translation, ribosomal structure and biogenesis	kri1	2.5	1109-1130	83.5243	0	1.9202e-28	1.22116e-33	up	-	1121	1	1			4		0.426553		.\4_T_Plot\BVm\XM_008390593.1--1121--mdm-miR159c_degradome.jpg	NA
mdm-miR172a_R+1_1	AGAATCTTGATGATGCTGCAA	XM_008395806.1	-	GO:0005737(cytoplasm);GO:0005634(nucleus);GO:0046872(metal ion binding);GO:0004535(poly(A)-specific ribonuclease activity);GO:0003723(RNA binding);GO:0006355(regulation of transcription, DNA-dependent);GO:0006351(transcription, DNA-dependent)	-	[K] Transcription	CCR4-6	4	914-935	83.5243	0	1.9202e-28	1.22116e-33	up	-	926	1	1			4		0.955582		.\4_T_Plot\BVm\XM_008395806.1--926--mdm-miR172a_R+1_1_degradome.jpg	NA
mdm-miR319a	TTGGACTGAAGGGAGCTCCCT	XM_008383859.1	-	GO:0005634(nucleus);GO:0003677(DNA binding);GO:0009793(embryo development ending in seed dormancy);GO:0048366(leaf development);GO:0006355(regulation of transcription, DNA-dependent);GO:0006351(transcription, DNA-dependent)	-	-	TCP4	3	2060-2079	83.5243	0	1.9202e-28	1.22116e-33	up	-	2070	1	1			4		0.527974		.\4_T_Plot\BVm\XM_008383859.1--2070--mdm-miR319a_degradome.jpg	NA
mdm-miR319a_2ss20CT21TC	TTGGACTGAAGGGAGCTCCTC	XM_008383859.1	-	GO:0005634(nucleus);GO:0003677(DNA binding);GO:0009793(embryo development ending in seed dormancy);GO:0048366(leaf development);GO:0006355(regulation of transcription, DNA-dependent);GO:0006351(transcription, DNA-dependent)	-	-	TCP4	3	2059-2079	83.5243	0	1.9202e-28	1.22116e-33	up	-	2070	1	1			4		0.393761		.\4_T_Plot\BVm\XM_008383859.1--2070--mdm-miR319a_2ss20CT21TC_degradome.jpg	NA
mdm-miR319a_R+1	TTGGACTGAAGGGAGCTCCCTC	XM_008383859.1	-	GO:0005634(nucleus);GO:0003677(DNA binding);GO:0009793(embryo development ending in seed dormancy);GO:0048366(leaf development);GO:0006355(regulation of transcription, DNA-dependent);GO:0006351(transcription, DNA-dependent)	-	-	TCP4	3	2059-2079	83.5243	0	1.9202e-28	1.22116e-33	up	-	2070	1	1			4		0.393761		.\4_T_Plot\BVm\XM_008383859.1--2070--mdm-miR319a_R+1_degradome.jpg	NA
mdm-MIR319a-p5	AGAGCTTTCTTTAGTCCATT	XM_008354418.1	BolA protein	-	-	[T] Signal transduction mechanisms	SPAC8C9.11	4	352-370	83.5243	0	1.9202e-28	1.22116e-33	up	-	361	2	1			2		0.96067		.\4_T_Plot\BVm\XM_008354418.1--361--mdm-MIR319a-p5_degradome.jpg	NA
mdm-MIR319a-p5	AGAGCTTTCTTTAGTCCATT	XM_008340508.1	BolA protein	-	-	[T] Signal transduction mechanisms	SPAC8C9.11	4	272-290	83.5243	0	1.9202e-28	1.22116e-33	up	-	281	2	1			2		0.96067		.\4_T_Plot\BVm\XM_008340508.1--281--mdm-MIR319a-p5_degradome.jpg	NA
mdm-MIR319c-p3	TTGGACTGAAGGGAGCTCCT	XM_008383859.1	-	GO:0005634(nucleus);GO:0003677(DNA binding);GO:0009793(embryo development ending in seed dormancy);GO:0048366(leaf development);GO:0006355(regulation of transcription, DNA-dependent);GO:0006351(transcription, DNA-dependent)	-	-	TCP4	3	2060-2079	83.5243	0	1.9202e-28	1.22116e-33	up	-	2070	1	1			4		0.993294		.\4_T_Plot\BVm\XM_008383859.1--2070--mdm-MIR319c-p3_degradome.jpg	NA
mdm-MIR390a-p3	CGCTATCCATCCTGAGTTTC	XM_008361859.1	-	-	-	-	-	4	1338-1356	83.5243	0	1.9202e-28	1.22116e-33	up	-	1347	1	1			4		0.540918		.\4_T_Plot\BVm\XM_008361859.1--1347--mdm-MIR390a-p3_degradome.jpg	NA
mdm-MIR390b-p3	CGCTATCCATCCTGAGTTTC	XM_008361859.1	-	-	-	-	-	4	1338-1356	83.5243	0	1.9202e-28	1.22116e-33	up	-	1347	1	1			4		0.540918		.\4_T_Plot\BVm\XM_008361859.1--1347--mdm-MIR390b-p3_degradome.jpg	NA
mdm-MIR395g-p5	GTTCCCTTGACCACTTCATT	XM_008395673.1	large subunit ribosomal protein L37e	GO:0022625(cytosolic large ribosomal subunit);GO:0046872(metal ion binding);GO:0019843(rRNA binding);GO:0003735(structural constituent of ribosome);GO:0006412(translation)	ko03010(Ribosome)	[J] Translation, ribosomal structure and biogenesis	RPL37A	4	95-114	83.5243	0	1.9202e-28	1.22116e-33	up	-	105	1	1			4		0.963438		.\4_T_Plot\BVm\XM_008395673.1--105--mdm-MIR395g-p5_degradome.jpg	NA
mdm-miR396c_R-2	TTCCACAGCTTTCTTGAAC	XM_008389855.1	-	-	-	[I] Lipid transport and metabolism	-	4	578-596	83.5243	0	1.9202e-28	1.22116e-33	up	-	587	1	1			4		1		.\4_T_Plot\BVm\XM_008389855.1--587--mdm-miR396c_R-2_degradome.jpg	NA
mdm-MIR396c-p3	CTCAAGAAAGCTGTGGGAGA	XM_008389228.1	-	-	-	[S] Function unknown	-	4	758-777	83.5243	0	1.9202e-28	1.22116e-33	up	-	768	1	1			4		0.882456		.\4_T_Plot\BVm\XM_008389228.1--768--mdm-MIR396c-p3_degradome.jpg	NA
mdm-miR399e	TGCCAAAGGAGATTTGCTCGG	XM_008373144.1	ubiquitin-conjugating enzyme E2 O	GO:0005524(ATP binding);GO:0004842(ubiquitin-protein ligase activity);GO:0016036(cellular response to phosphate starvation);GO:0055062(phosphate ion homeostasis);GO:0006817(phosphate transport)	ko04120(Ubiquitin mediated proteolysis)	[O] Posttranslational modification, protein turnover, chaperones	UBC24	1	810-830	83.5243	0	1.9202e-28	1.22116e-33	up	-	821	1	1			4		0.30334		.\4_T_Plot\BVm\XM_008373144.1--821--mdm-miR399e_degradome.jpg	NA
mdm-miR399e_1ss21GT	TGCCAAAGGAGATTTGCTCGT	XM_008373144.1	ubiquitin-conjugating enzyme E2 O	GO:0005524(ATP binding);GO:0004842(ubiquitin-protein ligase activity);GO:0016036(cellular response to phosphate starvation);GO:0055062(phosphate ion homeostasis);GO:0006817(phosphate transport)	ko04120(Ubiquitin mediated proteolysis)	[O] Posttranslational modification, protein turnover, chaperones	UBC24	1.5	810-830	83.5243	0	1.9202e-28	1.22116e-33	up	-	821	1	1			4		0.283698		.\4_T_Plot\BVm\XM_008373144.1--821--mdm-miR399e_1ss21GT_degradome.jpg	NA
mdm-MIR477b-p3	CGAAGACTTGGGGAGAGTGA	XM_008340590.1	ubiquitin-conjugating enzyme E2 M	GO:0005524(ATP binding);GO:0019788(NEDD8 ligase activity);GO:0005515(protein binding);GO:0009733(response to auxin stimulus)	ko04120(Ubiquitin mediated proteolysis)	[O] Posttranslational modification, protein turnover, chaperones	RCE1	4	146-166	83.5243	0	1.9202e-28	1.22116e-33	up	-	157	1	1			4		0.988627		.\4_T_Plot\BVm\XM_008340590.1--157--mdm-MIR477b-p3_degradome.jpg	NA
mdm-miR482a-5p_L-4	ATGGGCTGTTTGGGAAGA	XM_008374136.1	DNA excision repair protein ERCC-6	GO:0005829(cytosol);GO:0005634(nucleus);GO:0005524(ATP binding);GO:0003677(DNA binding);GO:0004386(helicase activity);GO:0006283(transcription-coupled nucleotide-excision repair)	ko03420(Nucleotide excision repair)	[K] Transcription ;[L] Replication, recombination and repair	rhp26	4	2893-2910	83.5243	0	1.9202e-28	1.22116e-33	up	-	2901	1	1			4		0.999995		.\4_T_Plot\BVm\XM_008374136.1--2901--mdm-miR482a-5p_L-4_degradome.jpg	NA
mdm-miR7124a	CACCAATATCAACTTTATTTG	XM_008343100.1	ribulose-phosphate 3-epimerase	GO:0005737(cytoplasm);GO:0046872(metal ion binding);GO:0004750(ribulose-phosphate 3-epimerase activity);GO:0006098(pentose-phosphate shunt)	ko00030(Pentose phosphate pathway);ko00040(Pentose and glucuronate interconversions);ko00710(Carbon fixation in photosynthetic organisms)	[G] Carbohydrate transport and metabolism	Os09g0505700	4	913-932	83.5243	0	1.9202e-28	1.22116e-33	up	-	923	1	1			4		0.882456		.\4_T_Plot\BVm\XM_008343100.1--923--mdm-miR7124a_degradome.jpg	NA
mdm-miR827_R+1	TTAGATGACCATCAACGAACAT	XM_008348407.1	-	GO:0016021(integral to membrane);GO:0055085(transmembrane transport)	-	[R] General function prediction only	At4g22990	0.5	238-259	83.5243	0	1.9202e-28	1.22116e-33	up	-	250	1	1			4		0.540918		.\4_T_Plot\BVm\XM_008348407.1--250--mdm-miR827_R+1_degradome.jpg	NA
mdm-MIR827-p5_1	TTAGATGACCATCAACGAACA	XM_008348407.1	-	GO:0016021(integral to membrane);GO:0055085(transmembrane transport)	-	[R] General function prediction only	At4g22990	0	239-259	83.5243	0	1.9202e-28	1.22116e-33	up	-	250	1	1			4		0.56575		.\4_T_Plot\BVm\XM_008348407.1--250--mdm-MIR827-p5_1_degradome.jpg	NA
mdm-miR858	TTCGTTGTCTGTTCGACCTGA	XM_008373908.1	myb proto-oncogene protein, plant	GO:0005634(nucleus);GO:0003677(DNA binding);GO:0006355(regulation of transcription, DNA-dependent);GO:0006351(transcription, DNA-dependent)	-	[K] Transcription	MYB86	3.5	286-306	83.5243	0	1.9202e-28	1.22116e-33	up	-	297	2	1			1		0.0234884		.\4_T_Plot\BVm\XM_008373908.1--297--mdm-miR858_degradome.jpg	NA
mdm-miR858	TTCGTTGTCTGTTCGACCTGA	XM_008385031.1	myb proto-oncogene protein, plant	GO:0005634(nucleus);GO:0003677(DNA binding);GO:0006355(regulation of transcription, DNA-dependent);GO:0006351(transcription, DNA-dependent)	-	[K] Transcription	MYB86	3.5	299-319	83.5243	0	1.9202e-28	1.22116e-33	up	-	310	2	1			1		0.0234884		.\4_T_Plot\BVm\XM_008385031.1--310--mdm-miR858_degradome.jpg	NA
mes-MIR319e-p5_1ss18TC	TCCAACGAAGCAGGAGCCA	XM_008357274.1	extracellular signal-regulated kinase 1/2	GO:0005634(nucleus);GO:0046983(protein dimerization activity);GO:0043565(sequence-specific DNA binding);GO:0003700(sequence-specific DNA binding transcription factor activity)	ko04010(MAPK signaling pathway);ko04012(ErbB signaling pathway);ko04013(MAPK signaling pathway - fly);ko04062(Chemokine signaling pathway);ko04114(Oocyte meiosis);ko04150(mTOR signaling pathway);ko04270(Vascular smooth muscle contraction);ko04320(Dorso-ventral axis formation);ko04350(TGF-beta signaling pathway);ko04360(Axon guidance);ko04370(VEGF signaling pathway);ko04520(Adherens junction);ko04…	-	OBF1	3.5	101-119	83.5243	0	1.9202e-28	1.22116e-33	up	-	110	1	1			4		0.913429		.\4_T_Plot\BVm\XM_008357274.1--110--mes-MIR319e-p5_1ss18TC_degradome.jpg	NA
mtr-miR166g-5p_1ss11CT	GGAATGTTGTTTGGCTCGAGG	XM_008365887.1	interleukin-1 receptor-associated kinase 4	-	ko04210(Apoptosis);ko04620(Toll-like receptor signaling pathway);ko04722(Neurotrophin signaling pathway)	-	SD18	4	2052-2072	83.5243	0	1.9202e-28	1.22116e-33	up	-	2063	2	1			2		0.801682		.\4_T_Plot\BVm\XM_008365887.1--2063--mtr-miR166g-5p_1ss11CT_degradome.jpg	NA
mtr-miR166g-5p_1ss11CT	GGAATGTTGTTTGGCTCGAGG	XM_008346799.1	interleukin-1 receptor-associated kinase 4	-	ko04210(Apoptosis);ko04620(Toll-like receptor signaling pathway);ko04722(Neurotrophin signaling pathway)	-	SD18	4	710-730	83.5243	0	1.9202e-28	1.22116e-33	up	-	721	2	1			2		0.801682		.\4_T_Plot\BVm\XM_008346799.1--721--mtr-miR166g-5p_1ss11CT_degradome.jpg	NA
mtr-miR166g-5p_2ss11CT21GA	GGAATGTTGTTTGGCTCGAGA	XM_008346799.1	interleukin-1 receptor-associated kinase 4	-	ko04210(Apoptosis);ko04620(Toll-like receptor signaling pathway);ko04722(Neurotrophin signaling pathway)	-	SD18	3.5	710-730	83.5243	0	1.9202e-28	1.22116e-33	up	-	721	2	1			2		0.766084		.\4_T_Plot\BVm\XM_008346799.1--721--mtr-miR166g-5p_2ss11CT21GA_degradome.jpg	NA
mtr-miR166g-5p_2ss11CT21GA	GGAATGTTGTTTGGCTCGAGA	XM_008365887.1	interleukin-1 receptor-associated kinase 4	-	ko04210(Apoptosis);ko04620(Toll-like receptor signaling pathway);ko04722(Neurotrophin signaling pathway)	-	SD18	3.5	2052-2072	83.5243	0	1.9202e-28	1.22116e-33	up	-	2063	2	1			2		0.766084		.\4_T_Plot\BVm\XM_008365887.1--2063--mtr-miR166g-5p_2ss11CT21GA_degradome.jpg	NA
mtr-MIR2592ay-p3_2ss6AG17CG	GAGTCGGGTTGTTTGGGA	XM_008339684.1	serine/threonine kinase 23	GO:0005634(nucleus);GO:0005524(ATP binding);GO:0004674(protein serine/threonine kinase activity)	-	[T] Signal transduction mechanisms	-	4	1762-1779	83.5243	0	1.9202e-28	1.22116e-33	up	-	1770	1	1			4		0.999912		.\4_T_Plot\BVm\XM_008339684.1--1770--mtr-MIR2592ay-p3_2ss6AG17CG_degradome.jpg	NA
mtr-MIR2592ay-p3_2ss6AG17CG	GAGTCGGGTTGTTTGGGA	XM_008339373.1	-	GO:0000139(Golgi membrane);GO:0016021(integral to membrane)	-	-	GC1	4	2251-2268	83.5243	0	1.9202e-28	1.22116e-33	up	-	2259	1	1			4		0.999912		.\4_T_Plot\BVm\XM_008339373.1--2259--mtr-MIR2592ay-p3_2ss6AG17CG_degradome.jpg	NA
mtr-MIR2592ay-p5_2ss6AG17CG	GAGTCGGGTTGTTTGGGA	XM_008339684.1	serine/threonine kinase 23	GO:0005634(nucleus);GO:0005524(ATP binding);GO:0004674(protein serine/threonine kinase activity)	-	[T] Signal transduction mechanisms	-	4	1762-1779	83.5243	0	1.9202e-28	1.22116e-33	up	-	1770	1	1			4		0.999912		.\4_T_Plot\BVm\XM_008339684.1--1770--mtr-MIR2592ay-p5_2ss6AG17CG_degradome.jpg	NA
mtr-MIR2592ay-p5_2ss6AG17CG	GAGTCGGGTTGTTTGGGA	XM_008339373.1	-	GO:0000139(Golgi membrane);GO:0016021(integral to membrane)	-	-	GC1	4	2251-2268	83.5243	0	1.9202e-28	1.22116e-33	up	-	2259	1	1			4		0.999912		.\4_T_Plot\BVm\XM_008339373.1--2259--mtr-MIR2592ay-p5_2ss6AG17CG_degradome.jpg	NA
mtr-MIR2652d-p3_2ss8CG18TC	ATAAATCGAGAAATGGTC	XM_008359530.1	-	GO:0005634(nucleus);GO:0008270(zinc ion binding);GO:0009631(cold acclimation);GO:0042538(hyperosmotic salinity response);GO:0009643(photosynthetic acclimation);GO:0006355(regulation of transcription, DNA-dependent);GO:0010200(response to chitin);GO:0009408(response to heat);GO:0006979(response to oxidative stress);GO:0010224(response to UV-B);GO:0009611(response to wounding);GO:0006351(transcript…	-	[R] General function prediction only	ZAT12	3.5	656-673	83.5243	0	1.9202e-28	1.22116e-33	up	-	664	1	1			4		0.988306		.\4_T_Plot\BVm\XM_008359530.1--664--mtr-MIR2652d-p3_2ss8CG18TC_degradome.jpg	NA
mtr-miR2673a_L+1R-2_1ss4TA	TCCACTTCCTCTTCCTCTTCC	XM_008365627.1	-	-	-	-	-	3	555-575	83.5243	0	1.9202e-28	1.22116e-33	up	-	566	3	1			2		0.998051		.\4_T_Plot\BVm\XM_008365627.1--566--mtr-miR2673a_L+1R-2_1ss4TA_degradome.jpg	NA
mtr-miR2673a_L+1R-2_1ss4TA	TCCACTTCCTCTTCCTCTTCC	XM_008365625.1	-	-	-	-	-	3	556-576	83.5243	0	1.9202e-28	1.22116e-33	up	-	567	3	1			2		0.998051		.\4_T_Plot\BVm\XM_008365625.1--567--mtr-miR2673a_L+1R-2_1ss4TA_degradome.jpg	NA
mtr-miR2673a_L+1R-2_1ss4TA	TCCACTTCCTCTTCCTCTTCC	XM_008365626.1	-	-	-	-	-	3	555-575	83.5243	0	1.9202e-28	1.22116e-33	up	-	566	3	1			2		0.998051		.\4_T_Plot\BVm\XM_008365626.1--566--mtr-miR2673a_L+1R-2_1ss4TA_degradome.jpg	NA
mtr-miR2673a_L+1R-2_1ss4TA	TCCACTTCCTCTTCCTCTTCC	XM_008387510.1	small subunit ribosomal protein S2e	GO:0022627(cytosolic small ribosomal subunit);GO:0016020(membrane);GO:0009506(plasmodesma);GO:0003723(RNA binding);GO:0003735(structural constituent of ribosome);GO:0006412(translation)	ko03010(Ribosome)	[J] Translation, ribosomal structure and biogenesis	RPS2D	3.5	211-230	83.5243	0	1.9202e-28	1.22116e-33	up	-	222	1	1			4		0.999912		.\4_T_Plot\BVm\XM_008387510.1--222--mtr-miR2673a_L+1R-2_1ss4TA_degradome.jpg	NA
PC-3p-102462_14	GATGACTAAACGATCTTTGATTGA	XM_008391676.1	-	GO:0005634(nucleus);GO:0043565(sequence-specific DNA binding);GO:0003700(sequence-specific DNA binding transcription factor activity);GO:0048527(lateral root development);GO:0043620(regulation of DNA-dependent transcription in response to stress);GO:0032107(regulation of response to nutrient levels)	-	-	WRKY75	3.5	828-850	83.5243	0	1.9202e-28	1.22116e-33	up	-	841	1	1			4		0.199434		.\4_T_Plot\BVm\XM_008391676.1--841--PC-3p-102462_14_degradome.jpg	NA
PC-3p-107756_13	CCGTGACTACACAAACAGGAGGGC	XM_008388633.1	-	GO:0005730(nucleolus);GO:0005515(protein binding);GO:0016070(RNA metabolic process)	-	[T] Signal transduction mechanisms	NOM1	2.5	2683-2707	83.5243	0	1.9202e-28	1.22116e-33	up	-	2698	1	1			4		0.242737		.\4_T_Plot\BVm\XM_008388633.1--2698--PC-3p-107756_13_degradome.jpg	NA
PC-3p-157393_9	AGTAAAATAGGATGTGTGAATATC	XM_008371085.1	-	-	-	-	-	4	1251-1274	83.5243	0	1.9202e-28	1.22116e-33	up	-	1265	1	1			4		0.322444		.\4_T_Plot\BVm\XM_008371085.1--1265--PC-3p-157393_9_degradome.jpg	NA
PC-3p-158476_9	CCGTGACCACACAAACAAGAGGGT	XM_008388633.1	-	GO:0005730(nucleolus);GO:0005515(protein binding);GO:0016070(RNA metabolic process)	-	[T] Signal transduction mechanisms	NOM1	3	2683-2707	83.5243	0	1.9202e-28	1.22116e-33	up	-	2698	1	1			4		0.221386		.\4_T_Plot\BVm\XM_008388633.1--2698--PC-3p-158476_9_degradome.jpg	NA
PC-3p-160591_9	AGTAAAATGAGTTGTGTGAATATC	XM_008371085.1	-	-	-	-	-	4	1251-1274	83.5243	0	1.9202e-28	1.22116e-33	up	-	1265	1	1			4		0.176862		.\4_T_Plot\BVm\XM_008371085.1--1265--PC-3p-160591_9_degradome.jpg	NA
PC-3p-165562_9	AGTAAAATGAGGCGTGTGGATATC	XM_008371085.1	-	-	-	-	-	3	1251-1274	83.5243	0	1.9202e-28	1.22116e-33	up	-	1265	1	1			4		0.393761		.\4_T_Plot\BVm\XM_008371085.1--1265--PC-3p-165562_9_degradome.jpg	NA
PC-3p-203159_7	AGTAAAATAGGGTGTGTAGATATC	XM_008371085.1	-	-	-	-	-	2	1251-1274	83.5243	0	1.9202e-28	1.22116e-33	up	-	1265	1	1			4		0.705771		.\4_T_Plot\BVm\XM_008371085.1--1265--PC-3p-203159_7_degradome.jpg	NA
PC-3p-243257_6	AATATAAAATATTGACGTGACTC	XM_008351842.1	-	-	-	-	-	2.5	649-671	83.5243	0	1.9202e-28	1.22116e-33	up	-	662	1	1			4		0.891863		.\4_T_Plot\BVm\XM_008351842.1--662--PC-3p-243257_6_degradome.jpg	NA
PC-3p-296776_5	AATATAAAATATTGACGTGACTTC	XM_008351842.1	-	-	-	-	-	2.5	648-671	83.5243	0	1.9202e-28	1.22116e-33	up	-	662	1	1			4		0.891863		.\4_T_Plot\BVm\XM_008351842.1--662--PC-3p-296776_5_degradome.jpg	NA
PC-3p-456614_4	ATTGTTGGATTAAATTTGAACGGT	XM_008383925.1	small subunit ribosomal protein S13	GO:0009941(chloroplast envelope);GO:0005840(ribosome);GO:0019843(rRNA binding);GO:0003735(structural constituent of ribosome);GO:0006412(translation)	ko03010(Ribosome)	[J] Translation, ribosomal structure and biogenesis	RPS13	4	121-144	83.5243	0	1.9202e-28	1.22116e-33	up	-	135	1	1			4		0.176862		.\4_T_Plot\BVm\XM_008383925.1--135--PC-3p-456614_4_degradome.jpg	NA
PC-3p-47575_31	AAACTGACTGCACGATGTACGATG	XR_527377.1	-	-	-	-	-	4	1024-1047	83.5243	0	1.9202e-28	1.22116e-33	up	-	1038	2	1			2		0.292975		.\4_T_Plot\BVm\XR_527377.1--1038--PC-3p-47575_31_degradome.jpg	NA
PC-3p-47575_31	AAACTGACTGCACGATGTACGATG	XR_527378.1	-	-	-	-	-	4	1004-1027	83.5243	0	1.9202e-28	1.22116e-33	up	-	1018	2	1			2		0.292975		.\4_T_Plot\BVm\XR_527378.1--1018--PC-3p-47575_31_degradome.jpg	NA
PC-3p-519499_3	TCGTGACCACACAAACAGAAGAGC	XM_008388633.1	-	GO:0005730(nucleolus);GO:0005515(protein binding);GO:0016070(RNA metabolic process)	-	[T] Signal transduction mechanisms	NOM1	2.5	2683-2707	83.5243	0	1.9202e-28	1.22116e-33	up	-	2698	1	1			4		0.750981		.\4_T_Plot\BVm\XM_008388633.1--2698--PC-3p-519499_3_degradome.jpg	NA
PC-3p-77815_18	AGTAAAATAGGATGTGTGGATATC	XM_008371085.1	-	-	-	-	-	3	1251-1274	83.5243	0	1.9202e-28	1.22116e-33	up	-	1265	1	1			4		0.393761		.\4_T_Plot\BVm\XM_008371085.1--1265--PC-3p-77815_18_degradome.jpg	NA
PC-3p-960212_2	AGTAAAAAAGGGTGTGTAGATATC	XM_008371085.1	-	-	-	-	-	4	1251-1274	83.5243	0	1.9202e-28	1.22116e-33	up	-	1265	1	1			4		0.688946		.\4_T_Plot\BVm\XM_008371085.1--1265--PC-3p-960212_2_degradome.jpg	NA
PC-3p-960212_2	AGTAAAAAAGGGTGTGTAGATATC	XM_008387776.1	-	GO:0031969(chloroplast membrane);GO:0016021(integral to membrane);GO:0005774(vacuolar membrane);GO:0015152(glucose-6-phosphate transmembrane transporter activity);GO:0005315(inorganic phosphate transmembrane transporter activity);GO:0015120(phosphoglycerate transmembrane transporter activity);GO:0071917(triose-phosphate transmembrane transporter activity);GO:0015714(phosphoenolpyruvate transport)…	-	[G] Carbohydrate transport and metabolism ;[E] Amino acid transport and metabolism	GPT2	3.5	1779-1802	83.5243	0	1.9202e-28	1.22116e-33	up	-	1793	1	1			4		0.359094		.\4_T_Plot\BVm\XM_008387776.1--1793--PC-3p-960212_2_degradome.jpg	NA
PC-5p-200593_7	AAAATGATTGAAAGCGCTTTTAGA	XM_008368579.1	-	GO:0000151(ubiquitin ligase complex);GO:0005488(binding);GO:0004842(ubiquitin-protein ligase activity);GO:0010200(response to chitin)	-	[S] Function unknown	PUB16	1.5	2417-2439	83.5243	0	1.9202e-28	1.22116e-33	up	-	2430	1	1			4		0.283698		.\4_T_Plot\BVm\XM_008368579.1--2430--PC-5p-200593_7_degradome.jpg	NA
PC-5p-647886_3	TTTGTATAACTCTTCATTTTGGTC	XM_008364565.1	-	-	-	-	-	3	1345-1367	83.5243	0	1.9202e-28	1.22116e-33	up	-	1359	2	1			2		0.359652		.\4_T_Plot\BVm\XM_008364565.1--1359--PC-5p-647886_3_degradome.jpg	NA
PC-5p-647886_3	TTTGTATAACTCTTCATTTTGGTC	XM_008382005.1	-	-	-	-	-	3	1345-1367	83.5243	0	1.9202e-28	1.22116e-33	up	-	1359	2	1			2		0.359652		.\4_T_Plot\BVm\XM_008382005.1--1359--PC-5p-647886_3_degradome.jpg	NA
ppe-miR159_L-2R-1	TGGATTGAAGGGAGCTCT	XM_008384610.1	-	GO:0005737(cytoplasm);GO:0009506(plasmodesma);GO:0005524(ATP binding);GO:0004674(protein serine/threonine kinase activity)	-	[T] Signal transduction mechanisms	At4g26100	4	2008-2025	83.5243	0	1.9202e-28	1.22116e-33	up	-	2016	2	1			2		0.999783		.\4_T_Plot\BVm\XM_008384610.1--2016--ppe-miR159_L-2R-1_degradome.jpg	NA
ppe-miR159_L-2R-1	TGGATTGAAGGGAGCTCT	XM_008384611.1	-	GO:0005737(cytoplasm);GO:0009506(plasmodesma);GO:0005524(ATP binding);GO:0004674(protein serine/threonine kinase activity)	-	[T] Signal transduction mechanisms	At4g26100	4	2002-2019	83.5243	0	1.9202e-28	1.22116e-33	up	-	2010	2	1			2		0.999783		.\4_T_Plot\BVm\XM_008384611.1--2010--ppe-miR159_L-2R-1_degradome.jpg	NA
ppe-miR159_R-3_1ss18TA	TTTGGATTGAAGGGAGCA	XM_008340837.1	-	-	-	[S] Function unknown	-	4	1457-1474	83.5243	0	1.9202e-28	1.22116e-33	up	-	1465	1	1			4		1		.\4_T_Plot\BVm\XM_008340837.1--1465--ppe-miR159_R-3_1ss18TA_degradome.jpg	NA
ppe-miR159_R-3_1ss18TA	TTTGGATTGAAGGGAGCA	XM_008339625.1	-	-	-	[K] Transcription	-	4	206-224	83.5243	0	1.9202e-28	1.22116e-33	up	-	215	1	1			4		1		.\4_T_Plot\BVm\XM_008339625.1--215--ppe-miR159_R-3_1ss18TA_degradome.jpg	NA
ppe-miR159_R-3_1ss18TA	TTTGGATTGAAGGGAGCA	XM_008371284.1	methylsterol monooxygenase	GO:0016021(integral to membrane);GO:0005506(iron ion binding);GO:0016491(oxidoreductase activity);GO:0006633(fatty acid biosynthetic process)	ko00100(Steroid biosynthesis)	[I] Lipid transport and metabolism	SMO1-1	3.5	466-484	83.5243	0	1.9202e-28	1.22116e-33	up	-	475	1	1			4		0.999988		.\4_T_Plot\BVm\XM_008371284.1--475--ppe-miR159_R-3_1ss18TA_degradome.jpg	NA
ppe-miR159_R-3_1ss18TC	TTTGGATTGAAGGGAGCC	XM_008340837.1	-	-	-	[S] Function unknown	-	4	1457-1474	83.5243	0	1.9202e-28	1.22116e-33	up	-	1465	1	1			4		1		.\4_T_Plot\BVm\XM_008340837.1--1465--ppe-miR159_R-3_1ss18TC_degradome.jpg	NA
ppe-miR159_R-3_1ss18TC	TTTGGATTGAAGGGAGCC	XM_008339625.1	-	-	-	[K] Transcription	-	4	207-224	83.5243	0	1.9202e-28	1.22116e-33	up	-	215	1	1			4		1		.\4_T_Plot\BVm\XM_008339625.1--215--ppe-miR159_R-3_1ss18TC_degradome.jpg	NA
ppe-miR159_R-3_1ss3TC	TTCGGATTGAAGGGAGCT	XM_008377718.1	-	GO:0000145(exocyst);GO:0005886(plasma membrane);GO:0009506(plasmodesma);GO:0006887(exocytosis);GO:0015031(protein transport);GO:0048278(vesicle docking)	-	-	SEC10	4	2367-2385	83.5243	0	1.9202e-28	1.22116e-33	up	-	2376	1	1			4		0.999993		.\4_T_Plot\BVm\XM_008377718.1--2376--ppe-miR159_R-3_1ss3TC_degradome.jpg	NA
ppe-MIR169i-p5_2ss1CT19GT	TCTTTCTCTTCTTTCTTTTTT	XM_008360963.1	-	-	-	-	-	3.5	1060-1080	83.5243	0	1.9202e-28	1.22116e-33	up	-	1071	1	1			4		1		.\4_T_Plot\BVm\XM_008360963.1--1071--ppe-MIR169i-p5_2ss1CT19GT_degradome.jpg	NA
ppe-MIR169i-p5_2ss1CT19GT	TCTTTCTCTTCTTTCTTTTTT	XM_008380965.1	-	-	-	-	-	4	473-493	83.5243	0	1.9202e-28	1.22116e-33	up	-	484	2	1			2		1		.\4_T_Plot\BVm\XM_008380965.1--484--ppe-MIR169i-p5_2ss1CT19GT_degradome.jpg	NA
ppe-MIR169i-p5_2ss1CT19GT	TCTTTCTCTTCTTTCTTTTTT	XM_008380966.1	-	-	-	-	-	4	473-493	83.5243	0	1.9202e-28	1.22116e-33	up	-	484	2	1			2		1		.\4_T_Plot\BVm\XM_008380966.1--484--ppe-MIR169i-p5_2ss1CT19GT_degradome.jpg	NA
ppe-MIR169i-p5_2ss1CT19GT	TCTTTCTCTTCTTTCTTTTTT	XM_008382779.1	-	-	-	[R] General function prediction only	-	3.5	165-185	83.5243	0	1.9202e-28	1.22116e-33	up	-	176	1	1			4		1		.\4_T_Plot\BVm\XM_008382779.1--176--ppe-MIR169i-p5_2ss1CT19GT_degradome.jpg	NA
ppe-MIR169i-p5_2ss1CT19GT	TCTTTCTCTTCTTTCTTTTTT	XM_008370778.1	ATP-binding cassette, subfamily C (CFTR/MRP), member 2	GO:0016021(integral to membrane);GO:0000325(plant-type vacuole);GO:0005886(plasma membrane);GO:0009506(plasmodesma);GO:0005774(vacuolar membrane);GO:0005524(ATP binding);GO:0008517(folic acid transporter activity);GO:0008559(xenobiotic-transporting ATPase activity);GO:0009624(response to nematode);GO:0009414(response to water deprivation);GO:0009611(response to wounding);GO:0010118(stomatal movem…	ko02010(ABC transporters)	[Q] Secondary metabolites biosynthesis, transport and catabolism	ABCC4	4	3316-3335	83.5243	0	1.9202e-28	1.22116e-33	up	-	3326	1	1			4		1		.\4_T_Plot\BVm\XM_008370778.1--3326--ppe-MIR169i-p5_2ss1CT19GT_degradome.jpg	NA
ppe-MIR169i-p5_2ss1CT19GT	TCTTTCTCTTCTTTCTTTTTT	XM_008371323.1	-	GO:0003677(DNA binding);GO:0008270(zinc ion binding)	-	[R] General function prediction only	Os01g0834700	3	388-408	83.5243	0	1.9202e-28	1.22116e-33	up	-	399	1	1			4		1		.\4_T_Plot\BVm\XM_008371323.1--399--ppe-MIR169i-p5_2ss1CT19GT_degradome.jpg	NA
ppe-miR172c_2ss1GA21TA	AGAATCTTGATGATGCTGCAA	XM_008395806.1	-	GO:0005737(cytoplasm);GO:0005634(nucleus);GO:0046872(metal ion binding);GO:0004535(poly(A)-specific ribonuclease activity);GO:0003723(RNA binding);GO:0006355(regulation of transcription, DNA-dependent);GO:0006351(transcription, DNA-dependent)	-	[K] Transcription	CCR4-6	4	914-935	83.5243	0	1.9202e-28	1.22116e-33	up	-	926	1	1			4		0.955582		.\4_T_Plot\BVm\XM_008395806.1--926--ppe-miR172c_2ss1GA21TA_degradome.jpg	NA
ppe-MIR172c-p5	GCGGCATCATCAAGATTCAC	XM_008393540.1	monodehydroascorbate reductase (NADH)	GO:0005737(cytoplasm);GO:0050660(flavin adenine dinucleotide binding);GO:0016656(monodehydroascorbate reductase (NADH) activity);GO:0045454(cell redox homeostasis)	ko00053(Ascorbate and aldarate metabolism)	[R] General function prediction only	AFRR	4	518-536	83.5243	0	1.9202e-28	1.22116e-33	up	-	527	1	1			4		0.995702		.\4_T_Plot\BVm\XM_008393540.1--527--ppe-MIR172c-p5_degradome.jpg	NA
ppe-miR319a_L-1R-1_1ss6CT	TGGATTGAAGGGAGCTCC	XM_008384610.1	-	GO:0005737(cytoplasm);GO:0009506(plasmodesma);GO:0005524(ATP binding);GO:0004674(protein serine/threonine kinase activity)	-	[T] Signal transduction mechanisms	At4g26100	4	2008-2025	83.5243	0	1.9202e-28	1.22116e-33	up	-	2016	2	1			2		0.999914		.\4_T_Plot\BVm\XM_008384610.1--2016--ppe-miR319a_L-1R-1_1ss6CT_degradome.jpg	NA
ppe-miR319a_L-1R-1_1ss6CT	TGGATTGAAGGGAGCTCC	XM_008384611.1	-	GO:0005737(cytoplasm);GO:0009506(plasmodesma);GO:0005524(ATP binding);GO:0004674(protein serine/threonine kinase activity)	-	[T] Signal transduction mechanisms	At4g26100	4	2002-2019	83.5243	0	1.9202e-28	1.22116e-33	up	-	2010	2	1			2		0.999914		.\4_T_Plot\BVm\XM_008384611.1--2010--ppe-miR319a_L-1R-1_1ss6CT_degradome.jpg	NA
ppe-miR396a_R-1	TTCCACAGCTTTCTTGAACG	XM_008389855.1	-	-	-	[I] Lipid transport and metabolism	-	4	577-596	83.5243	0	1.9202e-28	1.22116e-33	up	-	587	1	1			4		0.997603		.\4_T_Plot\BVm\XM_008389855.1--587--ppe-miR396a_R-1_degradome.jpg	NA
ppe-miR396a_R-1_1ss19CT	TTCCACAGCTTTCTTGAATG	XM_008389855.1	-	-	-	[I] Lipid transport and metabolism	-	3	577-596	83.5243	0	1.9202e-28	1.22116e-33	up	-	587	1	1			4		0.777191		.\4_T_Plot\BVm\XM_008389855.1--587--ppe-miR396a_R-1_1ss19CT_degradome.jpg	NA
ppe-miR858_1ss1CT	TTCGTTGTCTGTTCGACCTTG	XM_008385031.1	myb proto-oncogene protein, plant	GO:0005634(nucleus);GO:0003677(DNA binding);GO:0006355(regulation of transcription, DNA-dependent);GO:0006351(transcription, DNA-dependent)	-	[K] Transcription	MYB86	3.5	299-319	83.5243	0	1.9202e-28	1.22116e-33	up	-	310	2	1			1		0.0234884		.\4_T_Plot\BVm\XM_008385031.1--310--ppe-miR858_1ss1CT_degradome.jpg	NA
ppe-miR858_1ss1CT	TTCGTTGTCTGTTCGACCTTG	XM_008373908.1	myb proto-oncogene protein, plant	GO:0005634(nucleus);GO:0003677(DNA binding);GO:0006355(regulation of transcription, DNA-dependent);GO:0006351(transcription, DNA-dependent)	-	[K] Transcription	MYB86	3.5	286-306	83.5243	0	1.9202e-28	1.22116e-33	up	-	297	2	1			1		0.0234884		.\4_T_Plot\BVm\XM_008373908.1--297--ppe-miR858_1ss1CT_degradome.jpg	NA
sly-miR1918_L-2R-2_1ss9AT	TTGGTGTGAGTTCGATTC	XM_008370903.1	-	-	-	-	gspB	3.5	1172-1189	83.5243	0	1.9202e-28	1.22116e-33	up	-	1180	1	1			4		0.996922		.\4_T_Plot\BVm\XM_008370903.1--1180--sly-miR1918_L-2R-2_1ss9AT_degradome.jpg	NA
vvi-miR3630-3p_L-1_1ss2TA	ATGGGAATCTCTCTGATGCAC	XM_008382389.1	-	-	-	[R] General function prediction only	-	4	1470-1489	83.5243	0	1.9202e-28	1.22116e-33	up	-	1480	1	1			4		0.322444		.\4_T_Plot\BVm\XM_008382389.1--1480--vvi-miR3630-3p_L-1_1ss2TA_degradome.jpg	NA
vvi-miR3630-3p_L-1R-1_1ss2TA	ATGGGAATCTCTCTGATGCA	XM_008382389.1	-	-	-	[R] General function prediction only	-	4	1471-1489	83.5243	0	1.9202e-28	1.22116e-33	up	-	1480	1	1			4		0.946038		.\4_T_Plot\BVm\XM_008382389.1--1480--vvi-miR3630-3p_L-1R-1_1ss2TA_degradome.jpg	NA
mdm-miR159c	GAATTCCTTCTCCTCTCCTTT	XM_008396090.1	-	-	-	-	-	3.5	1383-1403	250.573	124.294	3.7188e-25	8.12567e-25	up	1.01148	1394	3	3	2	2	2	3	0.963183	0.524661	.\4_T_Plot\BVm\XM_008396090.1--1394--mdm-miR159c_degradome.jpg	.\4_T_Plot\BMd\XM_008396090.1--1394--mdm-miR159c_degradome.jpg
gma-miR396a-5p_2ss7AG21GT	TTCCACGGCTTTCTTGAACTT	XM_008343885.1	-	-	-	-	GRF6	4	994-1015	0	155.367	7.1408e-25	1.19349e-35	down	-	1005			10	2.5		0		0.0561185	NA	.\4_T_Plot\BMd\XM_008343885.1--1005--gma-miR396a-5p_2ss7AG21GT_degradome.jpg
gma-miR396a-5p_2ss7AG21GT	TTCCACGGCTTTCTTGAACTT	XM_008343874.1	-	-	-	-	GRF6	4	1015-1036	0	155.367	7.1408e-25	1.19349e-35	down	-	1026			10	2.5		0		0.0561185	NA	.\4_T_Plot\BMd\XM_008343874.1--1026--gma-miR396a-5p_2ss7AG21GT_degradome.jpg
gma-miR396a-5p_2ss7AG21GT	TTCCACGGCTTTCTTGAACTT	XM_008343878.1	-	-	-	-	GRF6	4	1016-1037	0	155.367	7.1408e-25	1.19349e-35	down	-	1027			10	2.5		0		0.0561185	NA	.\4_T_Plot\BMd\XM_008343878.1--1027--gma-miR396a-5p_2ss7AG21GT_degradome.jpg
gma-miR396a-5p_2ss7AG21GT	TTCCACGGCTTTCTTGAACTT	XM_008343888.1	-	-	-	-	GRF6	4	992-1013	0	155.367	7.1408e-25	1.19349e-35	down	-	1003			10	2.5		0		0.0561185	NA	.\4_T_Plot\BMd\XM_008343888.1--1003--gma-miR396a-5p_2ss7AG21GT_degradome.jpg
mdm-miR396b_1ss20TA	TTCCACAGCTTTCTTGAACAG	XM_008343878.1	-	-	-	-	GRF6	3.5	1016-1037	0	155.367	7.1408e-25	1.19349e-35	down	-	1027			10	2.5		0		0.0278916	NA	.\4_T_Plot\BMd\XM_008343878.1--1027--mdm-miR396b_1ss20TA_degradome.jpg
mdm-miR396b_1ss20TA	TTCCACAGCTTTCTTGAACAG	XM_008343874.1	-	-	-	-	GRF6	3.5	1015-1036	0	155.367	7.1408e-25	1.19349e-35	down	-	1026			10	2.5		0		0.0278916	NA	.\4_T_Plot\BMd\XM_008343874.1--1026--mdm-miR396b_1ss20TA_degradome.jpg
mdm-miR396b_1ss20TA	TTCCACAGCTTTCTTGAACAG	XM_008343888.1	-	-	-	-	GRF6	3.5	992-1013	0	155.367	7.1408e-25	1.19349e-35	down	-	1003			10	2.5		0		0.0278916	NA	.\4_T_Plot\BMd\XM_008343888.1--1003--mdm-miR396b_1ss20TA_degradome.jpg
mdm-miR396b_1ss20TA	TTCCACAGCTTTCTTGAACAG	XM_008343885.1	-	-	-	-	GRF6	3.5	994-1015	0	155.367	7.1408e-25	1.19349e-35	down	-	1005			10	2.5		0		0.0278916	NA	.\4_T_Plot\BMd\XM_008343885.1--1005--mdm-miR396b_1ss20TA_degradome.jpg
mdm-miR396b_R+1	TTCCACAGCTTTCTTGAACTGT	XM_008343888.1	-	-	-	-	GRF6	3.5	991-1013	0	155.367	7.1408e-25	1.19349e-35	down	-	1003			10	2.5		0		0.0460525	NA	.\4_T_Plot\BMd\XM_008343888.1--1003--mdm-miR396b_R+1_degradome.jpg
mdm-miR396b_R+1	TTCCACAGCTTTCTTGAACTGT	XM_008343878.1	-	-	-	-	GRF6	3.5	1015-1037	0	155.367	7.1408e-25	1.19349e-35	down	-	1027			10	2.5		0		0.0460525	NA	.\4_T_Plot\BMd\XM_008343878.1--1027--mdm-miR396b_R+1_degradome.jpg
mdm-miR396b_R+1	TTCCACAGCTTTCTTGAACTGT	XM_008343885.1	-	-	-	-	GRF6	3.5	993-1015	0	155.367	7.1408e-25	1.19349e-35	down	-	1005			10	2.5		0		0.0460525	NA	.\4_T_Plot\BMd\XM_008343885.1--1005--mdm-miR396b_R+1_degradome.jpg
mdm-miR396b_R+1	TTCCACAGCTTTCTTGAACTGT	XM_008343874.1	-	-	-	-	GRF6	3.5	1014-1036	0	155.367	7.1408e-25	1.19349e-35	down	-	1026			10	2.5		0		0.0460525	NA	.\4_T_Plot\BMd\XM_008343874.1--1026--mdm-miR396b_R+1_degradome.jpg
mdm-miR396c_R-2	TTCCACAGCTTTCTTGAAC	XM_008343874.1	-	-	-	-	GRF6	2	1017-1036	0	155.367	7.1408e-25	1.19349e-35	down	-	1026			10	2.5		0		0.0788329	NA	.\4_T_Plot\BMd\XM_008343874.1--1026--mdm-miR396c_R-2_degradome.jpg
mdm-miR396c_R-2	TTCCACAGCTTTCTTGAAC	XM_008343878.1	-	-	-	-	GRF6	2	1018-1037	0	155.367	7.1408e-25	1.19349e-35	down	-	1027			10	2.5		0		0.0788329	NA	.\4_T_Plot\BMd\XM_008343878.1--1027--mdm-miR396c_R-2_degradome.jpg
mdm-miR396c_R-2	TTCCACAGCTTTCTTGAAC	XM_008343885.1	-	-	-	-	GRF6	2	996-1015	0	155.367	7.1408e-25	1.19349e-35	down	-	1005			10	2.5		0		0.0788329	NA	.\4_T_Plot\BMd\XM_008343885.1--1005--mdm-miR396c_R-2_degradome.jpg
mdm-miR396c_R-2	TTCCACAGCTTTCTTGAAC	XM_008343888.1	-	-	-	-	GRF6	2	994-1013	0	155.367	7.1408e-25	1.19349e-35	down	-	1003			10	2.5		0		0.0788329	NA	.\4_T_Plot\BMd\XM_008343888.1--1003--mdm-miR396c_R-2_degradome.jpg
mdm-miR396f	TTCCACGGCTTTCTTGAACTG	XM_008343885.1	-	-	-	-	GRF6	3.5	994-1015	0	155.367	7.1408e-25	1.19349e-35	down	-	1005			10	2.5		0		0.0490462	NA	.\4_T_Plot\BMd\XM_008343885.1--1005--mdm-miR396f_degradome.jpg
mdm-miR396f	TTCCACGGCTTTCTTGAACTG	XM_008343878.1	-	-	-	-	GRF6	3.5	1016-1037	0	155.367	7.1408e-25	1.19349e-35	down	-	1027			10	2.5		0		0.0490462	NA	.\4_T_Plot\BMd\XM_008343878.1--1027--mdm-miR396f_degradome.jpg
mdm-miR396f	TTCCACGGCTTTCTTGAACTG	XM_008343888.1	-	-	-	-	GRF6	3.5	992-1013	0	155.367	7.1408e-25	1.19349e-35	down	-	1003			10	2.5		0		0.0490462	NA	.\4_T_Plot\BMd\XM_008343888.1--1003--mdm-miR396f_degradome.jpg
mdm-miR396f	TTCCACGGCTTTCTTGAACTG	XM_008343874.1	-	-	-	-	GRF6	3.5	1015-1036	0	155.367	7.1408e-25	1.19349e-35	down	-	1026			10	2.5		0		0.0490462	NA	.\4_T_Plot\BMd\XM_008343874.1--1026--mdm-miR396f_degradome.jpg
ppe-miR396a_2ss20GT21TA	TTCCACAGCTTTCTTGAACTA	XM_008343885.1	-	-	-	-	GRF6	3	994-1015	0	155.367	7.1408e-25	1.19349e-35	down	-	1005			10	2.5		0		0.0313229	NA	.\4_T_Plot\BMd\XM_008343885.1--1005--ppe-miR396a_2ss20GT21TA_degradome.jpg
ppe-miR396a_2ss20GT21TA	TTCCACAGCTTTCTTGAACTA	XM_008343878.1	-	-	-	-	GRF6	3	1016-1037	0	155.367	7.1408e-25	1.19349e-35	down	-	1027			10	2.5		0		0.0313229	NA	.\4_T_Plot\BMd\XM_008343878.1--1027--ppe-miR396a_2ss20GT21TA_degradome.jpg
ppe-miR396a_2ss20GT21TA	TTCCACAGCTTTCTTGAACTA	XM_008343874.1	-	-	-	-	GRF6	3	1015-1036	0	155.367	7.1408e-25	1.19349e-35	down	-	1026			10	2.5		0		0.0313229	NA	.\4_T_Plot\BMd\XM_008343874.1--1026--ppe-miR396a_2ss20GT21TA_degradome.jpg
ppe-miR396a_2ss20GT21TA	TTCCACAGCTTTCTTGAACTA	XM_008343888.1	-	-	-	-	GRF6	3	992-1013	0	155.367	7.1408e-25	1.19349e-35	down	-	1003			10	2.5		0		0.0313229	NA	.\4_T_Plot\BMd\XM_008343888.1--1003--ppe-miR396a_2ss20GT21TA_degradome.jpg
ppe-miR396a_R-1	TTCCACAGCTTTCTTGAACG	XM_008343888.1	-	-	-	-	GRF6	2	993-1013	0	155.367	7.1408e-25	1.19349e-35	down	-	1003			10	2.5		0		0.0748432	NA	.\4_T_Plot\BMd\XM_008343888.1--1003--ppe-miR396a_R-1_degradome.jpg
ppe-miR396a_R-1	TTCCACAGCTTTCTTGAACG	XM_008343878.1	-	-	-	-	GRF6	2	1017-1037	0	155.367	7.1408e-25	1.19349e-35	down	-	1027			10	2.5		0		0.0748432	NA	.\4_T_Plot\BMd\XM_008343878.1--1027--ppe-miR396a_R-1_degradome.jpg
ppe-miR396a_R-1	TTCCACAGCTTTCTTGAACG	XM_008343874.1	-	-	-	-	GRF6	2	1016-1036	0	155.367	7.1408e-25	1.19349e-35	down	-	1026			10	2.5		0		0.0748432	NA	.\4_T_Plot\BMd\XM_008343874.1--1026--ppe-miR396a_R-1_degradome.jpg
ppe-miR396a_R-1	TTCCACAGCTTTCTTGAACG	XM_008343885.1	-	-	-	-	GRF6	2	995-1015	0	155.367	7.1408e-25	1.19349e-35	down	-	1005			10	2.5		0		0.0748432	NA	.\4_T_Plot\BMd\XM_008343885.1--1005--ppe-miR396a_R-1_degradome.jpg
ppe-miR396a_R-1_1ss19CT	TTCCACAGCTTTCTTGAATG	XM_008343874.1	-	-	-	-	GRF6	2.5	1016-1036	0	155.367	7.1408e-25	1.19349e-35	down	-	1026			10	2.5		0		0.0935526	NA	.\4_T_Plot\BMd\XM_008343874.1--1026--ppe-miR396a_R-1_1ss19CT_degradome.jpg
ppe-miR396a_R-1_1ss19CT	TTCCACAGCTTTCTTGAATG	XM_008343878.1	-	-	-	-	GRF6	2.5	1017-1037	0	155.367	7.1408e-25	1.19349e-35	down	-	1027			10	2.5		0		0.0935526	NA	.\4_T_Plot\BMd\XM_008343878.1--1027--ppe-miR396a_R-1_1ss19CT_degradome.jpg
ppe-miR396a_R-1_1ss19CT	TTCCACAGCTTTCTTGAATG	XM_008343888.1	-	-	-	-	GRF6	2.5	993-1013	0	155.367	7.1408e-25	1.19349e-35	down	-	1003			10	2.5		0		0.0935526	NA	.\4_T_Plot\BMd\XM_008343888.1--1003--ppe-miR396a_R-1_1ss19CT_degradome.jpg
ppe-miR396a_R-1_1ss19CT	TTCCACAGCTTTCTTGAATG	XM_008343885.1	-	-	-	-	GRF6	2.5	995-1015	0	155.367	7.1408e-25	1.19349e-35	down	-	1005			10	2.5		0		0.0935526	NA	.\4_T_Plot\BMd\XM_008343885.1--1005--ppe-miR396a_R-1_1ss19CT_degradome.jpg
ppe-miR396a_R-1_1ss19CT	TTCCACAGCTTTCTTGAATG	XM_008390181.1	phosphoglycerate mutase	GO:0005737(cytoplasm);GO:0030145(manganese ion binding);GO:0004619(phosphoglycerate mutase activity);GO:0006096(glycolysis);GO:0006950(response to stress)	ko00010(Glycolysis / Gluconeogenesis)	[G] Carbohydrate transport and metabolism	PGM1	3.5	1469-1489	111.366	20.7156	1.317e-24	1.00371e-24	up	2.42651	1479	4	1.33333	1	0.333333	2	4	0.907199	0.996194	.\4_T_Plot\BVm\XM_008390181.1--1479--ppe-miR396a_R-1_1ss19CT_degradome.jpg	.\4_T_Plot\BMd\XM_008390181.1--1479--ppe-miR396a_R-1_1ss19CT_degradome.jpg
ppe-miR396a_R-1_1ss19CT	TTCCACAGCTTTCTTGAATG	XM_008382055.1	phosphoglycerate mutase	GO:0005737(cytoplasm);GO:0030145(manganese ion binding);GO:0004619(phosphoglycerate mutase activity);GO:0006096(glycolysis);GO:0006950(response to stress)	ko00010(Glycolysis / Gluconeogenesis)	[G] Carbohydrate transport and metabolism	PGM1	3.5	1499-1519	111.366	20.7156	1.317e-24	1.00371e-24	up	2.42651	1509	4	1.33333	1	0.333333	2	4	0.907199	0.996194	.\4_T_Plot\BVm\XM_008382055.1--1509--ppe-miR396a_R-1_1ss19CT_degradome.jpg	.\4_T_Plot\BMd\XM_008382055.1--1509--ppe-miR396a_R-1_1ss19CT_degradome.jpg
ppe-miR396a_R-1_1ss19CT	TTCCACAGCTTTCTTGAATG	XM_008352363.1	phosphoglycerate mutase	GO:0005737(cytoplasm);GO:0030145(manganese ion binding);GO:0004619(phosphoglycerate mutase activity);GO:0006096(glycolysis);GO:0006950(response to stress)	ko00010(Glycolysis / Gluconeogenesis)	[G] Carbohydrate transport and metabolism	PGM1	3.5	1476-1496	111.366	20.7156	1.317e-24	1.00371e-24	up	2.42651	1486	4	1.33333	1	0.333333	2	4	0.907199	0.996194	.\4_T_Plot\BVm\XM_008352363.1--1486--ppe-miR396a_R-1_1ss19CT_degradome.jpg	.\4_T_Plot\BMd\XM_008352363.1--1486--ppe-miR396a_R-1_1ss19CT_degradome.jpg
gma-miR4372a_L-4R-2_1ss7CA	ATAGTGACATGTGACGGT	XM_008345931.1	-	GO:0009941(chloroplast envelope);GO:0031224(intrinsic to membrane);GO:0005634(nucleus);GO:0005524(ATP binding);GO:0017111(nucleoside-triphosphatase activity);GO:0005515(protein binding);GO:0004674(protein serine/threonine kinase activity);GO:0043565(sequence-specific DNA binding);GO:0003700(sequence-specific DNA binding transcription factor activity);GO:0004888(transmembrane signaling receptor ac…	-	-	WRKY19	4	2256-2272	69.6035	0	5.6359e-24	3.73653e-28	up	-	2263	5	0.833333			2		0.984397		.\4_T_Plot\BVm\XM_008345931.1--2263--gma-miR4372a_L-4R-2_1ss7CA_degradome.jpg	NA
gma-miR4372a_L-4R-2_1ss7CA	ATAGTGACATGTGACGGT	XM_008345930.1	-	GO:0009941(chloroplast envelope);GO:0031224(intrinsic to membrane);GO:0005634(nucleus);GO:0005524(ATP binding);GO:0017111(nucleoside-triphosphatase activity);GO:0005515(protein binding);GO:0004674(protein serine/threonine kinase activity);GO:0043565(sequence-specific DNA binding);GO:0003700(sequence-specific DNA binding transcription factor activity);GO:0004888(transmembrane signaling receptor ac…	-	-	WRKY19	4	2367-2383	69.6035	0	5.6359e-24	3.73653e-28	up	-	2374	5	0.833333			2		0.984397		.\4_T_Plot\BVm\XM_008345930.1--2374--gma-miR4372a_L-4R-2_1ss7CA_degradome.jpg	NA
gma-miR4372a_L-4R-2_1ss7CA	ATAGTGACATGTGACGGT	XM_008393223.1	-	GO:0009941(chloroplast envelope);GO:0031224(intrinsic to membrane);GO:0005634(nucleus);GO:0005524(ATP binding);GO:0017111(nucleoside-triphosphatase activity);GO:0005515(protein binding);GO:0004674(protein serine/threonine kinase activity);GO:0043565(sequence-specific DNA binding);GO:0003700(sequence-specific DNA binding transcription factor activity);GO:0004888(transmembrane signaling receptor ac…	-	-	WRKY19	4	2367-2383	69.6035	0	5.6359e-24	3.73653e-28	up	-	2374	5	0.833333			2		0.984397		.\4_T_Plot\BVm\XM_008393223.1--2374--gma-miR4372a_L-4R-2_1ss7CA_degradome.jpg	NA
gma-miR4372a_L-4R-2_1ss7CA	ATAGTGACATGTGACGGT	XM_008393226.1	-	GO:0009941(chloroplast envelope);GO:0031224(intrinsic to membrane);GO:0005634(nucleus);GO:0005524(ATP binding);GO:0017111(nucleoside-triphosphatase activity);GO:0005515(protein binding);GO:0004674(protein serine/threonine kinase activity);GO:0043565(sequence-specific DNA binding);GO:0003700(sequence-specific DNA binding transcription factor activity);GO:0004888(transmembrane signaling receptor ac…	-	-	WRKY19	4	2256-2272	69.6035	0	5.6359e-24	3.73653e-28	up	-	2263	5	0.833333			2		0.984397		.\4_T_Plot\BVm\XM_008393226.1--2263--gma-miR4372a_L-4R-2_1ss7CA_degradome.jpg	NA
gma-miR4372a_L-4R-2_1ss7CA	ATAGTGACATGTGACGGT	XM_008393215.1	-	GO:0009941(chloroplast envelope);GO:0031224(intrinsic to membrane);GO:0005634(nucleus);GO:0005524(ATP binding);GO:0017111(nucleoside-triphosphatase activity);GO:0005515(protein binding);GO:0004674(protein serine/threonine kinase activity);GO:0043565(sequence-specific DNA binding);GO:0003700(sequence-specific DNA binding transcription factor activity);GO:0004888(transmembrane signaling receptor ac…	-	-	WRKY19	4	2483-2499	69.6035	0	5.6359e-24	3.73653e-28	up	-	2490	5	0.833333			2		0.984397		.\4_T_Plot\BVm\XM_008393215.1--2490--gma-miR4372a_L-4R-2_1ss7CA_degradome.jpg	NA
gma-miR4372a_L-4R-2_1ss7CA	ATAGTGACATGTGACGGT	XM_008345929.1	-	GO:0009941(chloroplast envelope);GO:0031224(intrinsic to membrane);GO:0005634(nucleus);GO:0005524(ATP binding);GO:0017111(nucleoside-triphosphatase activity);GO:0005515(protein binding);GO:0004674(protein serine/threonine kinase activity);GO:0043565(sequence-specific DNA binding);GO:0003700(sequence-specific DNA binding transcription factor activity);GO:0004888(transmembrane signaling receptor ac…	-	-	WRKY19	4	2483-2499	69.6035	0	5.6359e-24	3.73653e-28	up	-	2490	5	0.833333			2		0.984397		.\4_T_Plot\BVm\XM_008345929.1--2490--gma-miR4372a_L-4R-2_1ss7CA_degradome.jpg	NA
mdm-miR160a_R-1	TGCCTGGCTCCCTGTATGCC	XM_008354469.1	-	GO:0005634(nucleus);GO:0003677(DNA binding);GO:0048830(adventitious root development);GO:0009653(anatomical structure morphogenesis);GO:0009734(auxin mediated signaling pathway);GO:0006355(regulation of transcription, DNA-dependent);GO:0006351(transcription, DNA-dependent)	-	-	ARF17	0.5	334-353	2979.03	3397.36	1.2513e-23	2.51119e-23	down	-0.189571	344	107	35.6667	164	54.6667	0	0	0.0427293	0.0535191	.\4_T_Plot\BVm\XM_008354469.1--344--mdm-miR160a_R-1_degradome.jpg	.\4_T_Plot\BMd\XM_008354469.1--344--mdm-miR160a_R-1_degradome.jpg
mdm-miR160a_R-1	TGCCTGGCTCCCTGTATGCC	XM_008349550.1	RAV-like factor	GO:0005634(nucleus);GO:0003677(DNA binding);GO:0048830(adventitious root development);GO:0009653(anatomical structure morphogenesis);GO:0009734(auxin mediated signaling pathway);GO:0006355(regulation of transcription, DNA-dependent);GO:0006351(transcription, DNA-dependent)	-	-	ARF17	0.5	1481-1500	2979.03	3397.36	1.2513e-23	2.51119e-23	down	-0.189571	1491	107	35.6667	164	54.6667	0	0	0.0427293	0.0535191	.\4_T_Plot\BVm\XM_008349550.1--1491--mdm-miR160a_R-1_degradome.jpg	.\4_T_Plot\BMd\XM_008349550.1--1491--mdm-miR160a_R-1_degradome.jpg
mdm-miR160a_R-1	TGCCTGGCTCCCTGTATGCC	XM_008340583.1	-	GO:0005634(nucleus);GO:0003677(DNA binding);GO:0048830(adventitious root development);GO:0009653(anatomical structure morphogenesis);GO:0009734(auxin mediated signaling pathway);GO:0006355(regulation of transcription, DNA-dependent);GO:0006351(transcription, DNA-dependent)	-	-	ARF17	0.5	1457-1476	2979.03	3397.36	1.2513e-23	2.51119e-23	down	-0.189571	1467	107	35.6667	164	54.6667	0	0	0.0427293	0.0535191	.\4_T_Plot\BVm\XM_008340583.1--1467--mdm-miR160a_R-1_degradome.jpg	.\4_T_Plot\BMd\XM_008340583.1--1467--mdm-miR160a_R-1_degradome.jpg
ppe-miR160a_1ss21AG	TGCCTGGCTCCCTGTATGCCG	XM_008349550.1	RAV-like factor	GO:0005634(nucleus);GO:0003677(DNA binding);GO:0048830(adventitious root development);GO:0009653(anatomical structure morphogenesis);GO:0009734(auxin mediated signaling pathway);GO:0006355(regulation of transcription, DNA-dependent);GO:0006351(transcription, DNA-dependent)	-	-	ARF17	1.5	1480-1500	2979.03	3397.36	1.2513e-23	2.51119e-23	down	-0.189571	1491	107	35.6667	164	54.6667	0	0	0.0111664	0.0140444	.\4_T_Plot\BVm\XM_008349550.1--1491--ppe-miR160a_1ss21AG_degradome.jpg	.\4_T_Plot\BMd\XM_008349550.1--1491--ppe-miR160a_1ss21AG_degradome.jpg
ppe-miR160a_1ss21AG	TGCCTGGCTCCCTGTATGCCG	XM_008340583.1	-	GO:0005634(nucleus);GO:0003677(DNA binding);GO:0048830(adventitious root development);GO:0009653(anatomical structure morphogenesis);GO:0009734(auxin mediated signaling pathway);GO:0006355(regulation of transcription, DNA-dependent);GO:0006351(transcription, DNA-dependent)	-	-	ARF17	1.5	1456-1476	2979.03	3397.36	1.2513e-23	2.51119e-23	down	-0.189571	1467	107	35.6667	164	54.6667	0	0	0.0111664	0.0140444	.\4_T_Plot\BVm\XM_008340583.1--1467--ppe-miR160a_1ss21AG_degradome.jpg	.\4_T_Plot\BMd\XM_008340583.1--1467--ppe-miR160a_1ss21AG_degradome.jpg
ppe-miR160a_1ss21AG	TGCCTGGCTCCCTGTATGCCG	XM_008354469.1	-	GO:0005634(nucleus);GO:0003677(DNA binding);GO:0048830(adventitious root development);GO:0009653(anatomical structure morphogenesis);GO:0009734(auxin mediated signaling pathway);GO:0006355(regulation of transcription, DNA-dependent);GO:0006351(transcription, DNA-dependent)	-	-	ARF17	1.5	333-353	2979.03	3397.36	1.2513e-23	2.51119e-23	down	-0.189571	344	107	35.6667	164	54.6667	0	0	0.0111664	0.0140444	.\4_T_Plot\BVm\XM_008354469.1--344--ppe-miR160a_1ss21AG_degradome.jpg	.\4_T_Plot\BMd\XM_008354469.1--344--ppe-miR160a_1ss21AG_degradome.jpg
ppe-miR159_R-3	TTTGGATTGAAGGGAGCT	XM_008376613.1	histone H1/5	GO:0005730(nucleolus);GO:0000786(nucleosome);GO:0003677(DNA binding);GO:0006334(nucleosome assembly)	-	-	At2g30620	4	1458-1474	167.049	62.1469	2.1844e-23	5.92532e-23	up	1.42651	1465	2	2	1	1	2	4	1	1	.\4_T_Plot\BVm\XM_008376613.1--1465--ppe-miR159_R-3_degradome.jpg	.\4_T_Plot\BMd\XM_008376613.1--1465--ppe-miR159_R-3_degradome.jpg
ppe-MIR169i-p5_2ss1CT19GT	TCTTTCTCTTCTTTCTTTTTT	XR_531539.1	-	GO:0005747(mitochondrial respiratory chain complex I);GO:0022900(electron transport chain);GO:0006810(transport)	-	-	At1g76200	4	65-84	167.049	62.1469	2.1844e-23	5.92532e-23	up	1.42651	75	2	2	1	1	2	4	1	1	.\4_T_Plot\BVm\XR_531539.1--75--ppe-MIR169i-p5_2ss1CT19GT_degradome.jpg	.\4_T_Plot\BMd\XR_531539.1--75--ppe-MIR169i-p5_2ss1CT19GT_degradome.jpg
ppe-miR858_L-3	GTTGTCTGTTCGACCTTG	XM_008379837.1	myb proto-oncogene protein, plant	GO:0005634(nucleus);GO:0003677(DNA binding);GO:0009738(abscisic acid mediated signaling pathway);GO:0006355(regulation of transcription, DNA-dependent);GO:0009733(response to auxin stimulus);GO:0046686(response to cadmium ion);GO:0010200(response to chitin);GO:0009723(response to ethylene stimulus);GO:0009739(response to gibberellin stimulus);GO:0009753(response to jasmonic acid stimulus);GO:0009…	-	[K] Transcription	MYB44	3.5	554-571	0	145.009	2.5351e-23	2.28305e-33	down	-	562			7	2.33333		3		0.552117	NA	.\4_T_Plot\BMd\XM_008379837.1--562--ppe-miR858_L-3_degradome.jpg
ath-MIR858b-p5	TTCGTTGTCTGTTCGACCTTG	XM_008393166.1	myb proto-oncogene protein, plant	GO:0005634(nucleus);GO:0003677(DNA binding);GO:0045892(negative regulation of transcription, DNA-dependent);GO:0009753(response to jasmonic acid stimulus);GO:0009751(response to salicylic acid stimulus);GO:0010224(response to UV-B);GO:0006351(transcription, DNA-dependent)	-	[K] Transcription	MYB4	3	424-444	208.811	652.542	1.6635e-22	8.58559e-24	down	-1.64388	435	3	2.5	11	10.5	2	0	0.804929	0.0381493	.\4_T_Plot\BVm\XM_008393166.1--435--ath-MIR858b-p5_degradome.jpg	.\4_T_Plot\BMd\XM_008393166.1--435--ath-MIR858b-p5_degradome.jpg
mdm-miR858	TTCGTTGTCTGTTCGACCTGA	XM_008393166.1	myb proto-oncogene protein, plant	GO:0005634(nucleus);GO:0003677(DNA binding);GO:0045892(negative regulation of transcription, DNA-dependent);GO:0009753(response to jasmonic acid stimulus);GO:0009751(response to salicylic acid stimulus);GO:0010224(response to UV-B);GO:0006351(transcription, DNA-dependent)	-	[K] Transcription	MYB4	3	424-444	208.811	652.542	1.6635e-22	8.58559e-24	down	-1.64388	435	3	2.5	11	10.5	2	0	0.737428	0.0313229	.\4_T_Plot\BVm\XM_008393166.1--435--mdm-miR858_degradome.jpg	.\4_T_Plot\BMd\XM_008393166.1--435--mdm-miR858_degradome.jpg
ppe-miR858_1ss1CT	TTCGTTGTCTGTTCGACCTTG	XM_008393166.1	myb proto-oncogene protein, plant	GO:0005634(nucleus);GO:0003677(DNA binding);GO:0045892(negative regulation of transcription, DNA-dependent);GO:0009753(response to jasmonic acid stimulus);GO:0009751(response to salicylic acid stimulus);GO:0010224(response to UV-B);GO:0006351(transcription, DNA-dependent)	-	[K] Transcription	MYB4	3	424-444	208.811	652.542	1.6635e-22	8.58559e-24	down	-1.64388	435	3	2.5	11	10.5	2	0	0.804929	0.0381493	.\4_T_Plot\BVm\XM_008393166.1--435--ppe-miR858_1ss1CT_degradome.jpg	.\4_T_Plot\BMd\XM_008393166.1--435--ppe-miR858_1ss1CT_degradome.jpg
mtr-miR399a_L+1_2ss15TC19CT	CTGCCAAAGGAGATCTGCTCAG	XM_008373144.1	ubiquitin-conjugating enzyme E2 O	GO:0005524(ATP binding);GO:0004842(ubiquitin-protein ligase activity);GO:0016036(cellular response to phosphate starvation);GO:0055062(phosphate ion homeostasis);GO:0006817(phosphate transport)	ko04120(Ubiquitin mediated proteolysis)	[O] Posttranslational modification, protein turnover, chaperones	UBC24	2.5	810-831	83.5243	372.881	3.3386e-22	3.34457e-24	down	-2.15845	822	1	1	6	6	4	2	0.242737	0.242527	.\4_T_Plot\BVm\XM_008373144.1--822--mtr-miR399a_L+1_2ss15TC19CT_degradome.jpg	.\4_T_Plot\BMd\XM_008373144.1--822--mtr-miR399a_L+1_2ss15TC19CT_degradome.jpg
ppe-miR319a_L-1R-1_1ss6CT	TGGATTGAAGGGAGCTCC	XR_527826.1	-	-	-	-	-	4	109-125	83.5243	372.881	3.3386e-22	3.34457e-24	down	-2.15845	117	2	1	12	6	3	3	0.759849	0.878576	.\4_T_Plot\BVm\XR_527826.1--117--ppe-miR319a_L-1R-1_1ss6CT_degradome.jpg	.\4_T_Plot\BMd\XR_527826.1--117--ppe-miR319a_L-1R-1_1ss6CT_degradome.jpg
ppe-miR319a_L-1R-1_1ss6CT	TGGATTGAAGGGAGCTCC	XM_008346420.1	-	-	-	-	-	4	427-443	83.5243	372.881	3.3386e-22	3.34457e-24	down	-2.15845	435	2	1	12	6	3	2	0.759849	1	.\4_T_Plot\BVm\XM_008346420.1--435--ppe-miR319a_L-1R-1_1ss6CT_degradome.jpg	.\4_T_Plot\BMd\XM_008346420.1--435--ppe-miR319a_L-1R-1_1ss6CT_degradome.jpg
mdm-miR160a_R-1	TGCCTGGCTCCCTGTATGCC	XM_008361074.1	-	GO:0005634(nucleus);GO:0003677(DNA binding);GO:0046983(protein dimerization activity);GO:0009734(auxin mediated signaling pathway);GO:0006355(regulation of transcription, DNA-dependent);GO:0006351(transcription, DNA-dependent)	-	-	ARF18	0	1706-1725	807.401	725.047	4.2409e-22	1.33925e-21	up	0.155212	1716	29	9.66667	35	11.6667	0	0	0.0231226	0.0290368	.\4_T_Plot\BVm\XM_008361074.1--1716--mdm-miR160a_R-1_degradome.jpg	.\4_T_Plot\BMd\XM_008361074.1--1716--mdm-miR160a_R-1_degradome.jpg
mdm-miR160a_R-1	TGCCTGGCTCCCTGTATGCC	XM_008387102.1	RAV-like factor	GO:0005634(nucleus);GO:0003677(DNA binding);GO:0046983(protein dimerization activity);GO:0009734(auxin mediated signaling pathway);GO:0006355(regulation of transcription, DNA-dependent);GO:0006351(transcription, DNA-dependent)	-	-	ARF18	0	1793-1812	807.401	725.047	4.2409e-22	1.33925e-21	up	0.155212	1803	29	9.66667	35	11.6667	0	0	0.0231226	0.0290368	.\4_T_Plot\BVm\XM_008387102.1--1803--mdm-miR160a_R-1_degradome.jpg	.\4_T_Plot\BMd\XM_008387102.1--1803--mdm-miR160a_R-1_degradome.jpg
mdm-miR160a_R-1	TGCCTGGCTCCCTGTATGCC	XM_008387101.1	RAV-like factor	GO:0005634(nucleus);GO:0003677(DNA binding);GO:0046983(protein dimerization activity);GO:0009734(auxin mediated signaling pathway);GO:0006355(regulation of transcription, DNA-dependent);GO:0006351(transcription, DNA-dependent)	-	-	ARF18	0	1635-1654	807.401	725.047	4.2409e-22	1.33925e-21	up	0.155212	1645	29	9.66667	35	11.6667	0	0	0.0231226	0.0290368	.\4_T_Plot\BVm\XM_008387101.1--1645--mdm-miR160a_R-1_degradome.jpg	.\4_T_Plot\BMd\XM_008387101.1--1645--mdm-miR160a_R-1_degradome.jpg
ppe-miR160a_1ss21AG	TGCCTGGCTCCCTGTATGCCG	XM_008387102.1	RAV-like factor	GO:0005634(nucleus);GO:0003677(DNA binding);GO:0046983(protein dimerization activity);GO:0009734(auxin mediated signaling pathway);GO:0006355(regulation of transcription, DNA-dependent);GO:0006351(transcription, DNA-dependent)	-	-	ARF18	1	1792-1812	807.401	725.047	4.2409e-22	1.33925e-21	up	0.155212	1803	29	9.66667	35	11.6667	0	0	0.0474949	0.0594502	.\4_T_Plot\BVm\XM_008387102.1--1803--ppe-miR160a_1ss21AG_degradome.jpg	.\4_T_Plot\BMd\XM_008387102.1--1803--ppe-miR160a_1ss21AG_degradome.jpg
ppe-miR160a_1ss21AG	TGCCTGGCTCCCTGTATGCCG	XM_008387101.1	RAV-like factor	GO:0005634(nucleus);GO:0003677(DNA binding);GO:0046983(protein dimerization activity);GO:0009734(auxin mediated signaling pathway);GO:0006355(regulation of transcription, DNA-dependent);GO:0006351(transcription, DNA-dependent)	-	-	ARF18	1	1634-1654	807.401	725.047	4.2409e-22	1.33925e-21	up	0.155212	1645	29	9.66667	35	11.6667	0	0	0.0474949	0.0594502	.\4_T_Plot\BVm\XM_008387101.1--1645--ppe-miR160a_1ss21AG_degradome.jpg	.\4_T_Plot\BMd\XM_008387101.1--1645--ppe-miR160a_1ss21AG_degradome.jpg
ppe-miR160a_1ss21AG	TGCCTGGCTCCCTGTATGCCG	XM_008361074.1	-	GO:0005634(nucleus);GO:0003677(DNA binding);GO:0046983(protein dimerization activity);GO:0009734(auxin mediated signaling pathway);GO:0006355(regulation of transcription, DNA-dependent);GO:0006351(transcription, DNA-dependent)	-	-	ARF18	1	1705-1725	807.401	725.047	4.2409e-22	1.33925e-21	up	0.155212	1716	29	9.66667	35	11.6667	0	0	0.0474949	0.0594502	.\4_T_Plot\BVm\XM_008361074.1--1716--ppe-miR160a_1ss21AG_degradome.jpg	.\4_T_Plot\BMd\XM_008361074.1--1716--ppe-miR160a_1ss21AG_degradome.jpg
ppe-MIR169i-p5_2ss1CT19GT	TCTTTCTCTTCTTTCTTTTTT	XM_008390406.1	-	GO:0005730(nucleolus);GO:0009506(plasmodesma);GO:0042254(ribosome biogenesis)	-	[A] RNA processing and modification ;[J] Translation, ribosomal structure and biogenesis	NOP5-1	3.5	1488-1509	167.049	559.322	5.1101e-22	1.88593e-23	down	-1.74341	1500	2	2	9	9	2	2	1	1	.\4_T_Plot\BVm\XM_008390406.1--1500--ppe-MIR169i-p5_2ss1CT19GT_degradome.jpg	.\4_T_Plot\BMd\XM_008390406.1--1500--ppe-MIR169i-p5_2ss1CT19GT_degradome.jpg
mdm-miR167h_R-3	TGAAGCTGCCAGCATGATC	XR_524389.1	RAV-like factor	GO:0005634(nucleus);GO:0003677(DNA binding);GO:0046983(protein dimerization activity);GO:0009734(auxin mediated signaling pathway);GO:0009908(flower development);GO:0006355(regulation of transcription, DNA-dependent);GO:0006351(transcription, DNA-dependent)	-	-	ARF6	4	3119-3138	779.56	1714.22	2.7278e-21	8.1765e-22	down	-1.13682	3128	10	9.33333	29	27.5833	0	0	0.107331	0.133256	.\4_T_Plot\BVm\XR_524389.1--3128--mdm-miR167h_R-3_degradome.jpg	.\4_T_Plot\BMd\XR_524389.1--3128--mdm-miR167h_R-3_degradome.jpg
mdm-miR482b	TCTTTCCTATCCCTCCCATTCC	XM_008360854.1	-	GO:0005524(ATP binding);GO:0005515(protein binding);GO:0006915(apoptosis);GO:0006952(defense response)	-	[T] Signal transduction mechanisms	RPPL1	4	143-164	0	131.199	2.9693e-21	2.74399e-30	down	-	155			19	2.11111		2		0.998654	NA	.\4_T_Plot\BMd\XM_008360854.1--155--mdm-miR482b_degradome.jpg
ptc-miR166a_2ss2CT6CT	TTGGATCAGGCTTCATTCCCC	XM_008380970.1	-	-	-	[R] General function prediction only	-	3.5	532-552	55.6828	290.019	1.9821e-20	1.65945e-22	down	-2.38084	543	2	0.666667	14	4.66667	2	2	0.123722	0.199256	.\4_T_Plot\BVm\XM_008380970.1--543--ptc-miR166a_2ss2CT6CT_degradome.jpg	.\4_T_Plot\BMd\XM_008380970.1--543--ptc-miR166a_2ss2CT6CT_degradome.jpg
ath-miR156g	CGACAGAAGAGAGTGAGCAC	XM_008378906.1	-	GO:0016209(antioxidant activity);GO:0047134(protein-disulfide reductase activity)	-	[R] General function prediction only	Os01g0794400	4	186-205	0	124.294	3.2196e-20	1.59499e-28	down	-	196			2	2		2		0.990595	NA	.\4_T_Plot\BMd\XM_008378906.1--196--ath-miR156g_degradome.jpg
ath-miR156g	CGACAGAAGAGAGTGAGCAC	XM_008393866.1	-	GO:0005634(nucleus);GO:0003677(DNA binding);GO:0046872(metal ion binding);GO:0006355(regulation of transcription, DNA-dependent);GO:0006351(transcription, DNA-dependent)	-	-	SPL14	2	1013-1032	0	124.294	3.2196e-20	1.59499e-28	down	-	1023			2	2		2		0.999113	NA	.\4_T_Plot\BMd\XM_008393866.1--1023--ath-miR156g_degradome.jpg
ath-MIR858b-p5	TTCGTTGTCTGTTCGACCTTG	XM_008354650.1	myb proto-oncogene protein, plant	GO:0005634(nucleus);GO:0003677(DNA binding);GO:0006355(regulation of transcription, DNA-dependent);GO:0006351(transcription, DNA-dependent)	-	[K] Transcription	MYB308	3.5	305-325	0	124.294	3.2196e-20	1.59499e-28	down	-	316			2	2		2		0.864655	NA	.\4_T_Plot\BMd\XM_008354650.1--316--ath-MIR858b-p5_degradome.jpg
gma-miR319g_R-1	TTGGACTGAAGGGAGCTCCTT	XM_008388011.1	-	GO:0005634(nucleus);GO:0003677(DNA binding);GO:0009793(embryo development ending in seed dormancy);GO:0048366(leaf development);GO:0006355(regulation of transcription, DNA-dependent);GO:0006351(transcription, DNA-dependent)	-	-	TCP4	3.5	2035-2055	0	124.294	3.2196e-20	1.59499e-28	down	-	2046			2	2		0		0.0460525	NA	.\4_T_Plot\BMd\XM_008388011.1--2046--gma-miR319g_R-1_degradome.jpg
gma-miR319g_R-1_1ss21TC	TTGGACTGAAGGGAGCTCCTC	XM_008388011.1	-	GO:0005634(nucleus);GO:0003677(DNA binding);GO:0009793(embryo development ending in seed dormancy);GO:0048366(leaf development);GO:0006355(regulation of transcription, DNA-dependent);GO:0006351(transcription, DNA-dependent)	-	-	TCP4	3	2035-2055	0	124.294	3.2196e-20	1.59499e-28	down	-	2046			2	2		0		0.00704705	NA	.\4_T_Plot\BMd\XM_008388011.1--2046--gma-miR319g_R-1_1ss21TC_degradome.jpg
gma-MIR5368-p3_1ss3GA	CCAAGGGACAGTCTCAGGT	XM_008373238.1	autophagy-related protein 7	GO:0005829(cytosol);GO:0005488(binding);GO:0003824(catalytic activity);GO:0006914(autophagy);GO:0050832(defense response to fungus);GO:0010150(leaf senescence);GO:0015031(protein transport)	ko04140(Regulation of autophagy)	[H] Coenzyme transport and metabolism	ATG7	3	946-964	0	124.294	3.2196e-20	1.59499e-28	down	-	955			2	2		2		0.221192	NA	.\4_T_Plot\BMd\XM_008373238.1--955--gma-MIR5368-p3_1ss3GA_degradome.jpg
gma-MIR5368-p5_1ss3TC	TTCCCTGGGATTGGCTTTG	XM_008378156.1	large subunit ribosomal protein L10e	GO:0003993(acid phosphatase activity)	ko03010(Ribosome)	-	APS1	3.5	551-569	0	124.294	3.2196e-20	1.59499e-28	down	-	560			2	2		2		0.830976	NA	.\4_T_Plot\BMd\XM_008378156.1--560--gma-MIR5368-p5_1ss3TC_degradome.jpg
gma-miR6300	GTCGTTGTAGTATAGTGG	XM_008378018.1	-	GO:0005634(nucleus);GO:0003677(DNA binding);GO:0007275(multicellular organismal development);GO:0006355(regulation of transcription, DNA-dependent);GO:0006351(transcription, DNA-dependent)	-	-	NAC007	4	2604-2621	0	124.294	3.2196e-20	1.59499e-28	down	-	2612			2	2		2		0.999981	NA	.\4_T_Plot\BMd\XM_008378018.1--2612--gma-miR6300_degradome.jpg
hbr-MIR6173-p3_1ss4CT	CAGTGCTGTAGCTAACGC	XM_008384299.1	-	-	-	[K] Transcription ;[R] General function prediction only	-	4	557-574	0	124.294	3.2196e-20	1.59499e-28	down	-	565			2	2		2		0.996442	NA	.\4_T_Plot\BMd\XM_008384299.1--565--hbr-MIR6173-p3_1ss4CT_degradome.jpg
hbr-MIR6483-p3	ACCTAATTTTATTGTAGAAA	XM_008359281.1	-	GO:0005618(cell wall);GO:0005576(extracellular region)	-	-	-	3.5	864-883	0	124.294	3.2196e-20	1.59499e-28	down	-	874			2	2		3		0.163471	NA	.\4_T_Plot\BMd\XM_008359281.1--874--hbr-MIR6483-p3_degradome.jpg
lus-MIR160f-p3_2ss5GT17GA	TGGATATGATGGTGAAAT	XM_008373115.1	-	GO:0071013(catalytic step 2 spliceosome);GO:0005654(nucleoplasm);GO:0005689(U12-type spliceosomal complex);GO:0003676(nucleic acid binding);GO:0044419(interspecies interaction between organisms);GO:0000398(nuclear mRNA splicing, via spliceosome)	-	[A] RNA processing and modification	SF3B2	3	1071-1088	0	124.294	3.2196e-20	1.59499e-28	down	-	1079			2	2		2		0.826215	NA	.\4_T_Plot\BMd\XM_008373115.1--1079--lus-MIR160f-p3_2ss5GT17GA_degradome.jpg
mdm-miR156a	TGACAGAAGAGAGTGAGCAC	XM_008378906.1	-	GO:0016209(antioxidant activity);GO:0047134(protein-disulfide reductase activity)	-	[R] General function prediction only	Os01g0794400	4	186-205	0	124.294	3.2196e-20	1.59499e-28	down	-	196			2	2		2		0.988576	NA	.\4_T_Plot\BMd\XM_008378906.1--196--mdm-miR156a_degradome.jpg
mdm-miR156a	TGACAGAAGAGAGTGAGCAC	XM_008393866.1	-	GO:0005634(nucleus);GO:0003677(DNA binding);GO:0046872(metal ion binding);GO:0006355(regulation of transcription, DNA-dependent);GO:0006351(transcription, DNA-dependent)	-	-	SPL14	1	1013-1032	0	124.294	3.2196e-20	1.59499e-28	down	-	1023			2	2		2		0.999753	NA	.\4_T_Plot\BMd\XM_008393866.1--1023--mdm-miR156a_degradome.jpg
mdm-miR156aa_R-2	TGACAGAAGATAGAGAGC	XM_008378906.1	-	GO:0016209(antioxidant activity);GO:0047134(protein-disulfide reductase activity)	-	[R] General function prediction only	Os01g0794400	4	188-205	0	124.294	3.2196e-20	1.59499e-28	down	-	196			2	2		2		1	NA	.\4_T_Plot\BMd\XM_008378906.1--196--mdm-miR156aa_R-2_degradome.jpg
mdm-miR156aa_R-2	TGACAGAAGATAGAGAGC	XM_008393866.1	-	GO:0005634(nucleus);GO:0003677(DNA binding);GO:0046872(metal ion binding);GO:0006355(regulation of transcription, DNA-dependent);GO:0006351(transcription, DNA-dependent)	-	-	SPL14	2	1015-1032	0	124.294	3.2196e-20	1.59499e-28	down	-	1023			2	2		2		0.999943	NA	.\4_T_Plot\BMd\XM_008393866.1--1023--mdm-miR156aa_R-2_degradome.jpg
mdm-MIR156u-p3	GCTTTCTCTTCTTCTGTCATC	XM_008369754.1	-	-	-	-	-	4	3422-3442	0	124.294	3.2196e-20	1.59499e-28	down	-	3433			2	2		2		1	NA	.\4_T_Plot\BMd\XM_008369754.1--3433--mdm-MIR156u-p3_degradome.jpg
mdm-miR159a	CTTGGATTGAAGGGAGCTCC	XM_008373290.1	-	GO:0006355(regulation of transcription, DNA-dependent)	-	-	BEH4	3.5	469-488	0	124.294	3.2196e-20	1.59499e-28	down	-	479			2	2		2		0.588875	NA	.\4_T_Plot\BMd\XM_008373290.1--479--mdm-miR159a_degradome.jpg
mdm-miR171i	TGAGCCGAACCAATATCACTC	NR_120911.1	-	-	-	-	-	4	17-38	0	124.294	3.2196e-20	1.59499e-28	down	-	28			2	2		2		0.540561	NA	.\4_T_Plot\BMd\NR_120911.1--28--mdm-miR171i_degradome.jpg
mdm-miR172a_R+1_1	AGAATCTTGATGATGCTGCAA	NR_120919.1	-	-	-	-	-	3	16-36	0	124.294	3.2196e-20	1.59499e-28	down	-	27			2	2		1		0.0456034	NA	.\4_T_Plot\BMd\NR_120919.1--27--mdm-miR172a_R+1_1_degradome.jpg
mdm-miR172a_R+1_2	AGAATCTTGATGATGCTGCAG	NR_120919.1	-	-	-	-	-	3	16-36	0	124.294	3.2196e-20	1.59499e-28	down	-	27			2	2		1		0.00620414	NA	.\4_T_Plot\BMd\NR_120919.1--27--mdm-miR172a_R+1_2_degradome.jpg
mdm-miR172a_R+1_2	AGAATCTTGATGATGCTGCAG	XM_008380923.1	-	GO:0005634(nucleus);GO:0003677(DNA binding);GO:0003700(sequence-specific DNA binding transcription factor activity);GO:0008270(zinc ion binding);GO:0051973(positive regulation of telomerase activity)	-	-	TAC1	4	114-134	0	124.294	3.2196e-20	1.59499e-28	down	-	125			2	2		1		0.0655215	NA	.\4_T_Plot\BMd\XM_008380923.1--125--mdm-miR172a_R+1_2_degradome.jpg
mdm-miR172a_R+1_3	AGAATCTTGATGATGCTGCAT	NR_120919.1	-	-	-	-	-	2.5	16-36	0	124.294	3.2196e-20	1.59499e-28	down	-	27			2	2		1		0.00689111	NA	.\4_T_Plot\BMd\NR_120919.1--27--mdm-miR172a_R+1_3_degradome.jpg
mdm-miR172a_R+1_3	AGAATCTTGATGATGCTGCAT	XM_008380923.1	-	GO:0005634(nucleus);GO:0003677(DNA binding);GO:0003700(sequence-specific DNA binding transcription factor activity);GO:0008270(zinc ion binding);GO:0051973(positive regulation of telomerase activity)	-	-	TAC1	3	115-134	0	124.294	3.2196e-20	1.59499e-28	down	-	125			2	2		1		0.0396453	NA	.\4_T_Plot\BMd\XM_008380923.1--125--mdm-miR172a_R+1_3_degradome.jpg
mdm-MIR172g-p5	GTGGCATCATCAAGATTCA	XM_008392895.1	BRCA1-associated protein	GO:0005737(cytoplasm);GO:0000166(nucleotide binding);GO:0008270(zinc ion binding)	-	[R] General function prediction only	Brap	3	1516-1533	0	124.294	3.2196e-20	1.59499e-28	down	-	1524			2	2		2		0.985734	NA	.\4_T_Plot\BMd\XM_008392895.1--1524--mdm-MIR172g-p5_degradome.jpg
mdm-miR172i	GGAATCTTGATGATGCTGCAT	NR_120919.1	-	-	-	-	-	2.5	16-36	0	124.294	3.2196e-20	1.59499e-28	down	-	27			2	2		1		0.0205312	NA	.\4_T_Plot\BMd\NR_120919.1--27--mdm-miR172i_degradome.jpg
mdm-miR172i	GGAATCTTGATGATGCTGCAT	XM_008380923.1	-	GO:0005634(nucleus);GO:0003677(DNA binding);GO:0003700(sequence-specific DNA binding transcription factor activity);GO:0008270(zinc ion binding);GO:0051973(positive regulation of telomerase activity)	-	-	TAC1	3	115-134	0	124.294	3.2196e-20	1.59499e-28	down	-	125			2	2		1		0.0031069	NA	.\4_T_Plot\BMd\XM_008380923.1--125--mdm-miR172i_degradome.jpg
mdm-miR172l	GGAATCTTGATGATGCTGCAG	NR_120919.1	-	-	-	-	-	3	16-36	0	124.294	3.2196e-20	1.59499e-28	down	-	27			2	2		1		0.00620414	NA	.\4_T_Plot\BMd\NR_120919.1--27--mdm-miR172l_degradome.jpg
mdm-miR172l	GGAATCTTGATGATGCTGCAG	XM_008380923.1	-	GO:0005634(nucleus);GO:0003677(DNA binding);GO:0003700(sequence-specific DNA binding transcription factor activity);GO:0008270(zinc ion binding);GO:0051973(positive regulation of telomerase activity)	-	-	TAC1	4	114-134	0	124.294	3.2196e-20	1.59499e-28	down	-	125			2	2		1		0.0472519	NA	.\4_T_Plot\BMd\XM_008380923.1--125--mdm-miR172l_degradome.jpg
mdm-miR319a	TTGGACTGAAGGGAGCTCCCT	XM_008388011.1	-	GO:0005634(nucleus);GO:0003677(DNA binding);GO:0009793(embryo development ending in seed dormancy);GO:0048366(leaf development);GO:0006355(regulation of transcription, DNA-dependent);GO:0006351(transcription, DNA-dependent)	-	-	TCP4	3	2036-2055	0	124.294	3.2196e-20	1.59499e-28	down	-	2046			2	2		0		0.0105519	NA	.\4_T_Plot\BMd\XM_008388011.1--2046--mdm-miR319a_degradome.jpg
mdm-miR319a_2ss20CT21TC	TTGGACTGAAGGGAGCTCCTC	XM_008388011.1	-	GO:0005634(nucleus);GO:0003677(DNA binding);GO:0009793(embryo development ending in seed dormancy);GO:0048366(leaf development);GO:0006355(regulation of transcription, DNA-dependent);GO:0006351(transcription, DNA-dependent)	-	-	TCP4	3	2035-2055	0	124.294	3.2196e-20	1.59499e-28	down	-	2046			2	2		0		0.00704705	NA	.\4_T_Plot\BMd\XM_008388011.1--2046--mdm-miR319a_2ss20CT21TC_degradome.jpg
mdm-miR319a_R+1	TTGGACTGAAGGGAGCTCCCTC	XM_008388011.1	-	GO:0005634(nucleus);GO:0003677(DNA binding);GO:0009793(embryo development ending in seed dormancy);GO:0048366(leaf development);GO:0006355(regulation of transcription, DNA-dependent);GO:0006351(transcription, DNA-dependent)	-	-	TCP4	3	2035-2055	0	124.294	3.2196e-20	1.59499e-28	down	-	2046			2	2		0		0.00704705	NA	.\4_T_Plot\BMd\XM_008388011.1--2046--mdm-miR319a_R+1_degradome.jpg
mdm-MIR319a-p5	AGAGCTTTCTTTAGTCCATT	XM_008364899.1	X-Pro aminopeptidase	GO:0005829(cytosol);GO:0004177(aminopeptidase activity);GO:0046872(metal ion binding);GO:0008235(metalloexopeptidase activity);GO:0034396(negative regulation of transcription from RNA polymerase II promoter in response to iron);GO:0006508(proteolysis)	-	[E] Amino acid transport and metabolism	FRA1	3.5	1096-1115	0	124.294	3.2196e-20	1.59499e-28	down	-	1106			2	2		2		0.788916	NA	.\4_T_Plot\BMd\XM_008364899.1--1106--mdm-MIR319a-p5_degradome.jpg
mdm-MIR319c-p3	TTGGACTGAAGGGAGCTCCT	XM_008388011.1	-	GO:0005634(nucleus);GO:0003677(DNA binding);GO:0009793(embryo development ending in seed dormancy);GO:0048366(leaf development);GO:0006355(regulation of transcription, DNA-dependent);GO:0006351(transcription, DNA-dependent)	-	-	TCP4	3	2036-2055	0	124.294	3.2196e-20	1.59499e-28	down	-	2046			2	2		0		0.0682773	NA	.\4_T_Plot\BMd\XM_008388011.1--2046--mdm-MIR319c-p3_degradome.jpg
mdm-miR394a	TTGGCATTCTGTCCACCTCC	XM_008339505.1	translation initiation factor eIF-4A	GO:0005524(ATP binding);GO:0008026(ATP-dependent helicase activity);GO:0003743(translation initiation factor activity)	-	[J] Translation, ribosomal structure and biogenesis	-	4	493-512	0	124.294	3.2196e-20	1.59499e-28	down	-	503			2	2		2		0.788916	NA	.\4_T_Plot\BMd\XM_008339505.1--503--mdm-miR394a_degradome.jpg
mdm-miR396f	TTCCACGGCTTTCTTGAACTG	XM_008392846.1	-	-	-	-	-	4	317-336	0	124.294	3.2196e-20	1.59499e-28	down	-	327			2	2		2		0.856923	NA	.\4_T_Plot\BMd\XM_008392846.1--327--mdm-miR396f_degradome.jpg
mdm-miR477a	ACTCTCCCTCAAGAGCTTCTC	XM_008388371.1	casein kinase 1	GO:0005935(cellular bud neck);GO:0005934(cellular bud tip);GO:0033551(monopolin complex);GO:0005730(nucleolus);GO:0005654(nucleoplasm);GO:0005886(plasma membrane);GO:0005816(spindle pole body);GO:0005524(ATP binding);GO:0042802(identical protein binding);GO:0004674(protein serine/threonine kinase activity);GO:0051455(attachment of spindle microtubules to kinetochore involved in homologous chromos…	ko04340(Hedgehog signaling pathway);ko04711(Circadian rhythm - fly)	[T] Signal transduction mechanisms	HRR25	4	2571-2591	0	124.294	3.2196e-20	1.59499e-28	down	-	2582			2	2		2		0.540561	NA	.\4_T_Plot\BMd\XM_008388371.1--2582--mdm-miR477a_degradome.jpg
mdm-miR535b	TGACAAGGAGAGAGAGCACGC	XM_008391667.1	-	GO:0005634(nucleus);GO:0003677(DNA binding);GO:0046872(metal ion binding);GO:0006355(regulation of transcription, DNA-dependent);GO:0006351(transcription, DNA-dependent)	-	-	SPL12	4	1391-1412	0	124.294	3.2196e-20	1.59499e-28	down	-	1402			6	2		0		0.0535191	NA	.\4_T_Plot\BMd\XM_008391667.1--1402--mdm-miR535b_degradome.jpg
mdm-miR535b	TGACAAGGAGAGAGAGCACGC	XM_008391666.1	-	GO:0005634(nucleus);GO:0003677(DNA binding);GO:0046872(metal ion binding);GO:0006355(regulation of transcription, DNA-dependent);GO:0006351(transcription, DNA-dependent)	-	-	SPL12	4	1276-1297	0	124.294	3.2196e-20	1.59499e-28	down	-	1287			6	2		0		0.0535191	NA	.\4_T_Plot\BMd\XM_008391666.1--1287--mdm-miR535b_degradome.jpg
mdm-miR535b	TGACAAGGAGAGAGAGCACGC	XM_008391665.1	-	GO:0005634(nucleus);GO:0003677(DNA binding);GO:0046872(metal ion binding);GO:0006355(regulation of transcription, DNA-dependent);GO:0006351(transcription, DNA-dependent)	-	-	SPL12	4	1387-1408	0	124.294	3.2196e-20	1.59499e-28	down	-	1398			6	2		0		0.0535191	NA	.\4_T_Plot\BMd\XM_008391665.1--1398--mdm-miR535b_degradome.jpg
mdm-miR828a_R+2	TCTTGCTCAAATGAGTATTCCAGC	XM_008379080.1	myb proto-oncogene protein, plant	GO:0005634(nucleus);GO:0003677(DNA binding);GO:0007275(multicellular organismal development);GO:0006355(regulation of transcription, DNA-dependent);GO:0006351(transcription, DNA-dependent)	-	[K] Transcription	MYB82	4	373-396	0	124.294	3.2196e-20	1.59499e-28	down	-	387			2	2		1		0.0144165	NA	.\4_T_Plot\BMd\XM_008379080.1--387--mdm-miR828a_R+2_degradome.jpg
mdm-miR858	TTCGTTGTCTGTTCGACCTGA	XM_008354650.1	myb proto-oncogene protein, plant	GO:0005634(nucleus);GO:0003677(DNA binding);GO:0006355(regulation of transcription, DNA-dependent);GO:0006351(transcription, DNA-dependent)	-	[K] Transcription	MYB308	3.5	305-325	0	124.294	3.2196e-20	1.59499e-28	down	-	316			2	2		2		0.864655	NA	.\4_T_Plot\BMd\XM_008354650.1--316--mdm-miR858_degradome.jpg
mtr-miR172d-5p_L-3	GGAGCATCATCAAGATTCACA	XM_008361859.1	-	-	-	-	-	4	1269-1288	0	124.294	3.2196e-20	1.59499e-28	down	-	1279			2	2		2		0.688584	NA	.\4_T_Plot\BMd\XM_008361859.1--1279--mtr-miR172d-5p_L-3_degradome.jpg
mtr-MIR2592ay-p3_2ss6AG17CG	GAGTCGGGTTGTTTGGGA	XM_008339683.1	-	GO:0016021(integral to membrane);GO:0005886(plasma membrane);GO:0006865(amino acid transport)	-	[E] Amino acid transport and metabolism	At1g61270	4	909-926	0	124.294	3.2196e-20	1.59499e-28	down	-	917			4	2		2		0.999912	NA	.\4_T_Plot\BMd\XM_008339683.1--917--mtr-MIR2592ay-p3_2ss6AG17CG_degradome.jpg
mtr-MIR2592ay-p3_2ss6AG17CG	GAGTCGGGTTGTTTGGGA	XM_008358769.1	-	GO:0005829(cytosol);GO:0005634(nucleus);GO:0045893(positive regulation of transcription, DNA-dependent);GO:0009410(response to xenobiotic stimulus);GO:0006351(transcription, DNA-dependent)	-	-	SCL14	3.5	1219-1235	0	124.294	3.2196e-20	1.59499e-28	down	-	1227			2	2		2		0.981682	NA	.\4_T_Plot\BMd\XM_008358769.1--1227--mtr-MIR2592ay-p3_2ss6AG17CG_degradome.jpg
mtr-MIR2592ay-p5_2ss6AG17CG	GAGTCGGGTTGTTTGGGA	XM_008339683.1	-	GO:0016021(integral to membrane);GO:0005886(plasma membrane);GO:0006865(amino acid transport)	-	[E] Amino acid transport and metabolism	At1g61270	4	909-926	0	124.294	3.2196e-20	1.59499e-28	down	-	917			4	2		2		0.999912	NA	.\4_T_Plot\BMd\XM_008339683.1--917--mtr-MIR2592ay-p5_2ss6AG17CG_degradome.jpg
mtr-MIR2592ay-p5_2ss6AG17CG	GAGTCGGGTTGTTTGGGA	XM_008358769.1	-	GO:0005829(cytosol);GO:0005634(nucleus);GO:0045893(positive regulation of transcription, DNA-dependent);GO:0009410(response to xenobiotic stimulus);GO:0006351(transcription, DNA-dependent)	-	-	SCL14	3.5	1219-1235	0	124.294	3.2196e-20	1.59499e-28	down	-	1227			2	2		2		0.981682	NA	.\4_T_Plot\BMd\XM_008358769.1--1227--mtr-MIR2592ay-p5_2ss6AG17CG_degradome.jpg
mtr-miR2673a_L+1R-2_1ss4TA	TCCACTTCCTCTTCCTCTTCC	XM_008373115.1	-	GO:0071013(catalytic step 2 spliceosome);GO:0005654(nucleoplasm);GO:0005689(U12-type spliceosomal complex);GO:0003676(nucleic acid binding);GO:0044419(interspecies interaction between organisms);GO:0000398(nuclear mRNA splicing, via spliceosome)	-	[A] RNA processing and modification	SF3B2	4	1307-1327	0	124.294	3.2196e-20	1.59499e-28	down	-	1318			2	2		2		1	NA	.\4_T_Plot\BMd\XM_008373115.1--1318--mtr-miR2673a_L+1R-2_1ss4TA_degradome.jpg
PC-3p-1189107_2	ATCAAATTTCAACGGCACGGATTC	XM_008378486.1	-	-	-	-	-	2.5	1002-1025	0	124.294	3.2196e-20	1.59499e-28	down	-	1016			2	2		2		0.242527	NA	.\4_T_Plot\BMd\XM_008378486.1--1016--PC-3p-1189107_2_degradome.jpg
PC-3p-124328_11	ATTACTTGATCCGGTGACATTGGT	XM_008393498.1	-	GO:0047800(cysteamine dioxygenase activity);GO:0046872(metal ion binding)	-	[S] Function unknown	ado-1	3.5	1225-1248	0	124.294	3.2196e-20	1.59499e-28	down	-	1239			2	2		2		0.199256	NA	.\4_T_Plot\BMd\XM_008393498.1--1239--PC-3p-124328_11_degradome.jpg
PC-3p-183307_8	ATCAAATTTCAACGGTCTGGATCA	XM_008378486.1	-	-	-	-	-	4	1002-1025	0	124.294	3.2196e-20	1.59499e-28	down	-	1016			2	2		2		0.743612	NA	.\4_T_Plot\BMd\XM_008378486.1--1016--PC-3p-183307_8_degradome.jpg
PC-3p-188185_8	AGTAAAAAGAGATGTGTAGATAGC	XM_008353844.1	-	GO:0005829(cytosol);GO:0009631(cold acclimation);GO:0050832(defense response to fungus);GO:0010286(heat acclimation);GO:0009737(response to abscisic acid stimulus);GO:0006970(response to osmotic stress);GO:0009414(response to water deprivation)	-	-	COR47	3	86-109	0	124.294	3.2196e-20	1.59499e-28	down	-	100			2	2		3		0.0647443	NA	.\4_T_Plot\BMd\XM_008353844.1--100--PC-3p-188185_8_degradome.jpg
PC-3p-262147_6	AGATGTGTGAGAAGTAAAATGAGG	XM_008371085.1	-	-	-	-	-	2.5	1263-1286	0	124.294	3.2196e-20	1.59499e-28	down	-	1277			2	2		2		0.242527	NA	.\4_T_Plot\BMd\XM_008371085.1--1277--PC-3p-262147_6_degradome.jpg
PC-3p-344957_5	TTGACGTGACTTAACCGTGACCAG	XM_008392402.1	-	GO:0016021(integral to membrane);GO:0008270(zinc ion binding);GO:0006952(defense response);GO:0010200(response to chitin)	-	[O] Posttranslational modification, protein turnover, chaperones	ATL2	3.5	652-675	0	124.294	3.2196e-20	1.59499e-28	down	-	666			2	2		2		0.199256	NA	.\4_T_Plot\BMd\XM_008392402.1--666--PC-3p-344957_5_degradome.jpg
PC-3p-354241_4	ATCAAATTTCAACGGCTTGGATCC	XM_008378486.1	-	-	-	-	-	1.5	1002-1025	0	124.294	3.2196e-20	1.59499e-28	down	-	1016			2	2		2		0.28346	NA	.\4_T_Plot\BMd\XM_008378486.1--1016--PC-3p-354241_4_degradome.jpg
PC-3p-42514_35	ATCAAATTTCAACGGTCTGGATCT	XM_008378486.1	-	-	-	-	-	3.5	1002-1025	0	124.294	3.2196e-20	1.59499e-28	down	-	1016			2	2		2		0.358809	NA	.\4_T_Plot\BMd\XM_008378486.1--1016--PC-3p-42514_35_degradome.jpg
PC-3p-94495_15	AGTAAAAAGACGTGTGTGGATAGC	XM_008353844.1	-	GO:0005829(cytosol);GO:0009631(cold acclimation);GO:0050832(defense response to fungus);GO:0010286(heat acclimation);GO:0009737(response to abscisic acid stimulus);GO:0006970(response to osmotic stress);GO:0009414(response to water deprivation)	-	-	COR47	4	86-109	0	124.294	3.2196e-20	1.59499e-28	down	-	100			2	2		3		0.166576	NA	.\4_T_Plot\BMd\XM_008353844.1--100--PC-3p-94495_15_degradome.jpg
PC-5p-93420_15	TGATTTGGATTTTTGAAATTT	XM_008357635.1	glucosamine--fructose-6-phosphate aminotransferase (isomerizing)	GO:0005737(cytoplasm);GO:0004360(glutamine-fructose-6-phosphate transaminase (isomerizing) activity);GO:0005529(sugar binding);GO:0006541(glutamine metabolic process)	ko00250(Alanine, aspartate and glutamate metabolism);ko00520(Amino sugar and nucleotide sugar metabolism)	[M] Cell wall/membrane/envelope biogenesis	GFPT2	4	159-178	0	124.294	3.2196e-20	1.59499e-28	down	-	169			2	2		2		0.979529	NA	.\4_T_Plot\BMd\XM_008357635.1--169--PC-5p-93420_15_degradome.jpg
ppe-miR1511-3p_L+1R-4	AACCTGGCTCTGATACCA	XM_008341891.1	-	-	-	-	-	4	839-855	0	124.294	3.2196e-20	1.59499e-28	down	-	846			2	2		2		0.999997	NA	.\4_T_Plot\BMd\XM_008341891.1--846--ppe-miR1511-3p_L+1R-4_degradome.jpg
ppe-miR159_R-1_1ss20TC	TTTGGATTGAAGGGAGCTCC	XM_008373290.1	-	GO:0006355(regulation of transcription, DNA-dependent)	-	-	BEH4	4	469-488	0	124.294	3.2196e-20	1.59499e-28	down	-	479			2	2		2		0.999382	NA	.\4_T_Plot\BMd\XM_008373290.1--479--ppe-miR159_R-1_1ss20TC_degradome.jpg
ppe-miR159_R-3	TTTGGATTGAAGGGAGCT	XM_008373290.1	-	GO:0006355(regulation of transcription, DNA-dependent)	-	-	BEH4	4	471-488	0	124.294	3.2196e-20	1.59499e-28	down	-	479			2	2		2		1	NA	.\4_T_Plot\BMd\XM_008373290.1--479--ppe-miR159_R-3_degradome.jpg
ppe-miR159_R-3_1ss11AG	TTTGGATTGAGGGGAGCT	XM_008348300.1	-	-	-	-	-	4	228-246	0	124.294	3.2196e-20	1.59499e-28	down	-	237			2	2		2		1	NA	.\4_T_Plot\BMd\XM_008348300.1--237--ppe-miR159_R-3_1ss11AG_degradome.jpg
ppe-MIR169i-p5_2ss1CT19GT	TCTTTCTCTTCTTTCTTTTTT	XM_008369754.1	-	-	-	-	-	4	3422-3442	0	124.294	3.2196e-20	1.59499e-28	down	-	3433			2	2		2		1	NA	.\4_T_Plot\BMd\XM_008369754.1--3433--ppe-MIR169i-p5_2ss1CT19GT_degradome.jpg
ppe-MIR169i-p5_2ss1CT19GT	TCTTTCTCTTCTTTCTTTTTT	XM_008391588.1	3-oxoacyl-[acyl-carrier protein] reductase	GO:0009507(chloroplast);GO:0004316(3-oxoacyl-[acyl-carrier-protein] reductase (NADPH) activity);GO:0051287(NAD binding);GO:0006633(fatty acid biosynthetic process)	ko00061(Fatty acid biosynthesis);ko01040(Biosynthesis of unsaturated fatty acids)	[I] Lipid transport and metabolism	CLKR27	4	839-858	0	124.294	3.2196e-20	1.59499e-28	down	-	849			2	2		2		1	NA	.\4_T_Plot\BMd\XM_008391588.1--849--ppe-MIR169i-p5_2ss1CT19GT_degradome.jpg
ppe-MIR169i-p5_2ss1CT19GT	TCTTTCTCTTCTTTCTTTTTT	XM_008345880.1	-	GO:0005576(extracellular region);GO:0009505(plant-type cell wall);GO:0007047(cellular cell wall organization);GO:0007275(multicellular organismal development)	-	-	LRX2	3.5	935-955	0	124.294	3.2196e-20	1.59499e-28	down	-	946			2	2		2		1	NA	.\4_T_Plot\BMd\XM_008345880.1--946--ppe-MIR169i-p5_2ss1CT19GT_degradome.jpg
ppe-MIR169i-p5_2ss1CT19GT	TCTTTCTCTTCTTTCTTTTTT	XM_008392323.1	-	GO:0003676(nucleic acid binding);GO:0008270(zinc ion binding)	-	[R] General function prediction only	Zcchc10	2.5	212-232	0	124.294	3.2196e-20	1.59499e-28	down	-	223			2	2		2		1	NA	.\4_T_Plot\BMd\XM_008392323.1--223--ppe-MIR169i-p5_2ss1CT19GT_degradome.jpg
ppe-MIR171a-p3_2ss11CT18TA	ATATCACGTGTCACTGTA	XM_008381067.1	-	-	-	-	-	3.5	1714-1731	0	124.294	3.2196e-20	1.59499e-28	down	-	1722			4	2		2		0.788916	NA	.\4_T_Plot\BMd\XM_008381067.1--1722--ppe-MIR171a-p3_2ss11CT18TA_degradome.jpg
ppe-MIR171a-p3_2ss11CT18TA	ATATCACGTGTCACTGTA	XM_008366702.1	-	-	-	-	-	3.5	1681-1698	0	124.294	3.2196e-20	1.59499e-28	down	-	1689			4	2		2		0.788916	NA	.\4_T_Plot\BMd\XM_008366702.1--1689--ppe-MIR171a-p3_2ss11CT18TA_degradome.jpg
ppe-miR172c_2ss1GA21TA	AGAATCTTGATGATGCTGCAA	NR_120919.1	-	-	-	-	-	3	16-36	0	124.294	3.2196e-20	1.59499e-28	down	-	27			2	2		1		0.0456034	NA	.\4_T_Plot\BMd\NR_120919.1--27--ppe-miR172c_2ss1GA21TA_degradome.jpg
ppe-miR530_L-2R+2	TGCATTTGCACCTGCACCTCT	XM_008363395.1	aprataxin	GO:0005634(nucleus);GO:0003677(DNA binding);GO:0006355(regulation of transcription, DNA-dependent);GO:0006351(transcription, DNA-dependent)	-	-	BHLH80	4	862-882	0	124.294	3.2196e-20	1.59499e-28	down	-	873			2	2		1		0.0286252	NA	.\4_T_Plot\BMd\XM_008363395.1--873--ppe-miR530_L-2R+2_degradome.jpg
ppe-miR530_L-2R-1_1ss20CT	TGCATTTGCACCTGCACT	XM_008363395.1	aprataxin	GO:0005634(nucleus);GO:0003677(DNA binding);GO:0006355(regulation of transcription, DNA-dependent);GO:0006351(transcription, DNA-dependent)	-	-	BHLH80	1	865-882	0	124.294	3.2196e-20	1.59499e-28	down	-	873			2	2		1		0.00448464	NA	.\4_T_Plot\BMd\XM_008363395.1--873--ppe-miR530_L-2R-1_1ss20CT_degradome.jpg
ppe-miR530_L-2R-1_1ss20CT	TGCATTTGCACCTGCACT	XM_008389104.1	-	GO:0030136(clathrin-coated vesicle);GO:0005794(Golgi apparatus);GO:0005886(plasma membrane);GO:0005774(vacuolar membrane);GO:0030276(clathrin binding);GO:0005543(phospholipid binding);GO:0015031(protein transport)	-	[F] Nucleotide transport and metabolism	EPSIN2	4	2790-2807	0	124.294	3.2196e-20	1.59499e-28	down	-	2798			2	2		2		1	NA	.\4_T_Plot\BMd\XM_008389104.1--2798--ppe-miR530_L-2R-1_1ss20CT_degradome.jpg
ppe-MIR530-p5	TTTATCTGCATTTGCACCTGC	XM_008390833.1	-	-	-	[R] General function prediction only	-	4	1014-1034	0	124.294	3.2196e-20	1.59499e-28	down	-	1025			2	2		2		0.975135	NA	.\4_T_Plot\BMd\XM_008390833.1--1025--ppe-MIR530-p5_degradome.jpg
ppe-miR858_1ss1CT	TTCGTTGTCTGTTCGACCTTG	XM_008354650.1	myb proto-oncogene protein, plant	GO:0005634(nucleus);GO:0003677(DNA binding);GO:0006355(regulation of transcription, DNA-dependent);GO:0006351(transcription, DNA-dependent)	-	[K] Transcription	MYB308	3.5	305-325	0	124.294	3.2196e-20	1.59499e-28	down	-	316			2	2		2		0.864655	NA	.\4_T_Plot\BMd\XM_008354650.1--316--ppe-miR858_1ss1CT_degradome.jpg
ptc-MIR171g-p5_2ss11TC17GC_1	CAAATTATGACGTTGGCTCT	XM_008394651.1	-	GO:0034274(Atg12-Atg5-Atg16 complex);GO:0019776(Atg8 ligase activity);GO:0031154(culmination involved in sorocarp development);GO:0016236(macroautophagy)	-	[R] General function prediction only	tipD	4	1541-1561	0	124.294	3.2196e-20	1.59499e-28	down	-	1551			2	2		2		0.322181	NA	.\4_T_Plot\BMd\XM_008394651.1--1551--ptc-MIR171g-p5_2ss11TC17GC_1_degradome.jpg
rgl-miR5139_L-1	AACCTGGCTCTGATACCA	XM_008341891.1	-	-	-	-	-	4	839-855	0	124.294	3.2196e-20	1.59499e-28	down	-	846			2	2		2		0.999997	NA	.\4_T_Plot\BMd\XM_008341891.1--846--rgl-miR5139_L-1_degradome.jpg
stu-miR156f-5p_L-1R+1	TGACAGAAGAGAGTGAGCAT	XM_008393866.1	-	GO:0005634(nucleus);GO:0003677(DNA binding);GO:0046872(metal ion binding);GO:0006355(regulation of transcription, DNA-dependent);GO:0006351(transcription, DNA-dependent)	-	-	SPL14	1.5	1013-1032	0	124.294	3.2196e-20	1.59499e-28	down	-	1023			2	2		2		0.999532	NA	.\4_T_Plot\BMd\XM_008393866.1--1023--stu-miR156f-5p_L-1R+1_degradome.jpg
vvi-miR171g_L-1	TGAGCCGAACCAATATCACC	NR_120911.1	-	-	-	-	-	4	18-38	0	124.294	3.2196e-20	1.59499e-28	down	-	28			2	2		2		0.955444	NA	.\4_T_Plot\BMd\NR_120911.1--28--vvi-miR171g_L-1_degradome.jpg
mdm-MIR7125-p5_2ss9CG18GT	AAAGCTCTGAAATGCAAT	XM_008339416.1	-	-	-	[Z] Cytoskeleton	DDB_G0289029	4	144-162	55.6828	0	1.6867e-19	1.14314e-22	up	-	153	2	0.666667			2		0.999999		.\4_T_Plot\BVm\XM_008339416.1--153--mdm-MIR7125-p5_2ss9CG18GT_degradome.jpg	NA
mdm-MIR7125-p5_2ss9CG18GT	AAAGCTCTGAAATGCAAT	XM_008339415.1	NIMA (never in mitosis gene a)-related kinase	-	-	[Z] Cytoskeleton	DDB_G0289029	4	144-162	55.6828	0	1.6867e-19	1.14314e-22	up	-	153	2	0.666667			2		0.999999		.\4_T_Plot\BVm\XM_008339415.1--153--mdm-MIR7125-p5_2ss9CG18GT_degradome.jpg	NA
mdm-MIR7125-p5_2ss9CG18GT	AAAGCTCTGAAATGCAAT	XM_008363093.1	-	-	-	[Z] Cytoskeleton	DDB_G0289029	4	144-162	55.6828	0	1.6867e-19	1.14314e-22	up	-	153	2	0.666667			2		0.999999		.\4_T_Plot\BVm\XM_008363093.1--153--mdm-MIR7125-p5_2ss9CG18GT_degradome.jpg	NA
PC-3p-202837_7	AGGAATGTAAAATGAGATT	XM_008392258.1	pyruvate dehydrogenase kinase	-	-	[T] Signal transduction mechanisms	PDK	3.5	909-928	55.6828	0	1.6867e-19	1.14314e-22	up	-	919	2	0.666667			2		0.766084		.\4_T_Plot\BVm\XM_008392258.1--919--PC-3p-202837_7_degradome.jpg	NA
PC-3p-202837_7	AGGAATGTAAAATGAGATT	XM_008392257.1	pyruvate dehydrogenase kinase	-	-	[T] Signal transduction mechanisms	PDK	3.5	915-934	55.6828	0	1.6867e-19	1.14314e-22	up	-	925	2	0.666667			2		0.766084		.\4_T_Plot\BVm\XM_008392257.1--925--PC-3p-202837_7_degradome.jpg	NA
PC-3p-202837_7	AGGAATGTAAAATGAGATT	XM_008392136.1	pyruvate dehydrogenase kinase	-	-	[T] Signal transduction mechanisms	PDK	3.5	980-999	55.6828	0	1.6867e-19	1.14314e-22	up	-	990	2	0.666667			3		0.1986		.\4_T_Plot\BVm\XM_008392136.1--990--PC-3p-202837_7_degradome.jpg	NA
mdm-MIR482c-p5	AGTGGAAGGGTAGGAAAGAAG	XM_008353563.1	-	GO:0016021(integral to membrane);GO:0005886(plasma membrane);GO:0015095(magnesium ion transmembrane transporter activity)	-	[P] Inorganic ion transport and metabolism	MRS2-3	4	437-457	83.5243	15.5367	7.4653e-19	5.16228e-19	up	2.42651	448	4	1	1	0.25	2	4	0.603272	0.885431	.\4_T_Plot\BVm\XM_008353563.1--448--mdm-MIR482c-p5_degradome.jpg	.\4_T_Plot\BMd\XM_008353563.1--448--mdm-MIR482c-p5_degradome.jpg
mdm-MIR482c-p5	AGTGGAAGGGTAGGAAAGAAG	XM_008353569.1	-	GO:0016021(integral to membrane);GO:0005886(plasma membrane);GO:0015095(magnesium ion transmembrane transporter activity)	-	[P] Inorganic ion transport and metabolism	MRS2-3	4	436-456	83.5243	15.5367	7.4653e-19	5.16228e-19	up	2.42651	447	4	1	1	0.25	2	4	0.603272	0.885431	.\4_T_Plot\BVm\XM_008353569.1--447--mdm-MIR482c-p5_degradome.jpg	.\4_T_Plot\BMd\XM_008353569.1--447--mdm-MIR482c-p5_degradome.jpg
mdm-MIR482c-p5	AGTGGAAGGGTAGGAAAGAAG	XM_008353576.1	-	GO:0016021(integral to membrane);GO:0005886(plasma membrane);GO:0015095(magnesium ion transmembrane transporter activity)	-	[P] Inorganic ion transport and metabolism	MRS2-3	4	443-463	83.5243	15.5367	7.4653e-19	5.16228e-19	up	2.42651	454	4	1	1	0.25	2	4	0.603272	0.885431	.\4_T_Plot\BVm\XM_008353576.1--454--mdm-MIR482c-p5_degradome.jpg	.\4_T_Plot\BMd\XM_008353576.1--454--mdm-MIR482c-p5_degradome.jpg
ath-MIR159c-p3_1ss11AG	TTTGGATTGAGGGGAGCTCC	XM_008388764.1	-	-	-	[A] RNA processing and modification	-	3	594-614	0	108.757	6.9079e-18	2.98063e-25	down	-	605			7	1.75		2		0.632107	NA	.\4_T_Plot\BMd\XM_008388764.1--605--ath-MIR159c-p3_1ss11AG_degradome.jpg
ath-MIR159c-p3_1ss11AG	TTTGGATTGAGGGGAGCTCC	XM_008393527.1	-	-	-	[A] RNA processing and modification	-	3	596-616	0	108.757	6.9079e-18	2.98063e-25	down	-	607			7	1.75		2		0.632107	NA	.\4_T_Plot\BMd\XM_008393527.1--607--ath-MIR159c-p3_1ss11AG_degradome.jpg
ath-MIR159c-p3_1ss11AG	TTTGGATTGAGGGGAGCTCC	XM_008393529.1	-	-	-	[A] RNA processing and modification	-	3	596-616	0	108.757	6.9079e-18	2.98063e-25	down	-	607			7	1.75		0		0.0140444	NA	.\4_T_Plot\BMd\XM_008393529.1--607--ath-MIR159c-p3_1ss11AG_degradome.jpg
ath-MIR159c-p3_1ss11AG	TTTGGATTGAGGGGAGCTCC	XM_008393530.1	-	GO:0009986(cell surface);GO:0005576(extracellular region);GO:0009277(fungal-type cell wall);GO:0000324(fungal-type vacuole);GO:0043169(cation binding);GO:0004568(chitinase activity);GO:0034232(ascospore wall chitin catabolic process);GO:0000920(cytokinetic cell separation);GO:0046379(extracellular polysaccharide metabolic process)	-	[A] RNA processing and modification	SPAPB1E7.04c	3	596-616	0	108.757	6.9079e-18	2.98063e-25	down	-	607			7	1.75		0		0.0140444	NA	.\4_T_Plot\BMd\XM_008393530.1--607--ath-MIR159c-p3_1ss11AG_degradome.jpg
ath-MIR159c-p5_1ss8TC	TTTGGATCGAAGGGAGCTCC	XM_008393527.1	-	-	-	[A] RNA processing and modification	-	4	596-616	0	108.757	6.9079e-18	2.98063e-25	down	-	607			7	1.75		2		0.788916	NA	.\4_T_Plot\BMd\XM_008393527.1--607--ath-MIR159c-p5_1ss8TC_degradome.jpg
ath-MIR159c-p5_1ss8TC	TTTGGATCGAAGGGAGCTCC	XM_008388764.1	-	-	-	[A] RNA processing and modification	-	4	594-614	0	108.757	6.9079e-18	2.98063e-25	down	-	605			7	1.75		2		0.788916	NA	.\4_T_Plot\BMd\XM_008388764.1--605--ath-MIR159c-p5_1ss8TC_degradome.jpg
ath-MIR159c-p5_1ss8TC	TTTGGATCGAAGGGAGCTCC	XM_008393529.1	-	-	-	[A] RNA processing and modification	-	4	596-616	0	108.757	6.9079e-18	2.98063e-25	down	-	607			7	1.75		0		0.0217615	NA	.\4_T_Plot\BMd\XM_008393529.1--607--ath-MIR159c-p5_1ss8TC_degradome.jpg
ath-MIR159c-p5_1ss8TC	TTTGGATCGAAGGGAGCTCC	XM_008393530.1	-	GO:0009986(cell surface);GO:0005576(extracellular region);GO:0009277(fungal-type cell wall);GO:0000324(fungal-type vacuole);GO:0043169(cation binding);GO:0004568(chitinase activity);GO:0034232(ascospore wall chitin catabolic process);GO:0000920(cytokinetic cell separation);GO:0046379(extracellular polysaccharide metabolic process)	-	[A] RNA processing and modification	SPAPB1E7.04c	4	596-616	0	108.757	6.9079e-18	2.98063e-25	down	-	607			7	1.75		0		0.0217615	NA	.\4_T_Plot\BMd\XM_008393530.1--607--ath-MIR159c-p5_1ss8TC_degradome.jpg
mdm-miR159a	CTTGGATTGAAGGGAGCTCC	XM_008393527.1	-	-	-	[A] RNA processing and modification	-	3	596-616	0	108.757	6.9079e-18	2.98063e-25	down	-	607			7	1.75		2		0.917908	NA	.\4_T_Plot\BMd\XM_008393527.1--607--mdm-miR159a_degradome.jpg
mdm-miR159a	CTTGGATTGAAGGGAGCTCC	XM_008393529.1	-	-	-	[A] RNA processing and modification	-	3	596-616	0	108.757	6.9079e-18	2.98063e-25	down	-	607			7	1.75		0		0.0347421	NA	.\4_T_Plot\BMd\XM_008393529.1--607--mdm-miR159a_degradome.jpg
mdm-miR159a	CTTGGATTGAAGGGAGCTCC	XM_008388764.1	-	-	-	[A] RNA processing and modification	-	3	594-614	0	108.757	6.9079e-18	2.98063e-25	down	-	605			7	1.75		2		0.917908	NA	.\4_T_Plot\BMd\XM_008388764.1--605--mdm-miR159a_degradome.jpg
mdm-miR159a	CTTGGATTGAAGGGAGCTCC	XM_008393530.1	-	GO:0009986(cell surface);GO:0005576(extracellular region);GO:0009277(fungal-type cell wall);GO:0000324(fungal-type vacuole);GO:0043169(cation binding);GO:0004568(chitinase activity);GO:0034232(ascospore wall chitin catabolic process);GO:0000920(cytokinetic cell separation);GO:0046379(extracellular polysaccharide metabolic process)	-	[A] RNA processing and modification	SPAPB1E7.04c	3	596-616	0	108.757	6.9079e-18	2.98063e-25	down	-	607			7	1.75		0		0.0347421	NA	.\4_T_Plot\BMd\XM_008393530.1--607--mdm-miR159a_degradome.jpg
mes-miR159c_1ss7GT	ATTGGATTGAAGGGAGCTCTG	XM_008388764.1	-	-	-	[A] RNA processing and modification	-	3.5	593-614	0	108.757	6.9079e-18	2.98063e-25	down	-	605			7	1.75		2		0.93051	NA	.\4_T_Plot\BMd\XM_008388764.1--605--mes-miR159c_1ss7GT_degradome.jpg
mes-miR159c_1ss7GT	ATTGGATTGAAGGGAGCTCTG	XM_008393529.1	-	-	-	[A] RNA processing and modification	-	3.5	595-616	0	108.757	6.9079e-18	2.98063e-25	down	-	607			7	1.75		0		0.0370149	NA	.\4_T_Plot\BMd\XM_008393529.1--607--mes-miR159c_1ss7GT_degradome.jpg
mes-miR159c_1ss7GT	ATTGGATTGAAGGGAGCTCTG	XM_008393527.1	-	-	-	[A] RNA processing and modification	-	3.5	595-616	0	108.757	6.9079e-18	2.98063e-25	down	-	607			7	1.75		2		0.93051	NA	.\4_T_Plot\BMd\XM_008393527.1--607--mes-miR159c_1ss7GT_degradome.jpg
mes-miR159c_1ss7GT	ATTGGATTGAAGGGAGCTCTG	XM_008393530.1	-	GO:0009986(cell surface);GO:0005576(extracellular region);GO:0009277(fungal-type cell wall);GO:0000324(fungal-type vacuole);GO:0043169(cation binding);GO:0004568(chitinase activity);GO:0034232(ascospore wall chitin catabolic process);GO:0000920(cytokinetic cell separation);GO:0046379(extracellular polysaccharide metabolic process)	-	[A] RNA processing and modification	SPAPB1E7.04c	3.5	595-616	0	108.757	6.9079e-18	2.98063e-25	down	-	607			7	1.75		0		0.0370149	NA	.\4_T_Plot\BMd\XM_008393530.1--607--mes-miR159c_1ss7GT_degradome.jpg
ppe-miR159	TTTGGATTGAAGGGAGCTCTA	XM_008388764.1	-	-	-	[A] RNA processing and modification	-	3.5	593-614	0	108.757	6.9079e-18	2.98063e-25	down	-	605			7	1.75		2		0.944356	NA	.\4_T_Plot\BMd\XM_008388764.1--605--ppe-miR159_degradome.jpg
ppe-miR159	TTTGGATTGAAGGGAGCTCTA	XM_008393527.1	-	-	-	[A] RNA processing and modification	-	3.5	595-616	0	108.757	6.9079e-18	2.98063e-25	down	-	607			7	1.75		2		0.944356	NA	.\4_T_Plot\BMd\XM_008393527.1--607--ppe-miR159_degradome.jpg
ppe-miR159	TTTGGATTGAAGGGAGCTCTA	XM_008393529.1	-	-	-	[A] RNA processing and modification	-	3.5	595-616	0	108.757	6.9079e-18	2.98063e-25	down	-	607			7	1.75		0		0.0400369	NA	.\4_T_Plot\BMd\XM_008393529.1--607--ppe-miR159_degradome.jpg
ppe-miR159	TTTGGATTGAAGGGAGCTCTA	XM_008393530.1	-	GO:0009986(cell surface);GO:0005576(extracellular region);GO:0009277(fungal-type cell wall);GO:0000324(fungal-type vacuole);GO:0043169(cation binding);GO:0004568(chitinase activity);GO:0034232(ascospore wall chitin catabolic process);GO:0000920(cytokinetic cell separation);GO:0046379(extracellular polysaccharide metabolic process)	-	[A] RNA processing and modification	SPAPB1E7.04c	3.5	595-616	0	108.757	6.9079e-18	2.98063e-25	down	-	607			7	1.75		0		0.0400369	NA	.\4_T_Plot\BMd\XM_008393530.1--607--ppe-miR159_degradome.jpg
ppe-miR159_1ss15AG	TTTGGATTGAAGGGGGCTCTA	XM_008388764.1	-	-	-	[A] RNA processing and modification	-	4	593-614	0	108.757	6.9079e-18	2.98063e-25	down	-	605			7	1.75		2		0.788916	NA	.\4_T_Plot\BMd\XM_008388764.1--605--ppe-miR159_1ss15AG_degradome.jpg
ppe-miR159_1ss15AG	TTTGGATTGAAGGGGGCTCTA	XM_008393527.1	-	-	-	[A] RNA processing and modification	-	4	595-616	0	108.757	6.9079e-18	2.98063e-25	down	-	607			7	1.75		2		0.788916	NA	.\4_T_Plot\BMd\XM_008393527.1--607--ppe-miR159_1ss15AG_degradome.jpg
ppe-miR159_1ss15AG	TTTGGATTGAAGGGGGCTCTA	XM_008393529.1	-	-	-	[A] RNA processing and modification	-	4	595-616	0	108.757	6.9079e-18	2.98063e-25	down	-	607			7	1.75		0		0.0217615	NA	.\4_T_Plot\BMd\XM_008393529.1--607--ppe-miR159_1ss15AG_degradome.jpg
ppe-miR159_1ss15AG	TTTGGATTGAAGGGGGCTCTA	XM_008393530.1	-	GO:0009986(cell surface);GO:0005576(extracellular region);GO:0009277(fungal-type cell wall);GO:0000324(fungal-type vacuole);GO:0043169(cation binding);GO:0004568(chitinase activity);GO:0034232(ascospore wall chitin catabolic process);GO:0000920(cytokinetic cell separation);GO:0046379(extracellular polysaccharide metabolic process)	-	[A] RNA processing and modification	SPAPB1E7.04c	4	595-616	0	108.757	6.9079e-18	2.98063e-25	down	-	607			7	1.75		0		0.0217615	NA	.\4_T_Plot\BMd\XM_008393530.1--607--ppe-miR159_1ss15AG_degradome.jpg
ppe-miR159_R-1_1ss15AG	TTTGGATTGAAGGGGGCTCT	XM_008393527.1	-	-	-	[A] RNA processing and modification	-	3	596-616	0	108.757	6.9079e-18	2.98063e-25	down	-	607			7	1.75		2		0.826215	NA	.\4_T_Plot\BMd\XM_008393527.1--607--ppe-miR159_R-1_1ss15AG_degradome.jpg
ppe-miR159_R-1_1ss15AG	TTTGGATTGAAGGGGGCTCT	XM_008393529.1	-	-	-	[A] RNA processing and modification	-	3	596-616	0	108.757	6.9079e-18	2.98063e-25	down	-	607			7	1.75		0		0.0244482	NA	.\4_T_Plot\BMd\XM_008393529.1--607--ppe-miR159_R-1_1ss15AG_degradome.jpg
ppe-miR159_R-1_1ss15AG	TTTGGATTGAAGGGGGCTCT	XM_008388764.1	-	-	-	[A] RNA processing and modification	-	3	594-614	0	108.757	6.9079e-18	2.98063e-25	down	-	605			7	1.75		2		0.826215	NA	.\4_T_Plot\BMd\XM_008388764.1--605--ppe-miR159_R-1_1ss15AG_degradome.jpg
ppe-miR159_R-1_1ss15AG	TTTGGATTGAAGGGGGCTCT	XM_008393530.1	-	GO:0009986(cell surface);GO:0005576(extracellular region);GO:0009277(fungal-type cell wall);GO:0000324(fungal-type vacuole);GO:0043169(cation binding);GO:0004568(chitinase activity);GO:0034232(ascospore wall chitin catabolic process);GO:0000920(cytokinetic cell separation);GO:0046379(extracellular polysaccharide metabolic process)	-	[A] RNA processing and modification	SPAPB1E7.04c	3	596-616	0	108.757	6.9079e-18	2.98063e-25	down	-	607			7	1.75		0		0.0244482	NA	.\4_T_Plot\BMd\XM_008393530.1--607--ppe-miR159_R-1_1ss15AG_degradome.jpg
ppe-miR159_R-1_1ss20TC	TTTGGATTGAAGGGAGCTCC	XM_008393529.1	-	-	-	[A] RNA processing and modification	-	2	596-616	0	108.757	6.9079e-18	2.98063e-25	down	-	607			7	1.75		0		0.0171385	NA	.\4_T_Plot\BMd\XM_008393529.1--607--ppe-miR159_R-1_1ss20TC_degradome.jpg
ppe-miR159_R-1_1ss20TC	TTTGGATTGAAGGGAGCTCC	XM_008388764.1	-	-	-	[A] RNA processing and modification	-	2	594-614	0	108.757	6.9079e-18	2.98063e-25	down	-	605			7	1.75		2		0.705412	NA	.\4_T_Plot\BMd\XM_008388764.1--605--ppe-miR159_R-1_1ss20TC_degradome.jpg
ppe-miR159_R-1_1ss20TC	TTTGGATTGAAGGGAGCTCC	XM_008393527.1	-	-	-	[A] RNA processing and modification	-	2	596-616	0	108.757	6.9079e-18	2.98063e-25	down	-	607			7	1.75		2		0.705412	NA	.\4_T_Plot\BMd\XM_008393527.1--607--ppe-miR159_R-1_1ss20TC_degradome.jpg
ppe-miR159_R-1_1ss20TC	TTTGGATTGAAGGGAGCTCC	XM_008393530.1	-	GO:0009986(cell surface);GO:0005576(extracellular region);GO:0009277(fungal-type cell wall);GO:0000324(fungal-type vacuole);GO:0043169(cation binding);GO:0004568(chitinase activity);GO:0034232(ascospore wall chitin catabolic process);GO:0000920(cytokinetic cell separation);GO:0046379(extracellular polysaccharide metabolic process)	-	[A] RNA processing and modification	SPAPB1E7.04c	2	596-616	0	108.757	6.9079e-18	2.98063e-25	down	-	607			7	1.75		0		0.0171385	NA	.\4_T_Plot\BMd\XM_008393530.1--607--ppe-miR159_R-1_1ss20TC_degradome.jpg
ppe-miR159_R-3	TTTGGATTGAAGGGAGCT	XM_008393527.1	-	-	-	[A] RNA processing and modification	-	2	598-616	0	108.757	6.9079e-18	2.98063e-25	down	-	607			7	1.75		2		0.913218	NA	.\4_T_Plot\BMd\XM_008393527.1--607--ppe-miR159_R-3_degradome.jpg
ppe-miR159_R-3	TTTGGATTGAAGGGAGCT	XM_008393529.1	-	-	-	[A] RNA processing and modification	-	2	598-616	0	108.757	6.9079e-18	2.98063e-25	down	-	607			7	1.75		0		0.0339834	NA	.\4_T_Plot\BMd\XM_008393529.1--607--ppe-miR159_R-3_degradome.jpg
ppe-miR159_R-3	TTTGGATTGAAGGGAGCT	XM_008388764.1	-	-	-	[A] RNA processing and modification	-	2	596-614	0	108.757	6.9079e-18	2.98063e-25	down	-	605			7	1.75		2		0.913218	NA	.\4_T_Plot\BMd\XM_008388764.1--605--ppe-miR159_R-3_degradome.jpg
ppe-miR159_R-3	TTTGGATTGAAGGGAGCT	XM_008393530.1	-	GO:0009986(cell surface);GO:0005576(extracellular region);GO:0009277(fungal-type cell wall);GO:0000324(fungal-type vacuole);GO:0043169(cation binding);GO:0004568(chitinase activity);GO:0034232(ascospore wall chitin catabolic process);GO:0000920(cytokinetic cell separation);GO:0046379(extracellular polysaccharide metabolic process)	-	[A] RNA processing and modification	SPAPB1E7.04c	2	598-616	0	108.757	6.9079e-18	2.98063e-25	down	-	607			7	1.75		0		0.0339834	NA	.\4_T_Plot\BMd\XM_008393530.1--607--ppe-miR159_R-3_degradome.jpg
ppe-miR159_R-3_1ss11AG	TTTGGATTGAGGGGAGCT	XM_008393529.1	-	-	-	[A] RNA processing and modification	-	3	598-616	0	108.757	6.9079e-18	2.98063e-25	down	-	607			7	1.75		0		0.0682773	NA	.\4_T_Plot\BMd\XM_008393529.1--607--ppe-miR159_R-3_1ss11AG_degradome.jpg
ppe-miR159_R-3_1ss11AG	TTTGGATTGAGGGGAGCT	XM_008393527.1	-	-	-	[A] RNA processing and modification	-	3	598-616	0	108.757	6.9079e-18	2.98063e-25	down	-	607			7	1.75		2		0.993261	NA	.\4_T_Plot\BMd\XM_008393527.1--607--ppe-miR159_R-3_1ss11AG_degradome.jpg
ppe-miR159_R-3_1ss11AG	TTTGGATTGAGGGGAGCT	XM_008388764.1	-	-	-	[A] RNA processing and modification	-	3	596-614	0	108.757	6.9079e-18	2.98063e-25	down	-	605			7	1.75		2		0.993261	NA	.\4_T_Plot\BMd\XM_008388764.1--605--ppe-miR159_R-3_1ss11AG_degradome.jpg
ppe-miR159_R-3_1ss11AG	TTTGGATTGAGGGGAGCT	XM_008393530.1	-	GO:0009986(cell surface);GO:0005576(extracellular region);GO:0009277(fungal-type cell wall);GO:0000324(fungal-type vacuole);GO:0043169(cation binding);GO:0004568(chitinase activity);GO:0034232(ascospore wall chitin catabolic process);GO:0000920(cytokinetic cell separation);GO:0046379(extracellular polysaccharide metabolic process)	-	[A] RNA processing and modification	SPAPB1E7.04c	3	598-616	0	108.757	6.9079e-18	2.98063e-25	down	-	607			7	1.75		0		0.0682773	NA	.\4_T_Plot\BMd\XM_008393530.1--607--ppe-miR159_R-3_1ss11AG_degradome.jpg
ppe-miR159_R-3_1ss18TA	TTTGGATTGAAGGGAGCA	XM_008388764.1	-	-	-	[A] RNA processing and modification	-	3	596-614	0	108.757	6.9079e-18	2.98063e-25	down	-	605			7	1.75		2		0.999983	NA	.\4_T_Plot\BMd\XM_008388764.1--605--ppe-miR159_R-3_1ss18TA_degradome.jpg
ppe-miR159_R-3_1ss18TA	TTTGGATTGAAGGGAGCA	XM_008393529.1	-	-	-	[A] RNA processing and modification	-	3	598-616	0	108.757	6.9079e-18	2.98063e-25	down	-	607			7	1.75		0		0.144085	NA	.\4_T_Plot\BMd\XM_008393529.1--607--ppe-miR159_R-3_1ss18TA_degradome.jpg
ppe-miR159_R-3_1ss18TA	TTTGGATTGAAGGGAGCA	XM_008393527.1	-	-	-	[A] RNA processing and modification	-	3	598-616	0	108.757	6.9079e-18	2.98063e-25	down	-	607			7	1.75		2		0.999983	NA	.\4_T_Plot\BMd\XM_008393527.1--607--ppe-miR159_R-3_1ss18TA_degradome.jpg
ppe-miR159_R-3_1ss18TA	TTTGGATTGAAGGGAGCA	XM_008393530.1	-	GO:0009986(cell surface);GO:0005576(extracellular region);GO:0009277(fungal-type cell wall);GO:0000324(fungal-type vacuole);GO:0043169(cation binding);GO:0004568(chitinase activity);GO:0034232(ascospore wall chitin catabolic process);GO:0000920(cytokinetic cell separation);GO:0046379(extracellular polysaccharide metabolic process)	-	[A] RNA processing and modification	SPAPB1E7.04c	3	598-616	0	108.757	6.9079e-18	2.98063e-25	down	-	607			7	1.75		0		0.144085	NA	.\4_T_Plot\BMd\XM_008393530.1--607--ppe-miR159_R-3_1ss18TA_degradome.jpg
ppe-miR159_R-3_1ss18TC	TTTGGATTGAAGGGAGCC	XM_008388764.1	-	-	-	[A] RNA processing and modification	-	3	596-614	0	108.757	6.9079e-18	2.98063e-25	down	-	605			7	1.75		2		0.99929	NA	.\4_T_Plot\BMd\XM_008388764.1--605--ppe-miR159_R-3_1ss18TC_degradome.jpg
ppe-miR159_R-3_1ss18TC	TTTGGATTGAAGGGAGCC	XM_008393529.1	-	-	-	[A] RNA processing and modification	-	3	598-616	0	108.757	6.9079e-18	2.98063e-25	down	-	607			7	1.75		0		0.0974616	NA	.\4_T_Plot\BMd\XM_008393529.1--607--ppe-miR159_R-3_1ss18TC_degradome.jpg
ppe-miR159_R-3_1ss18TC	TTTGGATTGAAGGGAGCC	XM_008393527.1	-	-	-	[A] RNA processing and modification	-	3	598-616	0	108.757	6.9079e-18	2.98063e-25	down	-	607			7	1.75		2		0.99929	NA	.\4_T_Plot\BMd\XM_008393527.1--607--ppe-miR159_R-3_1ss18TC_degradome.jpg
ppe-miR159_R-3_1ss18TC	TTTGGATTGAAGGGAGCC	XM_008393530.1	-	GO:0009986(cell surface);GO:0005576(extracellular region);GO:0009277(fungal-type cell wall);GO:0000324(fungal-type vacuole);GO:0043169(cation binding);GO:0004568(chitinase activity);GO:0034232(ascospore wall chitin catabolic process);GO:0000920(cytokinetic cell separation);GO:0046379(extracellular polysaccharide metabolic process)	-	[A] RNA processing and modification	SPAPB1E7.04c	3	598-616	0	108.757	6.9079e-18	2.98063e-25	down	-	607			7	1.75		0		0.0974616	NA	.\4_T_Plot\BMd\XM_008393530.1--607--ppe-miR159_R-3_1ss18TC_degradome.jpg
ppe-miR159_R-3_1ss3TC	TTCGGATTGAAGGGAGCT	XM_008393529.1	-	-	-	[A] RNA processing and modification	-	4	598-616	0	108.757	6.9079e-18	2.98063e-25	down	-	607			7	1.75		0		0.154446	NA	.\4_T_Plot\BMd\XM_008393529.1--607--ppe-miR159_R-3_1ss3TC_degradome.jpg
ppe-miR159_R-3_1ss3TC	TTCGGATTGAAGGGAGCT	XM_008388764.1	-	-	-	[A] RNA processing and modification	-	4	596-614	0	108.757	6.9079e-18	2.98063e-25	down	-	605			7	1.75		2		0.999993	NA	.\4_T_Plot\BMd\XM_008388764.1--605--ppe-miR159_R-3_1ss3TC_degradome.jpg
ppe-miR159_R-3_1ss3TC	TTCGGATTGAAGGGAGCT	XM_008393527.1	-	-	-	[A] RNA processing and modification	-	4	598-616	0	108.757	6.9079e-18	2.98063e-25	down	-	607			7	1.75		2		0.999993	NA	.\4_T_Plot\BMd\XM_008393527.1--607--ppe-miR159_R-3_1ss3TC_degradome.jpg
ppe-miR159_R-3_1ss3TC	TTCGGATTGAAGGGAGCT	XM_008393530.1	-	GO:0009986(cell surface);GO:0005576(extracellular region);GO:0009277(fungal-type cell wall);GO:0000324(fungal-type vacuole);GO:0043169(cation binding);GO:0004568(chitinase activity);GO:0034232(ascospore wall chitin catabolic process);GO:0000920(cytokinetic cell separation);GO:0046379(extracellular polysaccharide metabolic process)	-	[A] RNA processing and modification	SPAPB1E7.04c	4	598-616	0	108.757	6.9079e-18	2.98063e-25	down	-	607			7	1.75		0		0.154446	NA	.\4_T_Plot\BMd\XM_008393530.1--607--ppe-miR159_R-3_1ss3TC_degradome.jpg
ppe-miR159_R-3_1ss6AG	TTTGGGTTGAAGGGAGCT	XM_008393529.1	-	-	-	[A] RNA processing and modification	-	3	598-616	0	108.757	6.9079e-18	2.98063e-25	down	-	607			7	1.75		0		0.0682773	NA	.\4_T_Plot\BMd\XM_008393529.1--607--ppe-miR159_R-3_1ss6AG_degradome.jpg
ppe-miR159_R-3_1ss6AG	TTTGGGTTGAAGGGAGCT	XM_008388764.1	-	-	-	[A] RNA processing and modification	-	3	596-614	0	108.757	6.9079e-18	2.98063e-25	down	-	605			7	1.75		2		0.993261	NA	.\4_T_Plot\BMd\XM_008388764.1--605--ppe-miR159_R-3_1ss6AG_degradome.jpg
ppe-miR159_R-3_1ss6AG	TTTGGGTTGAAGGGAGCT	XM_008393527.1	-	-	-	[A] RNA processing and modification	-	3	598-616	0	108.757	6.9079e-18	2.98063e-25	down	-	607			7	1.75		2		0.993261	NA	.\4_T_Plot\BMd\XM_008393527.1--607--ppe-miR159_R-3_1ss6AG_degradome.jpg
ppe-miR159_R-3_1ss6AG	TTTGGGTTGAAGGGAGCT	XM_008393530.1	-	GO:0009986(cell surface);GO:0005576(extracellular region);GO:0009277(fungal-type cell wall);GO:0000324(fungal-type vacuole);GO:0043169(cation binding);GO:0004568(chitinase activity);GO:0034232(ascospore wall chitin catabolic process);GO:0000920(cytokinetic cell separation);GO:0046379(extracellular polysaccharide metabolic process)	-	[A] RNA processing and modification	SPAPB1E7.04c	3	598-616	0	108.757	6.9079e-18	2.98063e-25	down	-	607			7	1.75		0		0.0682773	NA	.\4_T_Plot\BMd\XM_008393530.1--607--ppe-miR159_R-3_1ss6AG_degradome.jpg
ppe-miR159_R-3_1ss8TC	TTTGGATCGAAGGGAGCT	XM_008393529.1	-	-	-	[A] RNA processing and modification	-	4	598-616	0	108.757	6.9079e-18	2.98063e-25	down	-	607			7	1.75		0		0.225681	NA	.\4_T_Plot\BMd\XM_008393529.1--607--ppe-miR159_R-3_1ss8TC_degradome.jpg
ppe-miR159_R-3_1ss8TC	TTTGGATCGAAGGGAGCT	XM_008388764.1	-	-	-	[A] RNA processing and modification	-	4	596-614	0	108.757	6.9079e-18	2.98063e-25	down	-	605			7	1.75		2		1	NA	.\4_T_Plot\BMd\XM_008388764.1--605--ppe-miR159_R-3_1ss8TC_degradome.jpg
ppe-miR159_R-3_1ss8TC	TTTGGATCGAAGGGAGCT	XM_008393527.1	-	-	-	[A] RNA processing and modification	-	4	598-616	0	108.757	6.9079e-18	2.98063e-25	down	-	607			7	1.75		2		1	NA	.\4_T_Plot\BMd\XM_008393527.1--607--ppe-miR159_R-3_1ss8TC_degradome.jpg
ppe-miR159_R-3_1ss8TC	TTTGGATCGAAGGGAGCT	XM_008393530.1	-	GO:0009986(cell surface);GO:0005576(extracellular region);GO:0009277(fungal-type cell wall);GO:0000324(fungal-type vacuole);GO:0043169(cation binding);GO:0004568(chitinase activity);GO:0034232(ascospore wall chitin catabolic process);GO:0000920(cytokinetic cell separation);GO:0046379(extracellular polysaccharide metabolic process)	-	[A] RNA processing and modification	SPAPB1E7.04c	4	598-616	0	108.757	6.9079e-18	2.98063e-25	down	-	607			7	1.75		0		0.225681	NA	.\4_T_Plot\BMd\XM_008393530.1--607--ppe-miR159_R-3_1ss8TC_degradome.jpg
ppe-MIR159-p3_2ss17CA20TG	TTTGGATTGAAGGGAGATCG	XM_008393529.1	-	-	-	[A] RNA processing and modification	-	4	596-616	0	108.757	6.9079e-18	2.98063e-25	down	-	607			7	1.75		0		0.0867607	NA	.\4_T_Plot\BMd\XM_008393529.1--607--ppe-MIR159-p3_2ss17CA20TG_degradome.jpg
ppe-MIR159-p3_2ss17CA20TG	TTTGGATTGAAGGGAGATCG	XM_008388764.1	-	-	-	[A] RNA processing and modification	-	4	594-614	0	108.757	6.9079e-18	2.98063e-25	down	-	605			7	1.75		2		0.998366	NA	.\4_T_Plot\BMd\XM_008388764.1--605--ppe-MIR159-p3_2ss17CA20TG_degradome.jpg
ppe-MIR159-p3_2ss17CA20TG	TTTGGATTGAAGGGAGATCG	XM_008393527.1	-	-	-	[A] RNA processing and modification	-	4	596-616	0	108.757	6.9079e-18	2.98063e-25	down	-	607			7	1.75		2		0.998366	NA	.\4_T_Plot\BMd\XM_008393527.1--607--ppe-MIR159-p3_2ss17CA20TG_degradome.jpg
ppe-MIR159-p3_2ss17CA20TG	TTTGGATTGAAGGGAGATCG	XM_008393530.1	-	GO:0009986(cell surface);GO:0005576(extracellular region);GO:0009277(fungal-type cell wall);GO:0000324(fungal-type vacuole);GO:0043169(cation binding);GO:0004568(chitinase activity);GO:0034232(ascospore wall chitin catabolic process);GO:0000920(cytokinetic cell separation);GO:0046379(extracellular polysaccharide metabolic process)	-	[A] RNA processing and modification	SPAPB1E7.04c	4	596-616	0	108.757	6.9079e-18	2.98063e-25	down	-	607			7	1.75		0		0.0867607	NA	.\4_T_Plot\BMd\XM_008393530.1--607--ppe-MIR159-p3_2ss17CA20TG_degradome.jpg
ppe-MIR159-p5_2ss18TC20TA	TTTGGATTGAAGGGAGCCCA	XM_008393529.1	-	-	-	[A] RNA processing and modification	-	4	596-616	0	108.757	6.9079e-18	2.98063e-25	down	-	607			7	1.75		0		0.0690091	NA	.\4_T_Plot\BMd\XM_008393529.1--607--ppe-MIR159-p5_2ss18TC20TA_degradome.jpg
ppe-MIR159-p5_2ss18TC20TA	TTTGGATTGAAGGGAGCCCA	XM_008393527.1	-	-	-	[A] RNA processing and modification	-	4	596-616	0	108.757	6.9079e-18	2.98063e-25	down	-	607			7	1.75		2		0.993625	NA	.\4_T_Plot\BMd\XM_008393527.1--607--ppe-MIR159-p5_2ss18TC20TA_degradome.jpg
ppe-MIR159-p5_2ss18TC20TA	TTTGGATTGAAGGGAGCCCA	XM_008388764.1	-	-	-	[A] RNA processing and modification	-	4	594-614	0	108.757	6.9079e-18	2.98063e-25	down	-	605			7	1.75		2		0.993625	NA	.\4_T_Plot\BMd\XM_008388764.1--605--ppe-MIR159-p5_2ss18TC20TA_degradome.jpg
ppe-MIR159-p5_2ss18TC20TA	TTTGGATTGAAGGGAGCCCA	XM_008393530.1	-	GO:0009986(cell surface);GO:0005576(extracellular region);GO:0009277(fungal-type cell wall);GO:0000324(fungal-type vacuole);GO:0043169(cation binding);GO:0004568(chitinase activity);GO:0034232(ascospore wall chitin catabolic process);GO:0000920(cytokinetic cell separation);GO:0046379(extracellular polysaccharide metabolic process)	-	[A] RNA processing and modification	SPAPB1E7.04c	4	596-616	0	108.757	6.9079e-18	2.98063e-25	down	-	607			7	1.75		0		0.0690091	NA	.\4_T_Plot\BMd\XM_008393530.1--607--ppe-MIR159-p5_2ss18TC20TA_degradome.jpg
ptc-miR159d_R-1_1ss20CA	CTTGGATTGAAGGGAGCTCA	XM_008393529.1	-	-	-	[A] RNA processing and modification	-	4	596-616	0	108.757	6.9079e-18	2.98063e-25	down	-	607			7	1.75		0		0.0638741	NA	.\4_T_Plot\BMd\XM_008393529.1--607--ptc-miR159d_R-1_1ss20CA_degradome.jpg
ptc-miR159d_R-1_1ss20CA	CTTGGATTGAAGGGAGCTCA	XM_008393527.1	-	-	-	[A] RNA processing and modification	-	4	596-616	0	108.757	6.9079e-18	2.98063e-25	down	-	607			7	1.75		2		0.990595	NA	.\4_T_Plot\BMd\XM_008393527.1--607--ptc-miR159d_R-1_1ss20CA_degradome.jpg
ptc-miR159d_R-1_1ss20CA	CTTGGATTGAAGGGAGCTCA	XM_008388764.1	-	-	-	[A] RNA processing and modification	-	4	594-614	0	108.757	6.9079e-18	2.98063e-25	down	-	605			7	1.75		2		0.990595	NA	.\4_T_Plot\BMd\XM_008388764.1--605--ptc-miR159d_R-1_1ss20CA_degradome.jpg
ptc-miR159d_R-1_1ss20CA	CTTGGATTGAAGGGAGCTCA	XM_008393530.1	-	GO:0009986(cell surface);GO:0005576(extracellular region);GO:0009277(fungal-type cell wall);GO:0000324(fungal-type vacuole);GO:0043169(cation binding);GO:0004568(chitinase activity);GO:0034232(ascospore wall chitin catabolic process);GO:0000920(cytokinetic cell separation);GO:0046379(extracellular polysaccharide metabolic process)	-	[A] RNA processing and modification	SPAPB1E7.04c	4	596-616	0	108.757	6.9079e-18	2.98063e-25	down	-	607			7	1.75		0		0.0638741	NA	.\4_T_Plot\BMd\XM_008393530.1--607--ptc-miR159d_R-1_1ss20CA_degradome.jpg
mdm-miR482b	TCTTTCCTATCCCTCCCATTCC	XM_008386842.1	anthranilate synthase component I	GO:0005950(anthranilate synthase complex);GO:0009507(chloroplast);GO:0004049(anthranilate synthase activity);GO:0000162(tryptophan biosynthetic process)	ko00400(Phenylalanine, tyrosine and tryptophan biosynthesis)	[E] Amino acid transport and metabolism	ASA2	4	538-559	27.8414	193.346	2.3394e-17	1.28044e-19	down	-2.79588	550	2	0.333333	25	3.11111	2	0	0.980339	0.0892689	.\4_T_Plot\BVm\XM_008386842.1--550--mdm-miR482b_degradome.jpg	.\4_T_Plot\BMd\XM_008386842.1--550--mdm-miR482b_degradome.jpg
mdm-miR482b	TCTTTCCTATCCCTCCCATTCC	XM_008386604.1	-	GO:0005524(ATP binding);GO:0005515(protein binding);GO:0006915(apoptosis);GO:0006952(defense response)	-	[T] Signal transduction mechanisms	RPPL1	4	683-704	27.8414	193.346	2.3394e-17	1.28044e-19	down	-2.79588	695	2	0.333333	25	3.11111	2	0	0.980339	0.0892689	.\4_T_Plot\BVm\XM_008386604.1--695--mdm-miR482b_degradome.jpg	.\4_T_Plot\BMd\XM_008386604.1--695--mdm-miR482b_degradome.jpg
mdm-miR482b	TCTTTCCTATCCCTCCCATTCC	XM_008351455.1	anthranilate synthase component I	GO:0005524(ATP binding);GO:0005515(protein binding);GO:0006915(apoptosis);GO:0006952(defense response)	ko00400(Phenylalanine, tyrosine and tryptophan biosynthesis)	[T] Signal transduction mechanisms	RPPL1	4	601-622	27.8414	193.346	2.3394e-17	1.28044e-19	down	-2.79588	613	2	0.333333	25	3.11111	2	0	0.980339	0.0892689	.\4_T_Plot\BVm\XM_008351455.1--613--mdm-miR482b_degradome.jpg	.\4_T_Plot\BMd\XM_008351455.1--613--mdm-miR482b_degradome.jpg
mdm-miR482b	TCTTTCCTATCCCTCCCATTCC	XM_008386606.1	-	GO:0005524(ATP binding);GO:0005515(protein binding);GO:0006915(apoptosis);GO:0006952(defense response)	-	[T] Signal transduction mechanisms	RPPL1	4	683-704	27.8414	193.346	2.3394e-17	1.28044e-19	down	-2.79588	695	2	0.333333	25	3.11111	2	0	0.980339	0.0892689	.\4_T_Plot\BVm\XM_008386606.1--695--mdm-miR482b_degradome.jpg	.\4_T_Plot\BMd\XM_008386606.1--695--mdm-miR482b_degradome.jpg
mdm-miR482b	TCTTTCCTATCCCTCCCATTCC	XM_008386607.1	-	GO:0005524(ATP binding);GO:0005515(protein binding);GO:0006915(apoptosis);GO:0006952(defense response)	-	[T] Signal transduction mechanisms	RPPL1	4	683-704	27.8414	193.346	2.3394e-17	1.28044e-19	down	-2.79588	695	2	0.333333	25	3.11111	2	0	0.980339	0.0892689	.\4_T_Plot\BVm\XM_008386607.1--695--mdm-miR482b_degradome.jpg	.\4_T_Plot\BMd\XM_008386607.1--695--mdm-miR482b_degradome.jpg
mdm-MIR7124b-p3	AATAAAGTTGATATTGGTGTG	XM_008374071.1	gibberellin 2-oxidase	GO:0045543(gibberellin 2-beta-dioxygenase activity);GO:0005506(iron ion binding);GO:0016702(oxidoreductase activity, acting on single donors with incorporation of molecular oxygen, incorporation of two atoms of oxygen)	ko00904(Diterpenoid biosynthesis)	[Q] Secondary metabolites biosynthesis, transport and catabolism ;[R] General function prediction only	GA2OX1	3.5	2-21	0	103.578	4.1438e-17	6.43484e-24	down	-	12			5	1.66667		2		0.73639	NA	.\4_T_Plot\BMd\XM_008374071.1--12--mdm-MIR7124b-p3_degradome.jpg
mdm-MIR7124b-p3	AATAAAGTTGATATTGGTGTG	XM_008374069.1	gibberellin 2-oxidase	GO:0045543(gibberellin 2-beta-dioxygenase activity);GO:0005506(iron ion binding);GO:0016702(oxidoreductase activity, acting on single donors with incorporation of molecular oxygen, incorporation of two atoms of oxygen)	ko00904(Diterpenoid biosynthesis)	[Q] Secondary metabolites biosynthesis, transport and catabolism ;[R] General function prediction only	GA2OX1	3.5	2-21	0	103.578	4.1438e-17	6.43484e-24	down	-	12			5	1.66667		2		0.73639	NA	.\4_T_Plot\BMd\XM_008374069.1--12--mdm-MIR7124b-p3_degradome.jpg
mdm-MIR7124b-p3	AATAAAGTTGATATTGGTGTG	XM_008374070.1	gibberellin 2-oxidase	GO:0045543(gibberellin 2-beta-dioxygenase activity);GO:0005506(iron ion binding);GO:0016702(oxidoreductase activity, acting on single donors with incorporation of molecular oxygen, incorporation of two atoms of oxygen)	ko00904(Diterpenoid biosynthesis)	[Q] Secondary metabolites biosynthesis, transport and catabolism ;[R] General function prediction only	GA2OX1	3.5	2-21	0	103.578	4.1438e-17	6.43484e-24	down	-	12			5	1.66667		2		0.73639	NA	.\4_T_Plot\BMd\XM_008374070.1--12--mdm-MIR7124b-p3_degradome.jpg
bna-MIR169c-p5_2ss12GC17TG	TAAAAGTTACTCTAGGGA	XM_008374504.1	golgi SNAP receptor complex member 1	GO:0005801(cis-Golgi network);GO:0005829(cytosol);GO:0005789(endoplasmic reticulum membrane);GO:0000139(Golgi membrane);GO:0016021(integral to membrane);GO:0005773(vacuole);GO:0006888(ER to Golgi vesicle-mediated transport);GO:0015031(protein transport);GO:0009737(response to abscisic acid stimulus)	ko04130(SNARE interactions in vesicular transport)	[U] Intracellular trafficking, secretion, and vesicular transport	GOS12	4	397-414	0	93.2203	1.4966e-15	1.10681e-21	down	-	405			3	1.5		2		0.882205	NA	.\4_T_Plot\BMd\XM_008374504.1--405--bna-MIR169c-p5_2ss12GC17TG_degradome.jpg
csi-miR482b_1ss10CA	TCTTGCCCAACCCTCCCATTCC	XM_008344817.1	-	GO:0005524(ATP binding);GO:0006915(apoptosis);GO:0006952(defense response)	-	[T] Signal transduction mechanisms	At1g62630	3.5	406-427	0	93.2203	1.4966e-15	1.10681e-21	down	-	418			3	1.5		0		0.00626651	NA	.\4_T_Plot\BMd\XM_008344817.1--418--csi-miR482b_1ss10CA_degradome.jpg
csi-miR482b_1ss10CA	TCTTGCCCAACCCTCCCATTCC	XM_008381620.1	-	GO:0005524(ATP binding);GO:0006915(apoptosis);GO:0009816(defense response to bacterium, incompatible interaction);GO:0009626(plant-type hypersensitive response)	-	[T] Signal transduction mechanisms	RPS5	3.5	424-445	0	93.2203	1.4966e-15	1.10681e-21	down	-	436			3	1.5		0		0.00626651	NA	.\4_T_Plot\BMd\XM_008381620.1--436--csi-miR482b_1ss10CA_degradome.jpg
mdm-miR156aa_R-2	TGACAGAAGATAGAGAGC	XM_008356237.1	12-oxophytodienoic acid reductase	GO:0005777(peroxisome);GO:0016629(12-oxophytodienoate reductase activity);GO:0010181(FMN binding);GO:0031408(oxylipin biosynthetic process)	ko00592(alpha-Linolenic acid metabolism)	[C] Energy production and conversion ;[R] General function prediction only	OPR3	4	484-500	0	93.2203	1.4966e-15	1.10681e-21	down	-	491			3	1.5		3		0.945818	NA	.\4_T_Plot\BMd\XM_008356237.1--491--mdm-miR156aa_R-2_degradome.jpg
mdm-miR156aa_R-2	TGACAGAAGATAGAGAGC	XM_008364766.1	12-oxophytodienoic acid reductase	GO:0005777(peroxisome);GO:0016629(12-oxophytodienoate reductase activity);GO:0010181(FMN binding);GO:0031408(oxylipin biosynthetic process)	ko00592(alpha-Linolenic acid metabolism)	[C] Energy production and conversion ;[R] General function prediction only	OPR3	4	484-500	0	93.2203	1.4966e-15	1.10681e-21	down	-	491			3	1.5		3		0.945818	NA	.\4_T_Plot\BMd\XM_008364766.1--491--mdm-miR156aa_R-2_degradome.jpg
mdm-miR172a_R+1_1	AGAATCTTGATGATGCTGCAA	XM_008344531.1	-	GO:0005634(nucleus);GO:0048471(perinuclear region of cytoplasm);GO:0005488(binding);GO:0001525(angiogenesis);GO:0030154(cell differentiation);GO:0006355(regulation of transcription, DNA-dependent);GO:0006351(transcription, DNA-dependent)	-	[B] Chromatin structure and dynamics	Naa15	4	3067-3087	0	93.2203	1.4966e-15	1.10681e-21	down	-	3078			3	1.5		2		0.955444	NA	.\4_T_Plot\BMd\XM_008344531.1--3078--mdm-miR172a_R+1_1_degradome.jpg
mdm-miR172a_R+1_1	AGAATCTTGATGATGCTGCAA	XM_008375272.1	peptide alpha-N-acetyltransferase	GO:0005737(cytoplasm);GO:0005634(nucleus);GO:0005488(binding)	-	[B] Chromatin structure and dynamics	NAA15	4	2454-2474	0	93.2203	1.4966e-15	1.10681e-21	down	-	2465			3	1.5		2		0.955444	NA	.\4_T_Plot\BMd\XM_008375272.1--2465--mdm-miR172a_R+1_1_degradome.jpg
mdm-miR172a_R+1_3	AGAATCTTGATGATGCTGCAT	XM_008341014.1	-	-	-	[Z] Cytoskeleton ;[U] Intracellular trafficking, secretion, and vesicular transport ;[D] Cell cycle control, cell division, chromosome partitioning	-	4	1176-1195	0	93.2203	1.4966e-15	1.10681e-21	down	-	1186			3	1.5		2		0.963317	NA	.\4_T_Plot\BMd\XM_008341014.1--1186--mdm-miR172a_R+1_3_degradome.jpg
mdm-miR172a_R+1_3	AGAATCTTGATGATGCTGCAT	XM_008341015.1	-	-	-	[Z] Cytoskeleton ;[U] Intracellular trafficking, secretion, and vesicular transport ;[D] Cell cycle control, cell division, chromosome partitioning	-	4	322-341	0	93.2203	1.4966e-15	1.10681e-21	down	-	332			3	1.5		2		0.963317	NA	.\4_T_Plot\BMd\XM_008341015.1--332--mdm-miR172a_R+1_3_degradome.jpg
mdm-miR2118a	CTACCGATGCCACTAAGTCCCA	XM_008388230.1	-	-	-	-	-	2	181-202	0	93.2203	1.4966e-15	1.10681e-21	down	-	193			3	1.5		0		0.0627701	NA	.\4_T_Plot\BMd\XM_008388230.1--193--mdm-miR2118a_degradome.jpg
mdm-miR2118a	CTACCGATGCCACTAAGTCCCA	XM_008388224.1	-	-	-	-	-	2	181-202	0	93.2203	1.4966e-15	1.10681e-21	down	-	193			3	1.5		0		0.0627701	NA	.\4_T_Plot\BMd\XM_008388224.1--193--mdm-miR2118a_degradome.jpg
mdm-miR482a-5p_L-1R-3_1ss14TC	GGAATGGGCTGTCTGGGA	XM_008366201.1	-	-	-	-	PRP4	4	568-584	0	93.2203	1.4966e-15	1.10681e-21	down	-	576			3	1.5		1		0.101016	NA	.\4_T_Plot\BMd\XM_008366201.1--576--mdm-miR482a-5p_L-1R-3_1ss14TC_degradome.jpg
mdm-miR482a-5p_L-1R-3_1ss14TC	GGAATGGGCTGTCTGGGA	XM_008374657.1	-	-	-	-	PRP4	4	619-635	0	93.2203	1.4966e-15	1.10681e-21	down	-	627			3	1.5		2		0.999807	NA	.\4_T_Plot\BMd\XM_008374657.1--627--mdm-miR482a-5p_L-1R-3_1ss14TC_degradome.jpg
mdm-miR482b	TCTTTCCTATCCCTCCCATTCC	XR_525335.1	-	-	-	-	-	2	132-153	0	93.2203	1.4966e-15	1.10681e-21	down	-	144			3	1.5		1		0.00757761	NA	.\4_T_Plot\BMd\XR_525335.1--144--mdm-miR482b_degradome.jpg
mdm-miR482b	TCTTTCCTATCCCTCCCATTCC	XR_530017.1	-	-	-	-	-	2	132-153	0	93.2203	1.4966e-15	1.10681e-21	down	-	144			3	1.5		1		0.00757761	NA	.\4_T_Plot\BMd\XR_530017.1--144--mdm-miR482b_degradome.jpg
mdm-miR482c	TCTTTCCTAACCCTCCCATTCC	XR_530017.1	-	-	-	-	-	4	132-153	0	93.2203	1.4966e-15	1.10681e-21	down	-	144			3	1.5		1		0.00723442	NA	.\4_T_Plot\BMd\XR_530017.1--144--mdm-miR482c_degradome.jpg
mdm-miR482c	TCTTTCCTAACCCTCCCATTCC	XR_525335.1	-	-	-	-	-	4	132-153	0	93.2203	1.4966e-15	1.10681e-21	down	-	144			3	1.5		1		0.00723442	NA	.\4_T_Plot\BMd\XR_525335.1--144--mdm-miR482c_degradome.jpg
ppe-MIR169i-p5_2ss1CT19GT	TCTTTCTCTTCTTTCTTTTTT	XM_008366702.1	-	-	-	-	-	3.5	1450-1470	0	93.2203	1.4966e-15	1.10681e-21	down	-	1461			3	1.5		2		1	NA	.\4_T_Plot\BMd\XM_008366702.1--1461--ppe-MIR169i-p5_2ss1CT19GT_degradome.jpg
ppe-miR172c_2ss1GA21TA	AGAATCTTGATGATGCTGCAA	XM_008344531.1	-	GO:0005634(nucleus);GO:0048471(perinuclear region of cytoplasm);GO:0005488(binding);GO:0001525(angiogenesis);GO:0030154(cell differentiation);GO:0006355(regulation of transcription, DNA-dependent);GO:0006351(transcription, DNA-dependent)	-	[B] Chromatin structure and dynamics	Naa15	4	3067-3087	0	93.2203	1.4966e-15	1.10681e-21	down	-	3078			3	1.5		2		0.955444	NA	.\4_T_Plot\BMd\XM_008344531.1--3078--ppe-miR172c_2ss1GA21TA_degradome.jpg
ppe-miR172c_2ss1GA21TA	AGAATCTTGATGATGCTGCAA	XM_008375272.1	peptide alpha-N-acetyltransferase	GO:0005737(cytoplasm);GO:0005634(nucleus);GO:0005488(binding)	-	[B] Chromatin structure and dynamics	NAA15	4	2454-2474	0	93.2203	1.4966e-15	1.10681e-21	down	-	2465			3	1.5		2		0.955444	NA	.\4_T_Plot\BMd\XM_008375272.1--2465--ppe-miR172c_2ss1GA21TA_degradome.jpg
ptc-miR6478_1ss20TC	CCGACCTTAGCTCAGTTGGCG	XM_008370922.1	-	GO:0005509(calcium ion binding)	-	[T] Signal transduction mechanisms	CML5	4	596-615	0	93.2203	1.4966e-15	1.10681e-21	down	-	606			3	1.5		3		0.0256945	NA	.\4_T_Plot\BMd\XM_008370922.1--606--ptc-miR6478_1ss20TC_degradome.jpg
ptc-miR6478_R-1_1ss20TC	CCGACCTTAGCTCAGTTGGC	XM_008370922.1	-	GO:0005509(calcium ion binding)	-	[T] Signal transduction mechanisms	CML5	4	597-615	0	93.2203	1.4966e-15	1.10681e-21	down	-	606			3	1.5		3		0.0507289	NA	.\4_T_Plot\BMd\XM_008370922.1--606--ptc-miR6478_R-1_1ss20TC_degradome.jpg
ptc-miR6478_R-2	CCGACCTTAGCTCAGTTGG	XM_008370922.1	-	GO:0005509(calcium ion binding)	-	[T] Signal transduction mechanisms	CML5	4	598-615	0	93.2203	1.4966e-15	1.10681e-21	down	-	606			3	1.5		3		0.122038	NA	.\4_T_Plot\BMd\XM_008370922.1--606--ptc-miR6478_R-2_degradome.jpg
vvi-MIR319f-p5	AGCTGCCGACTCATTCATTCA	XM_008353770.1	-	GO:0005829(cytosol);GO:0000166(nucleotide binding);GO:0003723(RNA binding);GO:0009651(response to salt stress)	-	[A] RNA processing and modification ;[J] Translation, ribosomal structure and biogenesis	PAB2	3.5	2023-2042	0	93.2203	1.4966e-15	1.10681e-21	down	-	2033			3	1.5		2		0.670794	NA	.\4_T_Plot\BMd\XM_008353770.1--2033--vvi-MIR319f-p5_degradome.jpg
vvi-MIR319f-p5	AGCTGCCGACTCATTCATTCA	XM_008395563.1	-	GO:0005829(cytosol);GO:0000166(nucleotide binding);GO:0003723(RNA binding);GO:0009651(response to salt stress)	-	[A] RNA processing and modification ;[J] Translation, ribosomal structure and biogenesis	PAB2	3.5	2023-2042	0	93.2203	1.4966e-15	1.10681e-21	down	-	2033			3	1.5		2		0.670794	NA	.\4_T_Plot\BMd\XM_008395563.1--2033--vvi-MIR319f-p5_degradome.jpg
ath-MIR401-p5_2ss12AC17GA	TGCTGGGCCGACACTGAT	XM_008359206.1	-	GO:0016209(antioxidant activity);GO:0047134(protein-disulfide reductase activity)	-	[R] General function prediction only	At4g31240	4	277-294	41.7621	0	5.2052e-15	3.4968e-17	up	-	285	1	0.5			4		0.995702		.\4_T_Plot\BVm\XM_008359206.1--285--ath-MIR401-p5_2ss12AC17GA_degradome.jpg	NA
ath-MIR401-p5_2ss12AC17GA	TGCTGGGCCGACACTGAT	XM_008359207.1	-	GO:0016209(antioxidant activity);GO:0047134(protein-disulfide reductase activity)	-	[R] General function prediction only	At4g31240	4	219-236	41.7621	0	5.2052e-15	3.4968e-17	up	-	227	1	0.5			4		0.995702		.\4_T_Plot\BVm\XM_008359207.1--227--ath-MIR401-p5_2ss12AC17GA_degradome.jpg	NA
bna-MIR169c-p5_2ss12GC17TG	TAAAAGTTACTCTAGGGA	XM_008380924.1	-	-	-	[O] Posttranslational modification, protein turnover, chaperones	PHB3	3	965-982	41.7621	0	5.2052e-15	3.4968e-17	up	-	973	2	0.5			2		0.448064		.\4_T_Plot\BVm\XM_008380924.1--973--bna-MIR169c-p5_2ss12GC17TG_degradome.jpg	NA
bna-MIR169c-p5_2ss12GC17TG	TAAAAGTTACTCTAGGGA	XR_530355.1	-	-	-	[O] Posttranslational modification, protein turnover, chaperones	PHB3	3	1022-1039	41.7621	0	5.2052e-15	3.4968e-17	up	-	1030	2	0.5			2		0.448064		.\4_T_Plot\BVm\XR_530355.1--1030--bna-MIR169c-p5_2ss12GC17TG_degradome.jpg	NA
bna-MIR169c-p5_2ss12GC17TG	TAAAAGTTACTCTAGGGA	XM_008349784.1	-	-	-	[O] Posttranslational modification, protein turnover, chaperones	PHB3	3	962-979	41.7621	0	5.2052e-15	3.4968e-17	up	-	970	2	0.5			2		0.448064		.\4_T_Plot\BVm\XM_008349784.1--970--bna-MIR169c-p5_2ss12GC17TG_degradome.jpg	NA
bna-MIR169c-p5_2ss12GC17TG	TAAAAGTTACTCTAGGGA	XR_525486.1	DNA-directed RNA polymerase II subunit A	-	ko00230(Purine metabolism);ko00240(Pyrimidine metabolism);ko03020(RNA polymerase)	[O] Posttranslational modification, protein turnover, chaperones	PHB3	3	1021-1038	41.7621	0	5.2052e-15	3.4968e-17	up	-	1029	2	0.5			2		0.448064		.\4_T_Plot\BVm\XR_525486.1--1029--bna-MIR169c-p5_2ss12GC17TG_degradome.jpg	NA
gma-miR403a_R+1_1ss21GT	TTAGATTCACGCACAAACTTTT	XM_008392891.1	-	-	-	-	-	4	436-456	41.7621	0	5.2052e-15	3.4968e-17	up	-	447	1	0.5			4		0.322444		.\4_T_Plot\BVm\XM_008392891.1--447--gma-miR403a_R+1_1ss21GT_degradome.jpg	NA
gma-miR403a_R+1_1ss21GT	TTAGATTCACGCACAAACTTTT	XM_008385716.1	-	-	-	-	-	4	428-448	41.7621	0	5.2052e-15	3.4968e-17	up	-	439	1	0.5			4		0.322444		.\4_T_Plot\BVm\XM_008385716.1--439--gma-miR403a_R+1_1ss21GT_degradome.jpg	NA
gma-miR9722_L-1R-2_1ss13GC	AATAGAGGGAACAAGATG	XM_008361667.1	-	GO:0016021(integral to membrane);GO:0005774(vacuolar membrane);GO:0015385(sodium:hydrogen antiporter activity);GO:0006885(regulation of pH)	-	[P] Inorganic ion transport and metabolism	NHX2	4	2345-2362	41.7621	0	5.2052e-15	3.4968e-17	up	-	2353	1	0.5			4		1		.\4_T_Plot\BVm\XM_008361667.1--2353--gma-miR9722_L-1R-2_1ss13GC_degradome.jpg	NA
lja-MIR7533a-p5_2ss6CA19AC	TCCATACAAATCTGAGCCC	XR_528808.1	-	-	-	[R] General function prediction only	-	3.5	337-354	41.7621	0	5.2052e-15	3.4968e-17	up	-	346	1	0.5			4		0.913429		.\4_T_Plot\BVm\XR_528808.1--346--lja-MIR7533a-p5_2ss6CA19AC_degradome.jpg	NA
lja-MIR7533a-p5_2ss6CA19AC	TCCATACAAATCTGAGCCC	XM_008353189.1	-	-	-	[R] General function prediction only	-	3.5	2449-2466	41.7621	0	5.2052e-15	3.4968e-17	up	-	2458	1	0.5			4		0.913429		.\4_T_Plot\BVm\XM_008353189.1--2458--lja-MIR7533a-p5_2ss6CA19AC_degradome.jpg	NA
mdm-miR156aa_R-2	TGACAGAAGATAGAGAGC	XM_008374851.1	-	-	-	-	-	4	819-837	41.7621	0	5.2052e-15	3.4968e-17	up	-	828	1	0.5			4		1		.\4_T_Plot\BVm\XM_008374851.1--828--mdm-miR156aa_R-2_degradome.jpg	NA
mdm-miR156aa_R-2	TGACAGAAGATAGAGAGC	XM_008374850.1	-	-	-	-	-	4	807-825	41.7621	0	5.2052e-15	3.4968e-17	up	-	816	1	0.5			4		1		.\4_T_Plot\BVm\XM_008374850.1--816--mdm-miR156aa_R-2_degradome.jpg	NA
mdm-miR156aa_R-2	TGACAGAAGATAGAGAGC	XM_008385317.1	-	GO:0031969(chloroplast membrane);GO:0016021(integral to membrane);GO:0015297(antiporter activity);GO:0015238(drug transmembrane transporter activity)	-	[R] General function prediction only	DTX45	4	80-96	41.7621	0	5.2052e-15	3.4968e-17	up	-	88	1	0.5			4		1		.\4_T_Plot\BVm\XM_008385317.1--88--mdm-miR156aa_R-2_degradome.jpg	NA
mdm-miR156aa_R-2	TGACAGAAGATAGAGAGC	XM_008385316.1	-	GO:0031969(chloroplast membrane);GO:0016021(integral to membrane);GO:0015297(antiporter activity);GO:0015238(drug transmembrane transporter activity)	-	[R] General function prediction only	DTX45	4	81-97	41.7621	0	5.2052e-15	3.4968e-17	up	-	89	1	0.5			4		1		.\4_T_Plot\BVm\XM_008385316.1--89--mdm-miR156aa_R-2_degradome.jpg	NA
mdm-MIR156u-p3	GCTTTCTCTTCTTCTGTCATC	XR_530557.1	-	-	-	-	-	4	343-362	41.7621	0	5.2052e-15	3.4968e-17	up	-	353	1	0.5			4		1		.\4_T_Plot\BVm\XR_530557.1--353--mdm-MIR156u-p3_degradome.jpg	NA
mdm-MIR156u-p3	GCTTTCTCTTCTTCTGTCATC	XM_008383756.1	-	-	-	[S] Function unknown	-	4	1022-1041	41.7621	0	5.2052e-15	3.4968e-17	up	-	1032	1	0.5			4		1		.\4_T_Plot\BVm\XM_008383756.1--1032--mdm-MIR156u-p3_degradome.jpg	NA
mdm-MIR156u-p3	GCTTTCTCTTCTTCTGTCATC	XM_008370652.1	elongation factor EF-Tu	GO:0005618(cell wall);GO:0005739(mitochondrion);GO:0005524(ATP binding);GO:0050897(cobalt ion binding);GO:0005525(GTP binding);GO:0003924(GTPase activity);GO:0003746(translation elongation factor activity);GO:0008270(zinc ion binding);GO:0046686(response to cadmium ion)	ko04626(Plant-pathogen interaction)	[J] Translation, ribosomal structure and biogenesis	TUFA	3.5	338-358	41.7621	0	5.2052e-15	3.4968e-17	up	-	349	1	0.5			4		0.999998		.\4_T_Plot\BVm\XM_008370652.1--349--mdm-MIR156u-p3_degradome.jpg	NA
mdm-MIR156u-p3	GCTTTCTCTTCTTCTGTCATC	XM_008388348.1	elongation factor EF-Tu	GO:0005618(cell wall);GO:0005739(mitochondrion);GO:0005524(ATP binding);GO:0050897(cobalt ion binding);GO:0005525(GTP binding);GO:0003924(GTPase activity);GO:0003746(translation elongation factor activity);GO:0008270(zinc ion binding);GO:0046686(response to cadmium ion)	ko04626(Plant-pathogen interaction)	[J] Translation, ribosomal structure and biogenesis	TUFA	3.5	391-411	41.7621	0	5.2052e-15	3.4968e-17	up	-	402	1	0.5			4		0.999998		.\4_T_Plot\BVm\XM_008388348.1--402--mdm-MIR156u-p3_degradome.jpg	NA
mdm-miR159c	GAATTCCTTCTCCTCTCCTTT	XM_008340105.1	nicotinate phosphoribosyltransferase	GO:0005829(cytosol);GO:0004516(nicotinate phosphoribosyltransferase activity);GO:0004514(nicotinate-nucleotide diphosphorylase (carboxylating) activity);GO:0009435(NAD biosynthetic process);GO:0019358(nicotinate nucleotide salvage);GO:0006979(response to oxidative stress)	ko00760(Nicotinate and nicotinamide metabolism)	[H] Coenzyme transport and metabolism	CG3714	4	1575-1594	41.7621	0	5.2052e-15	3.4968e-17	up	-	1585	1	0.5			4		0.997603		.\4_T_Plot\BVm\XM_008340105.1--1585--mdm-miR159c_degradome.jpg	NA
mdm-MIR172b-p5	GGAGCATCTTCAAGATTCACA	XM_008370869.1	NADH dehydrogenase (ubiquinone) Fe-S protein 5	GO:0035061(interchromatin granule);GO:0016607(nuclear speck);GO:0000166(nucleotide binding);GO:0005515(protein binding);GO:0003723(RNA binding);GO:0006397(mRNA processing);GO:0008380(RNA splicing)	ko00190(Oxidative phosphorylation)	[A] RNA processing and modification	SF2	4	627-647	41.7621	0	5.2052e-15	3.4968e-17	up	-	638	1	0.5			4		0.882456		.\4_T_Plot\BVm\XM_008370869.1--638--mdm-MIR172b-p5_degradome.jpg	NA
mdm-MIR172g-p5	GTGGCATCATCAAGATTCA	XR_531078.1	-	-	-	[R] General function prediction only	At2g17340	4	234-252	41.7621	0	5.2052e-15	3.4968e-17	up	-	243	2	0.5			2		0.999995		.\4_T_Plot\BVm\XR_531078.1--243--mdm-MIR172g-p5_degradome.jpg	NA
mdm-MIR172g-p5	GTGGCATCATCAAGATTCA	XR_531079.1	-	-	-	[R] General function prediction only	At2g17340	4	234-252	41.7621	0	5.2052e-15	3.4968e-17	up	-	243	2	0.5			2		0.999995		.\4_T_Plot\BVm\XR_531079.1--243--mdm-MIR172g-p5_degradome.jpg	NA
mdm-MIR172g-p5	GTGGCATCATCAAGATTCA	XR_531080.1	-	-	-	[R] General function prediction only	At2g17340	4	234-252	41.7621	0	5.2052e-15	3.4968e-17	up	-	243	2	0.5			2		0.999995		.\4_T_Plot\BVm\XR_531080.1--243--mdm-MIR172g-p5_degradome.jpg	NA
mdm-MIR172g-p5	GTGGCATCATCAAGATTCA	XR_531081.1	-	-	-	[R] General function prediction only	At2g17340	4	234-252	41.7621	0	5.2052e-15	3.4968e-17	up	-	243	2	0.5			2		0.999995		.\4_T_Plot\BVm\XR_531081.1--243--mdm-MIR172g-p5_degradome.jpg	NA
mdm-MIR319a-p5	AGAGCTTTCTTTAGTCCATT	XM_008375284.1	-	GO:0012505(endomembrane system);GO:0005886(plasma membrane);GO:0005524(ATP binding);GO:0005515(protein binding);GO:0006915(apoptosis);GO:0009626(plant-type hypersensitive response)	-	[T] Signal transduction mechanisms	RPM1	3.5	1349-1368	41.7621	0	5.2052e-15	3.4968e-17	up	-	1359	1	0.5			4		0.789243		.\4_T_Plot\BVm\XM_008375284.1--1359--mdm-MIR319a-p5_degradome.jpg	NA
mdm-MIR319a-p5	AGAGCTTTCTTTAGTCCATT	XM_008348257.1	-	GO:0005886(plasma membrane);GO:0005524(ATP binding);GO:0006915(apoptosis);GO:0006952(defense response)	-	[T] Signal transduction mechanisms	RPP8L3	3.5	1349-1368	41.7621	0	5.2052e-15	3.4968e-17	up	-	1359	1	0.5			4		0.789243		.\4_T_Plot\BVm\XM_008348257.1--1359--mdm-MIR319a-p5_degradome.jpg	NA
mdm-miR396c_R-2	TTCCACAGCTTTCTTGAAC	XM_008368965.1	-	-	-	-	-	4	465-482	41.7621	0	5.2052e-15	3.4968e-17	up	-	474	1	0.5			4		1		.\4_T_Plot\BVm\XM_008368965.1--474--mdm-miR396c_R-2_degradome.jpg	NA
mdm-miR396c_R-2	TTCCACAGCTTTCTTGAAC	XM_008392720.1	-	-	-	-	-	4	938-955	41.7621	0	5.2052e-15	3.4968e-17	up	-	947	1	0.5			4		1		.\4_T_Plot\BVm\XM_008392720.1--947--mdm-miR396c_R-2_degradome.jpg	NA
mdm-miR396c_R-2	TTCCACAGCTTTCTTGAAC	XM_008390205.1	-	GO:0016021(integral to membrane);GO:0005886(plasma membrane);GO:0005524(ATP binding);GO:0004674(protein serine/threonine kinase activity);GO:0005199(structural constituent of cell wall)	-	[E] Amino acid transport and metabolism	PERK8	4	916-934	41.7621	0	5.2052e-15	3.4968e-17	up	-	925	1	0.5			4		1		.\4_T_Plot\BVm\XM_008390205.1--925--mdm-miR396c_R-2_degradome.jpg	NA
mdm-miR396c_R-2	TTCCACAGCTTTCTTGAAC	XM_008390204.1	-	GO:0016021(integral to membrane);GO:0005886(plasma membrane);GO:0005524(ATP binding);GO:0004674(protein serine/threonine kinase activity);GO:0005199(structural constituent of cell wall)	-	[E] Amino acid transport and metabolism	PERK8	4	915-933	41.7621	0	5.2052e-15	3.4968e-17	up	-	924	1	0.5			4		1		.\4_T_Plot\BVm\XM_008390204.1--924--mdm-miR396c_R-2_degradome.jpg	NA
mdm-MIR399d-p5	GGGCTTCTCTCCGATGGCAGG	XM_008384012.1	-	GO:0005886(plasma membrane);GO:0005524(ATP binding);GO:0004674(protein serine/threonine kinase activity)	-	[T] Signal transduction mechanisms	At5g47070	4	1294-1314	41.7621	0	5.2052e-15	3.4968e-17	up	-	1305	1	0.5			4		0.857201		.\4_T_Plot\BVm\XM_008384012.1--1305--mdm-MIR399d-p5_degradome.jpg	NA
mdm-MIR399d-p5	GGGCTTCTCTCCGATGGCAGG	XM_008384011.1	-	GO:0005886(plasma membrane);GO:0005524(ATP binding);GO:0004674(protein serine/threonine kinase activity)	-	[T] Signal transduction mechanisms	At5g47070	4	1235-1255	41.7621	0	5.2052e-15	3.4968e-17	up	-	1246	1	0.5			4		0.857201		.\4_T_Plot\BVm\XM_008384011.1--1246--mdm-MIR399d-p5_degradome.jpg	NA
mdm-miR482a-5p_L-1R-3_1ss14TC	GGAATGGGCTGTCTGGGA	XM_008359172.1	-	-	-	[R] General function prediction only	RBP47C	4	969-985	41.7621	0	5.2052e-15	3.4968e-17	up	-	977	1	0.5			4		0.999809		.\4_T_Plot\BVm\XM_008359172.1--977--mdm-miR482a-5p_L-1R-3_1ss14TC_degradome.jpg	NA
mdm-miR482a-5p_L-1R-3_1ss14TC	GGAATGGGCTGTCTGGGA	XM_008359173.1	-	-	-	[R] General function prediction only	RBP47C	4	1178-1194	41.7621	0	5.2052e-15	3.4968e-17	up	-	1186	1	0.5			4		0.999809		.\4_T_Plot\BVm\XM_008359173.1--1186--mdm-miR482a-5p_L-1R-3_1ss14TC_degradome.jpg	NA
mtr-miR2673a_L+1R-2_1ss4TA	TCCACTTCCTCTTCCTCTTCC	XM_008350381.1	-	-	-	[R] General function prediction only	At1g26500	4	1313-1332	41.7621	0	5.2052e-15	3.4968e-17	up	-	1324	1	0.5			4		1		.\4_T_Plot\BVm\XM_008350381.1--1324--mtr-miR2673a_L+1R-2_1ss4TA_degradome.jpg	NA
PC-5p-266316_6	GAAATTTGATCTAACGACTACA	XM_008383676.1	-	-	-	-	-	3.5	740-761	41.7621	0	5.2052e-15	3.4968e-17	up	-	752	1	0.5			4		0.789243		.\4_T_Plot\BVm\XM_008383676.1--752--PC-5p-266316_6_degradome.jpg	NA
PC-5p-266316_6	GAAATTTGATCTAACGACTACA	XM_008383677.1	-	-	-	-	-	3.5	692-713	41.7621	0	5.2052e-15	3.4968e-17	up	-	704	1	0.5			4		0.789243		.\4_T_Plot\BVm\XM_008383677.1--704--PC-5p-266316_6_degradome.jpg	NA
PC-5p-332846_5	GATTTGGCTTTAATAAAATTCTGT	XM_008390237.1	-	-	-	-	CINV2	3.5	1917-1940	41.7621	0	5.2052e-15	3.4968e-17	up	-	1931	1	0.5			4		0.199434		.\4_T_Plot\BVm\XM_008390237.1--1931--PC-5p-332846_5_degradome.jpg	NA
PC-5p-44768_33	GTGGATTGTTGATCAAAAATCGTG	XM_008350024.1	exocyst complex component 7	-	ko04910(Insulin signaling pathway)	[U] Intracellular trafficking, secretion, and vesicular transport	-	4	632-656	41.7621	0	5.2052e-15	3.4968e-17	up	-	647	1	0.5			4		0.176862		.\4_T_Plot\BVm\XM_008350024.1--647--PC-5p-44768_33_degradome.jpg	NA
ppe-miR1511-3p_L+1R-4	AACCTGGCTCTGATACCA	XM_008380356.1	AP-4 complex subunit mu-1	GO:0030131(clathrin adaptor complex);GO:0005905(coated pit);GO:0000138(Golgi trans cisterna);GO:0005215(transporter activity);GO:0006886(intracellular protein transport);GO:0016192(vesicle-mediated transport)	ko04142(Lysosome)	[U] Intracellular trafficking, secretion, and vesicular transport	AP4M1	4	1094-1111	41.7621	0	5.2052e-15	3.4968e-17	up	-	1102	1	0.5			4		0.999997		.\4_T_Plot\BVm\XM_008380356.1--1102--ppe-miR1511-3p_L+1R-4_degradome.jpg	NA
ppe-miR1511-3p_L+1R-4	AACCTGGCTCTGATACCA	XM_008340719.1	AP-4 complex subunit mu-1	GO:0030131(clathrin adaptor complex);GO:0005905(coated pit);GO:0000138(Golgi trans cisterna);GO:0005215(transporter activity);GO:0006886(intracellular protein transport);GO:0016192(vesicle-mediated transport)	ko04142(Lysosome)	[U] Intracellular trafficking, secretion, and vesicular transport	AP4M1	4	1139-1156	41.7621	0	5.2052e-15	3.4968e-17	up	-	1147	1	0.5			4		0.999997		.\4_T_Plot\BVm\XM_008340719.1--1147--ppe-miR1511-3p_L+1R-4_degradome.jpg	NA
ppe-miR159_R-3	TTTGGATTGAAGGGAGCT	XM_008394447.1	casein kinase 1	GO:0000329(fungal-type vacuole membrane);GO:0005524(ATP binding);GO:0004674(protein serine/threonine kinase activity);GO:0008360(regulation of cell shape);GO:0030100(regulation of endocytosis)	ko04340(Hedgehog signaling pathway);ko04711(Circadian rhythm - fly)	[T] Signal transduction mechanisms	cki2	3	1388-1406	41.7621	0	5.2052e-15	3.4968e-17	up	-	1397	1	0.5			4		0.999983		.\4_T_Plot\BVm\XM_008394447.1--1397--ppe-miR159_R-3_degradome.jpg	NA
ppe-miR159_R-3_1ss11AG	TTTGGATTGAGGGGAGCT	XM_008394447.1	casein kinase 1	GO:0000329(fungal-type vacuole membrane);GO:0005524(ATP binding);GO:0004674(protein serine/threonine kinase activity);GO:0008360(regulation of cell shape);GO:0030100(regulation of endocytosis)	ko04340(Hedgehog signaling pathway);ko04711(Circadian rhythm - fly)	[T] Signal transduction mechanisms	cki2	4	1388-1406	41.7621	0	5.2052e-15	3.4968e-17	up	-	1397	1	0.5			4		1		.\4_T_Plot\BVm\XM_008394447.1--1397--ppe-miR159_R-3_1ss11AG_degradome.jpg	NA
ppe-miR159_R-3_1ss18TA	TTTGGATTGAAGGGAGCA	XM_008382040.1	D-3-phosphoglycerate dehydrogenase	GO:0009507(chloroplast);GO:0005829(cytosol);GO:0005634(nucleus);GO:0016597(amino acid binding);GO:0051287(NAD binding);GO:0004617(phosphoglycerate dehydrogenase activity);GO:0005515(protein binding);GO:0006564(L-serine biosynthetic process)	ko00260(Glycine, serine and threonine metabolism)	[E] Amino acid transport and metabolism	At1g17745	3.5	1577-1593	41.7621	0	5.2052e-15	3.4968e-17	up	-	1584	1	0.5			4		0.999988		.\4_T_Plot\BVm\XM_008382040.1--1584--ppe-miR159_R-3_1ss18TA_degradome.jpg	NA
ppe-miR159_R-3_1ss18TA	TTTGGATTGAAGGGAGCA	XM_008373290.1	-	GO:0006355(regulation of transcription, DNA-dependent)	-	-	BEH4	4	447-464	41.7621	0	5.2052e-15	3.4968e-17	up	-	455	1	0.5			4		1		.\4_T_Plot\BVm\XM_008373290.1--455--ppe-miR159_R-3_1ss18TA_degradome.jpg	NA
ppe-miR159_R-3_1ss18TA	TTTGGATTGAAGGGAGCA	XM_008385372.1	-	GO:0006355(regulation of transcription, DNA-dependent)	-	-	BEH4	4	571-588	41.7621	0	5.2052e-15	3.4968e-17	up	-	579	1	0.5			4		1		.\4_T_Plot\BVm\XM_008385372.1--579--ppe-miR159_R-3_1ss18TA_degradome.jpg	NA
[truncated: 1,342 more rows]
