# Supplementary material for: microRNAs and Their Targets in Apple (Malus domestica cv. “Fuji”) Involved in Response to Infection of Pathogen Valsa mali
Source: Front Plant Sci. 2017 Dec 6;8:2081. doi: 10.3389/fpls.2017.02081 (PMC5723928; doi:10.3389/fpls.2017.02081)
Supplement: Table S6 — GO plot statistics of target genes. [file Table6.XLSX]

## Sheet: Sheet1
GO Id	Function	GO_term	Class	Number	Transcript
GO:0000003	biological_process	reproduction	3	1	XM_008344657.1
GO:0000059	biological_process	protein import into nucleus, docking	7	1	XM_008354535.1
GO:0000062	molecular_function	fatty-acyl-CoA binding	6	3	XM_008382884.1,XM_008356590.1,XM_008356589.1
GO:0000089	biological_process	mitotic metaphase	7	3	XM_008394493.1,XM_008364833.1,XM_008368322.1
GO:0000103	biological_process	sulfate assimilation	6	3	XM_008342800.1,XM_008379871.1,XM_008354774.1
GO:0000122	biological_process	negative regulation of transcription from RNA polymerase II promoter	12	1	XM_008378951.1
GO:0000138	cellular_component	Golgi trans cisterna	13	2	XM_008380356.1,XM_008340719.1
GO:0000139	cellular_component	Golgi membrane	11	6	XM_008341686.1,XM_008339373.1,XM_008374504.1,XM_008376620.1,XM_008340828.1,XM_008354504.1
GO:0000145	cellular_component	exocyst	11	1	XM_008377718.1
GO:0000146	molecular_function	microfilament motor activity	10	3	XM_008342212.1,XM_008342211.1,XM_008390843.1
GO:0000151	cellular_component	ubiquitin ligase complex	7	2	XM_008364117.1,XM_008368579.1
GO:0000159	cellular_component	protein phosphatase type 2A complex	7	3	XM_008391579.1,XM_008391580.1,XM_008388985.1
GO:0000162	biological_process	tryptophan biosynthetic process	9	1	XM_008386842.1
GO:0000166	molecular_function	nucleotide binding	5	16	XM_008392895.1,XM_008353770.1,XM_008395563.1,XM_008370869.1,XM_008364887.1,XM_008364886.1,XM_008388260.1,XM_008381842.1,XM_008379360.1,XM_008379361.1,XM_008384090.1,XM_008384089.1,XM_008340539.1,XM_008340541.1,XM_008354436.1,XM_008340540.1
GO:0000169	biological_process	activation of MAPK activity involved in osmosensory signaling pathway	14	2	XM_008387035.1,XM_008368125.1
GO:0000175	molecular_function	3'-5'-exoribonuclease activity	10	1	XM_008345768.1
GO:0000184	biological_process	nuclear-transcribed mRNA catabolic process, nonsense-mediated decay	11	5	XM_008392173.1,XM_008392172.1,XM_008386438.1,XM_008351299.1,XM_008360698.1
GO:0000272	biological_process	polysaccharide catabolic process	7	1	XM_008375497.1
GO:0000287	molecular_function	magnesium ion binding	7	5	XM_008364039.1,XM_008370160.1,XM_008355088.1,XM_008362143.1,XM_008363812.1
GO:0000324	cellular_component	fungal-type vacuole	11	1	XM_008393530.1
GO:0000325	cellular_component	plant-type vacuole	10	1	XM_008370778.1
GO:0000329	cellular_component	fungal-type vacuole membrane	12	2	XM_008394447.1,XM_008382643.1
GO:0000398	biological_process	nuclear mRNA splicing, via spliceosome	11	10	XM_008346415.1,XM_008373115.1,XM_008364887.1,XM_008364886.1,XR_524094.1,XM_008341468.1,XR_524097.1,XR_524096.1,XR_524095.1,XM_008351277.1
GO:0000502	cellular_component	proteasome complex	7	1	XM_008345836.1
GO:0000775	cellular_component	chromosome, centromeric region	12	5	XM_008394493.1,XM_008364833.1,XM_008381518.1,XM_008363859.1,XM_008368322.1
GO:0000786	cellular_component	nucleosome	12	2	XM_008376613.1,XM_008354222.1
GO:0000790	cellular_component	nuclear chromatin	13	1	XM_008378951.1
GO:0000822	molecular_function	inositol hexakisphosphate binding	6	5	XM_008380841.1,XM_008370219.1,XM_008343028.1,XM_008388395.1,XM_008370697.1
GO:0000910	biological_process	cytokinesis	7	6	XM_008360618.1,XM_008342212.1,XM_008342211.1,XM_008378017.1,XM_008358756.1,XM_008366619.1
GO:0000920	biological_process	cytokinetic cell separation	8	1	XM_008393530.1
GO:0001525	biological_process	angiogenesis	10	1	XM_008344531.1
GO:0001701	biological_process	in utero embryonic development	9	1	XM_008378951.1
GO:0001726	cellular_component	ruffle	6	1	XM_008390843.1
GO:0001824	biological_process	blastocyst development	10	1	XM_008387947.1
GO:0001931	cellular_component	uropod	6	2	XM_008342212.1,XM_008342211.1
GO:0002020	molecular_function	protease binding	6	1	XM_008343944.1
GO:0002098	biological_process	tRNA wobble uridine modification	14	1	XM_008388371.1
GO:0002237	biological_process	response to molecule of bacterial origin	6	5	XM_008380841.1,XM_008370219.1,XM_008343028.1,XM_008388395.1,XM_008370697.1
GO:0002764	biological_process	immune response-regulating signaling pathway	6	1	XM_008386031.1
GO:0003676	molecular_function	nucleic acid binding	5	5	XM_008373115.1,XM_008392323.1,XM_008388806.1,XM_008342395.1,XM_008342394.1
GO:0003677	molecular_function	DNA binding	6	130	XM_008373402.1,XM_008373561.1,XM_008373558.1,XM_008394952.1,XM_008393483.1,XM_008373401.1,XM_008373559.1,XM_008350399.1,XM_008373560.1,XM_008373563.1,XM_008357812.1,XM_008373399.1,XM_008365971.1,XM_008373575.1,XM_008373400.1,XM_008373574.1,XM_008373562.1,XM_008384806.1,XM_008344931.1,XM_008376341.1,XM_008344932.1,XR_523893.1,XM_008359904.1,XM_008359912.1,XM_008371263.1,XM_008387033.1,XM_008387032…
GO:0003682	molecular_function	chromatin binding	4	1	XM_008378951.1
GO:0003700	molecular_function	sequence-specific DNA binding transcription factor activity	4	51	XM_008393483.1,XM_008350399.1,XM_008384806.1,XM_008344931.1,XM_008344932.1,XR_523893.1,XM_008359904.1,XM_008359912.1,XM_008387033.1,XM_008387032.1,XM_008391676.1,XM_008346650.1,XM_008369622.1,XM_008379856.1,XM_008362477.1,XM_008351532.1,XM_008360908.1,XM_008378084.1,XM_008357274.1,XM_008345931.1,XM_008345930.1,XM_008393223.1,XM_008393226.1,XM_008393215.1,XM_008345929.1,XM_008380923.1,XM_008345465…
GO:0003714	molecular_function	transcription corepressor activity	6	1	XM_008343274.1
GO:0003723	molecular_function	RNA binding	6	33	XM_008355376.1,XM_008395806.1,XM_008387510.1,XM_008353770.1,XM_008395563.1,XM_008370869.1,XM_008364887.1,XM_008364886.1,XM_008378100.1,XM_008381842.1,XM_008392173.1,XM_008392172.1,XM_008379360.1,XM_008345768.1,XM_008379361.1,XM_008351277.1,XM_008367008.1,XM_008384090.1,XM_008368919.1,XM_008384089.1,XM_008352959.1,XM_008392389.1,XM_008367010.1,XM_008340539.1,XM_008357081.1,XM_008340541.1,XM_008354…
GO:0003725	molecular_function	double-stranded RNA binding	7	4	XM_008360618.1,XM_008378017.1,XM_008358756.1,XM_008366619.1
GO:0003727	molecular_function	single-stranded RNA binding	7	2	XM_008340153.1,XM_008342074.1
GO:0003735	molecular_function	structural constituent of ribosome	4	12	XM_008383925.1,XM_008387510.1,XM_008395673.1,XM_008388260.1,XM_008372726.1,XM_008345333.1,XM_008372736.1,XM_008381186.1,XM_008359553.1,XM_008342350.1,XM_008392391.1,XM_008346885.1
GO:0003743	molecular_function	translation initiation factor activity	8	2	XM_008339505.1,XM_008386059.1
GO:0003746	molecular_function	translation elongation factor activity	8	15	XM_008370652.1,XM_008388348.1,XM_008392331.1,XM_008382302.1,XM_008394667.1,XR_529435.1,XR_529448.1,XR_529449.1,XR_529447.1,XR_529441.1,XR_529439.1,XR_529437.1,XR_529440.1,XR_529445.1,XR_529442.1
GO:0003755	molecular_function	peptidyl-prolyl cis-trans isomerase activity	6	3	XM_008357194.1,XM_008357195.1,XM_008344503.1
GO:0003774	molecular_function	motor activity	9	1	XM_008368768.1
GO:0003777	molecular_function	microtubule motor activity	10	3	XM_008394493.1,XM_008364833.1,XM_008368322.1
GO:0003779	molecular_function	actin binding	6	4	XM_008390843.1,XM_008390085.1,XM_008390086.1,XM_008390087.1
GO:0003824	molecular_function	catalytic activity	3	1	XM_008373238.1
GO:0003887	molecular_function	DNA-directed DNA polymerase activity	8	1	XM_008357081.1
GO:0003899	molecular_function	DNA-directed RNA polymerase activity	8	3	XM_008346415.1,XM_008344657.1,XM_008385518.1
GO:0003924	molecular_function	GTPase activity	9	5	XM_008370652.1,XM_008388348.1,XM_008382302.1,XM_008394667.1,XM_008366674.1
GO:0003964	molecular_function	RNA-directed DNA polymerase activity	8	1	XM_008357081.1
GO:0003988	molecular_function	acetyl-CoA C-acyltransferase activity	8	1	XM_008382378.1
GO:0004008	molecular_function	copper-exporting ATPase activity	16	1	XM_008385064.1
GO:0004042	molecular_function	acetyl-CoA:L-glutamate N-acetyltransferase activity	9	2	XM_008347224.1,XM_008371635.1
GO:0004049	molecular_function	anthranilate synthase activity	7	1	XM_008386842.1
GO:0004057	molecular_function	arginyltransferase activity	7	4	XM_008375644.1,XM_008375651.1,XM_008375658.1,XM_008375664.1
GO:0004072	molecular_function	aspartate kinase activity	8	2	XM_008363308.1,XM_008363309.1
GO:0004091	molecular_function	carboxylesterase activity	6	1	XM_008394086.1
GO:0004161	molecular_function	dimethylallyltranstransferase activity	7	1	XM_008386376.1
GO:0004177	molecular_function	aminopeptidase activity	8	1	XM_008364899.1
GO:0004190	molecular_function	aspartic-type endopeptidase activity	8	1	XM_008357081.1
GO:0004197	molecular_function	cysteine-type endopeptidase activity	8	7	XM_008384095.1,XM_008375394.1,XM_008389773.1,XM_008362738.1,XM_008395438.1,XM_008342164.1,XM_008358762.1
GO:0004221	molecular_function	ubiquitin thiolesterase activity	7	1	XM_008353154.1
GO:0004222	molecular_function	metalloendopeptidase activity	8	1	XM_008360858.1
GO:0004298	molecular_function	threonine-type endopeptidase activity	8	1	XM_008373669.1
GO:0004337	molecular_function	geranyltranstransferase activity	7	1	XM_008386376.1
GO:0004356	molecular_function	glutamate-ammonia ligase activity	8	3	XM_008355635.1,XM_008359948.1,XM_008367532.1
GO:0004358	molecular_function	glutamate N-acetyltransferase activity	9	2	XM_008347224.1,XM_008371635.1
GO:0004364	molecular_function	glutathione transferase activity	6	2	XR_524420.1,XR_524421.1
GO:0004386	molecular_function	helicase activity	9	7	XM_008384952.1,XM_008360618.1,XM_008374136.1,XM_008378017.1,XM_008358756.1,XM_008366619.1,XM_008344689.1
GO:0004412	molecular_function	homoserine dehydrogenase activity	7	2	XM_008363308.1,XM_008363309.1
GO:0004475	molecular_function	mannose-1-phosphate guanylyltransferase activity	9	1	XM_008373775.1
GO:0004497	molecular_function	monooxygenase activity	5	1	XM_008383041.1
GO:0004516	molecular_function	nicotinate phosphoribosyltransferase activity	7	1	XM_008340105.1
GO:0004518	molecular_function	nuclease activity	6	1	XM_008381842.1
GO:0004519	molecular_function	endonuclease activity	7	5	XM_008393523.1,XM_008388714.1,XM_008393524.1,XM_008388713.1,XM_008388715.1
GO:0004521	molecular_function	endoribonuclease activity	8	2	XM_008348667.1,XM_008348666.1
GO:0004523	molecular_function	ribonuclease H activity	10	1	XM_008357081.1
GO:0004525	molecular_function	ribonuclease III activity	10	4	XM_008360618.1,XM_008378017.1,XM_008358756.1,XM_008366619.1
GO:0004568	molecular_function	chitinase activity	7	1	XM_008393530.1
GO:0004601	molecular_function	peroxidase activity	6	1	XM_008380202.1
GO:0004602	molecular_function	glutathione peroxidase activity	7	2	XM_008394342.1,XM_008385762.1
GO:0004617	molecular_function	phosphoglycerate dehydrogenase activity	7	1	XM_008382040.1
GO:0004619	molecular_function	phosphoglycerate mutase activity	7	3	XM_008390181.1,XM_008382055.1,XM_008352363.1
GO:0004645	molecular_function	phosphorylase activity	7	1	XM_008363655.1
GO:0004654	molecular_function	polyribonucleotide nucleotidyltransferase activity	7	1	XM_008345768.1
GO:0004674	molecular_function	protein serine/threonine kinase activity	8	67	XM_008373040.1,XM_008341341.1,XM_008382002.1,XM_008384610.1,XM_008387946.1,XM_008384611.1,XM_008339684.1,XM_008392364.1,XM_008382003.1,XM_008345931.1,XM_008345930.1,XM_008393223.1,XM_008393226.1,XM_008393215.1,XM_008345929.1,XM_008388371.1,XM_008390205.1,XM_008384012.1,XM_008394447.1,XM_008390204.1,XM_008382643.1,XM_008384011.1,XM_008374730.1,XM_008347746.1,XM_008392128.1,XM_008379128.1,XM_008362…
GO:0004687	molecular_function	myosin light chain kinase activity	9	1	XM_008369569.1
GO:0004693	molecular_function	cyclin-dependent protein kinase activity	9	2	XM_008387947.1,XM_008370987.1
GO:0004707	molecular_function	MAP kinase activity	10	2	XM_008387035.1,XM_008368125.1
GO:0004713	molecular_function	protein tyrosine kinase activity	8	2	XM_008382002.1,XM_008382003.1
GO:0004721	molecular_function	phosphoprotein phosphatase activity	8	4	XM_008359107.1,XM_008359114.1,XM_008386901.1,XM_008388985.1
GO:0004722	molecular_function	protein serine/threonine phosphatase activity	9	8	XM_008339748.1,XM_008339747.1,XM_008393141.1,XM_008393138.1,XM_008393137.1,XM_008393140.1,XM_008393139.1,XM_008393136.1
GO:0004737	molecular_function	pyruvate decarboxylase activity	7	1	XM_008364039.1
GO:0004743	molecular_function	pyruvate kinase activity	7	4	XM_008370160.1,XM_008355088.1,XM_008362143.1,XM_008363812.1
GO:0004750	molecular_function	ribulose-phosphate 3-epimerase activity	7	1	XM_008343100.1
GO:0004801	molecular_function	sedoheptulose-7-phosphate:D-glyceraldehyde-3-phosphate glyceronetransferase activity	6	2	XM_008371396.1,XM_008391992.1
GO:0004817	molecular_function	cysteine-tRNA ligase activity	8	2	XM_008389199.1,XM_008389200.1
GO:0004842	molecular_function	ubiquitin-protein ligase activity	6	10	XM_008385516.1,XM_008373144.1,XM_008372783.1,XM_008364117.1,XM_008368579.1,XM_008388395.1,XM_008351738.1,XM_008351764.1,XM_008370697.1,XM_008378318.1
GO:0004872	molecular_function	receptor activity	3	16	XM_008382002.1,XM_008382003.1,XM_008346147.1,XM_008356519.1,XM_008371762.1,XM_008347277.1,XM_008357473.1,XM_008365675.1,XM_008347636.1,XM_008373006.1,XM_008354573.1,XM_008386995.1,XM_008368016.1,XM_008368096.1,XM_008351141.1,XM_008361112.1
GO:0004888	molecular_function	transmembrane signaling receptor activity	5	65	XM_008364698.1,XM_008351234.1,XM_008349346.1,XM_008359119.1,XM_008359087.1,XR_527185.1,XM_008379667.1,XM_008353432.1,XM_008363043.1,XM_008363066.1,XM_008380999.1,XM_008345931.1,XM_008345930.1,XM_008393223.1,XM_008393226.1,XM_008393215.1,XM_008345929.1,XM_008348042.1,XM_008374453.1,XM_008366861.1,XM_008348091.1,XM_008374588.1,XM_008348041.1,XM_008348043.1,XM_008348040.1,XM_008379647.1,XM_008341034…
GO:0005199	molecular_function	structural constituent of cell wall	4	4	XM_008390205.1,XM_008390204.1,XM_008369547.1,XM_008365740.1
GO:0005215	molecular_function	transporter activity	3	3	XM_008389861.1,XM_008380356.1,XM_008340719.1
GO:0005267	molecular_function	potassium channel activity	10	1	XM_008357865.1
GO:0005315	molecular_function	inorganic phosphate transmembrane transporter activity	7	3	XM_008346834.1,XM_008367307.1,XM_008387776.1
GO:0005385	molecular_function	zinc ion transmembrane transporter activity	11	2	XM_008385053.1,XM_008373699.1
GO:0005388	molecular_function	calcium-transporting ATPase activity	15	6	XM_008393337.1,XM_008342801.1,XM_008355069.1,XM_008341294.1,XM_008354687.1,XM_008341266.1
GO:0005488	molecular_function	binding	3	9	XM_008375817.1,XR_530095.1,XM_008368579.1,XM_008373238.1,XM_008344531.1,XM_008375272.1,XM_008391579.1,XM_008391580.1,XM_008371308.1
GO:0005506	molecular_function	iron ion binding	8	6	XM_008372250.1,XM_008380202.1,XM_008371284.1,XM_008374071.1,XM_008374069.1,XM_008374070.1
GO:0005507	molecular_function	copper ion binding	8	8	XM_008371813.1,XM_008365682.1,XM_008371811.1,XM_008352281.1,XM_008385064.1,XM_008391510.1,XM_008391511.1,XM_008376122.1
GO:0005509	molecular_function	calcium ion binding	7	1	XM_008380202.1
GO:0005515	molecular_function	protein binding	4	153	XM_008364698.1,XM_008351234.1,XM_008349346.1,XM_008375284.1,XM_008359119.1,XM_008359087.1,XR_527185.1,XM_008379667.1,XM_008353432.1,XM_008379668.1,XM_008368996.1,XM_008372783.1,XM_008363043.1,XM_008363066.1,XM_008376216.1,XM_008394815.1,XM_008376217.1,XM_008360618.1,XM_008380999.1,XM_008388633.1,XM_008340590.1,XM_008377094.1,XM_008377683.1,XM_008345931.1,XM_008345930.1,XM_008393223.1,XM_008393226…
GO:0005516	molecular_function	calmodulin binding	5	18	XM_008393337.1,XM_008342801.1,XM_008355069.1,XM_008341294.1,XM_008354687.1,XM_008341266.1,XM_008353154.1,XM_008342212.1,XM_008342211.1,XM_008390843.1,XM_008389389.1,XM_008389390.1,XM_008371762.1,XM_008347277.1,XM_008357473.1,XM_008365675.1,XM_008347636.1,XM_008373006.1
GO:0005524	molecular_function	ATP binding	9	227	XM_008364698.1,XM_008351234.1,XM_008385516.1,XM_008373144.1,XM_008342800.1,XM_008348257.1,XM_008349346.1,XM_008382222.1,XM_008375284.1,XM_008373040.1,XM_008386285.1,XM_008379871.1,XM_008393337.1,XM_008355635.1,XM_008359948.1,XM_008367532.1,XM_008369569.1,XM_008341341.1,XM_008359119.1,XM_008359087.1,XR_527185.1,XM_008363308.1,XM_008363309.1,XM_008384952.1,XM_008379667.1,XM_008353432.1,XM_008362477…
GO:0005525	molecular_function	GTP binding	9	8	XM_008370652.1,XM_008388348.1,XM_008373775.1,XM_008374241.1,XM_008382302.1,XM_008394667.1,XM_008366674.1,XM_008373617.1
GO:0005529	molecular_function	sugar binding	5	8	XM_008372783.1,XM_008357635.1,XM_008371762.1,XM_008347277.1,XM_008357473.1,XM_008365675.1,XM_008347636.1,XM_008373006.1
GO:0005543	molecular_function	phospholipid binding	5	1	XM_008389104.1
GO:0005576	cellular_component	extracellular region	3	12	XM_008359281.1,XM_008345880.1,XM_008393530.1,XM_008382398.1,XM_008362267.1,XM_008393205.1,XM_008343274.1,XM_008375250.1,XM_008385807.1,XM_008365739.1,XR_530926.1,XM_008360518.1
GO:0005618	cellular_component	cell wall	6	8	XM_008359281.1,XM_008370652.1,XM_008388348.1,XM_008372726.1,XM_008345333.1,XM_008372736.1,XM_008375250.1,XM_008365739.1
GO:0005634	cellular_component	nucleus	9	222	XM_008351234.1,XM_008373402.1,XM_008373561.1,XM_008373558.1,XM_008394952.1,XM_008373401.1,XM_008373559.1,XM_008350399.1,XM_008373560.1,XM_008373563.1,XM_008373161.1,XM_008357812.1,XM_008373399.1,XM_008365971.1,XM_008373575.1,XM_008373400.1,XM_008373574.1,XM_008373562.1,XM_008384806.1,XM_008344931.1,XM_008376341.1,XR_530575.1,XM_008344932.1,XR_523893.1,XM_008380841.1,XM_008359904.1,XM_008364202.1,…
GO:0005654	cellular_component	nucleoplasm	11	4	XM_008387947.1,XM_008373115.1,XM_008388371.1,XM_008354535.1
GO:0005665	cellular_component	DNA-directed RNA polymerase II, core complex	10	1	XM_008346415.1
GO:0005667	cellular_component	transcription factor complex	7	1	XM_008378951.1
GO:0005672	cellular_component	transcription factor TFIIA complex	10	1	XM_008346611.1
GO:0005681	cellular_component	spliceosomal complex	8	3	XM_008351277.1,XM_008384090.1,XM_008384089.1
GO:0005689	cellular_component	U12-type spliceosomal complex	9	1	XM_008373115.1
GO:0005730	cellular_component	nucleolus	11	20	XM_008346415.1,XM_008390593.1,XM_008388633.1,XM_008376613.1,XM_008390406.1,XM_008388371.1,XM_008388260.1,XM_008388985.1,XM_008367008.1,XM_008384090.1,XM_008368919.1,XM_008384089.1,XM_008352959.1,XM_008392389.1,XM_008367010.1,XM_008339082.1,XM_008354042.1,XM_008364685.1,XM_008391758.1,XM_008382378.1
GO:0005737	cellular_component	cytoplasm	7	103	XM_008364698.1,XM_008351234.1,XM_008349346.1,XM_008372905.1,XM_008372250.1,XM_008387976.1,XM_008355635.1,XM_008359948.1,XM_008367532.1,XM_008359119.1,XM_008359087.1,XR_527185.1,XM_008386376.1,XM_008379667.1,XM_008367861.1,XM_008381834.1,XM_008353432.1,XM_008372783.1,XM_008363043.1,XM_008363066.1,XM_008355376.1,XM_008395806.1,XM_008393540.1,XM_008343100.1,XM_008384610.1,XM_008380999.1,XM_008371396…
GO:0005739	cellular_component	mitochondrion	9	26	XM_008394342.1,XM_008385762.1,XR_530095.1,XM_008368768.1,XM_008370652.1,XM_008388348.1,XM_008374588.1,XM_008354774.1,XM_008365876.1,XM_008391482.1,XR_531737.1,XR_531739.1,XR_531738.1,XM_008344305.1,XM_008346194.1,XM_008382378.1,XR_529435.1,XR_529448.1,XR_529449.1,XR_529447.1,XR_529441.1,XR_529439.1,XR_529437.1,XR_529440.1,XR_529445.1,XR_529442.1
GO:0005747	cellular_component	mitochondrial respiratory chain complex I	15	1	XR_531539.1
GO:0005759	cellular_component	mitochondrial matrix	11	1	XM_008358697.1
GO:0005769	cellular_component	early endosome	10	2	XM_008358114.1,XM_008358115.1
GO:0005773	cellular_component	vacuole	9	10	XM_008358838.1,XM_008358846.1,XM_008384095.1,XM_008343944.1,XM_008374504.1,XM_008392173.1,XM_008392172.1,XM_008381186.1,XM_008359553.1,XM_008342164.1
GO:0005774	cellular_component	vacuolar membrane	11	17	XM_008380841.1,XM_008370219.1,XM_008382222.1,XM_008343028.1,XM_008346834.1,XM_008367307.1,XM_008370778.1,XM_008387776.1,XM_008389104.1,XM_008361667.1,XM_008388260.1,XM_008372431.1,XM_008372726.1,XM_008345333.1,XM_008372736.1,XM_008382378.1,XM_008373617.1
GO:0005777	cellular_component	peroxisome	10	5	XM_008356237.1,XM_008364766.1,XM_008391579.1,XM_008391580.1,XM_008382553.1
GO:0005778	cellular_component	peroxisomal membrane	12	1	XM_008382884.1
GO:0005783	cellular_component	endoplasmic reticulum	9	1	XM_008375394.1
GO:0005788	cellular_component	endoplasmic reticulum lumen	11	3	XM_008385807.1,XR_530926.1,XM_008360518.1
GO:0005789	cellular_component	endoplasmic reticulum membrane	11	4	XM_008374504.1,XR_529755.1,XM_008348643.1,XM_008382884.1
GO:0005792	cellular_component	microsome	9	4	XM_008351234.1,XM_008353432.1,XM_008363043.1,XM_008382638.1
GO:0005794	cellular_component	Golgi apparatus	9	4	XM_008389104.1,XM_008385064.1,XM_008359196.1,XM_008379892.1
GO:0005801	cellular_component	cis-Golgi network	9	1	XM_008374504.1
GO:0005813	cellular_component	centrosome	9	1	XM_008354436.1
GO:0005816	cellular_component	spindle pole body	11	2	XM_008390593.1,XM_008388371.1
GO:0005819	cellular_component	spindle	9	2	XM_008383498.1,XR_530053.1
GO:0005826	cellular_component	actomyosin contractile ring	11	2	XM_008342212.1,XM_008342211.1
GO:0005829	cellular_component	cytosol	9	35	XM_008394342.1,XM_008373669.1,XM_008385762.1,XM_008345755.1,XM_008345756.1,XM_008345757.1,XM_008388404.1,XM_008356304.1,XM_008345836.1,XM_008339240.1,XM_008363032.1,XM_008382900.1,XM_008374136.1,XM_008377683.1,XM_008353844.1,XM_008358769.1,XM_008373238.1,XM_008364899.1,XM_008353770.1,XM_008374504.1,XM_008395563.1,XM_008348667.1,XM_008348666.1,XM_008340105.1,XM_008382040.1,XM_008372743.1,XM_008373…
GO:0005840	cellular_component	ribosome	9	5	XM_008378591.1,XM_008349046.1,XM_008383925.1,XM_008342350.1,XM_008346885.1
GO:0005856	cellular_component	cytoskeleton	9	3	XM_008390085.1,XM_008390086.1,XM_008390087.1
GO:0005868	cellular_component	cytoplasmic dynein complex	9	1	XM_008368768.1
GO:0005874	cellular_component	microtubule	11	6	XM_008368768.1,XM_008394493.1,XM_008364833.1,XM_008383498.1,XR_530053.1,XM_008368322.1
GO:0005886	cellular_component	plasma membrane	5	82	XM_008342800.1,XM_008348257.1,XM_008375284.1,XM_008373040.1,XM_008379871.1,XM_008393337.1,XM_008341341.1,XM_008394342.1,XM_008385762.1,XM_008345836.1,XM_008343944.1,XM_008382002.1,XM_008370778.1,XM_008392364.1,XM_008382003.1,XM_008377718.1,XM_008388371.1,XM_008389104.1,XM_008339683.1,XM_008353563.1,XM_008353569.1,XM_008353576.1,XM_008390205.1,XM_008384012.1,XM_008390204.1,XM_008384011.1,XM_008382…
GO:0005905	cellular_component	coated pit	5	2	XM_008380356.1,XM_008340719.1
GO:0005934	cellular_component	cellular bud tip	6	1	XM_008388371.1
GO:0005935	cellular_component	cellular bud neck	6	1	XM_008388371.1
GO:0005950	cellular_component	anthranilate synthase complex	9	1	XM_008386842.1
GO:0005975	biological_process	carbohydrate metabolic process	5	6	XM_008363655.1,XM_008377935.1,XM_008382947.1,XM_008350341.1,XM_008382946.1,XM_008382944.1
GO:0005983	biological_process	starch catabolic process	8	4	XM_008391482.1,XR_531737.1,XR_531739.1,XR_531738.1
GO:0005992	biological_process	trehalose biosynthetic process	8	1	XM_008394824.1
GO:0006066	biological_process	alcohol metabolic process	6	2	XM_008358838.1,XM_008358846.1
GO:0006096	biological_process	glycolysis	7	7	XM_008390181.1,XM_008382055.1,XM_008352363.1,XM_008370160.1,XM_008355088.1,XM_008362143.1,XM_008363812.1
GO:0006098	biological_process	pentose-phosphate shunt	14	3	XM_008343100.1,XM_008371396.1,XM_008391992.1
GO:0006108	biological_process	malate metabolic process	9	1	XM_008358697.1
GO:0006278	biological_process	RNA-dependent DNA replication	10	1	XM_008357081.1
GO:0006281	biological_process	DNA repair	9	1	XM_008388371.1
GO:0006283	biological_process	transcription-coupled nucleotide-excision repair	11	2	XM_008346415.1,XM_008374136.1
GO:0006284	biological_process	base-excision repair	10	5	XM_008393523.1,XM_008388714.1,XM_008393524.1,XM_008388713.1,XM_008388715.1
GO:0006302	biological_process	double-strand break repair	10	1	XM_008384952.1
GO:0006306	biological_process	DNA methylation	11	5	XM_008393523.1,XM_008388714.1,XM_008393524.1,XM_008388713.1,XM_008388715.1
GO:0006310	biological_process	DNA recombination	9	1	XM_008357081.1
GO:0006334	biological_process	nucleosome assembly	12	2	XM_008376613.1,XM_008354222.1
GO:0006349	biological_process	regulation of gene expression by genetic imprinting	8	7	XM_008393523.1,XM_008388714.1,XM_008393524.1,XM_008388713.1,XM_008388715.1,XM_008340153.1,XM_008342074.1
GO:0006351	biological_process	transcription, DNA-dependent	10	133	XM_008373402.1,XM_008373619.1,XM_008373561.1,XM_008373558.1,XM_008394952.1,XM_008373401.1,XM_008373559.1,XM_008373560.1,XM_008373563.1,XM_008373161.1,XM_008357812.1,XM_008373399.1,XM_008365971.1,XM_008373575.1,XM_008373400.1,XM_008373574.1,XM_008373562.1,XM_008376341.1,XM_008385111.1,XM_008371263.1,XM_008373423.1,XM_008371262.1,XM_008393163.1,XM_008358329.1,XM_008387976.1,XM_008349257.1,XM_008359…
GO:0006355	biological_process	regulation of transcription, DNA-dependent	11	123	XM_008373402.1,XM_008373619.1,XM_008373561.1,XM_008373558.1,XM_008394952.1,XM_008373401.1,XM_008373559.1,XM_008373560.1,XM_008373563.1,XM_008373161.1,XM_008357812.1,XM_008373399.1,XM_008365971.1,XM_008373575.1,XM_008373400.1,XM_008373574.1,XM_008373562.1,XM_008376341.1,XM_008385111.1,XM_008371263.1,XM_008373423.1,XM_008371262.1,XM_008393163.1,XM_008358329.1,XM_008387976.1,XM_008349257.1,XM_008359…
GO:0006357	biological_process	regulation of transcription from RNA polymerase II promoter	12	1	XM_008343274.1
GO:0006361	biological_process	transcription initiation from RNA polymerase I promoter	10	1	XM_008346415.1
GO:0006362	biological_process	transcription elongation from RNA polymerase I promoter	10	1	XM_008346415.1
GO:0006363	biological_process	termination of RNA polymerase I transcription	10	1	XM_008346415.1
GO:0006364	biological_process	rRNA processing	11	8	XM_008390593.1,XM_008392173.1,XM_008392172.1,XM_008367008.1,XM_008367010.1,XM_008386438.1,XM_008351299.1,XM_008360698.1
GO:0006366	biological_process	transcription from RNA polymerase II promoter	11	1	XM_008393483.1
GO:0006367	biological_process	transcription initiation from RNA polymerase II promoter	10	2	XM_008346415.1,XM_008346611.1
GO:0006368	biological_process	transcription elongation from RNA polymerase II promoter	10	1	XM_008346415.1
GO:0006370	biological_process	mRNA capping	11	1	XM_008346415.1
GO:0006385	biological_process	transcription elongation from RNA polymerase III promoter	10	1	XM_008346415.1
GO:0006386	biological_process	termination of RNA polymerase III transcription	10	1	XM_008346415.1
GO:0006396	biological_process	RNA processing	9	3	XM_008355376.1,XM_008378100.1,XM_008345768.1
GO:0006397	biological_process	mRNA processing	10	8	XM_008377094.1,XM_008370869.1,XM_008384090.1,XM_008384089.1,XM_008340539.1,XM_008340541.1,XM_008354436.1,XM_008340540.1
GO:0006402	biological_process	mRNA catabolic process	9	1	XM_008345768.1
GO:0006412	biological_process	translation	7	12	XM_008383925.1,XM_008387510.1,XM_008395673.1,XM_008388260.1,XM_008372726.1,XM_008345333.1,XM_008372736.1,XM_008381186.1,XM_008359553.1,XM_008342350.1,XM_008392391.1,XM_008346885.1
GO:0006417	biological_process	regulation of translation	8	9	XM_008373619.1,XM_008385111.1,XM_008348667.1,XM_008348666.1,XM_008368919.1,XM_008352959.1,XM_008392389.1,XM_008357223.1,XM_008357216.1
GO:0006423	biological_process	cysteinyl-tRNA aminoacylation	13	2	XM_008389199.1,XM_008389200.1
GO:0006457	biological_process	protein folding	7	11	XR_530575.1,XM_008364202.1,XM_008344596.1,XM_008384308.1,XM_008384307.1,XM_008357194.1,XM_008357195.1,XM_008344503.1,XM_008385807.1,XR_530926.1,XM_008360518.1
GO:0006461	biological_process	protein complex assembly	7	1	XM_008377683.1
GO:0006468	biological_process	protein phosphorylation	8	1	XM_008346415.1
GO:0006470	biological_process	protein dephosphorylation	8	9	XM_008339748.1,XM_008339747.1,XM_008388985.1,XM_008393141.1,XM_008393138.1,XM_008393137.1,XM_008393140.1,XM_008393139.1,XM_008393136.1
GO:0006508	biological_process	proteolysis	6	15	XM_008384095.1,XM_008375394.1,XM_008364899.1,XM_008360858.1,XM_008389773.1,XM_008362738.1,XM_008395438.1,XM_008342164.1,XM_008358762.1,XM_008370821.1,XM_008370822.1,XM_008370819.1,XM_008388558.1,XM_008365500.1,XM_008365499.1
GO:0006511	biological_process	ubiquitin-dependent protein catabolic process	9	2	XM_008373669.1,XM_008353154.1
GO:0006526	biological_process	arginine biosynthetic process	10	2	XM_008347224.1,XM_008371635.1
GO:0006535	biological_process	cysteine biosynthetic process from serine	10	1	XM_008365876.1
GO:0006541	biological_process	glutamine metabolic process	9	1	XM_008357635.1
GO:0006542	biological_process	glutamine biosynthetic process	10	3	XM_008355635.1,XM_008359948.1,XM_008367532.1
GO:0006564	biological_process	L-serine biosynthetic process	10	1	XM_008382040.1
GO:0006633	biological_process	fatty acid biosynthetic process	9	2	XM_008371284.1,XM_008391588.1
GO:0006635	biological_process	fatty acid beta-oxidation	10	1	XM_008382378.1
GO:0006662	biological_process	glycerol ether metabolic process	7	4	XM_008354774.1,XM_008385807.1,XR_530926.1,XM_008360518.1
GO:0006695	biological_process	cholesterol biosynthetic process	9	1	XM_008386376.1
GO:0006754	biological_process	ATP biosynthetic process	11	7	XM_008393337.1,XM_008342801.1,XM_008355069.1,XM_008341294.1,XM_008354687.1,XM_008385064.1,XM_008341266.1
GO:0006810	biological_process	transport	5	10	XM_008368768.1,XM_008343944.1,XM_008355882.1,XM_008392544.1,XR_531539.1,XM_008354774.1,XM_008394493.1,XM_008364833.1,XM_008390843.1,XM_008368322.1
GO:0006813	biological_process	potassium ion transport	8	1	XM_008373999.1
GO:0006814	biological_process	sodium ion transport	8	1	XM_008373999.1
GO:0006817	biological_process	phosphate transport	8	2	XM_008385516.1,XM_008373144.1
GO:0006857	biological_process	oligopeptide transport	7	1	XM_008389861.1
GO:0006865	biological_process	amino acid transport	9	1	XM_008339683.1
GO:0006869	biological_process	lipid transport	5	8	XM_008382884.1,XM_008346167.1,XM_008356590.1,XM_008356589.1,XM_008340572.1,XM_008340571.1,XM_008380276.1,XM_008380275.1
GO:0006885	biological_process	regulation of pH	10	2	XM_008361667.1,XM_008372431.1
GO:0006886	biological_process	intracellular protein transport	7	4	XM_008380356.1,XM_008340719.1,XM_008359196.1,XM_008379892.1
GO:0006887	biological_process	exocytosis	6	1	XM_008377718.1
GO:0006888	biological_process	ER to Golgi vesicle-mediated transport	7	2	XM_008388371.1,XM_008374504.1
GO:0006897	biological_process	endocytosis	7	4	XM_008359196.1,XM_008379892.1,XM_008366674.1,XM_008373617.1
GO:0006898	biological_process	receptor-mediated endocytosis	8	1	XM_008344657.1
GO:0006911	biological_process	phagocytosis, engulfment	6	1	XM_008344689.1
GO:0006914	biological_process	autophagy	6	1	XM_008373238.1
GO:0006915	biological_process	apoptosis	7	104	XM_008364698.1,XM_008351234.1,XM_008348257.1,XM_008349346.1,XM_008375284.1,XM_008386285.1,XM_008359119.1,XM_008359087.1,XR_527185.1,XM_008379667.1,XM_008353432.1,XM_008362477.1,XM_008363043.1,XM_008363066.1,XM_008367951.1,XM_008368768.1,XM_008380999.1,XM_008387947.1,XM_008345931.1,XM_008345930.1,XM_008393223.1,XM_008393226.1,XM_008393215.1,XM_008345929.1,XM_008360854.1,XM_008386604.1,XM_008351455…
GO:0006935	biological_process	chemotaxis	5	2	XM_008342212.1,XM_008342211.1
GO:0006950	biological_process	response to stress	4	9	XR_530575.1,XM_008339860.1,XM_008364202.1,XM_008344596.1,XM_008390181.1,XM_008382055.1,XM_008352363.1,XM_008389773.1,XM_008362472.1
GO:0006952	biological_process	defense response	5	43	XM_008380841.1,XM_008370219.1,XM_008348257.1,XM_008343028.1,XM_008386285.1,XM_008367951.1,XM_008392402.1,XM_008360854.1,XM_008386604.1,XM_008351455.1,XM_008386606.1,XM_008386607.1,XM_008344817.1,XM_008346929.1,XM_008377857.1,XM_008386804.1,XM_008380985.1,XM_008380978.1,XM_008381001.1,XM_008381009.1,XM_008380993.1,XM_008345465.1,XM_008388395.1,XM_008392399.1,XM_008379324.1,XM_008370697.1,XR_524421…
GO:0006970	biological_process	response to osmotic stress	5	1	XM_008353844.1
GO:0006972	biological_process	hyperosmotic response	6	1	XM_008377683.1
GO:0006979	biological_process	response to oxidative stress	5	6	XM_008394342.1,XM_008385762.1,XM_008359530.1,XM_008340105.1,XM_008387035.1,XM_008368125.1
GO:0006986	biological_process	response to unfolded protein	6	1	XM_008371308.1
GO:0007017	biological_process	microtubule-based process	5	1	XM_008368768.1
GO:0007018	biological_process	microtubule-based movement	6	3	XM_008394493.1,XM_008364833.1,XM_008368322.1
GO:0007047	biological_process	cellular cell wall organization	6	8	XM_008345880.1,XM_008382398.1,XM_008340828.1,XM_008354504.1,XM_008360074.1,XM_008383614.1,XM_008375250.1,XM_008365739.1
GO:0007049	biological_process	cell cycle	5	3	XM_008343944.1,XM_008388395.1,XM_008370697.1
GO:0007067	biological_process	mitosis	7	1	XM_008388371.1
GO:0007088	biological_process	regulation of mitosis	8	1	XM_008387947.1
GO:0007165	biological_process	signal transduction	6	4	XM_008391579.1,XM_008391580.1,XM_008392128.1,XM_008357865.1
GO:0007219	biological_process	Notch signaling pathway	8	2	XR_529755.1,XM_008348643.1
GO:0007264	biological_process	small GTPase mediated signal transduction	8	2	XM_008366674.1,XM_008373617.1
GO:0007275	biological_process	multicellular organismal development	5	13	XM_008380841.1,XM_008370219.1,XM_008343028.1,XM_008376216.1,XM_008394815.1,XM_008364782.1,XM_008376217.1,XM_008378018.1,XM_008345880.1,XM_008379080.1,XM_008382398.1,XM_008383387.1,XM_008343274.1
GO:0007389	biological_process	pattern specification process	6	1	XM_008349257.1
GO:0007409	biological_process	axonogenesis	8	1	XM_008344689.1
GO:0007474	biological_process	imaginal disc-derived wing vein specification	8	1	XM_008344689.1
GO:0007517	biological_process	muscle organ development	8	1	XM_008344689.1
GO:0007584	biological_process	response to nutrient	7	1	XM_008357865.1
GO:0007623	biological_process	circadian rhythm	4	4	XM_008379668.1,XM_008368996.1,XM_008373047.1,XM_008343423.1
GO:0008017	molecular_function	microtubule binding	7	2	XM_008383498.1,XR_530053.1
GO:0008026	molecular_function	ATP-dependent helicase activity	11	9	XM_008339505.1,XM_008370323.1,XM_008392173.1,XM_008392172.1,XM_008386438.1,XM_008351299.1,XM_008360698.1,XM_008357223.1,XM_008357216.1
GO:0008060	molecular_function	ARF GTPase activator activity	6	1	XM_008391736.1
GO:0008094	molecular_function	DNA-dependent ATPase activity	11	1	XM_008384952.1
GO:0008104	biological_process	protein localization	5	2	XM_008342212.1,XM_008342211.1
GO:0008131	molecular_function	primary amine oxidase activity	7	2	XM_008391510.1,XM_008391511.1
GO:0008168	molecular_function	methyltransferase activity	6	2	XM_008341686.1,XM_008388806.1
GO:0008180	cellular_component	signalosome	11	1	XM_008377683.1
GO:0008219	biological_process	cell death	5	2	XM_008389389.1,XM_008389390.1
GO:0008234	molecular_function	cysteine-type peptidase activity	7	1	XM_008353154.1
GO:0008235	molecular_function	metalloexopeptidase activity	8	1	XM_008364899.1
GO:0008236	molecular_function	serine-type peptidase activity	7	6	XM_008370821.1,XM_008370822.1,XM_008370819.1,XM_008388558.1,XM_008365500.1,XM_008365499.1
GO:0008270	molecular_function	zinc ion binding	8	32	XM_008373161.1,XM_008392402.1,XM_008346415.1,XM_008371323.1,XM_008359530.1,XM_008380923.1,XM_008392895.1,XM_008392323.1,XM_008370652.1,XM_008388348.1,XM_008392399.1,XM_008351738.1,XM_008360858.1,XM_008350159.1,XM_008351764.1,XM_008344177.1,XM_008365876.1,XM_008381842.1,XM_008391736.1,XM_008360074.1,XM_008383614.1,XM_008379360.1,XM_008391070.1,XM_008381518.1,XM_008363859.1,XM_008361828.1,XM_008379…
GO:0008271	molecular_function	secondary active sulfate transmembrane transporter activity	7	9	XM_008376778.1,XM_008376784.1,XM_008376781.1,XM_008376779.1,XM_008376785.1,XM_008376776.1,XM_008376780.1,XM_008376783.1,XM_008376777.1
GO:0008283	biological_process	cell proliferation	4	2	XM_008343274.1,XM_008378951.1
GO:0008284	biological_process	positive regulation of cell proliferation	5	2	XM_008369622.1,XM_008379856.1
GO:0008285	biological_process	negative regulation of cell proliferation	5	2	XM_008351885.1,XM_008388527.1
GO:0008287	cellular_component	protein serine/threonine phosphatase complex	5	8	XM_008339748.1,XM_008339747.1,XM_008393141.1,XM_008393138.1,XM_008393137.1,XM_008393140.1,XM_008393139.1,XM_008393136.1
GO:0008289	molecular_function	lipid binding	4	5	XM_008343944.1,XM_008340572.1,XM_008340571.1,XM_008380276.1,XM_008380275.1
GO:0008299	biological_process	isoprenoid biosynthetic process	6	1	XM_008386376.1
GO:0008327	molecular_function	methyl-CpG binding	6	2	XM_008381518.1,XM_008363859.1
GO:0008353	molecular_function	RNA polymerase II carboxy-terminal domain kinase activity	9	1	XM_008370987.1
GO:0008360	biological_process	regulation of cell shape	9	2	XM_008394447.1,XM_008382643.1
GO:0008380	biological_process	RNA splicing	10	9	XM_008370869.1,XM_008357194.1,XM_008357195.1,XM_008384090.1,XM_008384089.1,XM_008340539.1,XM_008340541.1,XM_008354436.1,XM_008340540.1
GO:0008471	molecular_function	laccase activity	7	5	XM_008371813.1,XM_008365682.1,XM_008371811.1,XM_008352281.1,XM_008376122.1
GO:0008511	molecular_function	sodium:potassium:chloride symporter activity	11	1	XM_008373999.1
GO:0008517	molecular_function	folic acid transporter activity	5	1	XM_008370778.1
GO:0008559	molecular_function	xenobiotic-transporting ATPase activity	13	2	XM_008382222.1,XM_008370778.1
GO:0008565	molecular_function	protein transporter activity	5	2	XM_008359196.1,XM_008379892.1
GO:0008586	biological_process	imaginal disc-derived wing vein morphogenesis	12	1	XM_008344689.1
GO:0008587	biological_process	imaginal disc-derived wing margin morphogenesis	12	1	XM_008344689.1
GO:0008601	molecular_function	protein phosphatase type 2A regulator activity	6	2	XM_008391579.1,XM_008391580.1
GO:0008643	biological_process	carbohydrate transport	5	1	XM_008373116.1
GO:0008812	molecular_function	choline dehydrogenase activity	6	2	XM_008358838.1,XM_008358846.1
GO:0009001	molecular_function	serine O-acetyltransferase activity	9	1	XM_008365876.1
GO:0009055	molecular_function	electron carrier activity	3	5	XM_008380202.1,XM_008354774.1,XM_008385807.1,XR_530926.1,XM_008360518.1
GO:0009086	biological_process	methionine biosynthetic process	9	2	XM_008363308.1,XM_008363309.1
GO:0009277	cellular_component	fungal-type cell wall	7	1	XM_008393530.1
GO:0009294	biological_process	DNA mediated transformation	6	4	XM_008340153.1,XM_008342074.1,XM_008366148.1,XM_008366149.1
GO:0009308	biological_process	amine metabolic process	6	2	XM_008391510.1,XM_008391511.1
GO:0009399	biological_process	nitrogen fixation	6	3	XM_008355635.1,XM_008359948.1,XM_008367532.1
GO:0009408	biological_process	response to heat	5	3	XM_008359530.1,XM_008373775.1,XM_008371308.1
GO:0009409	biological_process	response to cold	5	3	XM_008346545.1,XM_008387035.1,XM_008368125.1
GO:0009410	biological_process	response to xenobiotic stimulus	5	1	XM_008358769.1
GO:0009414	biological_process	response to water deprivation	5	8	XM_008370778.1,XM_008379837.1,XM_008353844.1,XM_008351738.1,XM_008357865.1,XM_008369063.1,XM_008351764.1,XM_008346545.1
GO:0009415	biological_process	response to water	5	1	XM_008339860.1
GO:0009416	biological_process	response to light stimulus	6	5	XM_008356590.1,XM_008356589.1,XM_008364656.1,XM_008386463.1,XM_008345841.1
GO:0009435	biological_process	NAD biosynthetic process	12	1	XM_008340105.1
GO:0009451	biological_process	RNA modification	9	1	XM_008380533.1
GO:0009501	cellular_component	amyloplast	10	1	XM_008363655.1
GO:0009505	cellular_component	plant-type cell wall	7	2	XM_008345880.1,XM_008382398.1
GO:0009506	cellular_component	plasmodesma	5	18	XM_008393337.1,XM_008343944.1,XM_008382002.1,XM_008384610.1,XM_008387510.1,XM_008384611.1,XM_008370778.1,XM_008382003.1,XM_008377718.1,XM_008390406.1,XM_008372726.1,XM_008345333.1,XM_008372736.1,XM_008383498.1,XR_530053.1,XM_008374127.1,XM_008342164.1,XM_008365739.1
GO:0009507	cellular_component	chloroplast	10	25	XM_008363655.1,XM_008394342.1,XM_008363308.1,XM_008363309.1,XM_008385762.1,XM_008343944.1,XM_008375497.1,XM_008392544.1,XM_008391588.1,XM_008386842.1,XM_008382040.1,XM_008388260.1,XM_008339359.1,XM_008370160.1,XM_008355088.1,XM_008347224.1,XM_008371635.1,XM_008382302.1,XM_008362143.1,XM_008363812.1,XM_008394667.1,XM_008342164.1,XM_008383041.1,XM_008380921.1,XM_008382378.1
GO:0009509	cellular_component	chromoplast	10	1	XM_008339359.1
GO:0009514	cellular_component	glyoxysome	11	2	XM_008382884.1,XM_008382378.1
GO:0009523	cellular_component	photosystem II	10	1	XM_008343710.1
GO:0009524	cellular_component	phragmoplast	9	2	XM_008383498.1,XR_530053.1
GO:0009535	cellular_component	chloroplast thylakoid membrane	13	5	XM_008360858.1,XM_008359241.1,XM_008386914.1,XM_008386916.1,XM_008386915.1
GO:0009570	cellular_component	chloroplast stroma	12	18	XM_008342800.1,XR_530575.1,XM_008364202.1,XM_008344596.1,XM_008379871.1,XM_008378591.1,XM_008349046.1,XM_008343710.1,XM_008391482.1,XR_531737.1,XR_531739.1,XR_531738.1,XM_008370821.1,XM_008370822.1,XM_008370819.1,XM_008388558.1,XM_008365500.1,XM_008365499.1
GO:0009574	cellular_component	preprophase band	9	2	XM_008383498.1,XR_530053.1
GO:0009585	biological_process	red, far-red light phototransduction	8	1	XM_008377683.1
GO:0009610	biological_process	response to symbiotic fungus	8	4	XM_008391482.1,XR_531737.1,XR_531739.1,XR_531738.1
GO:0009611	biological_process	response to wounding	5	5	XM_008370778.1,XM_008359530.1,XM_008382378.1,XM_008387035.1,XM_008368125.1
GO:0009615	biological_process	response to virus	7	2	XM_008357223.1,XM_008357216.1
GO:0009616	biological_process	virus induced gene silencing	6	6	XM_008360618.1,XM_008348667.1,XM_008348666.1,XM_008378017.1,XM_008358756.1,XM_008366619.1
GO:0009617	biological_process	response to bacterium	7	2	XM_008387035.1,XM_008368125.1
GO:0009624	biological_process	response to nematode	7	5	XM_008346834.1,XM_008367307.1,XM_008355882.1,XM_008370778.1,XM_008387776.1
GO:0009626	biological_process	plant-type hypersensitive response	6	57	XM_008364698.1,XM_008349346.1,XM_008375284.1,XM_008359119.1,XM_008359087.1,XR_527185.1,XM_008379667.1,XM_008363066.1,XM_008380999.1,XM_008381620.1,XM_008348042.1,XM_008374453.1,XM_008366861.1,XM_008348091.1,XM_008348041.1,XM_008348043.1,XM_008348040.1,XM_008379647.1,XM_008341034.1,XM_008374640.1,XM_008359099.1,XM_008373403.1,XM_008350560.1,XM_008355905.1,XM_008354078.1,XM_008349343.1,XM_008347496…
GO:0009631	biological_process	cold acclimation	6	6	XM_008359530.1,XM_008353844.1,XM_008391482.1,XR_531737.1,XR_531739.1,XR_531738.1
GO:0009637	biological_process	response to blue light	7	1	XM_008369059.1
GO:0009643	biological_process	photosynthetic acclimation	8	4	XM_008346834.1,XM_008367307.1,XM_008387776.1,XM_008359530.1
GO:0009646	biological_process	response to absence of light	8	1	XM_008377683.1
GO:0009651	biological_process	response to salt stress	6	11	XM_008384095.1,XM_008394342.1,XM_008385762.1,XM_008377683.1,XM_008379837.1,XM_008353770.1,XM_008395563.1,XM_008392128.1,XM_008373775.1,XM_008369063.1,XM_008346545.1
GO:0009653	biological_process	anatomical structure morphogenesis	4	3	XM_008354469.1,XM_008349550.1,XM_008340583.1
GO:0009695	biological_process	jasmonic acid biosynthetic process	9	1	XM_008382378.1
GO:0009699	biological_process	phenylpropanoid biosynthetic process	7	7	XM_008345755.1,XM_008345756.1,XM_008345757.1,XM_008388404.1,XM_008356304.1,XM_008339240.1,XM_008363032.1
GO:0009705	cellular_component	plant-type vacuole membrane	11	1	XM_008349194.1
GO:0009707	cellular_component	chloroplast outer membrane	14	1	XM_008343710.1
GO:0009722	biological_process	detection of cytokinin stimulus	7	3	XM_008364656.1,XM_008386463.1,XM_008345841.1
GO:0009723	biological_process	response to ethylene stimulus	6	6	XM_008339653.1,XM_008339652.1,XM_008379837.1,XM_008369063.1,XM_008356590.1,XM_008356589.1
GO:0009729	biological_process	detection of brassinosteroid stimulus	7	4	XM_008373272.1,XM_008385391.1,XM_008347758.1,XM_008367819.1
GO:0009733	biological_process	response to auxin stimulus	6	17	XM_008351234.1,XM_008369622.1,XM_008379856.1,XM_008353432.1,XM_008339653.1,XM_008339652.1,XM_008363043.1,XM_008340590.1,XM_008379837.1,XM_008348667.1,XM_008348666.1,XM_008369063.1,XM_008373272.1,XM_008385391.1,XM_008347758.1,XM_008367819.1,XM_008382638.1
GO:0009734	biological_process	auxin mediated signaling pathway	8	33	XM_008350399.1,XM_008373575.1,XM_008373574.1,XM_008384806.1,XM_008344931.1,XM_008344932.1,XM_008380841.1,XM_008370219.1,XM_008373423.1,XM_008343028.1,XM_008349257.1,XM_008359071.1,XM_008353788.1,XM_008353789.1,XM_008354469.1,XM_008349550.1,XM_008340583.1,XM_008387102.1,XM_008387101.1,XM_008361074.1,XR_524389.1,XM_008388395.1,XM_008351885.1,XM_008388527.1,XM_008370697.1,XR_524420.1,XM_008357398.1,…
GO:0009737	biological_process	response to abscisic acid stimulus	6	9	XM_008353844.1,XM_008374504.1,XM_008392128.1,XM_008351885.1,XM_008388527.1,XM_008375644.1,XM_008375651.1,XM_008375658.1,XM_008375664.1
GO:0009738	biological_process	abscisic acid mediated signaling pathway	8	14	XM_008379837.1,XM_008369063.1,XM_008377182.1,XM_008377185.1,XM_008377184.1,XM_008377183.1,XM_008393141.1,XM_008393138.1,XM_008393137.1,XM_008393140.1,XM_008393139.1,XM_008393136.1,XM_008387035.1,XM_008368125.1
GO:0009739	biological_process	response to gibberellin stimulus	6	3	XM_008379837.1,XM_008369063.1,XM_008358762.1
GO:0009740	biological_process	gibberellic acid mediated signaling pathway	9	1	XM_008379949.1
GO:0009742	biological_process	brassinosteroid mediated signaling pathway	9	4	XM_008373272.1,XM_008385391.1,XM_008347758.1,XM_008367819.1
GO:0009744	biological_process	response to sucrose stimulus	8	3	XM_008346834.1,XM_008367307.1,XM_008387776.1
GO:0009749	biological_process	response to glucose stimulus	9	3	XM_008346834.1,XM_008367307.1,XM_008387776.1
GO:0009751	biological_process	response to salicylic acid stimulus	6	4	XM_008352854.1,XM_008379837.1,XM_008393166.1,XM_008369063.1
GO:0009753	biological_process	response to jasmonic acid stimulus	6	8	XM_008352854.1,XM_008372783.1,XM_008379837.1,XM_008393166.1,XM_008373775.1,XM_008369063.1,XM_008356590.1,XM_008356589.1
GO:0009789	biological_process	positive regulation of abscisic acid mediated signaling pathway	10	1	XM_008382378.1
GO:0009792	biological_process	embryo development ending in birth or egg hatching	7	1	XM_008344657.1
GO:0009793	biological_process	embryo development ending in seed dormancy	5	12	XM_008383859.1,XM_008377094.1,XM_008377683.1,XM_008388011.1,XM_008348667.1,XM_008348666.1,XM_008393523.1,XM_008388714.1,XM_008393524.1,XM_008388713.1,XM_008388715.1,XM_008383349.1
GO:0009809	biological_process	lignin biosynthetic process	8	6	XM_008382900.1,XM_008364620.1,XM_008382616.1,XM_008345593.1,XM_008384492.1,XM_008383278.1
GO:0009813	biological_process	flavonoid biosynthetic process	6	2	XM_008339653.1,XM_008339652.1
GO:0009816	biological_process	defense response to bacterium, incompatible interaction	7	4	XM_008362477.1,XM_008381620.1,XM_008384308.1,XM_008384307.1
GO:0009817	biological_process	defense response to fungus, incompatible interaction	7	2	XM_008389389.1,XM_008389390.1
GO:0009820	biological_process	alkaloid metabolic process	6	3	XM_008375817.1,XM_008368824.1,XM_008391567.1
GO:0009825	biological_process	multidimensional cell growth	6	4	XM_008373272.1,XM_008385391.1,XM_008347758.1,XM_008367819.1
GO:0009834	biological_process	secondary cell wall biogenesis	7	2	XM_008340828.1,XM_008354504.1
GO:0009845	biological_process	seed germination	8	1	XM_008379949.1
GO:0009850	biological_process	auxin metabolic process	5	2	XM_008348667.1,XM_008348666.1
GO:0009853	biological_process	photorespiration	7	1	XM_008383041.1
GO:0009854	biological_process	oxidative photosynthetic carbon pathway	8	1	XM_008382553.1
GO:0009855	biological_process	determination of bilateral symmetry	8	3	XM_008346650.1,XM_008351532.1,XM_008360908.1
GO:0009860	biological_process	pollen tube growth	8	1	XM_008343944.1
GO:0009861	biological_process	jasmonic acid and ethylene-dependent systemic resistance	7	2	XM_008366148.1,XM_008366149.1
GO:0009862	biological_process	systemic acquired resistance, salicylic acid mediated signaling pathway	8	4	XM_008351234.1,XM_008353432.1,XM_008363043.1,XM_008382638.1
GO:0009873	biological_process	ethylene mediated signaling pathway	8	12	XM_008359904.1,XM_008359912.1,XM_008387033.1,XM_008378084.1,XM_008345465.1,XM_008388395.1,XM_008385064.1,XM_008355868.1,XM_008371274.1,XM_008370697.1,XM_008369059.1,XM_008371483.1
GO:0009880	biological_process	embryonic pattern specification	7	4	XM_008360618.1,XM_008378017.1,XM_008358756.1,XM_008366619.1
GO:0009908	biological_process	flower development	7	14	XM_008350399.1,XM_008344931.1,XM_008344932.1,XM_008377162.1,XM_008377161.1,XM_008348120.1,XM_008360618.1,XM_008377094.1,XR_524389.1,XM_008378017.1,XM_008358756.1,XM_008366619.1,XM_008340153.1,XM_008342074.1
GO:0009909	biological_process	regulation of flower development	8	1	XM_008377094.1
GO:0009911	biological_process	positive regulation of flower development	9	2	XM_008351885.1,XM_008388527.1
GO:0009920	biological_process	cell plate formation involved in plant-type cell wall biogenesis	8	2	XM_008383498.1,XR_530053.1
GO:0009934	biological_process	regulation of meristem structural organization	10	2	XM_008346147.1,XM_008356519.1
GO:0009941	cellular_component	chloroplast envelope	12	12	XM_008383925.1,XM_008345931.1,XM_008345930.1,XM_008393223.1,XM_008393226.1,XM_008393215.1,XM_008345929.1,XM_008360858.1,XM_008391482.1,XR_531737.1,XR_531739.1,XR_531738.1
GO:0009944	biological_process	polarity specification of adaxial/abaxial axis	10	3	XM_008346650.1,XM_008351532.1,XM_008360908.1
GO:0009956	biological_process	radial pattern formation	8	3	XM_008346650.1,XM_008351532.1,XM_008360908.1
GO:0009963	biological_process	positive regulation of flavonoid biosynthetic process	8	1	XM_008382900.1
GO:0009965	biological_process	leaf morphogenesis	9	10	XM_008348667.1,XM_008348666.1,XM_008394521.1,XM_008382725.1,XM_008373272.1,XM_008385391.1,XM_008347758.1,XM_008367819.1,XM_008340153.1,XM_008342074.1
GO:0009986	cellular_component	cell surface	5	1	XM_008393530.1
GO:0010009	cellular_component	external side of endosome membrane	12	1	XM_008366674.1
GO:0010011	molecular_function	auxin binding	5	5	XM_008380841.1,XM_008370219.1,XM_008343028.1,XM_008388395.1,XM_008370697.1
GO:0010014	biological_process	meristem initiation	10	5	XM_008346650.1,XM_008351532.1,XM_008360908.1,XM_008394521.1,XM_008382725.1
GO:0010023	biological_process	proanthocyanidin biosynthetic process	7	1	XM_008349194.1
GO:0010027	biological_process	thylakoid membrane organization	7	1	XM_008343710.1
GO:0010029	biological_process	regulation of seed germination	9	4	XM_008375644.1,XM_008375651.1,XM_008375658.1,XM_008375664.1
GO:0010047	biological_process	fruit dehiscence	7	2	XM_008351885.1,XM_008388527.1
GO:0010051	biological_process	xylem and phloem pattern formation	8	3	XM_008346650.1,XM_008351532.1,XM_008360908.1
GO:0010067	biological_process	procambium histogenesis	8	2	XM_008369622.1,XM_008379856.1
GO:0010072	biological_process	primary shoot apical meristem specification	7	3	XM_008384806.1,XM_008369622.1,XM_008379856.1
GO:0010073	biological_process	meristem maintenance	9	3	XR_523893.1,XM_008387032.1,XM_008371482.1
GO:0010075	biological_process	regulation of meristem growth	10	2	XM_008394521.1,XM_008382725.1
GO:0010087	biological_process	phloem or xylem histogenesis	6	2	XM_008394521.1,XM_008382725.1
GO:0010089	biological_process	xylem development	7	2	XM_008369622.1,XM_008379856.1
GO:0010090	biological_process	trichome morphogenesis	8	1	XM_008358329.1
GO:0010091	biological_process	trichome branching	9	3	XM_008390085.1,XM_008390086.1,XM_008390087.1
GO:0010093	biological_process	specification of floral organ identity	5	3	XR_523893.1,XM_008387032.1,XM_008371482.1
GO:0010099	biological_process	regulation of photomorphogenesis	8	1	XM_008369059.1
GO:0010107	biological_process	potassium ion import	8	1	XM_008357865.1
GO:0010109	biological_process	regulation of photosynthesis	6	3	XM_008346834.1,XM_008367307.1,XM_008387776.1
GO:0010111	biological_process	glyoxysome organization	6	1	XM_008382378.1
GO:0010112	biological_process	regulation of systemic acquired resistance	8	1	XM_008380258.1
GO:0010114	biological_process	response to red light	8	2	XM_008369059.1,XM_008358762.1
GO:0010118	biological_process	stomatal movement	5	2	XM_008370778.1,XM_008357865.1
GO:0010119	biological_process	regulation of stomatal movement	6	1	XM_008385064.1
GO:0010120	biological_process	camalexin biosynthetic process	9	3	XM_008346545.1,XM_008387035.1,XM_008368125.1
GO:0010150	biological_process	leaf senescence	10	8	XM_008372783.1,XM_008373238.1,XM_008351885.1,XM_008388527.1,XM_008375644.1,XM_008375651.1,XM_008375658.1,XM_008375664.1
GO:0010162	biological_process	seed dormancy	6	1	XM_008379949.1
GO:0010181	molecular_function	FMN binding	7	4	XM_008356237.1,XM_008364766.1,XM_008382553.1,XM_008343274.1
GO:0010193	biological_process	response to ozone	7	4	XM_008374588.1,XM_008373775.1,XM_008344305.1,XM_008346194.1
GO:0010200	biological_process	response to chitin	6	12	XM_008373161.1,XM_008367861.1,XM_008392402.1,XM_008368579.1,XM_008359530.1,XM_008379837.1,XM_008392399.1,XM_008369063.1,XM_008372770.1,XM_008346545.1,XM_008387035.1,XM_008368125.1
GO:0010204	biological_process	defense response signaling pathway, resistance gene-independent	6	1	XM_008386031.1
GO:0010216	biological_process	maintenance of DNA methylation	9	2	XM_008381518.1,XM_008363859.1
GO:0010218	biological_process	response to far red light	8	2	XM_008348667.1,XM_008348666.1
GO:0010224	biological_process	response to UV-B	8	3	XM_008352854.1,XM_008359530.1,XM_008393166.1
GO:0010227	biological_process	floral organ abscission	5	2	XM_008351885.1,XM_008388527.1
GO:0010228	biological_process	vegetative to reproductive phase transition of meristem	5	15	XM_008359904.1,XM_008359912.1,XM_008387033.1,XM_008360618.1,XM_008378084.1,XM_008355868.1,XM_008371274.1,XM_008378017.1,XM_008358756.1,XM_008366619.1,XM_008384308.1,XM_008384307.1,XM_008340153.1,XM_008342074.1,XM_008371483.1
GO:0010231	biological_process	maintenance of seed dormancy	7	1	XM_008349194.1
GO:0010252	biological_process	auxin homeostasis	7	1	XM_008382900.1
GO:0010267	biological_process	production of ta-siRNAs involved in RNA interference	13	4	XM_008360618.1,XM_008378017.1,XM_008358756.1,XM_008366619.1
GO:0010286	biological_process	heat acclimation	6	1	XM_008353844.1
GO:0010288	biological_process	response to lead ion	7	1	XM_008382884.1
GO:0010311	biological_process	lateral root formation	7	2	XM_008388395.1,XM_008370697.1
GO:0010321	biological_process	regulation of vegetative phase change	8	3	XM_008387976.1,XM_008357151.1,XM_008368848.1
GO:0010359	biological_process	regulation of anion channel activity	9	1	XM_008386031.1
GO:0010385	molecular_function	double-stranded methylated DNA binding	9	2	XM_008381518.1,XM_008363859.1
GO:0010388	biological_process	cullin deneddylation	11	1	XM_008377683.1
GO:0010417	biological_process	glucuronoxylan biosynthetic process	10	2	XM_008340828.1,XM_008354504.1
GO:0010428	molecular_function	methyl-CpNpG binding	6	2	XM_008381518.1,XM_008363859.1
GO:0010429	molecular_function	methyl-CpNpN binding	6	2	XM_008381518.1,XM_008363859.1
GO:0010445	cellular_component	nuclear dicing body	14	4	XM_008360618.1,XM_008378017.1,XM_008358756.1,XM_008366619.1
GO:0010480	biological_process	microsporocyte differentiation	7	2	XM_008346147.1,XM_008356519.1
GO:0010508	biological_process	positive regulation of autophagy	8	1	XM_008346545.1
GO:0010599	biological_process	production of lsiRNA involved in RNA interference	12	4	XM_008360618.1,XM_008378017.1,XM_008358756.1,XM_008366619.1
GO:0010638	biological_process	positive regulation of organelle organization	5	1	XM_008344664.1
GO:0010725	biological_process	regulation of primitive erythrocyte differentiation	8	1	XM_008378951.1
GO:0012505	cellular_component	endomembrane system	5	1	XM_008375284.1
GO:0015018	molecular_function	galactosylgalactosylxylosylprotein 3-beta-glucuronosyltransferase activity	8	2	XM_008340828.1,XM_008354504.1
GO:0015031	biological_process	protein transport	6	6	XM_008377718.1,XM_008373238.1,XM_008389104.1,XM_008374504.1,XM_008366674.1,XM_008373617.1
GO:0015035	molecular_function	protein disulfide oxidoreductase activity	7	4	XM_008354774.1,XM_008385807.1,XR_530926.1,XM_008360518.1
GO:0015074	biological_process	DNA integration	9	1	XM_008357081.1
GO:0015089	molecular_function	high affinity copper ion transmembrane transporter activity	12	2	XM_008368536.1,XM_008378164.1
GO:0015095	molecular_function	magnesium ion transmembrane transporter activity	10	3	XM_008353563.1,XM_008353569.1,XM_008353576.1
GO:0015120	molecular_function	phosphoglycerate transmembrane transporter activity	10	3	XM_008346834.1,XM_008367307.1,XM_008387776.1
GO:0015152	molecular_function	glucose-6-phosphate transmembrane transporter activity	8	3	XM_008346834.1,XM_008367307.1,XM_008387776.1
GO:0015238	molecular_function	drug transmembrane transporter activity	5	3	XM_008385317.1,XM_008385316.1,XM_008349194.1
GO:0015293	molecular_function	symporter activity	7	7	XM_008373116.1,XM_008376778.1,XM_008376781.1,XM_008376779.1,XM_008376776.1,XM_008376780.1,XM_008376777.1
GO:0015297	molecular_function	antiporter activity	7	2	XM_008385317.1,XM_008385316.1
GO:0015299	molecular_function	solute:hydrogen antiporter activity	9	1	XM_008349194.1
GO:0015385	molecular_function	sodium:hydrogen antiporter activity	11	2	XM_008361667.1,XM_008372431.1
GO:0015678	biological_process	high-affinity copper ion transport	8	2	XM_008368536.1,XM_008378164.1
GO:0015714	biological_process	phosphoenolpyruvate transport	10	3	XM_008346834.1,XM_008367307.1,XM_008387776.1
GO:0015979	biological_process	photosynthesis	5	4	XM_008346834.1,XM_008367307.1,XM_008387776.1,XM_008343710.1
GO:0016018	molecular_function	cyclosporin A binding	5	2	XM_008357194.1,XM_008357195.1
GO:0016020	cellular_component	membrane	3	3	XM_008387510.1,XM_008391070.1,XM_008361828.1
GO:0016021	cellular_component	integral to membrane	6	110	XM_008350574.1,XM_008382222.1,XM_008373040.1,XM_008393337.1,XM_008341341.1,XM_008380202.1,XM_008346834.1,XM_008367307.1,XM_008343944.1,XM_008389861.1,XM_008368536.1,XM_008378164.1,XM_008392402.1,XM_008355882.1,XM_008341686.1,XM_008382002.1,XM_008339373.1,XM_008371284.1,XM_008348407.1,XM_008370778.1,XM_008392364.1,XM_008382003.1,XM_008387776.1,XM_008339683.1,XM_008353563.1,XM_008353569.1,XM_008353…
GO:0016032	biological_process	viral reproduction	5	1	XM_008346415.1
GO:0016036	biological_process	cellular response to phosphate starvation	9	4	XM_008385516.1,XM_008373144.1,XM_008388395.1,XM_008370697.1
GO:0016045	biological_process	detection of bacterium	8	1	XM_008386031.1
GO:0016070	biological_process	RNA metabolic process	8	2	XM_008388633.1,XM_008386059.1
GO:0016117	biological_process	carotenoid biosynthetic process	9	1	XM_008339359.1
GO:0016161	molecular_function	beta-amylase activity	8	1	XM_008375497.1
GO:0016165	molecular_function	lipoxygenase activity	7	1	XM_008372250.1
GO:0016192	biological_process	vesicle-mediated transport	6	2	XM_008380356.1,XM_008340719.1
GO:0016209	molecular_function	antioxidant activity	3	3	XM_008378906.1,XM_008359206.1,XM_008359207.1
GO:0016236	biological_process	macroautophagy	7	1	XM_008394651.1
GO:0016246	biological_process	RNA interference	11	2	XM_008348667.1,XM_008348666.1
GO:0016337	biological_process	cell-cell adhesion	6	3	XM_008390085.1,XM_008390086.1,XM_008390087.1
GO:0016363	cellular_component	nuclear matrix	11	2	XM_008357194.1,XM_008357195.1
GO:0016459	cellular_component	myosin complex	11	1	XM_008390843.1
GO:0016460	cellular_component	myosin II complex	12	2	XM_008342212.1,XM_008342211.1
GO:0016491	molecular_function	oxidoreductase activity	4	3	XM_008371284.1,XM_008343274.1,XM_008378951.1
GO:0016514	cellular_component	SWI/SNF complex	13	1	XM_008384952.1
GO:0016568	biological_process	chromatin modification	7	2	XM_008370323.1,XM_008344689.1
GO:0016573	biological_process	histone acetylation	9	2	XM_008366148.1,XM_008366149.1
GO:0016597	molecular_function	amino acid binding	7	3	XM_008363308.1,XM_008363309.1,XM_008382040.1
GO:0016598	biological_process	protein arginylation	10	4	XM_008375644.1,XM_008375651.1,XM_008375658.1,XM_008375664.1
GO:0016607	cellular_component	nuclear speck	14	7	XM_008370869.1,XM_008357194.1,XM_008357195.1,XM_008340539.1,XM_008340541.1,XM_008354436.1,XM_008340540.1
GO:0016629	molecular_function	12-oxophytodienoate reductase activity	7	2	XM_008356237.1,XM_008364766.1
GO:0016671	molecular_function	oxidoreductase activity, acting on a sulfur group of donors, disulfide as acceptor	6	1	XM_008354774.1
GO:0016702	molecular_function	oxidoreductase activity, acting on single donors with incorporation of molecular oxygen, incorporation of two atoms of oxygen	6	3	XM_008374071.1,XM_008374069.1,XM_008374070.1
GO:0016705	molecular_function	oxidoreductase activity, acting on paired donors, with incorporation or reduction of molecular oxygen	5	1	XM_008339359.1
GO:0016740	molecular_function	transferase activity	4	1	XM_008380533.1
GO:0016787	molecular_function	hydrolase activity	4	2	XM_008380258.1,XM_008382900.1
GO:0016874	molecular_function	ligase activity	4	5	XM_008391482.1,XR_531737.1,XR_531739.1,XR_531738.1,XM_008384175.1
GO:0016887	molecular_function	ATPase activity	9	1	XM_008355882.1
GO:0016896	molecular_function	exoribonuclease activity, producing 5'-phosphomonoesters	9	2	XM_008355376.1,XM_008378100.1
GO:0016984	molecular_function	ribulose-bisphosphate carboxylase activity	7	1	XM_008383041.1
GO:0017053	cellular_component	transcriptional repressor complex	5	1	XM_008393483.1
GO:0017111	molecular_function	nucleoside-triphosphatase activity	8	16	XM_008351234.1,XM_008386285.1,XM_008353432.1,XM_008363043.1,XM_008345836.1,XM_008345931.1,XM_008345930.1,XM_008393223.1,XM_008393226.1,XM_008393215.1,XM_008345929.1,XM_008374588.1,XM_008360858.1,XM_008382638.1,XM_008344305.1,XM_008346194.1
GO:0018024	molecular_function	histone-lysine N-methyltransferase activity	10	2	XM_008340153.1,XM_008342074.1
GO:0019005	cellular_component	SCF ubiquitin ligase complex	9	6	XM_008380841.1,XM_008370219.1,XM_008343028.1,XM_008388395.1,XM_008379949.1,XM_008370697.1
GO:0019104	molecular_function	DNA N-glycosylase activity	7	5	XM_008393523.1,XM_008388714.1,XM_008393524.1,XM_008388713.1,XM_008388715.1
GO:0019199	molecular_function	transmembrane receptor protein kinase activity	8	1	XM_008386031.1
GO:0019253	biological_process	reductive pentose-phosphate cycle	8	1	XM_008383041.1
GO:0019358	biological_process	nicotinate nucleotide salvage	12	1	XM_008340105.1
GO:0019773	cellular_component	proteasome core complex, alpha-subunit complex	9	1	XM_008373669.1
GO:0019776	molecular_function	Atg8 ligase activity	6	1	XM_008394651.1
GO:0019788	molecular_function	NEDD8 ligase activity	6	1	XM_008340590.1
GO:0019843	molecular_function	rRNA binding	7	6	XM_008378591.1,XM_008349046.1,XM_008383925.1,XM_008395673.1,XM_008342350.1,XM_008346885.1
GO:0019853	biological_process	L-ascorbic acid biosynthetic process	8	1	XM_008373775.1
GO:0019899	molecular_function	enzyme binding	5	1	XM_008378951.1
GO:0021983	biological_process	pituitary gland development	12	1	XM_008378951.1
GO:0022625	cellular_component	cytosolic large ribosomal subunit	11	2	XM_008395673.1,XM_008392391.1
GO:0022627	cellular_component	cytosolic small ribosomal subunit	12	7	XM_008387510.1,XM_008388260.1,XM_008372726.1,XM_008345333.1,XM_008372736.1,XM_008381186.1,XM_008359553.1
GO:0022891	molecular_function	substrate-specific transmembrane transporter activity	5	1	XM_008373116.1
GO:0022900	biological_process	electron transport chain	6	3	XM_008392544.1,XR_531539.1,XM_008354774.1
GO:0030038	biological_process	contractile actin filament bundle assembly	10	2	XM_008342212.1,XM_008342211.1
GO:0030048	biological_process	actin filament-based movement	6	1	XM_008390843.1
GO:0030100	biological_process	regulation of endocytosis	6	2	XM_008394447.1,XM_008382643.1
GO:0030131	cellular_component	clathrin adaptor complex	11	4	XM_008380356.1,XM_008340719.1,XM_008359196.1,XM_008379892.1
GO:0030136	cellular_component	clathrin-coated vesicle	12	1	XM_008389104.1
GO:0030145	molecular_function	manganese ion binding	8	3	XM_008390181.1,XM_008382055.1,XM_008352363.1
GO:0030154	biological_process	cell differentiation	6	17	XR_523893.1,XM_008387032.1,XM_008346650.1,XM_008369622.1,XM_008379856.1,XM_008351532.1,XM_008360908.1,XM_008377162.1,XM_008377161.1,XM_008348120.1,XM_008377094.1,XM_008344531.1,XM_008394521.1,XM_008382725.1,XM_008340153.1,XM_008342074.1,XM_008371482.1
GO:0030163	biological_process	protein catabolic process	7	2	XM_008345836.1,XM_008360858.1
GO:0030170	molecular_function	pyridoxal phosphate binding	6	1	XM_008363655.1
GO:0030244	biological_process	cellulose biosynthetic process	10	3	XM_008373775.1,XM_008360074.1,XM_008383614.1
GO:0030246	molecular_function	carbohydrate binding	4	4	XM_008382947.1,XM_008350341.1,XM_008382946.1,XM_008382944.1
GO:0030276	molecular_function	clathrin binding	5	1	XM_008389104.1
GO:0030374	molecular_function	ligand-dependent nuclear receptor transcription coactivator activity	7	1	XM_008378951.1
GO:0030426	cellular_component	growth cone	6	1	XM_008390843.1
GO:0030529	cellular_component	ribonucleoprotein complex	7	6	XM_008373619.1,XM_008385111.1,XM_008348667.1,XM_008348666.1,XM_008364887.1,XM_008364886.1
GO:0030665	cellular_component	clathrin coated vesicle membrane	13	2	XM_008359196.1,XM_008379892.1
GO:0030837	biological_process	negative regulation of actin filament polymerization	11	2	XM_008342212.1,XM_008342211.1
GO:0030851	biological_process	granulocyte differentiation	9	1	XM_008378951.1
GO:0030866	biological_process	cortical actin cytoskeleton organization	7	2	XM_008342212.1,XM_008342211.1
GO:0030880	cellular_component	RNA polymerase complex	7	1	XM_008344657.1
GO:0030898	molecular_function	actin-dependent ATPase activity	11	2	XM_008342212.1,XM_008342211.1
GO:0030955	molecular_function	potassium ion binding	8	4	XM_008370160.1,XM_008355088.1,XM_008362143.1,XM_008363812.1
GO:0030976	molecular_function	thiamine pyrophosphate binding	6	1	XM_008364039.1
GO:0030981	cellular_component	cortical microtubule cytoskeleton	12	2	XM_008383498.1,XR_530053.1
GO:0031034	biological_process	myosin filament assembly	8	2	XM_008342212.1,XM_008342211.1
GO:0031047	biological_process	gene silencing by RNA	10	2	XM_008373619.1,XM_008385111.1
GO:0031053	biological_process	primary miRNA processing	13	4	XM_008360618.1,XM_008378017.1,XM_008358756.1,XM_008366619.1
GO:0031072	molecular_function	heat shock protein binding	5	6	XR_530575.1,XM_008364202.1,XM_008344596.1,XM_008385807.1,XR_530926.1,XM_008360518.1
GO:0031080	cellular_component	Nup107-160 complex	13	1	XM_008354535.1
GO:0031154	biological_process	culmination involved in sorocarp development	6	3	XM_008394651.1,XM_008342212.1,XM_008342211.1
GO:0031209	cellular_component	SCAR complex	9	3	XM_008390085.1,XM_008390086.1,XM_008390087.1
GO:0031224	cellular_component	intrinsic to membrane	5	65	XM_008364698.1,XM_008351234.1,XM_008349346.1,XM_008359119.1,XM_008359087.1,XR_527185.1,XM_008379667.1,XM_008353432.1,XM_008363043.1,XM_008363066.1,XM_008380999.1,XM_008345931.1,XM_008345930.1,XM_008393223.1,XM_008393226.1,XM_008393215.1,XM_008345929.1,XM_008348042.1,XM_008374453.1,XM_008366861.1,XM_008348091.1,XM_008374588.1,XM_008348041.1,XM_008348043.1,XM_008348040.1,XM_008379647.1,XM_008341034…
GO:0031270	biological_process	pseudopodium retraction	7	2	XM_008342212.1,XM_008342211.1
GO:0031359	cellular_component	integral to chloroplast outer membrane	16	2	XM_008384308.1,XM_008384307.1
GO:0031408	biological_process	oxylipin biosynthetic process	10	3	XM_008372250.1,XM_008356237.1,XM_008364766.1
GO:0031901	cellular_component	early endosome membrane	11	2	XM_008366674.1,XM_008373617.1
GO:0031969	cellular_component	chloroplast membrane	13	5	XM_008346834.1,XM_008367307.1,XM_008387776.1,XM_008385317.1,XM_008385316.1
GO:0032060	biological_process	bleb assembly	7	2	XM_008342212.1,XM_008342211.1
GO:0032107	biological_process	regulation of response to nutrient levels	7	1	XM_008391676.1
GO:0032312	biological_process	regulation of ARF GTPase activity	16	1	XM_008391736.1
GO:0032549	molecular_function	ribonucleoside binding	6	1	XM_008385518.1
GO:0032791	molecular_function	lead ion binding	7	1	XM_008382884.1
GO:0032982	cellular_component	myosin filament	12	2	XM_008342212.1,XM_008342211.1
GO:0033095	cellular_component	aleurone grain	11	2	XM_008358838.1,XM_008358846.1
GO:0033275	biological_process	actin-myosin filament sliding	8	2	XM_008342212.1,XM_008342211.1
GO:0033551	cellular_component	monopolin complex	11	1	XM_008388371.1
GO:0033612	molecular_function	receptor serine/threonine kinase binding	6	2	XM_008346147.1,XM_008356519.1
GO:0034232	biological_process	ascospore wall chitin catabolic process	10	1	XM_008393530.1
GO:0034274	cellular_component	Atg12-Atg5-Atg16 complex	9	1	XM_008394651.1
GO:0034339	biological_process	regulation of transcription from RNA polymerase II promoter by nuclear hormone receptor	13	1	XM_008378951.1
GO:0034396	biological_process	negative regulation of transcription from RNA polymerase II promoter in response to iron	13	1	XM_008364899.1
GO:0034461	biological_process	uropod retraction	7	2	XM_008342212.1,XM_008342211.1
GO:0035060	cellular_component	brahma complex	13	1	XM_008344689.1
GO:0035061	cellular_component	interchromatin granule	14	1	XM_008370869.1
GO:0035172	biological_process	hemocyte proliferation	4	1	XM_008344689.1
GO:0035195	biological_process	gene silencing by miRNA	11	2	XM_008348667.1,XM_008348666.1
GO:0035197	molecular_function	siRNA binding	7	4	XM_008373619.1,XM_008385111.1,XM_008348667.1,XM_008348666.1
GO:0035198	molecular_function	miRNA binding	7	2	XM_008348667.1,XM_008348666.1
GO:0035279	biological_process	mRNA cleavage involved in gene silencing by miRNA	12	4	XM_008360618.1,XM_008378017.1,XM_008358756.1,XM_008366619.1
GO:0040008	biological_process	regulation of growth	4	2	XM_008374730.1,XM_008343274.1
GO:0042254	biological_process	ribosome biogenesis	6	5	XM_008390406.1,XM_008339082.1,XM_008354042.1,XM_008364685.1,XM_008391758.1
GO:0042274	biological_process	ribosomal small subunit biogenesis	7	1	XM_008388371.1
GO:0042277	molecular_function	peptide binding	5	1	XM_008354535.1
GO:0042285	molecular_function	xylosyltransferase activity	7	2	XM_008340828.1,XM_008354504.1
GO:0042393	molecular_function	histone binding	5	2	XM_008381518.1,XM_008363859.1
GO:0042538	biological_process	hyperosmotic salinity response	7	1	XM_008359530.1
GO:0042542	biological_process	response to hydrogen peroxide	7	1	XM_008372783.1
GO:0042626	molecular_function	ATPase activity, coupled to transmembrane movement of substances	12	1	XM_008373016.1
GO:0042641	cellular_component	actomyosin	11	2	XM_008342212.1,XM_008342211.1
GO:0042742	biological_process	defense response to bacterium	7	8	XM_008351234.1,XM_008384095.1,XM_008373669.1,XM_008353432.1,XM_008363043.1,XM_008373775.1,XM_008382638.1,XM_008346545.1
GO:0042752	biological_process	regulation of circadian rhythm	5	1	XM_008369059.1
GO:0042766	biological_process	nucleosome mobilization	9	1	XM_008384952.1
GO:0042802	molecular_function	identical protein binding	5	1	XM_008388371.1
GO:0042803	molecular_function	protein homodimerization activity	6	2	XM_008342212.1,XM_008342211.1
GO:0043044	biological_process	ATP-dependent chromatin remodeling	9	1	XM_008384952.1
GO:0043078	cellular_component	polar nucleus	11	5	XM_008393523.1,XM_008388714.1,XM_008393524.1,XM_008388713.1,XM_008388715.1
GO:0043169	molecular_function	cation binding	5	2	XM_008375497.1,XM_008393530.1
GO:0043424	molecular_function	protein histidine kinase binding	8	2	XM_008359196.1,XM_008379892.1
GO:0043433	biological_process	negative regulation of sequence-specific DNA binding transcription factor activity	13	1	XM_008378951.1
GO:0043515	molecular_function	kinetochore binding	6	3	XM_008394493.1,XM_008364833.1,XM_008368322.1
GO:0043565	molecular_function	sequence-specific DNA binding	7	35	XM_008391676.1,XM_008346650.1,XM_008369622.1,XM_008379856.1,XM_008362477.1,XM_008351532.1,XM_008360908.1,XM_008357274.1,XM_008345931.1,XM_008345930.1,XM_008393223.1,XM_008393226.1,XM_008393215.1,XM_008345929.1,XM_008340871.1,XM_008351885.1,XM_008388527.1,XM_008394521.1,XM_008382725.1,XM_008374002.1,XM_008350928.1,XM_008351466.1,XM_008348719.1,XM_008346403.1,XM_008376980.1,XM_008346545.1,XM_008377…
GO:0043620	biological_process	regulation of DNA-dependent transcription in response to stress	12	1	XM_008391676.1
GO:0043621	molecular_function	protein self-association	5	2	XM_008346147.1,XM_008356519.1
GO:0044212	molecular_function	transcription regulatory region DNA binding	8	1	XM_008378951.1
GO:0044238	biological_process	primary metabolic process	4	2	XM_008378591.1,XM_008349046.1
GO:0044419	biological_process	interspecies interaction between organisms	4	6	XM_008368768.1,XM_008373115.1,XM_008373272.1,XM_008385391.1,XM_008347758.1,XM_008367819.1
GO:0044459	cellular_component	plasma membrane part	6	6	XM_008371762.1,XM_008347277.1,XM_008357473.1,XM_008365675.1,XM_008347636.1,XM_008373006.1
GO:0045010	biological_process	actin nucleation	12	3	XM_008390085.1,XM_008390086.1,XM_008390087.1
GO:0045022	biological_process	early endosome to late endosome transport	7	1	XM_008366674.1
GO:0045036	biological_process	protein targeting to chloroplast	7	2	XM_008384308.1,XM_008384307.1
GO:0045087	biological_process	innate immune response	5	9	XM_008345931.1,XM_008345930.1,XM_008393223.1,XM_008393226.1,XM_008393215.1,XM_008345929.1,XM_008374588.1,XM_008344305.1,XM_008346194.1
GO:0045165	biological_process	cell fate commitment	7	3	XM_008376216.1,XM_008394815.1,XM_008376217.1
GO:0045454	biological_process	cell redox homeostasis	6	5	XM_008393540.1,XM_008354774.1,XM_008385807.1,XR_530926.1,XM_008360518.1
GO:0045543	molecular_function	gibberellin 2-beta-dioxygenase activity	7	3	XM_008374071.1,XM_008374069.1,XM_008374070.1
GO:0045597	biological_process	positive regulation of cell differentiation	8	2	XM_008369622.1,XM_008379856.1
GO:0045648	biological_process	positive regulation of erythrocyte differentiation	8	1	XM_008378951.1
GO:0045654	biological_process	positive regulation of megakaryocyte differentiation	10	1	XM_008378951.1
GO:0045742	biological_process	positive regulation of epidermal growth factor receptor signaling pathway	13	1	XM_008344689.1
GO:0045857	biological_process	negative regulation of molecular function, epigenetic	6	2	XM_008340153.1,XM_008342074.1
GO:0045892	biological_process	negative regulation of transcription, DNA-dependent	12	7	XM_008393483.1,XM_008352854.1,XM_008393166.1,XM_008351885.1,XM_008388527.1,XM_008366148.1,XM_008366149.1
GO:0045893	biological_process	positive regulation of transcription, DNA-dependent	12	7	XM_008339653.1,XM_008339652.1,XM_008376216.1,XM_008394815.1,XM_008376217.1,XM_008358769.1,XM_008344664.1
GO:0045944	biological_process	positive regulation of transcription from RNA polymerase II promoter	13	2	XM_008384952.1,XM_008378951.1
GO:0046274	biological_process	lignin catabolic process	8	5	XM_008371813.1,XM_008365682.1,XM_008371811.1,XM_008352281.1,XM_008376122.1
GO:0046379	biological_process	extracellular polysaccharide metabolic process	7	1	XM_008393530.1
GO:0046593	molecular_function	mandelonitrile lyase activity	7	2	XM_008358838.1,XM_008358846.1
GO:0046658	cellular_component	anchored to plasma membrane	8	2	XM_008368536.1,XM_008378164.1
GO:0046686	biological_process	response to cadmium ion	7	11	XM_008342800.1,XM_008379871.1,XM_008394342.1,XM_008385762.1,XM_008379837.1,XM_008370652.1,XM_008388348.1,XM_008369063.1,XM_008365876.1,XM_008384308.1,XM_008384307.1
GO:0046688	biological_process	response to copper ion	7	1	XM_008376122.1
GO:0046777	biological_process	protein autophosphorylation	9	4	XM_008373272.1,XM_008385391.1,XM_008347758.1,XM_008367819.1
GO:0046797	biological_process	viral procapsid maturation	9	1	XM_008357081.1
GO:0046827	biological_process	positive regulation of protein export from nucleus	9	4	XM_008373272.1,XM_008385391.1,XM_008347758.1,XM_008367819.1
GO:0046847	biological_process	filopodium assembly	7	2	XM_008342212.1,XM_008342211.1
GO:0046872	molecular_function	metal ion binding	6	60	XM_008387976.1,XM_008393337.1,XM_008393498.1,XM_008386376.1,XM_008360618.1,XM_008385482.1,XM_008393866.1,XM_008395806.1,XM_008343100.1,XM_008387946.1,XM_008395673.1,XM_008392544.1,XM_008391667.1,XM_008391666.1,XM_008364899.1,XM_008391665.1,XM_008393523.1,XM_008388714.1,XM_008393524.1,XM_008388713.1,XM_008388715.1,XM_008342801.1,XM_008355069.1,XM_008385518.1,XM_008341294.1,XM_008380533.1,XM_008354…
GO:0046886	biological_process	positive regulation of hormone biosynthetic process	7	1	XM_008378951.1
GO:0046983	molecular_function	protein dimerization activity	5	38	XM_008350399.1,XM_008373575.1,XM_008373574.1,XM_008344931.1,XM_008344932.1,XM_008373423.1,XM_008349257.1,XM_008359071.1,XM_008353788.1,XM_008353789.1,XM_008357274.1,XM_008387102.1,XM_008387101.1,XM_008361074.1,XR_524389.1,XM_008340871.1,XM_008351885.1,XM_008388527.1,XM_008351466.1,XM_008348719.1,XM_008346403.1,XM_008376980.1,XM_008357398.1,XM_008368452.1,XM_008357399.1,XM_008389372.1,XM_008389371…
GO:0047066	molecular_function	phospholipid-hydroperoxide glutathione peroxidase activity	6	2	XM_008394342.1,XM_008385762.1
GO:0047134	molecular_function	protein-disulfide reductase activity	7	3	XM_008378906.1,XM_008359206.1,XM_008359207.1
GO:0047172	molecular_function	shikimate O-hydroxycinnamoyltransferase activity	9	1	XM_008382900.1
GO:0047205	molecular_function	quinate O-hydroxycinnamoyltransferase activity	9	1	XM_008382900.1
GO:0047341	molecular_function	fucose-1-phosphate guanylyltransferase activity	8	1	XM_008377935.1
GO:0047763	molecular_function	caffeate O-methyltransferase activity	8	5	XM_008364620.1,XM_008382616.1,XM_008345593.1,XM_008384492.1,XM_008383278.1
GO:0047800	molecular_function	cysteamine dioxygenase activity	7	1	XM_008393498.1
GO:0047938	molecular_function	glucose-6-phosphate 1-epimerase activity	7	4	XM_008382947.1,XM_008350341.1,XM_008382946.1,XM_008382944.1
GO:0048038	molecular_function	quinone binding	5	2	XM_008391510.1,XM_008391511.1
GO:0048046	cellular_component	apoplast	4	7	XM_008371813.1,XM_008365682.1,XM_008371811.1,XM_008352281.1,XM_008343944.1,XM_008342164.1,XM_008376122.1
GO:0048263	biological_process	determination of dorsal identity	9	2	XM_008394521.1,XM_008382725.1
GO:0048278	biological_process	vesicle docking	6	1	XM_008377718.1
GO:0048316	biological_process	seed development	7	3	XR_523893.1,XM_008387032.1,XM_008371482.1
GO:0048354	biological_process	mucilage biosynthetic process involved in seed coat development	7	1	XM_008358329.1
GO:0048366	biological_process	leaf development	9	18	XM_008373402.1,XM_008373561.1,XM_008373558.1,XM_008373401.1,XM_008373559.1,XM_008373560.1,XM_008373563.1,XM_008357812.1,XM_008373399.1,XM_008365971.1,XM_008373400.1,XM_008373562.1,XM_008383859.1,XM_008388011.1,XM_008359107.1,XM_008359114.1,XM_008386901.1,XM_008383349.1
GO:0048471	cellular_component	perinuclear region of cytoplasm	9	1	XM_008344531.1
GO:0048477	biological_process	oogenesis	7	1	XM_008344689.1
GO:0048481	biological_process	ovule development	8	4	XM_008351885.1,XM_008388527.1,XM_008387035.1,XM_008368125.1
GO:0048511	biological_process	rhythmic process	3	1	XM_008369059.1
GO:0048527	biological_process	lateral root development	8	2	XM_008384806.1,XM_008391676.1
GO:0048544	biological_process	recognition of pollen	7	6	XM_008371762.1,XM_008347277.1,XM_008357473.1,XM_008365675.1,XM_008347636.1,XM_008373006.1
GO:0048768	biological_process	root hair cell tip growth	8	4	XM_008379668.1,XM_008368996.1,XM_008373047.1,XM_008343423.1
GO:0048829	biological_process	root cap development	9	1	XM_008349257.1
GO:0048830	biological_process	adventitious root development	9	5	XM_008354469.1,XM_008349550.1,XM_008340583.1,XM_008348667.1,XM_008348666.1
GO:0048864	biological_process	stem cell development	8	2	XM_008348667.1,XM_008348666.1
GO:0050201	molecular_function	fucokinase activity	7	1	XM_008377935.1
GO:0050269	molecular_function	coniferyl-aldehyde dehydrogenase activity	8	7	XM_008345755.1,XM_008345756.1,XM_008345757.1,XM_008388404.1,XM_008356304.1,XM_008339240.1,XM_008363032.1
GO:0050434	biological_process	positive regulation of viral transcription	11	1	XM_008346415.1
GO:0050521	molecular_function	alpha-glucan, water dikinase activity	7	4	XM_008391482.1,XR_531737.1,XR_531739.1,XR_531738.1
GO:0050636	molecular_function	vinorine synthase activity	7	2	XM_008368824.1,XM_008391567.1
GO:0050660	molecular_function	flavin adenine dinucleotide binding	6	5	XM_008358838.1,XM_008358846.1,XM_008380202.1,XM_008393540.1,XM_008378951.1
GO:0050661	molecular_function	NADP binding	6	2	XM_008363308.1,XM_008363309.1
GO:0050664	molecular_function	oxidoreductase activity, acting on NADH or NADPH, oxygen as acceptor	6	1	XM_008380202.1
GO:0050681	molecular_function	androgen receptor binding	9	1	XM_008378951.1
GO:0050832	biological_process	defense response to fungus	7	3	XM_008353844.1,XM_008373238.1,XM_008346545.1
GO:0050897	molecular_function	cobalt ion binding	8	2	XM_008370652.1,XM_008388348.1
GO:0050994	biological_process	regulation of lipid catabolic process	7	4	XM_008375644.1,XM_008375651.1,XM_008375658.1,XM_008375664.1
GO:0051015	molecular_function	actin filament binding	7	2	XM_008342212.1,XM_008342211.1
GO:0051028	biological_process	mRNA transport	8	1	XM_008354535.1
GO:0051082	molecular_function	unfolded protein binding	5	6	XR_530575.1,XM_008364202.1,XM_008344596.1,XM_008385807.1,XR_530926.1,XM_008360518.1
GO:0051127	biological_process	positive regulation of actin nucleation	14	3	XM_008390085.1,XM_008390086.1,XM_008390087.1
GO:0051205	biological_process	protein insertion into membrane	7	4	XM_008359241.1,XM_008386914.1,XM_008386916.1,XM_008386915.1
GO:0051287	molecular_function	NAD binding	6	3	XM_008391588.1,XM_008382040.1,XM_008358697.1
GO:0051301	biological_process	cell division	5	9	XM_008349257.1,XM_008379668.1,XM_008368996.1,XM_008343944.1,XM_008394493.1,XM_008364833.1,XM_008368322.1,XM_008373047.1,XM_008343423.1
GO:0051455	biological_process	attachment of spindle microtubules to kinetochore involved in homologous chromosome segregation	8	1	XM_008388371.1
GO:0051539	molecular_function	4 iron, 4 sulfur cluster binding	6	6	XM_008393523.1,XM_008388714.1,XM_008393524.1,XM_008388713.1,XM_008388715.1,XM_008380533.1
GO:0051607	biological_process	defense response to virus	5	2	XM_008373619.1,XM_008385111.1
GO:0051865	biological_process	protein autoubiquitination	11	2	XM_008351738.1,XM_008351764.1
GO:0051973	biological_process	positive regulation of telomerase activity	11	1	XM_008380923.1
GO:0052595	molecular_function	aliphatic-amine oxidase activity	7	2	XM_008391510.1,XM_008391511.1
GO:0052716	molecular_function	hydroquinone:oxygen oxidoreductase activity	7	5	XM_008371813.1,XM_008365682.1,XM_008371811.1,XM_008352281.1,XM_008376122.1
GO:0055001	biological_process	muscle cell development	8	1	XM_008378951.1
GO:0055062	biological_process	phosphate ion homeostasis	10	2	XM_008385516.1,XM_008373144.1
GO:0055085	biological_process	transmembrane transport	5	3	XM_008350574.1,XM_008348407.1,XM_008354535.1
GO:0055087	cellular_component	Ski complex	9	2	XM_008357223.1,XM_008357216.1
GO:0060328	biological_process	cytoplasmic actin-based contraction involved in forward cell motility	9	2	XM_008342212.1,XM_008342211.1
GO:0060359	biological_process	response to ammonium ion	6	1	XM_008373775.1
GO:0070370	biological_process	cellular heat acclimation	7	1	XM_008346545.1
GO:0070478	biological_process	nuclear-transcribed mRNA catabolic process, 3'-5' exonucleolytic nonsense-mediated decay	12	2	XM_008357223.1,XM_008357216.1
GO:0070481	biological_process	nuclear-transcribed mRNA catabolic process, non-stop decay	11	2	XM_008357223.1,XM_008357216.1
GO:0070577	molecular_function	histone acetyl-lysine binding	6	1	XM_008384952.1
GO:0070983	biological_process	dendrite guidance	7	1	XM_008344689.1
GO:0071013	cellular_component	catalytic step 2 spliceosome	9	6	XM_008373115.1,XR_524094.1,XM_008341468.1,XR_524097.1,XR_524096.1,XR_524095.1
GO:0071345	biological_process	cellular response to cytokine stimulus	7	3	XM_008364656.1,XM_008386463.1,XM_008345841.1
GO:0071917	molecular_function	triose-phosphate transmembrane transporter activity	6	3	XM_008346834.1,XM_008367307.1,XM_008387776.1
GO:0080008	cellular_component	CUL4 RING ubiquitin ligase complex	9	1	XM_008377094.1
GO:0080030	molecular_function	methyl indole-3-acetate esterase activity	7	1	XM_008394086.1
GO:0080031	molecular_function	methyl salicylate esterase activity	7	1	XM_008394086.1
GO:0080032	molecular_function	methyl jasmonate esterase activity	7	1	XM_008394086.1
GO:0080136	biological_process	priming of cellular response to stress	7	2	XM_008387035.1,XM_008368125.1
GO:0080147	biological_process	root hair cell development	11	1	XM_008345681.1
GO:0080167	biological_process	response to karrikin	5	3	XM_008346834.1,XM_008367307.1,XM_008387776.1
GO:2000026	biological_process	regulation of multicellular organismal development	6	2	XM_008366148.1,XM_008366149.1
GO:2000034	biological_process	regulation of seed maturation	7	4	XM_008360618.1,XM_008378017.1,XM_008358756.1,XM_008366619.1
GO:2000037	biological_process	regulation of stomatal complex patterning	9	2	XM_008387035.1,XM_008368125.1
GO:2000038	biological_process	regulation of stomatal complex development	8	2	XM_008387035.1,XM_008368125.1
