# Supplementary material for: microRNAs and Their Targets in Apple (Malus domestica cv. “Fuji”) Involved in Response to Infection of Pathogen Valsa mali
Source: Front Plant Sci. 2017 Dec 6;8:2081. doi: 10.3389/fpls.2017.02081 (PMC5723928; doi:10.3389/fpls.2017.02081)
Supplement: Table S7 — KEGG pathway pics statistics in both IVm and BMd. [file Table7.XLSX]

## Sheet: Sheet1
Pathway Id	pathway description	pathway_levelTwo	number	Transcript
ko00010	Glycolysis / Gluconeogenesis	Carbohydrate metabolism	6	XM_008390181.1,XM_008382055.1,XM_008352363.1,XM_008355088.1,XM_008362143.1,XM_008363812.1
ko00030	Pentose phosphate pathway	Carbohydrate metabolism	3	XM_008343100.1,XM_008371396.1,XM_008391992.1
ko00040	Pentose and glucuronate interconversions	Carbohydrate metabolism	1	XM_008343100.1
ko00051	Fructose and mannose metabolism	Carbohydrate metabolism	1	XM_008373775.1
ko00053	Ascorbate and aldarate metabolism	Carbohydrate metabolism	1	XM_008393540.1
ko00061	Fatty acid biosynthesis	Lipid metabolism	1	XM_008391588.1
ko00071	Fatty acid metabolism	Lipid metabolism	1	XM_008382378.1
ko00100	Steroid biosynthesis	Lipid metabolism	2	XM_008371284.1,XM_008382191.1
ko00130	Ubiquinone and other terpenoid-quinone biosynthesis	Metabolism of cofactors and vitamins	1	XM_008362483.1
ko00190	Oxidative phosphorylation	Energy metabolism	3	XM_008370869.1,XM_008342018.1,XM_008342016.1
ko00230	Purine metabolism	Nucleotide metabolism	10	XM_008342800.1,XM_008379871.1,XM_008346415.1,XR_525486.1,XM_008344657.1,XM_008385518.1,XM_008388661.1,XM_008355088.1,XM_008362143.1,XM_008363812.1
ko00240	Pyrimidine metabolism	Nucleotide metabolism	5	XM_008346415.1,XR_525486.1,XM_008344657.1,XM_008385518.1,XM_008388661.1
ko00250	Alanine, aspartate and glutamate metabolism	Amino acid metabolism	5	XM_008355635.1,XM_008359948.1,XM_008367532.1,XM_008382513.1,XM_008357635.1
ko00260	Glycine, serine and threonine metabolism	Amino acid metabolism	5	XM_008363308.1,XM_008363309.1,XM_008382040.1,XM_008391510.1,XM_008391511.1
ko00270	Cysteine and methionine metabolism	Amino acid metabolism	19	XM_008373040.1,XM_008363308.1,XM_008363309.1,XM_008342368.1,XM_008379128.1,XM_008378100.1,XM_008365876.1,XM_008365740.1,XM_008365739.1,XM_008339433.1,XM_008339428.1,XM_008339429.1,XM_008339431.1,XM_008339427.1,XM_008339425.1,XM_008339426.1,XM_008339432.1,XM_008339424.1,XM_008339434.1
ko00280	Valine, leucine and isoleucine degradation	Amino acid metabolism	1	XM_008382378.1
ko00281	Geraniol degradation	Metabolism of terpenoids and polyketides	1	XM_008382378.1
ko00300	Lysine biosynthesis	Amino acid metabolism	2	XM_008363308.1,XM_008363309.1
ko00310	Lysine degradation	Amino acid metabolism	2	XM_008381518.1,XM_008363859.1
ko00330	Arginine and proline metabolism	Amino acid metabolism	5	XM_008355635.1,XM_008359948.1,XM_008367532.1,XM_008347224.1,XM_008371635.1
ko00350	Tyrosine metabolism	Amino acid metabolism	2	XM_008391510.1,XM_008391511.1
ko00360	Phenylalanine metabolism	Amino acid metabolism	3	XM_008362483.1,XM_008391510.1,XM_008391511.1
ko00362	Benzoate degradation via hydroxylation	Xenobiotics biodegradation and metabolism	1	XM_008382378.1
ko00380	Tryptophan metabolism	Amino acid metabolism	1	XM_008364039.1
ko00400	Phenylalanine, tyrosine and tryptophan biosynthesis	Amino acid metabolism	2	XM_008386842.1,XM_008351455.1
ko00410	beta-Alanine metabolism	Metabolism of other amino acids	2	XM_008391510.1,XM_008391511.1
ko00450	Selenoamino acid metabolism	Metabolism of other amino acids	2	XM_008342800.1,XM_008379871.1
ko00460	Cyanoamino acid metabolism	Metabolism of other amino acids	2	XM_008358838.1,XM_008358846.1
ko00480	Glutathione metabolism	Metabolism of other amino acids	4	XM_008394342.1,XM_008385762.1,XR_524420.1,XR_524421.1
ko00500	Starch and sucrose metabolism	Carbohydrate metabolism	3	XM_008363655.1,XM_008375497.1,XM_008394824.1
ko00520	Amino sugar and nucleotide sugar metabolism	Carbohydrate metabolism	2	XM_008357635.1,XM_008373775.1
ko00521	Streptomycin biosynthesis	Biosynthesis of other secondary metabolites	8	XM_008372573.1,XM_008355900.1,XM_008355897.1,XM_008372587.1,XM_008372579.1,XM_008372596.1,XM_008355898.1,XM_008355901.1
ko00523	Polyketide sugar unit biosynthesis	Metabolism of terpenoids and polyketides	8	XM_008372573.1,XM_008355900.1,XM_008355897.1,XM_008372587.1,XM_008372579.1,XM_008372596.1,XM_008355898.1,XM_008355901.1
ko00561	Glycerolipid metabolism	Lipid metabolism	1	XM_008343711.1
ko00564	Glycerophospholipid metabolism	Lipid metabolism	2	XM_008344662.1,XM_008343711.1
ko00565	Ether lipid metabolism	Lipid metabolism	1	XM_008344662.1
ko00590	Arachidonic acid metabolism	Lipid metabolism	2	XM_008394342.1,XM_008385762.1
ko00591	Linoleic acid metabolism	Lipid metabolism	1	XM_008372250.1
ko00592	alpha-Linolenic acid metabolism	Lipid metabolism	4	XM_008372250.1,XM_008356237.1,XM_008364766.1,XM_008382378.1
ko00620	Pyruvate metabolism	Carbohydrate metabolism	5	XM_008355088.1,XM_008358697.1,XM_008377719.1,XM_008362143.1,XM_008363812.1
ko00630	Glyoxylate and dicarboxylate metabolism	Carbohydrate metabolism	2	XM_008382553.1,XM_008383041.1
ko00642	Ethylbenzene degradation	Xenobiotics biodegradation and metabolism	1	XM_008382378.1
ko00710	Carbon fixation in photosynthetic organisms	Energy metabolism	8	XM_008382513.1,XM_008343100.1,XM_008355088.1,XM_008358697.1,XM_008377719.1,XM_008362143.1,XM_008363812.1,XM_008383041.1
ko00760	Nicotinate and nicotinamide metabolism	Metabolism of cofactors and vitamins	1	XM_008340105.1
ko00770	Pantothenate and CoA biosynthesis	Metabolism of cofactors and vitamins	2	XM_008359095.1,XR_527186.1
ko00900	Terpenoid backbone biosynthesis	Metabolism of terpenoids and polyketides	1	XM_008386376.1
ko00904	Diterpenoid biosynthesis	Metabolism of terpenoids and polyketides	3	XM_008374071.1,XM_008374069.1,XM_008374070.1
ko00906	Carotenoid biosynthesis	Metabolism of terpenoids and polyketides	1	XM_008339359.1
ko00910	Nitrogen metabolism	Energy metabolism	8	XM_008371813.1,XM_008365682.1,XM_008371811.1,XM_008352281.1,XM_008355635.1,XM_008359948.1,XM_008367532.1,XM_008376122.1
ko00920	Sulfur metabolism	Energy metabolism	3	XM_008342800.1,XM_008379871.1,XM_008365876.1
ko00940	Phenylpropanoid biosynthesis	Biosynthesis of other secondary metabolites	11	XM_008362483.1,XM_008345755.1,XM_008345756.1,XM_008345757.1,XM_008388404.1,XM_008356304.1,XM_008339240.1,XM_008363032.1,XM_008395113.1,XM_008395111.1,XM_008345357.1
ko00944	Flavone and flavonol biosynthesis	Biosynthesis of other secondary metabolites	5	XM_008364620.1,XM_008382616.1,XM_008345593.1,XM_008384492.1,XM_008383278.1
ko00950	Isoquinoline alkaloid biosynthesis	Biosynthesis of other secondary metabolites	2	XM_008391510.1,XM_008391511.1
ko00960	Tropane, piperidine and pyridine alkaloid biosynthesis	Biosynthesis of other secondary metabolites	2	XM_008391510.1,XM_008391511.1
ko00970	Aminoacyl-tRNA biosynthesis	Translation	10	XM_008389198.1,XM_008389199.1,XM_008389200.1,XR_531435.1,XR_531437.1,XR_531440.1,XR_531438.1,XR_531439.1,XM_008389197.1,XR_531436.1
ko00980	Metabolism of xenobiotics by cytochrome P450	Xenobiotics biodegradation and metabolism	2	XR_524420.1,XR_524421.1
ko00982	Drug metabolism - cytochrome P450	Xenobiotics biodegradation and metabolism	2	XR_524420.1,XR_524421.1
ko01040	Biosynthesis of unsaturated fatty acids	Lipid metabolism	1	XM_008391588.1
ko01055	Biosynthesis of vancomycin group antibiotics	Metabolism of terpenoids and polyketides	8	XM_008372573.1,XM_008355900.1,XM_008355897.1,XM_008372587.1,XM_008372579.1,XM_008372596.1,XM_008355898.1,XM_008355901.1
ko02010	ABC transporters	Membrane transport	4	XM_008382222.1,XM_008355882.1,XM_008370778.1,XM_008373016.1
ko02020	Two-component system	Signal transduction	3	XM_008355635.1,XM_008359948.1,XM_008367532.1
ko03010	Ribosome	Translation	11	XM_008383925.1,XM_008387510.1,XM_008395673.1,XM_008378156.1,XM_008388260.1,XM_008372726.1,XM_008345333.1,XM_008372736.1,XM_008381186.1,XM_008359553.1,XM_008392391.1
ko03018	RNA degradation	Folding, sorting and degradation	2	XM_008388661.1,XM_008391132.1
ko03020	RNA polymerase	Transcription	4	XM_008346415.1,XR_525486.1,XM_008344657.1,XM_008385518.1
ko03022	Basal transcription factors	Transcription	2	XM_008346611.1,XM_008346612.1
ko03040	Spliceosome	Transcription	4	XM_008364117.1,XM_008364887.1,XM_008364886.1,XM_008340540.1
ko03050	Proteasome	Folding, sorting and degradation	2	XM_008373669.1,XM_008345836.1
ko03060	Protein export	Folding, sorting and degradation	7	XM_008359241.1,XM_008386914.1,XM_008386916.1,XM_008386915.1,XM_008385807.1,XR_530926.1,XM_008360518.1
ko03070	Bacterial secretion system	Membrane transport	4	XM_008359241.1,XM_008386914.1,XM_008386916.1,XM_008386915.1
ko03320	PPAR signaling pathway	Endocrine system	1	XM_008372905.1
ko03410	Base excision repair	Replication and repair	5	XM_008393523.1,XM_008388714.1,XM_008393524.1,XM_008388713.1,XM_008388715.1
ko03420	Nucleotide excision repair	Replication and repair	1	XM_008374136.1
ko04010	MAPK signaling pathway	Signal transduction	3	XM_008357274.1,XM_008387035.1,XM_008368125.1
ko04012	ErbB signaling pathway	Signal transduction	4	XM_008357274.1,XM_008374730.1,XM_008387035.1,XM_008368125.1
ko04013	MAPK signaling pathway - fly	Signal transduction	3	XM_008357274.1,XM_008387035.1,XM_008368125.1
ko04020	Calcium signaling pathway	Signal transduction	2	XM_008357194.1,XM_008357195.1
ko04062	Chemokine signaling pathway	Immune system	3	XM_008357274.1,XM_008387035.1,XM_008368125.1
ko04070	Phosphatidylinositol signaling system	Signal transduction	1	XM_008343711.1
ko04110	Cell cycle	Cell growth and death	3	XM_008390614.1,XM_008366148.1,XM_008366149.1
ko04111	Cell cycle - yeast	Cell growth and death	4	XM_008366861.1,XM_008388985.1,XM_008354724.1,XR_527893.1
ko04113	Meiosis - yeast	Cell growth and death	4	XR_531520.1,XM_008391579.1,XM_008391580.1,XM_008388985.1
ko04114	Oocyte meiosis	Cell growth and death	6	XM_008357274.1,XM_008391579.1,XM_008391580.1,XM_008388985.1,XM_008387035.1,XM_008368125.1
ko04120	Ubiquitin mediated proteolysis	Folding, sorting and degradation	6	XM_008385516.1,XM_008373144.1,XM_008372783.1,XM_008364117.1,XM_008340590.1,XM_008344177.1
ko04130	SNARE interactions in vesicular transport	Folding, sorting and degradation	1	XM_008374504.1
ko04140	Regulation of autophagy	Transport and catabolism	11	XM_008373238.1,XR_529435.1,XR_529448.1,XR_529449.1,XR_529447.1,XR_529441.1,XR_529439.1,XR_529437.1,XR_529440.1,XR_529445.1,XR_529442.1
ko04142	Lysosome	Transport and catabolism	6	XM_008380356.1,XM_008340719.1,XM_008362738.1,XM_008359196.1,XM_008379892.1,XM_008395438.1
ko04144	Endocytosis	Transport and catabolism	4	XM_008372783.1,XM_008390315.1,XM_008344662.1,XM_008391736.1
ko04146	Peroxisome	Transport and catabolism	1	XM_008382553.1
ko04150	mTOR signaling pathway	Signal transduction	4	XM_008357274.1,XM_008374730.1,XM_008387035.1,XM_008368125.1
ko04210	Apoptosis	Cell growth and death	6	XM_008365887.1,XM_008346799.1,XM_008371762.1,XM_008347277.1,XM_008347636.1,XM_008339430.1
ko04270	Vascular smooth muscle contraction	Circulatory system	3	XM_008357274.1,XM_008387035.1,XM_008368125.1
ko04310	Wnt signaling pathway	Signal transduction	3	XM_008391579.1,XM_008391580.1,XM_008388985.1
ko04320	Dorso-ventral axis formation	Development	3	XM_008357274.1,XM_008387035.1,XM_008368125.1
ko04330	Notch signaling pathway	Signal transduction	2	XM_008366148.1,XM_008366149.1
ko04340	Hedgehog signaling pathway	Signal transduction	2	XM_008388371.1,XM_008394447.1
ko04350	TGF-beta signaling pathway	Signal transduction	4	XM_008357274.1,XM_008388985.1,XM_008387035.1,XM_008368125.1
ko04360	Axon guidance	Development	3	XM_008357274.1,XM_008387035.1,XM_008368125.1
ko04370	VEGF signaling pathway	Signal transduction	3	XM_008357274.1,XM_008387035.1,XM_008368125.1
ko04520	Adherens junction	Cellular community	3	XM_008357274.1,XM_008387035.1,XM_008368125.1
ko04530	Tight junction	Cellular community	1	XM_008388985.1
ko04540	Gap junction	Cellular community	3	XM_008357274.1,XM_008387035.1,XM_008368125.1
ko04612	Antigen processing and presentation	Immune system	2	XM_008362738.1,XM_008395438.1
ko04620	Toll-like receptor signaling pathway	Immune system	9	XM_008365887.1,XM_008357274.1,XM_008346799.1,XM_008371762.1,XM_008347277.1,XM_008347636.1,XM_008339430.1,XM_008387035.1,XM_008368125.1
ko04621	NOD-like receptor signaling pathway	Immune system	3	XM_008357274.1,XM_008387035.1,XM_008368125.1
ko04622	RIG-I-like receptor signaling pathway	Immune system	4	XM_008360566.1,XM_008386438.1,XM_008351299.1,XM_008360698.1
ko04626	Plant-pathogen interaction	Environmental adaptation	4	XM_008370652.1,XM_008388348.1,XM_008382302.1,XM_008394667.1
ko04650	Natural killer cell mediated cytotoxicity	Immune system	3	XM_008357274.1,XM_008387035.1,XM_008368125.1
ko04660	T cell receptor signaling pathway	Immune system	3	XM_008357274.1,XM_008387035.1,XM_008368125.1
ko04662	B cell receptor signaling pathway	Immune system	3	XM_008357274.1,XM_008387035.1,XM_008368125.1
ko04664	Fc epsilon RI signaling pathway	Immune system	3	XM_008357274.1,XM_008387035.1,XM_008368125.1
ko04666	Fc gamma R-mediated phagocytosis	Immune system	4	XM_008357274.1,XM_008344662.1,XM_008387035.1,XM_008368125.1
ko04711	Circadian rhythm - fly	Environmental adaptation	2	XM_008388371.1,XM_008394447.1
ko04712	Circadian rhythm - plant	Environmental adaptation	3	XM_008345681.1,XM_008391070.1,XM_008361828.1
ko04720	Long-term potentiation	Nervous system	3	XM_008357274.1,XM_008387035.1,XM_008368125.1
ko04722	Neurotrophin signaling pathway	Nervous system	9	XM_008365887.1,XM_008357274.1,XM_008346799.1,XM_008371762.1,XM_008347277.1,XM_008347636.1,XM_008339430.1,XM_008387035.1,XM_008368125.1
ko04730	Long-term depression	Nervous system	4	XM_008357274.1,XM_008388985.1,XM_008387035.1,XM_008368125.1
ko04810	Regulation of actin cytoskeleton	Cell motility	3	XM_008357274.1,XM_008387035.1,XM_008368125.1
ko04910	Insulin signaling pathway	Endocrine system	6	XM_008363655.1,XM_008357274.1,XM_008350024.1,XM_008374730.1,XM_008387035.1,XM_008368125.1
ko04912	GnRH signaling pathway	Endocrine system	4	XM_008357274.1,XM_008344662.1,XM_008387035.1,XM_008368125.1
ko04914	Progesterone-mediated oocyte maturation	Endocrine system	4	XM_008357274.1,XM_008390614.1,XM_008387035.1,XM_008368125.1
ko04916	Melanogenesis	Endocrine system	3	XM_008357274.1,XM_008387035.1,XM_008368125.1
ko04920	Adipocytokine signaling pathway	Endocrine system	1	XM_008374730.1
ko04960	Aldosterone-regulated sodium reabsorption	Excretory system	3	XM_008357274.1,XM_008387035.1,XM_008368125.1
ko04962	Vasopressin-regulated water reabsorption	Excretory system	1	XM_008368768.1
