# Supplementary material for: microRNAs and Their Targets in Apple (Malus domestica cv. “Fuji”) Involved in Response to Infection of Pathogen Valsa mali
Source: Front Plant Sci. 2017 Dec 6;8:2081. doi: 10.3389/fpls.2017.02081 (PMC5723928; doi:10.3389/fpls.2017.02081)
Supplement: Table S10 — Number statistics of target for each miRNA through predicting and degradome sequencing in both IVm and BMd. [file Table10.XLSX]

## Sheet: Sheet1
Index	miRNA_name	Predicted targets transcript	Target Transcript Famile	Degradome_Detected	Degradome_Detected(Target Transcript Famile)
1	PC-3p-100591_14	8	8	1	1
2	PC-3p-1015538_2	2	2	0	0
3	PC-3p-102462_14	1	1	1	1
4	PC-3p-102564_14	8	8	0	0
5	PC-3p-102570_14	3	3	0	0
6	PC-3p-102961_14	5	5	0	0
7	PC-3p-105369_14	3	3	0	0
8	PC-3p-105935_13	1	1	0	0
9	PC-3p-106373_13	2	2	0	0
10	PC-3p-106674_13	5	5	0	0
11	PC-3p-106855_13	6	6	3	3
12	PC-3p-107756_13	11	11	1	1
13	PC-3p-107914_13	2	2	0	0
14	PC-3p-107930_13	7	7	4	4
15	PC-3p-1092796_2	4	4	0	0
16	PC-3p-110002_13	6	6	0	0
17	PC-3p-1112636_2	8	8	2	2
18	PC-3p-111508_13	8	8	0	0
19	PC-3p-111961_13	2	2	0	0
20	PC-3p-1122168_2	8	8	1	1
21	PC-3p-1140996_2	3	3	0	0
22	PC-3p-114137_12	7	7	0	0
23	PC-3p-115454_12	10	10	0	0
24	PC-3p-115845_12	9	9	0	0
25	PC-3p-116229_12	8	8	0	0
26	PC-3p-117221_12	6	6	1	1
27	PC-3p-117886_12	4	4	1	1
28	PC-3p-1189107_2	8	8	1	1
29	PC-3p-1192769_2	2	2	0	0
30	PC-3p-119628_12	2	2	0	0
31	PC-3p-119836_12	1	1	0	0
32	PC-3p-12084_144	10	10	8	8
33	PC-3p-121712_12	1	1	0	0
34	PC-3p-123251_12	6	6	0	0
35	PC-3p-1234902_2	12	12	0	0
36	PC-3p-124328_11	1	1	1	1
37	PC-3p-124881_11	2	2	0	0
38	PC-3p-1251835_2	8	8	0	0
39	PC-3p-125894_11	1	1	0	0
40	PC-3p-126205_11	12	12	0	0
41	PC-3p-126632_11	1	1	0	0
42	PC-3p-127355_11	7	7	0	0
43	PC-3p-1286434_2	3	3	0	0
44	PC-3p-129621_11	2	2	0	0
45	PC-3p-129653_11	1	1	0	0
46	PC-3p-1301471_2	6	6	0	0
47	PC-3p-130572_11	1	1	0	0
48	PC-3p-130623_11	12	12	9	9
49	PC-3p-131023_11	1	1	0	0
50	PC-3p-131335_11	1	1	0	0
51	PC-3p-132904_11	11	11	0	0
52	PC-3p-133557_11	8	8	0	0
53	PC-3p-134029_11	3	3	0	0
54	PC-3p-134219_11	19	19	0	0
55	PC-3p-1342723_2	5	5	0	0
56	PC-3p-134610_11	2	2	0	0
57	PC-3p-135702_11	2	2	0	0
58	PC-3p-139249_10	3	3	0	0
59	PC-3p-139989_10	3	3	1	1
60	PC-3p-141453_10	1	1	0	0
61	PC-3p-141606_10	6	6	0	0
62	PC-3p-1423152_2	11	11	0	0
63	PC-3p-1423880_2	10	10	0	0
64	PC-3p-142535_10	2	2	0	0
65	PC-3p-142684_10	1	1	0	0
66	PC-3p-145098_10	6	6	0	0
67	PC-3p-145573_10	13	13	0	0
68	PC-3p-146186_10	2	2	0	0
69	PC-3p-1466393_2	3	3	0	0
70	PC-3p-147810_10	1	1	0	0
71	PC-3p-147976_10	10	10	0	0
72	PC-3p-1481634_2	8	8	0	0
73	PC-3p-148462_10	2	2	0	0
74	PC-3p-1485780_2	7	7	0	0
75	PC-3p-1489120_2	38	38	4	4
76	PC-3p-153315_9	3	3	1	1
77	PC-3p-153869_9	14	14	0	0
78	PC-3p-15555_109	2	2	0	0
79	PC-3p-15566_109	9	9	0	0
80	PC-3p-1570_1018	5	5	0	0
81	PC-3p-157393_9	8	8	1	1
82	PC-3p-157450_9	2	2	0	0
83	PC-3p-157792_9	1	1	0	0
84	PC-3p-158476_9	11	11	1	1
85	PC-3p-159139_9	3	3	0	0
86	PC-3p-159491_9	5	5	0	0
87	PC-3p-159773_9	5	5	0	0
88	PC-3p-15982_106	13	13	0	0
89	PC-3p-160300_9	6	6	4	4
90	PC-3p-160591_9	2	2	1	1
91	PC-3p-161836_9	2	2	0	0
92	PC-3p-162162_9	12	12	0	0
93	PC-3p-163279_9	7	7	0	0
94	PC-3p-164321_9	2	2	0	0
95	PC-3p-16480_102	1	1	0	0
96	PC-3p-165562_9	4	4	1	1
97	PC-3p-166024_9	2	2	1	1
98	PC-3p-166753_9	2	2	0	0
99	PC-3p-168696_9	6	6	0	0
100	PC-3p-169272_9	13	13	0	0
101	PC-3p-169328_9	9	9	0	0
102	PC-3p-172011_8	8	8	1	1
103	PC-3p-172333_8	9	9	0	0
104	PC-3p-174142_8	10	10	0	0
105	PC-3p-174633_8	1	1	0	0
106	PC-3p-175094_8	12	12	1	1
107	PC-3p-175345_8	4	4	0	0
108	PC-3p-175358_8	8	8	0	0
109	PC-3p-176095_8	8	8	1	1
110	PC-3p-176304_8	3	3	0	0
111	PC-3p-176422_8	11	11	0	0
112	PC-3p-176541_8	20	20	0	0
113	PC-3p-178552_8	4	4	0	0
114	PC-3p-178646_8	4	4	0	0
115	PC-3p-179194_8	10	10	8	8
116	PC-3p-179495_8	3	3	0	0
117	PC-3p-179838_8	13	13	9	9
118	PC-3p-180543_8	2	2	0	0
119	PC-3p-180889_8	3	3	0	0
120	PC-3p-181488_8	9	9	0	0
121	PC-3p-182429_8	4	4	0	0
122	PC-3p-183307_8	11	11	1	1
123	PC-3p-18407_91	4	4	0	0
124	PC-3p-184438_8	10	10	0	0
125	PC-3p-184903_8	5	5	0	0
126	PC-3p-186021_8	10	10	0	0
127	PC-3p-186171_8	3	3	0	0
128	PC-3p-187372_8	1	1	0	0
129	PC-3p-187903_8	16	16	1	1
130	PC-3p-188185_8	3	3	1	1
131	PC-3p-189001_8	10	10	0	0
132	PC-3p-189584_8	10	10	8	8
133	PC-3p-191961_8	3	3	0	0
134	PC-3p-19280_86	8	8	0	0
135	PC-3p-193063_8	13	13	0	0
136	PC-3p-193144_8	2	2	0	0
137	PC-3p-193159_8	2	2	0	0
138	PC-3p-193990_8	16	16	8	8
139	PC-3p-194480_8	10	10	0	0
140	PC-3p-195548_8	10	10	0	0
141	PC-3p-196915_7	6	6	0	0
142	PC-3p-198284_7	12	12	0	0
143	PC-3p-198588_7	11	11	0	0
144	PC-3p-198612_7	3	3	1	1
145	PC-3p-200323_7	6	6	0	0
146	PC-3p-200378_7	1	1	0	0
147	PC-3p-202837_7	70	70	3	3
148	PC-3p-203159_7	14	14	1	1
149	PC-3p-203275_7	9	9	0	0
150	PC-3p-204411_7	10	10	0	0
151	PC-3p-206335_7	7	7	0	0
152	PC-3p-207908_7	2	2	0	0
153	PC-3p-208276_7	5	5	0	0
154	PC-3p-210667_7	10	10	0	0
155	PC-3p-211612_7	10	10	8	8
156	PC-3p-212013_7	5	5	0	0
157	PC-3p-213091_7	2	2	0	0
158	PC-3p-214955_7	13	13	0	0
159	PC-3p-21696_75	10	10	0	0
160	PC-3p-219919_7	11	11	8	8
161	PC-3p-22085_74	2	2	0	0
162	PC-3p-221161_7	12	12	2	2
163	PC-3p-222491_7	1	1	0	0
164	PC-3p-223326_7	6	6	0	0
165	PC-3p-225227_7	6	6	0	0
166	PC-3p-22535_72	2	2	0	0
167	PC-3p-226867_7	2	2	0	0
168	PC-3p-227494_7	3	3	0	0
169	PC-3p-227831_7	11	11	0	0
170	PC-3p-227882_7	1	1	0	0
171	PC-3p-227885_7	2	2	0	0
172	PC-3p-22801_71	7	7	0	0
173	PC-3p-228957_7	1	1	0	0
174	PC-3p-22955_70	2	2	0	0
175	PC-3p-229713_6	15	15	1	1
176	PC-3p-22990_70	2	2	0	0
177	PC-3p-230198_6	2	2	0	0
178	PC-3p-230560_6	6	6	0	0
179	PC-3p-234776_6	4	4	0	0
180	PC-3p-239158_6	1	1	0	0
181	PC-3p-239540_6	2	2	0	0
182	PC-3p-240175_6	3	3	1	1
183	PC-3p-240343_6	16	16	0	0
184	PC-3p-240773_6	1	1	0	0
185	PC-3p-241584_6	3	3	0	0
186	PC-3p-24282_66	3	3	0	0
187	PC-3p-243257_6	13	13	1	1
188	PC-3p-243477_6	2	2	0	0
189	PC-3p-243535_6	6	6	0	0
190	PC-3p-246325_6	2	2	0	0
191	PC-3p-246518_6	1	1	0	0
192	PC-3p-248176_6	3	3	0	0
193	PC-3p-252114_6	11	11	8	8
194	PC-3p-252268_6	2	2	0	0
195	PC-3p-252327_6	7	7	0	0
196	PC-3p-255369_6	1	1	0	0
197	PC-3p-256224_6	17	17	0	0
198	PC-3p-257497_6	6	6	0	0
199	PC-3p-258044_6	4	4	0	0
200	PC-3p-258734_6	9	9	0	0
201	PC-3p-260413_6	5	5	0	0
202	PC-3p-260942_6	5	5	0	0
203	PC-3p-261187_6	6	6	0	0
204	PC-3p-262147_6	12	12	1	1
205	PC-3p-26399_60	11	11	8	8
206	PC-3p-266356_6	11	11	0	0
207	PC-3p-267284_6	6	6	0	0
208	PC-3p-272052_6	3	3	0	0
209	PC-3p-272165_6	1	1	0	0
210	PC-3p-275683_6	6	6	0	0
211	PC-3p-27607_57	10	10	0	0
212	PC-3p-27885_56	3	3	0	0
213	PC-3p-279377_5	2	2	0	0
214	PC-3p-280117_5	10	10	0	0
215	PC-3p-28029_56	6	6	0	0
216	PC-3p-283531_5	4	4	1	1
217	PC-3p-286246_5	2	2	0	0
218	PC-3p-286807_5	4	4	0	0
219	PC-3p-288222_5	1	1	0	0
220	PC-3p-28938_54	13	13	0	0
221	PC-3p-28995_54	9	9	1	1
222	PC-3p-290215_5	3	3	0	0
223	PC-3p-291622_5	2	2	0	0
224	PC-3p-296776_5	13	13	1	1
225	PC-3p-298097_5	7	7	0	0
226	PC-3p-298435_5	7	7	0	0
227	PC-3p-29944_52	2	2	0	0
228	PC-3p-300280_5	5	5	0	0
229	PC-3p-301095_5	1	1	0	0
230	PC-3p-302145_5	2	2	0	0
231	PC-3p-302619_5	3	3	0	0
232	PC-3p-303556_5	2	2	0	0
233	PC-3p-304249_5	3	3	0	0
234	PC-3p-306763_5	2	2	0	0
235	PC-3p-307638_5	1	1	0	0
236	PC-3p-307657_5	3	3	0	0
237	PC-3p-312971_5	6	6	0	0
238	PC-3p-313129_5	2	2	0	0
239	PC-3p-313444_5	12	12	0	0
240	PC-3p-31475_49	2	2	0	0
241	PC-3p-314803_5	2	2	0	0
242	PC-3p-316070_5	4	4	0	0
243	PC-3p-316665_5	10	10	0	0
244	PC-3p-320974_5	1	1	0	0
245	PC-3p-323322_5	1	1	0	0
246	PC-3p-32470_47	10	10	0	0
247	PC-3p-3254_541	10	10	0	0
248	PC-3p-32649_47	1	1	0	0
249	PC-3p-32680_47	3	3	0	0
250	PC-3p-32685_47	1	1	0	0
251	PC-3p-328812_5	3	3	0	0
252	PC-3p-329262_5	1	1	0	0
253	PC-3p-329771_5	6	6	1	1
254	PC-3p-330243_5	1	1	0	0
255	PC-3p-332748_5	21	21	0	0
256	PC-3p-334229_5	1	1	0	0
257	PC-3p-334364_5	10	10	0	0
258	PC-3p-334668_5	8	8	0	0
259	PC-3p-335146_5	8	8	0	0
260	PC-3p-336067_5	3	3	0	0
261	PC-3p-3370_525	11	11	8	8
262	PC-3p-339710_5	19	19	0	0
263	PC-3p-339731_5	2	2	0	0
264	PC-3p-340892_5	9	9	0	0
265	PC-3p-341780_5	3	3	0	0
266	PC-3p-344918_5	10	10	2	2
267	PC-3p-344957_5	3	3	1	1
268	PC-3p-345468_5	10	10	0	0
269	PC-3p-34696_44	9	9	0	0
270	PC-3p-348024_5	9	9	0	0
271	PC-3p-348920_5	10	10	0	0
272	PC-3p-354241_4	3	3	1	1
273	PC-3p-354431_4	1	1	0	0
274	PC-3p-355070_4	1	1	0	0
275	PC-3p-356146_4	2	2	0	0
276	PC-3p-356170_4	17	17	0	0
277	PC-3p-36056_42	1	1	0	0
278	PC-3p-360939_4	12	12	0	0
279	PC-3p-361891_4	9	9	0	0
280	PC-3p-36560_42	1	1	0	0
281	PC-3p-36667_41	2	2	0	0
282	PC-3p-367284_4	3	3	0	0
283	PC-3p-370429_4	8	8	4	4
284	PC-3p-37066_41	10	10	0	0
285	PC-3p-373940_4	1	1	0	0
286	PC-3p-37633_40	8	8	0	0
287	PC-3p-376695_4	13	13	0	0
288	PC-3p-376723_4	13	13	0	0
289	PC-3p-3772429_1	1	1	0	0
290	PC-3p-37860_40	23	23	1	1
291	PC-3p-37996_40	2	2	0	0
292	PC-3p-381859_4	1	1	0	0
293	PC-3p-382369_4	13	13	0	0
294	PC-3p-38692_39	5	5	0	0
295	PC-3p-38927_39	10	10	8	8
296	PC-3p-390876_4	8	8	0	0
297	PC-3p-392329_4	31	31	0	0
298	PC-3p-396368_4	7	7	1	1
299	PC-3p-396736_4	1	1	0	0
300	PC-3p-400053_4	8	8	0	0
301	PC-3p-401212_4	2	2	0	0
302	PC-3p-403852_4	1	1	0	0
303	PC-3p-40400_37	6	6	0	0
304	PC-3p-40626_37	2	2	0	0
305	PC-3p-414109_4	6	6	0	0
306	PC-3p-414906_4	1	1	0	0
307	PC-3p-41552_36	2	2	0	0
308	PC-3p-417391_4	2	2	0	0
309	PC-3p-418781_4	10	10	0	0
310	PC-3p-420633_4	8	8	4	4
311	PC-3p-42139_35	11	11	8	8
312	PC-3p-422458_4	8	8	0	0
313	PC-3p-422807_4	2	2	0	0
314	PC-3p-42514_35	10	10	1	1
315	PC-3p-425620_4	10	10	3	3
316	PC-3p-426453_4	1	1	0	0
317	PC-3p-427474_4	8	8	0	0
318	PC-3p-42854_35	2	2	0	0
319	PC-3p-429997_4	1	1	0	0
320	PC-3p-43069_35	2	2	0	0
321	PC-3p-431157_4	1	1	0	0
322	PC-3p-43175_35	5	5	1	1
323	PC-3p-433623_4	16	16	0	0
324	PC-3p-434228_4	1	1	0	0
325	PC-3p-44011_34	4	4	0	0
326	PC-3p-440174_4	7	7	0	0
327	PC-3p-440253_4	6	6	0	0
328	PC-3p-440263_4	1	1	0	0
329	PC-3p-443171_4	19	19	0	0
330	PC-3p-444478_4	11	11	0	0
331	PC-3p-445694_4	2	2	0	0
332	PC-3p-445951_4	5	5	0	0
333	PC-3p-448135_4	1	1	0	0
334	PC-3p-451191_4	10	10	0	0
335	PC-3p-452257_4	1	1	0	0
336	PC-3p-454557_4	3	3	0	0
337	PC-3p-454835_4	5	5	0	0
338	PC-3p-45620_33	12	12	4	4
339	PC-3p-456614_4	2	2	1	1
340	PC-3p-457086_4	7	7	1	1
341	PC-3p-45745_32	19	19	0	0
342	PC-3p-463564_4	5	5	0	0
343	PC-3p-465456_4	1	1	0	0
344	PC-3p-46619_32	10	10	8	8
345	PC-3p-46662_32	14	14	0	0
346	PC-3p-46846_32	13	13	0	0
347	PC-3p-47575_31	5	5	2	2
348	PC-3p-48804_30	2	2	0	0
349	PC-3p-492561_3	2	2	0	0
350	PC-3p-495111_3	3	3	0	0
351	PC-3p-4964_364	10	10	0	0
352	PC-3p-497710_3	21	21	0	0
353	PC-3p-49930_29	11	11	8	8
354	PC-3p-50135_29	10	10	8	8
355	PC-3p-501705_3	1	1	0	0
356	PC-3p-504358_3	1	1	0	0
357	PC-3p-50675_29	4	4	0	0
358	PC-3p-50920_29	11	11	0	0
359	PC-3p-51032_29	17	17	0	0
360	PC-3p-515420_3	3	3	0	0
361	PC-3p-516695_3	2	2	1	1
362	PC-3p-518513_3	1	1	0	0
363	PC-3p-519499_3	18	18	1	1
364	PC-3p-519744_3	1	1	0	0
365	PC-3p-52259_28	2	2	0	0
366	PC-3p-527208_3	4	4	0	0
367	PC-3p-527636_3	8	8	0	0
368	PC-3p-534419_3	1	1	0	0
369	PC-3p-53496_27	3	3	0	0
370	PC-3p-538491_3	6	6	0	0
371	PC-3p-53955_27	12	12	0	0
372	PC-3p-54759_27	2	2	0	0
373	PC-3p-549602_3	1	1	0	0
374	PC-3p-55527_26	3	3	0	0
375	PC-3p-55777_26	2	2	0	0
376	PC-3p-563024_3	5	5	0	0
377	PC-3p-564139_3	12	12	0	0
378	PC-3p-565598_3	8	8	0	0
379	PC-3p-572087_3	13	13	0	0
380	PC-3p-57270_25	8	8	0	0
381	PC-3p-574025_3	22	22	0	0
382	PC-3p-57555_25	12	12	0	0
383	PC-3p-576930_3	1	1	0	0
384	PC-3p-57728_25	3	3	0	0
385	PC-3p-58240_25	10	10	8	8
386	PC-3p-584727_3	1	1	0	0
387	PC-3p-58494_25	2	2	0	0
388	PC-3p-58497_25	4	4	0	0
389	PC-3p-58768_25	1	1	0	0
390	PC-3p-588460_3	1	1	0	0
391	PC-3p-591178_3	1	1	0	0
392	PC-3p-59262_25	10	10	8	8
393	PC-3p-594722_3	4	4	0	0
394	PC-3p-597206_3	16	16	0	0
395	PC-3p-597656_3	2	2	0	0
396	PC-3p-601718_3	8	8	1	1
397	PC-3p-601726_3	17	17	0	0
398	PC-3p-607382_3	1	1	0	0
399	PC-3p-611058_3	22	22	0	0
400	PC-3p-612453_3	2	2	0	0
401	PC-3p-615005_3	1	1	0	0
402	PC-3p-62949_23	4	4	0	0
403	PC-3p-632266_3	1	1	0	0
404	PC-3p-63270_23	2	2	0	0
405	PC-3p-63870_23	2	2	0	0
406	PC-3p-64378_22	10	10	0	0
407	PC-3p-644692_3	17	17	0	0
408	PC-3p-64553_22	23	23	0	0
409	PC-3p-649334_3	3	3	1	1
410	PC-3p-65109_22	4	4	0	0
411	PC-3p-654718_3	3	3	0	0
412	PC-3p-65763_22	6	6	0	0
413	PC-3p-658174_3	1	1	0	0
414	PC-3p-664292_3	7	7	6	6
415	PC-3p-666720_3	2	2	0	0
416	PC-3p-66781_22	1	1	0	0
417	PC-3p-67098_21	12	12	8	8
418	PC-3p-674071_3	2	2	0	0
419	PC-3p-675775_3	3	3	0	0
420	PC-3p-67724_21	6	6	3	3
421	PC-3p-677525_3	1	1	0	0
422	PC-3p-678768_3	3	3	0	0
423	PC-3p-681387_3	1	1	0	0
424	PC-3p-683450_3	1	1	0	0
425	PC-3p-68586_21	2	2	0	0
426	PC-3p-689464_3	19	19	0	0
427	PC-3p-69250_21	2	2	0	0
428	PC-3p-693751_3	1	1	0	0
429	PC-3p-69847_21	12	12	0	0
430	PC-3p-699055_3	6	6	0	0
431	PC-3p-699368_3	11	11	0	0
432	PC-3p-70099_20	10	10	0	0
433	PC-3p-702419_3	3	3	1	1
434	PC-3p-70692_20	1	1	0	0
435	PC-3p-70919_20	9	9	0	0
436	PC-3p-710464_3	1	1	0	0
437	PC-3p-71080_20	10	10	8	8
438	PC-3p-711415_3	7	7	0	0
439	PC-3p-712726_3	1	1	0	0
440	PC-3p-712909_3	4	4	0	0
441	PC-3p-717553_3	2	2	0	0
442	PC-3p-718737_3	7	7	0	0
443	PC-3p-71901_20	13	13	0	0
444	PC-3p-721031_3	4	4	0	0
445	PC-3p-726206_2	1	1	0	0
446	PC-3p-727014_2	6	6	0	0
447	PC-3p-73812_19	1	1	0	0
448	PC-3p-738949_2	5	5	0	0
449	PC-3p-73987_19	10	10	0	0
450	PC-3p-74976_19	9	9	2	2
451	PC-3p-75104_19	19	19	0	0
452	PC-3p-75464_19	2	2	0	0
453	PC-3p-7554_240	2	2	0	0
454	PC-3p-75739_19	10	10	8	8
455	PC-3p-76020_19	3	3	0	0
456	PC-3p-76037_19	1	1	0	0
457	PC-3p-76329_19	4	4	0	0
458	PC-3p-77324_18	2	2	0	0
459	PC-3p-77815_18	11	11	1	1
460	PC-3p-78293_18	10	10	0	0
461	PC-3p-78565_18	1	1	0	0
462	PC-3p-82561_17	10	10	8	8
463	PC-3p-826934_2	1	1	0	0
464	PC-3p-826938_2	5	5	0	0
465	PC-3p-828122_2	3	3	0	0
466	PC-3p-83132_17	4	4	0	0
467	PC-3p-83608_17	3	3	0	0
468	PC-3p-83977_17	2	2	0	0
469	PC-3p-85295_17	3	3	0	0
470	PC-3p-86011_17	1	1	0	0
471	PC-3p-86248_17	1	1	0	0
472	PC-3p-86400_17	9	9	0	0
473	PC-3p-87265_16	1	1	0	0
474	PC-3p-87633_16	6	6	0	0
475	PC-3p-87721_16	1	1	0	0
476	PC-3p-88154_16	4	4	0	0
477	PC-3p-88502_16	13	13	0	0
478	PC-3p-889234_2	1	1	0	0
479	PC-3p-89667_16	1	1	0	0
480	PC-3p-89891_16	1	1	0	0
481	PC-3p-899881_2	10	10	0	0
482	PC-3p-89996_16	1	1	0	0
483	PC-3p-90636_16	11	11	0	0
484	PC-3p-9074_198	11	11	8	8
485	PC-3p-91396_16	1	1	0	0
486	PC-3p-91451_16	9	9	0	0
487	PC-3p-92229_15	10	10	0	0
488	PC-3p-92484_15	10	10	0	0
489	PC-3p-93510_15	14	14	9	9
490	PC-3p-94278_15	4	4	1	1
491	PC-3p-94495_15	7	7	1	1
492	PC-3p-95037_15	7	7	3	3
493	PC-3p-952408_2	16	16	0	0
494	PC-3p-95721_15	2	2	0	0
495	PC-3p-95958_15	11	11	0	0
496	PC-3p-960212_2	13	13	2	2
497	PC-3p-97434_15	23	23	1	1
498	PC-3p-97838_15	12	12	0	0
499	PC-3p-978984_2	8	8	0	0
500	PC-3p-98132_15	13	13	0	0
501	PC-3p-981979_2	6	6	0	0
502	PC-3p-98764_14	3	3	0	0
503	PC-3p-9894_180	10	10	0	0
504	PC-3p-99260_14	2	2	0	0
505	PC-3p-99721_14	8	8	3	3
506	PC-3p-99975_14	3	3	1	1
507	PC-5p-100458_14	3	3	0	0
508	PC-5p-102764_14	1	1	0	0
509	PC-5p-1028727_2	7	7	0	0
510	PC-5p-103447_14	4	4	0	0
511	PC-5p-1052889_2	7	7	0	0
512	PC-5p-106969_13	5	5	0	0
513	PC-5p-107011_13	7	7	0	0
514	PC-5p-107191_13	1	1	0	0
515	PC-5p-107958_13	1	1	0	0
516	PC-5p-108327_13	1	1	0	0
517	PC-5p-1098017_2	2	2	0	0
518	PC-5p-110721_13	1	1	0	0
519	PC-5p-112042_13	3	3	0	0
520	PC-5p-114956_12	1	1	0	0
521	PC-5p-115829_12	6	6	0	0
522	PC-5p-117165_12	3	3	0	0
523	PC-5p-117229_12	6	6	0	0
524	PC-5p-117463_12	1	1	0	0
525	PC-5p-118132_12	4	4	0	0
526	PC-5p-119621_12	1	1	0	0
527	PC-5p-120830_12	1	1	0	0
528	PC-5p-12393_140	3	3	0	0
529	PC-5p-124237_11	4	4	0	0
530	PC-5p-124463_11	1	1	0	0
531	PC-5p-125677_11	2	2	0	0
532	PC-5p-127934_11	9	9	0	0
533	PC-5p-13237_131	12	12	2	2
534	PC-5p-133253_11	5	5	0	0
535	PC-5p-133273_11	2	2	0	0
536	PC-5p-133307_11	1	1	0	0
537	PC-5p-133981_11	2	2	0	0
538	PC-5p-134355_11	6	6	0	0
539	PC-5p-135573_11	14	14	0	0
540	PC-5p-135681_11	4	4	0	0
541	PC-5p-136422_11	3	3	0	0
542	PC-5p-1364234_2	3	3	0	0
543	PC-5p-136561_10	1	1	0	0
544	PC-5p-136691_10	4	4	0	0
545	PC-5p-138019_10	6	6	0	0
546	PC-5p-139441_10	3	3	0	0
547	PC-5p-140239_10	20	20	0	0
548	PC-5p-140761_10	1	1	0	0
549	PC-5p-145870_10	6	6	0	0
550	PC-5p-1473493_2	6	6	0	0
551	PC-5p-153886_9	7	7	0	0
552	PC-5p-154495_9	8	8	1	1
553	PC-5p-160690_9	9	9	0	0
554	PC-5p-160779_9	1	1	0	0
555	PC-5p-161032_9	5	5	2	2
556	PC-5p-163116_9	2	2	0	0
557	PC-5p-169080_9	6	6	0	0
558	PC-5p-169781_9	6	6	0	0
559	PC-5p-172088_8	7	7	0	0
560	PC-5p-172183_8	11	11	1	1
561	PC-5p-173143_8	4	4	0	0
562	PC-5p-173852_8	18	18	0	0
563	PC-5p-177640_8	2	2	0	0
564	PC-5p-177967_8	7	7	0	0
565	PC-5p-179100_8	1	1	0	0
566	PC-5p-181761_8	1	1	0	0
567	PC-5p-183374_8	17	17	0	0
568	PC-5p-187346_8	2	2	0	0
569	PC-5p-189554_8	1	1	0	0
570	PC-5p-190147_8	1	1	0	0
571	PC-5p-191506_8	29	29	0	0
572	PC-5p-192123_8	1	1	0	0
573	PC-5p-193918_8	5	5	0	0
574	PC-5p-194081_8	10	10	0	0
575	PC-5p-195631_8	2	2	0	0
576	PC-5p-199459_7	1	1	0	0
577	PC-5p-200593_7	14	14	1	1
578	PC-5p-201236_7	3	3	0	0
579	PC-5p-205883_7	3	3	0	0
580	PC-5p-207771_7	3	3	0	0
581	PC-5p-210992_7	1	1	0	0
582	PC-5p-211946_7	1	1	0	0
583	PC-5p-213107_7	2	2	0	0
584	PC-5p-215555_7	5	5	0	0
585	PC-5p-215965_7	3	3	0	0
586	PC-5p-218727_7	1	1	0	0
587	PC-5p-226004_7	1	1	0	0
588	PC-5p-227780_7	1	1	0	0
589	PC-5p-228651_7	1	1	0	0
590	PC-5p-233677_6	11	11	0	0
591	PC-5p-240608_6	2	2	0	0
592	PC-5p-241556_6	2	2	0	0
593	PC-5p-242492_6	5	5	0	0
594	PC-5p-244559_6	1	1	0	0
595	PC-5p-248768_6	1	1	0	0
596	PC-5p-248898_6	1	1	0	0
597	PC-5p-249034_6	9	9	0	0
598	PC-5p-249393_6	28	28	2	2
599	PC-5p-249412_6	11	11	0	0
600	PC-5p-254245_6	1	1	0	0
601	PC-5p-25552_62	9	9	0	0
602	PC-5p-257966_6	2	2	0	0
603	PC-5p-25863_61	1	1	0	0
604	PC-5p-260488_6	6	6	0	0
605	PC-5p-266316_6	39	39	2	2
606	PC-5p-268533_6	4	4	0	0
607	PC-5p-269390_6	5	5	0	0
608	PC-5p-271213_6	6	6	0	0
609	PC-5p-27267_58	12	12	1	1
610	PC-5p-275749_6	11	11	10	10
611	PC-5p-27758_57	5	5	0	0
612	PC-5p-292016_5	5	5	0	0
613	PC-5p-298672_5	1	1	0	0
614	PC-5p-30058_52	1	1	0	0
615	PC-5p-305204_5	2	2	0	0
616	PC-5p-30967_50	1	1	0	0
617	PC-5p-311129_5	5	5	0	0
618	PC-5p-312586_5	4	4	0	0
619	PC-5p-323098_5	5	5	0	0
620	PC-5p-326027_5	7	7	0	0
621	PC-5p-329223_5	1	1	0	0
622	PC-5p-331884_5	2	2	0	0
623	PC-5p-332337_5	1	1	0	0
624	PC-5p-332846_5	5	5	1	1
625	PC-5p-334628_5	2	2	0	0
626	PC-5p-336216_5	1	1	0	0
627	PC-5p-34146_45	1	1	0	0
628	PC-5p-34397_44	1	1	0	0
629	PC-5p-352251_4	6	6	0	0
630	PC-5p-36892_41	2	2	0	0
631	PC-5p-373941_4	2	2	0	0
632	PC-5p-378259_4	2	2	2	2
633	PC-5p-378730_4	8	8	0	0
634	PC-5p-381345_4	7	7	0	0
635	PC-5p-384958_4	1	1	0	0
636	PC-5p-38926_39	5	5	0	0
637	PC-5p-392074_4	9	9	2	2
638	PC-5p-395927_4	2	2	0	0
639	PC-5p-40413_37	1	1	0	0
640	PC-5p-40424_37	4	4	0	0
641	PC-5p-409096_4	2	2	1	1
642	PC-5p-410990_4	10	10	0	0
643	PC-5p-42145_35	3	3	0	0
644	PC-5p-431477_4	7	7	0	0
645	PC-5p-433712_4	4	4	0	0
646	PC-5p-437690_4	2	2	0	0
647	PC-5p-440228_4	10	10	0	0
648	PC-5p-443912_4	2	2	0	0
649	PC-5p-44768_33	1	1	1	1
650	PC-5p-455579_4	1	1	0	0
651	PC-5p-460237_4	1	1	0	0
652	PC-5p-467409_4	1	1	0	0
653	PC-5p-46874_32	1	1	0	0
654	PC-5p-474036_3	2	2	0	0
655	PC-5p-484399_3	5	5	0	0
656	PC-5p-487243_3	3	3	0	0
657	PC-5p-487626_3	4	4	0	0
658	PC-5p-49342_30	5	5	1	1
659	PC-5p-49382_30	5	5	0	0
660	PC-5p-494139_3	11	11	0	0
661	PC-5p-508278_3	3	3	0	0
662	PC-5p-518312_3	10	10	0	0
663	PC-5p-52528_28	1	1	0	0
664	PC-5p-536498_3	20	20	0	0
665	PC-5p-537773_3	3	3	0	0
666	PC-5p-569728_3	4	4	0	0
667	PC-5p-570538_3	16	16	1	1
668	PC-5p-57127_26	1	1	0	0
669	PC-5p-57652_25	15	15	0	0
670	PC-5p-579219_3	2	2	0	0
671	PC-5p-583553_3	2	2	0	0
672	PC-5p-583978_3	3	3	0	0
673	PC-5p-587862_3	4	4	0	0
674	PC-5p-594317_3	1	1	0	0
675	PC-5p-598115_3	1	1	0	0
676	PC-5p-60420_24	1	1	0	0
677	PC-5p-60497_24	3	3	0	0
678	PC-5p-60949_24	5	5	0	0
679	PC-5p-629116_3	2	2	0	0
680	PC-5p-634889_3	2	2	0	0
681	PC-5p-642386_3	3	3	1	1
682	PC-5p-647886_3	3	3	2	2
683	PC-5p-654604_3	3	3	0	0
684	PC-5p-655912_3	3	3	0	0
685	PC-5p-661868_3	4	4	0	0
686	PC-5p-663869_3	2	2	0	0
687	PC-5p-670996_3	3	3	0	0
688	PC-5p-673160_3	2	2	0	0
689	PC-5p-69352_21	3	3	0	0
690	PC-5p-69873_21	2	2	0	0
691	PC-5p-709865_3	1	1	0	0
692	PC-5p-715547_3	4	4	0	0
693	PC-5p-719627_3	3	3	0	0
694	PC-5p-720340_3	5	5	2	2
695	PC-5p-72161_20	5	5	0	0
696	PC-5p-72475_20	2	2	0	0
697	PC-5p-73112_20	4	4	0	0
698	PC-5p-75232_19	1	1	0	0
699	PC-5p-752957_2	13	13	0	0
700	PC-5p-755146_2	4	4	0	0
701	PC-5p-76398_19	5	5	0	0
702	PC-5p-76421_19	1	1	0	0
703	PC-5p-78665_18	1	1	0	0
704	PC-5p-795793_2	2	2	0	0
705	PC-5p-80682_18	30	30	4	4
706	PC-5p-823065_2	8	8	0	0
707	PC-5p-86336_17	6	6	0	0
708	PC-5p-8719_207	1	1	0	0
709	PC-5p-92791_15	5	5	0	0
710	PC-5p-93420_15	38	38	3	3
711	PC-5p-94034_15	2	2	0	0
712	PC-5p-96115_15	2	2	0	0
713	PC-5p-96248_15	2	2	2	2
714	PC-5p-97244_15	4	4	0	0
715	PC-5p-97527_15	4	4	0	0
716	PC-5p-98600_14	10	10	0	0
717	PC-5p-99538_14	4	4	0	0
718	aly-MIR172d-p5_2ss15TC19TA	27	27	3	3
719	aly-miR158a-3p_R-1	44	44	2	2
720	aly-miR165a-3p_R+1	13	13	9	9
721	aly-miR165a-5p_R+2_1ss14AC	1	1	0	0
722	aqc-MIR396a-p3	5	5	0	0
723	aqc-miR159_R-1_1ss20TA	24	24	5	5
724	aqc-miR159_R-1_1ss20TG	18	18	5	5
725	ath-MIR159c-p3_1ss11AG	21	21	7	7
726	ath-MIR159c-p5_1ss8TC	18	18	8	8
727	ath-MIR401-p5_2ss12AC17GA	38	38	5	5
728	ath-MIR8175-p3_2ss14TC18AC	8	8	0	0
729	ath-MIR858b-p5	34	34	14	14
730	ath-miR156b-3p_L-1_2ss14TC23TC	9	9	0	0
731	ath-miR156g	58	58	11	11
732	ath-miR159c_R+2_2ss20CT21TA	10	10	1	1
733	ath-miR167a-5p_R+2_1ss21AG	5	5	0	0
734	ath-miR398b-3p	6	6	3	3
735	ath-miR398b-3p_1ss21GC	3	3	0	0
736	ath-miR8175_L+3R-1	5	5	0	0
737	ath-miR8175_L+3_1ss5AT	6	6	0	0
738	ath-miR8175_L-2	26	26	2	2
739	bna-MIR169c-p5_2ss12GC17TG	27	27	5	5
740	bol-MIR9410-p3_2ss4TG17TG	94	94	4	4
741	bol-MIR9410-p5_2ss4TG17TA	17	17	1	1
742	bra-MIR5724-p5_2ss2TA18AC	57	57	6	6
743	cca-miR6113_L+1R-1_1ss13AG	118	118	16	16
744	cme-MIR160c-p5_2ss13AG17AG	85	85	8	8
745	cme-MIR319c-p5	19	19	0	0
746	cme-miR164a_2ss19GA20CT	13	13	3	3
747	cme-miR164b	13	13	3	3
748	cme-miR399d_1ss20TC	11	11	2	2
749	cme-miR399g_L-1_1ss15TG	12	12	0	0
750	csi-miR482b_1ss10CA	10	10	3	3
751	dpr-miR167c_R+1	9	9	0	0
752	gma-MIR4371b-p3_1ss10GC	1	1	0	0
753	gma-MIR4377-p3_2ss11GC19AG_1	3	3	0	0
754	gma-MIR4377-p3_2ss11GC19AG_2	1	1	0	0
755	gma-MIR4377-p5_2ss10GC18AG_1	2	2	0	0
756	gma-MIR4377-p5_2ss10GC18AG_2	1	1	0	0
757	gma-MIR4377-p5_2ss9GC17AG	3	3	0	0
758	gma-MIR4388-p3_2ss4TC22TG	3	3	0	0
759	gma-MIR4995-p3	1	1	0	0
760	gma-MIR4995-p5_1ss20GC	2	2	0	0
761	gma-MIR5033-p5_2ss15TA21AT	4	4	0	0
762	gma-MIR5368-p3	75	75	0	0
763	gma-MIR5368-p3_1ss19CT_1	13	13	4	4
764	gma-MIR5368-p3_1ss19CT_2	1	1	0	0
765	gma-MIR5368-p3_1ss3GA	8	8	2	2
766	gma-MIR5368-p5_1	9	9	0	0
767	gma-MIR5368-p5_1ss1TC	67	67	5	5
768	gma-MIR5368-p5_1ss2AT	56	56	4	4
769	gma-MIR5368-p5_1ss3TC	81	81	1	1
770	gma-MIR5368-p5_2	7	7	1	1
771	gma-MIR5368-p5_2ss19CT20CT	16	16	4	4
772	gma-MIR5368-p5_2ss4AG18GA	3	3	0	0
773	gma-MIR6300-p3_1ss21CT	5	5	0	0
774	gma-MIR6300-p5_2	8	8	0	0
775	gma-miR1510a-3p_L-1R-1_1ss22CT	145	145	4	4
776	gma-miR160a-3p_1ss16AT	5	5	3	3
777	gma-miR166a-5p_1ss21GA	4	4	0	0
778	gma-miR166a-5p_2ss15CT16TA	5	5	0	0
779	gma-miR171c-3p	5	5	4	4
780	gma-miR171k-5p	13	13	1	1
781	gma-miR171m	10	10	4	4
782	gma-miR171m_1ss21AT	5	5	4	4
783	gma-miR319g_R-1	34	34	21	21
784	gma-miR319g_R-1_1ss21TC	34	34	21	21
785	gma-miR319p_L-2R+2_1ss8CG	7	7	3	3
786	gma-miR390b-5p_2ss19AG20CT	10	10	0	0
787	gma-miR396a-5p_1ss9CT	37	37	3	3
788	gma-miR396a-5p_2ss7AG21GT	36	36	12	12
789	gma-miR396j_L-1R+2_1ss9TA	11	11	1	1
790	gma-miR403a	14	14	2	2
791	gma-miR403a_R+1_1ss21GT	6	6	4	4
792	gma-miR4372a_L-4R-2_1ss7CA	53	53	9	9
793	gma-miR4376-5p_R-2	3	3	0	0
794	gma-miR6300	70	70	15	15
795	gma-miR6300_R+1	23	23	5	5
796	gma-miR9722_L-1R-2_1ss13GC	170	170	10	10
797	gra-MIR7492m-p3_2ss9AT20TG	3	3	2	2
798	gra-MIR8757b-p3_2ss15GC17TG	61	61	1	1
799	gra-miR7484o_L-2_1ss5TA	10	10	1	1
800	han-MIR3630-p5_2ss17TC19TC	3	3	0	0
801	hbr-MIR6173-p3	5	5	0	0
802	hbr-MIR6173-p3_1ss3CT	3	3	0	0
803	hbr-MIR6173-p3_1ss4CT	34	34	4	4
804	hbr-MIR6173-p3_2ss20AG21GC	3	3	1	1
805	hbr-MIR6173-p5_2ss20AG21GC	3	3	1	1
806	hbr-MIR6483-p3	15	15	1	1
807	hbr-miR159b_L+1R-1_1ss20TG	7	7	0	0
808	hbr-miR6173	2	2	0	0
809	hbr-miR6173_R-2	18	18	2	2
810	hbr-miR6483_L+1R-2_1ss18AG	7	7	0	0
811	hbr-miR6485_R+4	1	1	0	0
812	hpe-miR162a_R+2	4	4	4	4
813	htu-MIR171a-p3_2ss1GC18TC	109	109	7	7
814	lja-MIR7533a-p5_2ss6CA19AC	54	54	5	5
815	lus-MIR160f-p3_2ss5GT17GA	113	113	5	5
816	lus-MIR393c-p5_2ss19CA21TA	4	4	1	1
817	lus-MIR396d-p3_1ss7GT	13	13	0	0
818	lus-miR396d_L-1R-2	68	68	13	13
819	mdm-MIR1511-p5	7	7	0	0
820	mdm-MIR156e-p3	6	6	0	0
821	mdm-MIR156m-p3_2ss11CT21AT	8	8	0	0
822	mdm-MIR156u-p3	263	263	17	17
823	mdm-MIR156w-p3	81	81	6	6
824	mdm-MIR162a-p5	2	2	0	0
825	mdm-MIR162b-p5	2	2	0	0
826	mdm-MIR164a-p3	1	1	0	0
827	mdm-MIR164b-p3	9	9	0	0
828	mdm-MIR164c-p3	1	1	0	0
829	mdm-MIR164d-p3_1ss4GT	6	6	0	0
830	mdm-MIR164e-p3	10	10	0	0
831	mdm-MIR164f-p3	2	2	0	0
832	mdm-MIR166c-p5	9	9	0	0
833	mdm-MIR166e-p5	5	5	0	0
834	mdm-MIR166f-p5	3	2	0	0
835	mdm-MIR166g-p5	5	5	0	0
836	mdm-MIR166h-p5	6	6	0	0
837	mdm-MIR167b-p3_2ss7GA23TC	1	1	0	0
838	mdm-MIR167c-p3	9	9	0	0
839	mdm-MIR167d-p3	9	9	0	0
840	mdm-MIR167e-p3	1	1	0	0
841	mdm-MIR167g-p3	9	9	0	0
842	mdm-MIR168b-p3	7	7	0	0
843	mdm-MIR168b-p5	2	2	1	1
844	mdm-MIR169a-p3	3	3	0	0
845	mdm-MIR169a-p5	4	4	0	0
846	mdm-MIR169f-p3_1ss4GA	2	2	0	0
847	mdm-MIR171e-p3_1ss21AC	6	6	5	5
848	mdm-MIR171i-p5	4	4	0	0
849	mdm-MIR172a-p5_1ss21AG	15	15	0	0
850	mdm-MIR172b-p5	13	13	3	3
851	mdm-MIR172g-p5	158	158	15	15
852	mdm-MIR172i-p5	57	57	7	7
853	mdm-MIR172l-p5	57	57	7	7
854	mdm-MIR2118a-p5	3	3	0	0
855	mdm-MIR2118c-p5	3	3	0	0
856	mdm-MIR319a-p5	38	38	6	6
857	mdm-MIR319c-p3	40	40	22	22
858	mdm-MIR319c-p5	5	5	0	0
859	mdm-MIR3627b-p3	8	8	0	0
860	mdm-MIR3627c-p3	15	15	2	2
861	mdm-MIR390a-p3	7	7	1	1
862	mdm-MIR390b-p3	7	7	1	1
863	mdm-MIR391-p3	8	8	0	0
864	mdm-MIR394a-p3	7	7	0	0
865	mdm-MIR395g-p5	28	28	4	4
866	mdm-MIR396b-p3	8	8	0	0
867	mdm-MIR396c-p3	27	27	2	2
868	mdm-MIR396f-p3_1ss21CT	15	15	1	1
869	mdm-MIR396g-p3_1ss21CT	15	15	1	1
870	mdm-MIR398a-p5	2	2	0	0
871	mdm-MIR399a-p5	10	10	0	0
872	mdm-MIR399b-p5	14	14	2	2
873	mdm-MIR399d-p5	10	10	2	2
874	mdm-MIR399e-p5	4	4	0	0
875	mdm-MIR399i-p5	10	10	0	0
876	mdm-MIR399j-p5	10	10	0	0
877	mdm-MIR403a-p5	1	1	0	0
878	mdm-MIR477a-p3	3	3	0	0
879	mdm-MIR477b-p3	29	29	4	4
880	mdm-MIR482c-p5	13	13	3	3
881	mdm-MIR5225c-p3	6	6	0	0
882	mdm-MIR535d-p3	30	30	7	7
883	mdm-MIR7120a-p3	9	9	0	0
884	mdm-MIR7121a-p3_1ss16CT	6	6	0	0
885	mdm-MIR7121b-p3_1ss15AG	4	4	0	0
886	mdm-MIR7121c-p3	9	9	0	0
887	mdm-MIR7121d-p3	6	6	2	2
888	mdm-MIR7122a-p3_1ss10TC	3	3	0	0
889	mdm-MIR7124b-p3	18	18	3	3
890	mdm-MIR7125-p5_2ss9CG18GT	203	203	28	28
891	mdm-MIR827-p5_1	5	5	2	2
892	mdm-MIR827-p5_2	12	12	0	0
893	mdm-MIR828a-p3_2ss5AC18TA	73	73	2	2
894	mdm-MIR858-p3_2ss9CG19AG	4	4	0	0
895	mdm-miR1511_L+2R-2	6	6	0	0
896	mdm-miR156a	59	59	11	11
897	mdm-miR156a_L+1	44	44	10	10
898	mdm-miR156aa_L+1R-2	107	107	22	22
899	mdm-miR156aa_R-2	213	213	26	26
900	mdm-miR156t	42	42	11	11
901	mdm-miR159a	29	29	10	10
902	mdm-miR159a_1ss8TC	20	20	2	2
903	mdm-miR159a_1ss9GA	14	14	0	0
904	mdm-miR159c	58	58	13	13
905	mdm-miR160a_R-1	16	16	16	16
906	mdm-miR162a	4	4	4	4
907	mdm-miR164a_1ss17AG	10	10	3	3
908	mdm-miR164b	11	11	3	3
909	mdm-miR166a	13	13	9	9
910	mdm-miR167a	18	18	0	0
911	mdm-miR167b	12	12	3	3
912	mdm-miR167h_R-3	78	78	8	8
913	mdm-miR169e_1ss13CT	6	6	0	0
914	mdm-miR171a	11	11	9	9
915	mdm-miR171i	5	5	1	1
916	mdm-miR171j	7	7	5	5
917	mdm-miR171j_1ss21TG	6	6	5	5
918	mdm-miR171j_R+1	5	5	4	4
919	mdm-miR172a_R+1_1	41	41	22	22
920	mdm-miR172a_R+1_2	65	65	13	13
921	mdm-miR172a_R+1_3	42	42	19	19
922	mdm-miR172i	35	35	20	20
923	mdm-miR172l	46	46	19	19
924	mdm-miR2118a	16	16	14	14
925	mdm-miR319a	35	35	22	22
926	mdm-miR319a_2ss20CT21TC	34	34	21	21
927	mdm-miR319a_R+1	19	19	17	17
928	mdm-miR3627a_R-1	21	21	4	4
929	mdm-miR390a	13	13	0	0
930	mdm-miR391	4	4	1	1
931	mdm-miR393a	10	10	5	5
932	mdm-miR393d	1	1	0	0
933	mdm-miR394a	20	20	11	11
934	mdm-miR394a_L+3R+1	2	2	2	2
935	mdm-miR395a	15	15	5	5
936	mdm-miR396b_1ss20TA	41	41	9	9
937	mdm-miR396b_R+1	34	34	7	7
938	mdm-miR396b_R+4	2	2	0	0
939	mdm-miR396c_R-2	152	152	49	49
940	mdm-miR396f	36	36	7	7
941	mdm-miR397a_L+1R+2_1ss22AG	8	8	5	5
942	mdm-miR398a	8	8	0	0
943	mdm-miR398b	7	7	3	3
944	mdm-miR399a	8	8	3	3
945	mdm-miR399d_1ss13GA	11	11	2	2
946	mdm-miR399e	11	11	1	1
947	mdm-miR399e_1ss21GT	4	4	1	1
948	mdm-miR399i	9	9	3	3
949	mdm-miR403a	7	7	2	2
950	mdm-miR408a	8	8	0	0
951	mdm-miR408b	19	19	0	0
952	mdm-miR477a	4	4	1	1
953	mdm-miR477b	3	3	0	0
954	mdm-miR482a-3p	2	2	0	0
955	mdm-miR482a-5p_L-1	5	5	0	0
956	mdm-miR482a-5p_L-1R-3_1ss14TC	60	60	8	8
957	mdm-miR482a-5p_L-1_1ss10CT	5	5	0	0
958	mdm-miR482a-5p_L-4	82	82	8	8
959	mdm-miR482b	53	53	36	36
960	mdm-miR482c	4	4	2	2
961	mdm-miR482c_1ss22CT	2	2	0	0
962	mdm-miR482c_L-2_1ss22CT	33	33	10	10
963	mdm-miR482d	8	8	0	0
964	mdm-miR5225a	4	4	0	0
965	mdm-miR5225a_2ss5TC22CT	4	4	0	0
966	mdm-miR535b	22	22	9	9
967	mdm-miR535d	6	6	1	1
968	mdm-miR7120a_L+1R-1	11	11	0	0
969	mdm-miR7121d	2	2	0	0
970	mdm-miR7121d_R+3	1	1	0	0
971	mdm-miR7122a	5	5	1	1
972	mdm-miR7124a	34	34	10	10
973	mdm-miR7125	7	7	2	2
974	mdm-miR7127a	6	6	0	0
975	mdm-miR827_R+1	4	4	2	2
976	mdm-miR828a_R+2	12	12	10	10
977	mdm-miR858	26	26	14	14
978	mes-MIR319e-p5_1ss18TC	27	27	2	2
979	mes-MIR319g-p5	13	13	0	0
980	mes-miR159c_1ss7GT	25	25	7	7
981	mes-miR2275_L-1R+1_1ss4GA	17	17	0	0
982	mtr-MIR2592ay-p3_2ss6AG17CG	81	81	8	8
983	mtr-MIR2592ay-p5_2ss6AG17CG	81	81	8	8
984	mtr-MIR2592bj-p5_2ss12TC19AT	35	35	3	3
985	mtr-MIR2602a-p3_2ss9CA17TA	1	1	0	0
986	mtr-MIR2652b-p3_1ss10CG	39	39	0	0
987	mtr-MIR2652b-p3_2ss10CG20TC	21	21	0	0
988	mtr-MIR2652b-p5_2ss10CG20TC	21	21	0	0
989	mtr-MIR2652d-p3_2ss8CG18TC	138	138	9	9
990	mtr-miR156h-3p_2ss6TC10TG	19	19	0	0
991	mtr-miR164d_2ss17AG21TG	27	27	12	12
992	mtr-miR166b_2ss20TC21AT	18	18	9	9
993	mtr-miR166c_R+1_2ss17TC20TC	7	7	7	7
994	mtr-miR166g-5p_1ss11CT	15	15	7	7
995	mtr-miR166g-5p_2ss11CT21GA	22	22	9	9
996	mtr-miR168c-3p_R+1	4	4	0	0
997	mtr-miR172d-5p_L-3	13	13	1	1
998	mtr-miR172d-5p_L-4R+1_1ss5GC	32	32	9	9
999	mtr-miR2673a_L+1R-2_1ss4TA	219	217	37	37
1000	mtr-miR399a_L+1_2ss15TC19CT	9	9	3	3
1001	mtr-miR5225a_L-4	42	42	1	1
1002	mtr-miR5225b_R-4	42	42	1	1
1003	mtr-miR5234_1ss17AC	12	12	4	4
1004	nta-MIR172e-p3_2ss14CG18TA	51	51	10	10
1005	nta-MIR172e-p5_2ss14CG18TA	51	51	10	10
1006	nta-MIR172e-p5_2ss15CG19TA	32	32	5	5
1007	nta-MIR172f-p5_2ss15CG19TA	32	32	5	5
1008	peu-MIR2916-p3_1ss15TC	1	1	1	1
1009	peu-MIR2916-p5_1ss5AG	1	1	0	0
1010	ppe-MIR159-p3_2ss17CA20TG	54	54	9	9
1011	ppe-MIR159-p5_2ss18TC20TA	34	34	7	7
1012	ppe-MIR167c-p3	19	19	1	1
1013	ppe-MIR168-p5	51	51	5	5
1014	ppe-MIR169i-p5_2ss1CT19GT	723	714	80	77
1015	ppe-MIR171a-p3_2ss11CT18TA	40	40	11	11
1016	ppe-MIR172c-p5	56	56	8	8
1017	ppe-MIR393a-p3	7	7	0	0
1018	ppe-MIR530-p5	23	23	7	7
1019	ppe-MIR6284-p3_2ss17TG21GT	10	10	1	1
1020	ppe-MIR6284-p5_1ss16TC	1	1	0	0
1021	ppe-miR1511-3p_L+1R-4	81	81	12	12
1022	ppe-miR1511-3p_L+2R-2	3	3	0	0
1023	ppe-miR159	43	43	6	6
1024	ppe-miR159_1ss15AG	18	18	6	6
1025	ppe-miR159_L-1_1ss20TC	21	21	7	7
1026	ppe-miR159_L-2R-1	122	122	11	11
1027	ppe-miR159_R-1_1ss15AG	45	45	8	8
1028	ppe-miR159_R-1_1ss20TC	65	65	13	13
1029	ppe-miR159_R-3	255	255	20	20
1030	ppe-miR159_R-3_1ss11AG	182	182	15	15
1031	ppe-miR159_R-3_1ss18TA	238	238	25	25
1032	ppe-miR159_R-3_1ss18TC	192	192	28	28
1033	ppe-miR159_R-3_1ss3TC	79	79	10	10
1034	ppe-miR159_R-3_1ss6AG	159	158	25	25
1035	ppe-miR159_R-3_1ss8TC	159	158	10	10
1036	ppe-miR160a_1ss21AG	15	15	15	15
1037	ppe-miR166a_R+1_1ss21CT	13	13	9	9
1038	ppe-miR167a_R+1_1ss21AG	5	5	0	0
1039	ppe-miR167c	5	5	0	0
1040	ppe-miR172c_2ss1GA21TA	41	41	22	22
1041	ppe-miR319a_L-1R-1_1ss6CT	113	113	15	15
1042	ppe-miR319a_R+1_1	18	18	17	17
1043	ppe-miR319a_R+1_2	19	19	17	17
1044	ppe-miR3627-5p_R-1_1ss20GT	1	1	1	1
1045	ppe-miR393a_L-2R+3	6	6	5	5
1046	ppe-miR395a-5p_1ss4CT	67	67	3	3
1047	ppe-miR396a_2ss20GT21TA	43	43	11	11
1048	ppe-miR396a_R-1	66	66	18	18
1049	ppe-miR396a_R-1_1ss19CT	86	86	19	19
1050	ppe-miR477a-5p_1ss14CT	6	6	0	0
1051	ppe-miR5225-3p_L+1R+2	7	7	0	0
1052	ppe-miR5225-3p_R+1	17	17	0	0
1053	ppe-miR530_L-2R+2	15	15	4	4
1054	ppe-miR530_L-2R-1_1ss20CT	150	150	15	15
1055	ppe-miR7122a-3p_1ss12TC	5	5	2	2
1056	ppe-miR7122a-5p_R-1_1ss9TA	4	4	1	1
1057	ppe-miR858_1ss1CT	34	34	14	14
1058	ppe-miR858_L-3	87	87	9	9
1059	ptc-MIR159c-p5_2ss2GA19AC	18	18	0	0
1060	ptc-MIR166i-p5_2ss16TA21GA	16	16	3	3
1061	ptc-MIR171g-p5_2ss11TC17GC_1	4	4	1	1
1062	ptc-MIR171g-p5_2ss11TC17GC_2	2	2	0	0
1063	ptc-MIR2111b-p3_1ss16CT	7	7	0	0
1064	ptc-MIR2111b-p3_2ss15CT19AG	16	16	0	0
1065	ptc-MIR319f-p5	6	6	0	0
1066	ptc-MIR530b-p3	13	13	4	4
1067	ptc-MIR530b-p3_1ss13AC	6	6	0	0
1068	ptc-MIR530b-p5	19	19	0	0
1069	ptc-miR159d_R-1_1ss20CA	38	38	10	10
1070	ptc-miR162a_R+1	4	4	4	4
1071	ptc-miR166a_2ss2CT6CT	2	2	1	1
1072	ptc-miR319i	11	11	7	7
1073	ptc-miR390d-3p_R-1	4	4	1	1
1074	ptc-miR393a-3p	5	5	0	0
1075	ptc-miR6478_1ss20TC	1	1	1	1
1076	ptc-miR6478_R-1_1ss20TC	2	2	1	1
1077	ptc-miR6478_R-2	5	5	1	1
1078	rgl-miR5139_L+3	3	3	0	0
1079	rgl-miR5139_L-1	81	81	12	12
1080	sly-miR167b-3p_1ss10AG	8	8	0	0
1081	sly-miR1918_L-2R-2_1ss9AT	80	80	8	8
1082	stu-miR156f-5p_L-1R+1	62	62	10	10
1083	stu-miR3627-5p_R-2	2	2	1	1
1084	stu-miR399a-3p_1ss21GT	9	9	2	2
1085	stu-miR8016_2ss1AG18CT	1	1	0	0
1086	tcc-MIR390a-p3_2ss6GC18CT	75	75	7	7
1087	vvi-MIR319f-p5	7	7	2	2
1088	vvi-MIR3623-p3_2ss13GA20CA	113	113	34	34
1089	vvi-MIR3623-p5_2ss13GA20CA	113	113	34	34
1090	vvi-MIR396a-p3	21	21	0	0
1091	vvi-miR171g_L-1	19	19	7	7
1092	vvi-miR319b_R+2	1	1	0	0
1093	vvi-miR3630-3p_L-1R-1_1ss2TA	21	21	2	2
1094	vvi-miR3630-3p_L-1_1ss2TA	4	4	1	1
1095	vvi-miR396b_R+3_1ss20TA	23	23	3	3
1096	vvi-miR399g_1ss21TA	4	4	2	2
