# Supplementary material for: microRNAs and Their Targets in Apple (Malus domestica cv. “Fuji”) Involved in Response to Infection of Pathogen Valsa mali
Source: Front Plant Sci. 2017 Dec 6;8:2081. doi: 10.3389/fpls.2017.02081 (PMC5723928; doi:10.3389/fpls.2017.02081)
Supplement: Table S11 — Number statistics of mRNA with miRNA targeting sites through predicting and degradome sequencing in both IVm and BMd. [file Table11.XLSX]

## Sheet: Sheet1
Index	Transcript	TargetFinder_Predicted_miRNA	TargetFinder_Predicted_miRNA_Family	Degradome_Valid_miRNA	Degradome_Valid_miRNA_family
1	NR_120851.1	4	3	0	0
2	NR_120852.1	6	5	0	0
3	NR_120853.1	6	5	0	0
4	NR_120864.1	3	3	0	0
5	NR_120865.1	3	3	0	0
6	NR_120866.1	4	3	0	0
7	NR_120868.1	7	7	0	0
8	NR_120877.1	1	1	0	0
9	NR_120893.1	6	6	0	0
10	NR_120894.1	12	10	0	0
11	NR_120895.1	12	10	0	0
12	NR_120897.1	7	7	0	0
13	NR_120898.1	9	8	0	0
14	NR_120901.1	12	10	0	0
15	NR_120906.1	3	3	0	0
16	NR_120911.1	3	3	2	2
17	NR_120918.1	6	6	0	0
18	NR_120919.1	12	11	6	5
19	NR_120920.1	12	11	0	0
20	NR_120922.1	12	11	0	0
21	NR_120931.1	1	1	0	0
22	NR_120932.1	4	4	0	0
23	NR_120933.1	4	4	0	0
24	NR_120934.1	4	4	0	0
25	NR_120938.1	3	2	0	0
26	NR_120945.1	13	13	0	0
27	NR_120946.1	13	13	0	0
28	NR_120950.1	18	18	0	0
29	NR_120953.1	1	1	0	0
30	NR_120955.1	4	3	0	0
31	NR_120956.1	4	3	0	0
32	NR_120957.1	10	8	0	0
33	NR_120958.1	9	7	0	0
34	NR_120960.1	1	1	0	0
35	NR_120963.1	1	1	0	0
36	NR_120966.1	1	1	0	0
37	NR_120967.1	3	2	0	0
38	NR_120968.1	2	1	0	0
39	NR_120970.1	5	5	0	0
40	NR_120975.1	1	1	0	0
41	NR_120976.1	3	2	0	0
42	NR_120978.1	1	1	0	0
43	NR_120987.1	2	2	0	0
44	NR_120988.1	2	2	0	0
45	NR_120992.1	1	1	0	0
46	NR_120998.1	2	2	0	0
47	NR_121001.1	2	2	0	0
48	NR_121005.1	1	1	0	0
49	XM_008338695.1	1	1	0	0
50	XM_008338696.1	1	1	0	0
51	XM_008338703.1	1	1	0	0
52	XM_008338704.1	1	1	0	0
53	XM_008338709.1	1	1	0	0
54	XM_008338712.1	2	2	0	0
55	XM_008338714.1	1	1	0	0
56	XM_008338719.1	1	1	0	0
57	XM_008338736.1	7	7	0	0
58	XM_008338737.1	2	2	0	0
59	XM_008338739.1	1	1	0	0
60	XM_008338743.1	2	2	0	0
61	XM_008338751.1	2	2	0	0
62	XM_008338763.1	2	2	0	0
63	XM_008338764.1	2	2	0	0
64	XM_008338765.1	2	2	0	0
65	XM_008338772.1	1	1	0	0
66	XM_008338778.1	4	4	0	0
67	XM_008338781.1	1	1	0	0
68	XM_008338799.1	1	1	0	0
69	XM_008338802.1	11	11	0	0
70	XM_008338803.1	2	2	0	0
71	XM_008338813.1	1	1	0	0
72	XM_008338818.1	1	1	0	0
73	XM_008338825.1	1	1	0	0
74	XM_008338834.1	1	1	0	0
75	XM_008338841.1	1	1	0	0
76	XM_008338844.1	2	2	0	0
77	XM_008338849.1	1	1	0	0
78	XM_008338858.1	2	2	0	0
79	XM_008338859.1	3	3	0	0
80	XM_008338893.1	1	1	0	0
81	XM_008338936.1	1	1	0	0
82	XM_008338943.1	2	2	0	0
83	XM_008338972.1	1	1	0	0
84	XM_008338977.1	1	1	0	0
85	XM_008338981.1	2	2	0	0
86	XM_008338982.1	3	3	0	0
87	XM_008338993.1	2	2	0	0
88	XM_008338997.1	1	1	0	0
89	XM_008339004.1	1	1	0	0
90	XM_008339026.1	1	1	0	0
91	XM_008339035.1	2	2	0	0
92	XM_008339040.1	1	1	0	0
93	XM_008339041.1	1	1	0	0
94	XM_008339044.1	1	1	0	0
95	XM_008339045.1	1	1	0	0
96	XM_008339046.1	1	1	0	0
97	XM_008339053.1	2	2	0	0
98	XM_008339082.1	1	1	1	1
99	XM_008339092.1	2	2	0	0
100	XM_008339110.1	1	1	0	0
101	XM_008339124.1	1	1	0	0
102	XM_008339130.1	1	1	0	0
103	XM_008339136.1	1	1	0	0
104	XM_008339142.1	2	2	0	0
105	XM_008339143.1	2	2	0	0
106	XM_008339194.1	1	1	0	0
107	XM_008339206.1	1	1	0	0
108	XM_008339219.1	1	1	0	0
109	XM_008339220.1	1	1	0	0
110	XM_008339225.1	1	1	0	0
111	XM_008339229.1	1	1	0	0
112	XM_008339230.1	1	1	0	0
113	XM_008339231.1	1	1	0	0
114	XM_008339240.1	1	1	1	1
115	XM_008339241.1	1	1	0	0
116	XM_008339253.1	1	1	1	1
117	XM_008339268.1	1	1	0	0
118	XM_008339276.1	1	1	0	0
119	XM_008339281.1	2	2	0	0
120	XM_008339282.1	1	1	0	0
121	XM_008339303.1	11	11	0	0
122	XM_008339312.1	1	1	0	0
123	XM_008339314.1	1	1	0	0
124	XM_008339315.1	1	1	0	0
125	XM_008339355.1	1	1	0	0
126	XM_008339357.1	1	1	0	0
127	XM_008339359.1	1	1	1	1
128	XM_008339373.1	2	2	2	2
129	XM_008339384.1	1	1	0	0
130	XM_008339385.1	2	2	0	0
131	XM_008339389.1	2	2	0	0
132	XM_008339390.1	1	1	0	0
133	XM_008339395.1	3	3	0	0
134	XM_008339410.1	1	1	0	0
135	XM_008339411.1	1	1	0	0
136	XM_008339415.1	1	1	1	1
137	XM_008339416.1	1	1	1	1
138	XM_008339424.1	1	1	1	1
139	XM_008339425.1	1	1	1	1
140	XM_008339426.1	1	1	1	1
141	XM_008339427.1	1	1	1	1
142	XM_008339428.1	1	1	1	1
143	XM_008339429.1	1	1	1	1
144	XM_008339430.1	1	1	1	1
145	XM_008339431.1	1	1	1	1
146	XM_008339432.1	1	1	1	1
147	XM_008339433.1	1	1	1	1
148	XM_008339434.1	1	1	1	1
149	XM_008339439.1	1	1	0	0
150	XM_008339461.1	2	2	0	0
151	XM_008339462.1	2	2	0	0
152	XM_008339465.1	2	2	0	0
153	XM_008339466.1	2	2	0	0
154	XM_008339467.1	2	2	0	0
155	XM_008339468.1	1	1	0	0
156	XM_008339481.1	1	1	0	0
157	XM_008339492.1	1	1	0	0
158	XM_008339496.1	1	1	0	0
159	XM_008339497.1	1	1	0	0
160	XM_008339505.1	1	1	1	1
161	XM_008339533.1	1	1	0	0
162	XM_008339535.1	2	2	1	1
163	XM_008339593.1	2	2	0	0
164	XM_008339607.1	1	1	0	0
165	XM_008339608.1	1	1	0	0
166	XM_008339609.1	1	1	0	0
167	XM_008339625.1	2	2	2	2
168	XM_008339651.1	2	2	0	0
169	XM_008339652.1	4	4	3	3
170	XM_008339653.1	4	4	3	3
171	XM_008339658.1	1	1	0	0
172	XM_008339668.1	1	1	0	0
173	XM_008339671.1	1	1	0	0
174	XM_008339679.1	1	1	0	0
175	XM_008339683.1	2	2	2	2
176	XM_008339684.1	2	2	2	2
177	XM_008339688.1	1	1	0	0
178	XM_008339689.1	1	1	0	0
179	XM_008339726.1	1	1	0	0
180	XM_008339728.1	2	2	0	0
181	XM_008339742.1	1	1	0	0
182	XM_008339747.1	2	2	2	2
183	XM_008339748.1	2	2	2	2
184	XM_008339753.1	1	1	0	0
185	XM_008339760.1	1	1	0	0
186	XM_008339792.1	4	4	0	0
187	XM_008339797.1	1	1	0	0
188	XM_008339820.1	1	1	0	0
189	XM_008339830.1	1	1	0	0
190	XM_008339846.1	2	2	0	0
191	XM_008339848.1	1	1	0	0
192	XM_008339853.1	2	2	0	0
193	XM_008339854.1	2	2	0	0
194	XM_008339855.1	2	2	0	0
195	XM_008339859.1	2	2	0	0
196	XM_008339860.1	1	1	1	1
197	XM_008339868.1	1	1	0	0
198	XM_008339872.1	2	2	0	0
199	XM_008339873.1	1	1	0	0
200	XM_008339876.1	1	1	0	0
201	XM_008339877.1	1	1	0	0
202	XM_008339894.1	1	1	0	0
203	XM_008339895.1	1	1	0	0
204	XM_008339896.1	1	1	0	0
205	XM_008339911.1	3	3	0	0
206	XM_008339921.1	1	1	0	0
207	XM_008339923.1	1	1	0	0
208	XM_008339938.1	1	1	0	0
209	XM_008339950.1	2	2	0	0
210	XM_008339988.1	2	2	0	0
211	XM_008340005.1	1	1	0	0
212	XM_008340008.1	4	4	0	0
213	XM_008340009.1	1	1	0	0
214	XM_008340010.1	1	1	0	0
215	XM_008340012.1	1	1	0	0
216	XM_008340013.1	1	1	0	0
217	XM_008340014.1	5	5	0	0
218	XM_008340024.1	1	1	0	0
219	XM_008340026.1	2	2	0	0
220	XM_008340028.1	2	2	0	0
221	XM_008340029.1	2	2	0	0
222	XM_008340030.1	2	2	0	0
223	XM_008340031.1	2	2	0	0
224	XM_008340047.1	1	1	0	0
225	XM_008340060.1	1	1	0	0
226	XM_008340069.1	1	1	0	0
227	XM_008340070.1	1	1	0	0
228	XM_008340071.1	1	1	0	0
229	XM_008340072.1	1	1	0	0
230	XM_008340079.1	2	2	0	0
231	XM_008340092.1	1	1	0	0
232	XM_008340104.1	1	1	0	0
233	XM_008340105.1	1	1	1	1
234	XM_008340120.1	1	1	0	0
235	XM_008340133.1	1	1	0	0
236	XM_008340141.1	1	1	0	0
237	XM_008340153.1	1	1	1	1
238	XM_008340164.1	1	1	0	0
239	XM_008340189.1	1	1	0	0
240	XM_008340194.1	1	1	0	0
241	XM_008340200.1	1	1	0	0
242	XM_008340253.1	2	2	0	0
243	XM_008340254.1	2	2	0	0
244	XM_008340261.1	1	1	0	0
245	XM_008340262.1	1	1	0	0
246	XM_008340263.1	1	1	0	0
247	XM_008340275.1	2	2	0	0
248	XM_008340276.1	2	2	0	0
249	XM_008340277.1	2	2	0	0
250	XM_008340279.1	1	1	0	0
251	XM_008340280.1	1	1	0	0
252	XM_008340282.1	1	1	0	0
253	XM_008340284.1	2	2	0	0
254	XM_008340298.1	2	2	0	0
255	XM_008340301.1	2	2	0	0
256	XM_008340306.1	1	1	0	0
257	XM_008340310.1	1	1	0	0
258	XM_008340312.1	3	3	0	0
259	XM_008340318.1	1	1	0	0
260	XM_008340320.1	1	1	0	0
261	XM_008340331.1	1	1	1	1
262	XM_008340350.1	2	2	0	0
263	XM_008340361.1	7	7	0	0
264	XM_008340381.1	2	2	0	0
265	XM_008340389.1	1	1	0	0
266	XM_008340396.1	1	1	0	0
267	XM_008340397.1	1	1	0	0
268	XM_008340398.1	1	1	0	0
269	XM_008340400.1	2	2	0	0
270	XM_008340401.1	2	2	0	0
271	XM_008340403.1	2	2	0	0
272	XM_008340450.1	8	8	0	0
273	XM_008340452.1	1	1	0	0
274	XM_008340459.1	1	1	0	0
275	XM_008340465.1	1	1	0	0
276	XM_008340466.1	1	1	0	0
277	XM_008340467.1	1	1	0	0
278	XM_008340470.1	1	1	0	0
279	XM_008340472.1	1	1	1	1
280	XM_008340473.1	1	1	1	1
281	XM_008340474.1	1	1	1	1
282	XM_008340475.1	1	1	1	1
283	XM_008340477.1	2	2	0	0
284	XM_008340478.1	2	2	0	0
285	XM_008340486.1	1	1	0	0
286	XM_008340487.1	1	1	0	0
287	XM_008340488.1	1	1	0	0
288	XM_008340503.1	1	1	0	0
289	XM_008340504.1	1	1	0	0
290	XM_008340508.1	1	1	1	1
291	XM_008340512.1	1	1	0	0
292	XM_008340521.1	1	1	0	0
293	XM_008340539.1	1	1	1	1
294	XM_008340540.1	1	1	1	1
295	XM_008340541.1	1	1	1	1
296	XM_008340568.1	1	1	0	0
297	XM_008340571.1	2	2	2	2
298	XM_008340572.1	2	2	2	2
299	XM_008340576.1	1	1	0	0
300	XM_008340583.1	2	2	2	2
301	XM_008340590.1	1	1	1	1
302	XM_008340594.1	1	1	0	0
303	XM_008340601.1	1	1	0	0
304	XM_008340603.1	1	1	0	0
305	XM_008340623.1	1	1	1	1
306	XM_008340627.1	2	2	0	0
307	XM_008340628.1	2	2	0	0
308	XM_008340629.1	2	2	0	0
309	XM_008340647.1	1	1	0	0
310	XM_008340674.1	1	1	0	0
311	XM_008340703.1	1	1	0	0
312	XM_008340718.1	2	2	0	0
313	XM_008340719.1	2	2	2	2
314	XM_008340722.1	1	1	0	0
315	XM_008340723.1	1	1	0	0
316	XM_008340724.1	1	1	0	0
317	XM_008340730.1	1	1	0	0
318	XM_008340731.1	1	1	0	0
319	XM_008340742.1	4	4	0	0
320	XM_008340747.1	1	1	0	0
321	XM_008340748.1	1	1	0	0
322	XM_008340749.1	1	1	0	0
323	XM_008340754.1	1	1	0	0
324	XM_008340755.1	1	1	0	0
325	XM_008340756.1	1	1	0	0
326	XM_008340767.1	1	1	0	0
327	XM_008340770.1	2	2	0	0
328	XM_008340773.1	1	1	0	0
329	XM_008340774.1	1	1	0	0
330	XM_008340775.1	1	1	0	0
331	XM_008340777.1	1	1	0	0
332	XM_008340778.1	1	1	0	0
333	XM_008340779.1	1	1	0	0
334	XM_008340780.1	1	1	0	0
335	XM_008340788.1	1	1	0	0
336	XM_008340799.1	1	1	1	1
337	XM_008340817.1	1	1	0	0
338	XM_008340823.1	4	4	0	0
339	XM_008340828.1	1	1	1	1
340	XM_008340834.1	1	1	0	0
341	XM_008340837.1	2	2	2	2
342	XM_008340845.1	1	1	0	0
343	XM_008340852.1	1	1	0	0
344	XM_008340859.1	1	1	0	0
345	XM_008340871.1	2	2	2	2
346	XM_008340878.1	1	1	0	0
347	XM_008340882.1	1	1	0	0
348	XM_008340883.1	1	1	0	0
349	XM_008340890.1	2	2	0	0
350	XM_008340891.1	2	2	0	0
351	XM_008340892.1	1	1	0	0
352	XM_008340894.1	1	1	0	0
353	XM_008340900.1	1	1	0	0
354	XM_008340901.1	1	1	0	0
355	XM_008340902.1	1	1	0	0
356	XM_008340909.1	2	2	0	0
357	XM_008340919.1	1	1	0	0
358	XM_008340925.1	1	1	0	0
359	XM_008340968.1	1	1	0	0
360	XM_008340970.1	2	2	0	0
361	XM_008340972.1	1	1	0	0
362	XM_008340979.1	2	2	0	0
363	XM_008340986.1	2	2	0	0
364	XM_008340998.1	3	3	0	0
365	XM_008340999.1	3	3	0	0
366	XM_008341008.1	1	1	0	0
367	XM_008341014.1	1	1	1	1
368	XM_008341015.1	1	1	1	1
369	XM_008341017.1	1	1	0	0
370	XM_008341019.1	1	1	0	0
371	XM_008341020.1	1	1	0	0
372	XM_008341023.1	1	1	0	0
373	XM_008341028.1	1	1	0	0
374	XM_008341029.1	1	1	1	1
375	XM_008341034.1	5	4	1	1
376	XM_008341035.1	3	3	0	0
377	XM_008341051.1	1	1	0	0
378	XM_008341052.1	1	1	0	0
379	XM_008341058.1	3	3	0	0
380	XM_008341064.1	1	1	0	0
381	XM_008341069.1	1	1	0	0
382	XM_008341070.1	1	1	0	0
383	XM_008341091.1	1	1	0	0
384	XM_008341098.1	2	2	0	0
385	XM_008341103.1	1	1	0	0
386	XM_008341123.1	1	1	0	0
387	XM_008341161.1	1	1	0	0
388	XM_008341165.1	2	2	0	0
389	XM_008341167.1	1	1	0	0
390	XM_008341170.1	1	1	0	0
391	XM_008341193.1	1	1	0	0
392	XM_008341194.1	1	1	0	0
393	XM_008341199.1	1	1	0	0
394	XM_008341210.1	1	1	0	0
395	XM_008341228.1	1	1	0	0
396	XM_008341233.1	4	4	0	0
397	XM_008341248.1	2	2	0	0
398	XM_008341251.1	1	1	0	0
399	XM_008341266.1	1	1	1	1
400	XM_008341273.1	2	2	0	0
401	XM_008341294.1	1	1	1	1
402	XM_008341303.1	1	1	0	0
403	XM_008341304.1	1	1	0	0
404	XM_008341309.1	1	1	0	0
405	XM_008341318.1	1	1	0	0
406	XM_008341319.1	1	1	0	0
407	XM_008341324.1	2	2	0	0
408	XM_008341341.1	2	2	2	2
409	XM_008341342.1	41	41	0	0
410	XM_008341343.1	1	1	0	0
411	XM_008341345.1	10	10	0	0
412	XM_008341348.1	1	1	0	0
413	XM_008341376.1	1	1	0	0
414	XM_008341381.1	1	1	0	0
415	XM_008341385.1	1	1	0	0
416	XM_008341396.1	1	1	0	0
417	XM_008341405.1	1	1	0	0
418	XM_008341409.1	2	2	0	0
419	XM_008341412.1	1	1	0	0
420	XM_008341422.1	1	1	0	0
421	XM_008341435.1	1	1	0	0
422	XM_008341445.1	1	1	0	0
423	XM_008341448.1	1	1	0	0
424	XM_008341468.1	1	1	1	1
425	XM_008341476.1	1	1	1	1
426	XM_008341483.1	1	1	0	0
427	XM_008341495.1	1	1	0	0
428	XM_008341496.1	1	1	0	0
429	XM_008341500.1	1	1	0	0
430	XM_008341505.1	1	1	0	0
431	XM_008341508.1	2	2	0	0
432	XM_008341510.1	1	1	0	0
433	XM_008341535.1	2	2	0	0
434	XM_008341536.1	2	2	0	0
435	XM_008341541.1	1	1	0	0
436	XM_008341553.1	1	1	0	0
437	XM_008341554.1	11	11	0	0
438	XM_008341555.1	2	2	0	0
439	XM_008341559.1	1	1	0	0
440	XM_008341561.1	7	5	0	0
441	XM_008341564.1	1	1	0	0
442	XM_008341583.1	2	2	0	0
443	XM_008341585.1	11	11	0	0
444	XM_008341586.1	11	11	0	0
445	XM_008341602.1	1	1	0	0
446	XM_008341607.1	1	1	0	0
447	XM_008341618.1	1	1	0	0
448	XM_008341628.1	2	2	0	0
449	XM_008341629.1	2	2	0	0
450	XM_008341633.1	1	1	0	0
451	XM_008341636.1	1	1	0	0
452	XM_008341637.1	1	1	0	0
453	XM_008341638.1	1	1	0	0
454	XM_008341639.1	1	1	0	0
455	XM_008341641.1	1	1	0	0
456	XM_008341642.1	1	1	0	0
457	XM_008341643.1	1	1	0	0
458	XM_008341644.1	1	1	0	0
459	XM_008341645.1	1	1	0	0
460	XM_008341653.1	2	2	0	0
461	XM_008341655.1	1	1	0	0
462	XM_008341667.1	1	1	0	0
463	XM_008341668.1	1	1	0	0
464	XM_008341683.1	1	1	0	0
465	XM_008341685.1	1	1	0	0
466	XM_008341686.1	2	2	1	1
467	XM_008341689.1	1	1	0	0
468	XM_008341704.1	1	1	0	0
469	XM_008341706.1	1	1	0	0
470	XM_008341710.1	1	1	0	0
471	XM_008341715.1	2	2	0	0
472	XM_008341746.1	1	1	0	0
473	XM_008341747.1	1	1	0	0
474	XM_008341755.1	1	1	0	0
475	XM_008341763.1	2	2	0	0
476	XM_008341769.1	2	2	0	0
477	XM_008341784.1	1	1	0	0
478	XM_008341785.1	1	1	0	0
479	XM_008341787.1	1	1	0	0
480	XM_008341788.1	1	1	0	0
481	XM_008341789.1	1	1	0	0
482	XM_008341805.1	1	1	0	0
483	XM_008341827.1	1	1	0	0
484	XM_008341854.1	1	1	0	0
485	XM_008341855.1	1	1	0	0
486	XM_008341863.1	1	1	0	0
487	XM_008341876.1	1	1	0	0
488	XM_008341881.1	1	1	1	1
489	XM_008341884.1	1	1	0	0
490	XM_008341891.1	2	2	2	2
491	XM_008341900.1	1	1	0	0
492	XM_008341905.1	1	1	0	0
493	XM_008341906.1	1	1	0	0
494	XM_008341911.1	1	1	0	0
495	XM_008341915.1	1	1	0	0
496	XM_008341918.1	1	1	0	0
497	XM_008341921.1	1	1	0	0
498	XM_008341926.1	1	1	0	0
499	XM_008341927.1	1	1	0	0
500	XM_008341931.1	1	1	0	0
501	XM_008341933.1	1	1	0	0
502	XM_008341937.1	1	1	0	0
503	XM_008341943.1	1	1	0	0
504	XM_008341996.1	1	1	0	0
505	XM_008341999.1	1	1	0	0
506	XM_008342004.1	8	6	8	6
507	XM_008342005.1	8	6	8	6
508	XM_008342006.1	8	6	8	6
509	XM_008342007.1	1	1	0	0
510	XM_008342016.1	9	7	1	1
511	XM_008342018.1	9	7	1	1
512	XM_008342021.1	1	1	0	0
513	XM_008342031.1	2	2	0	0
514	XM_008342044.1	1	1	0	0
515	XM_008342074.1	1	1	1	1
516	XM_008342076.1	1	1	0	0
517	XM_008342085.1	1	1	0	0
518	XM_008342089.1	1	1	0	0
519	XM_008342115.1	1	1	0	0
520	XM_008342120.1	1	1	0	0
521	XM_008342127.1	1	1	0	0
522	XM_008342164.1	1	1	1	1
523	XM_008342177.1	1	1	0	0
524	XM_008342180.1	2	2	0	0
525	XM_008342181.1	1	1	0	0
526	XM_008342182.1	1	1	0	0
527	XM_008342190.1	1	1	0	0
528	XM_008342201.1	1	1	0	0
529	XM_008342211.1	2	2	2	2
530	XM_008342212.1	2	2	2	2
531	XM_008342224.1	4	4	0	0
532	XM_008342225.1	4	4	0	0
533	XM_008342232.1	1	1	0	0
534	XM_008342238.1	1	1	0	0
535	XM_008342239.1	2	2	0	0
536	XM_008342240.1	1	1	0	0
537	XM_008342255.1	1	1	0	0
538	XM_008342256.1	1	1	0	0
539	XM_008342265.1	1	1	0	0
540	XM_008342273.1	1	1	0	0
541	XM_008342274.1	1	1	0	0
542	XM_008342291.1	1	1	0	0
543	XM_008342301.1	9	9	0	0
544	XM_008342320.1	1	1	0	0
545	XM_008342325.1	1	1	0	0
546	XM_008342328.1	1	1	0	0
547	XM_008342329.1	1	1	0	0
548	XM_008342332.1	1	1	0	0
549	XM_008342340.1	1	1	0	0
550	XM_008342349.1	3	3	0	0
551	XM_008342350.1	1	1	1	1
552	XM_008342351.1	1	1	0	0
553	XM_008342352.1	1	1	0	0
554	XM_008342353.1	1	1	0	0
555	XM_008342360.1	1	1	0	0
556	XM_008342368.1	1	1	1	1
557	XM_008342370.1	1	1	0	0
558	XM_008342371.1	1	1	0	0
559	XM_008342384.1	1	1	0	0
560	XM_008342385.1	1	1	0	0
561	XM_008342391.1	16	16	0	0
562	XM_008342392.1	1	1	0	0
563	XM_008342394.1	2	2	1	1
564	XM_008342395.1	2	2	1	1
565	XM_008342414.1	1	1	0	0
566	XM_008342415.1	1	1	0	0
567	XM_008342417.1	1	1	0	0
568	XM_008342418.1	1	1	0	0
569	XM_008342419.1	1	1	0	0
570	XM_008342421.1	1	1	0	0
571	XM_008342423.1	1	1	0	0
572	XM_008342425.1	1	1	0	0
573	XM_008342438.1	1	1	0	0
574	XM_008342439.1	1	1	0	0
575	XM_008342452.1	1	1	0	0
576	XM_008342456.1	1	1	0	0
577	XM_008342457.1	1	1	0	0
578	XM_008342458.1	1	1	0	0
579	XM_008342471.1	2	2	0	0
580	XM_008342492.1	1	1	0	0
581	XM_008342494.1	1	1	0	0
582	XM_008342496.1	1	1	0	0
583	XM_008342500.1	2	2	0	0
584	XM_008342506.1	2	2	0	0
585	XM_008342508.1	4	4	0	0
586	XM_008342527.1	2	2	0	0
587	XM_008342530.1	1	1	0	0
588	XM_008342547.1	1	1	0	0
589	XM_008342556.1	1	1	0	0
590	XM_008342576.1	1	1	0	0
591	XM_008342659.1	8	8	0	0
592	XM_008342660.1	8	8	0	0
593	XM_008342661.1	8	8	0	0
594	XM_008342676.1	1	1	0	0
595	XM_008342681.1	2	2	0	0
596	XM_008342700.1	1	1	0	0
597	XM_008342701.1	2	2	0	0
598	XM_008342731.1	3	3	0	0
599	XM_008342749.1	11	11	0	0
600	XM_008342758.1	1	1	0	0
601	XM_008342778.1	1	1	0	0
602	XM_008342780.1	1	1	0	0
603	XM_008342800.1	1	1	1	1
604	XM_008342801.1	1	1	1	1
605	XM_008342803.1	1	1	0	0
606	XM_008342837.1	1	1	0	0
607	XM_008342838.1	1	1	0	0
608	XM_008342890.1	1	1	0	0
609	XM_008342891.1	1	1	0	0
610	XM_008342892.1	1	1	0	0
611	XM_008342894.1	1	1	0	0
612	XM_008342917.1	1	1	0	0
613	XM_008342926.1	2	2	0	0
614	XM_008342932.1	1	1	0	0
615	XM_008342937.1	1	1	0	0
616	XM_008342959.1	1	1	0	0
617	XM_008342960.1	1	1	0	0
618	XM_008342961.1	1	1	0	0
619	XM_008342981.1	1	1	0	0
620	XM_008342986.1	1	1	0	0
621	XM_008342987.1	1	1	0	0
622	XM_008342988.1	1	1	0	0
623	XM_008342996.1	2	2	0	0
624	XM_008342997.1	2	2	0	0
625	XM_008342998.1	2	2	0	0
626	XM_008342999.1	2	2	0	0
627	XM_008343001.1	2	2	0	0
628	XM_008343002.1	2	2	0	0
629	XM_008343003.1	2	2	0	0
630	XM_008343004.1	2	2	0	0
631	XM_008343005.1	2	2	0	0
632	XM_008343006.1	2	2	0	0
633	XM_008343007.1	2	2	0	0
634	XM_008343008.1	2	2	0	0
635	XM_008343009.1	2	2	0	0
636	XM_008343010.1	2	2	0	0
637	XM_008343011.1	2	2	0	0
638	XM_008343012.1	2	2	0	0
639	XM_008343013.1	2	2	0	0
640	XM_008343014.1	2	2	0	0
641	XM_008343015.1	2	2	0	0
642	XM_008343016.1	2	2	0	0
643	XM_008343017.1	2	2	0	0
644	XM_008343018.1	2	2	0	0
645	XM_008343019.1	2	2	0	0
646	XM_008343020.1	1	1	0	0
647	XM_008343028.1	2	2	2	2
648	XM_008343035.1	1	1	0	0
649	XM_008343050.1	5	5	0	0
650	XM_008343059.1	1	1	0	0
651	XM_008343068.1	7	5	3	3
652	XM_008343069.1	7	5	3	3
653	XM_008343073.1	1	1	0	0
654	XM_008343075.1	1	1	0	0
655	XM_008343100.1	1	1	1	1
656	XM_008343119.1	1	1	1	1
657	XM_008343120.1	2	2	1	1
658	XM_008343130.1	2	2	0	0
659	XM_008343131.1	2	2	0	0
660	XM_008343139.1	1	1	0	0
661	XM_008343140.1	1	1	0	0
662	XM_008343141.1	4	4	0	0
663	XM_008343142.1	1	1	0	0
664	XM_008343156.1	1	1	0	0
665	XM_008343157.1	2	2	0	0
666	XM_008343167.1	1	1	0	0
667	XM_008343181.1	1	1	0	0
668	XM_008343191.1	1	1	0	0
669	XM_008343199.1	1	1	0	0
670	XM_008343211.1	1	1	0	0
671	XM_008343212.1	1	1	0	0
672	XM_008343241.1	1	1	0	0
673	XM_008343251.1	1	1	0	0
674	XM_008343253.1	2	2	0	0
675	XM_008343267.1	1	1	0	0
676	XM_008343271.1	1	1	0	0
677	XM_008343274.1	1	1	1	1
678	XM_008343281.1	1	1	0	0
679	XM_008343299.1	3	3	0	0
680	XM_008343301.1	3	3	0	0
681	XM_008343311.1	1	1	0	0
682	XM_008343325.1	1	1	0	0
683	XM_008343326.1	1	1	0	0
684	XM_008343346.1	1	1	0	0
685	XM_008343347.1	1	1	0	0
686	XM_008343359.1	1	1	0	0
687	XM_008343364.1	1	1	0	0
688	XM_008343377.1	12	12	0	0
689	XM_008343388.1	1	1	0	0
690	XM_008343402.1	2	2	0	0
691	XM_008343403.1	1	1	0	0
692	XM_008343420.1	1	1	0	0
693	XM_008343422.1	1	1	0	0
694	XM_008343423.1	8	6	8	6
695	XM_008343468.1	2	2	0	0
696	XM_008343481.1	1	1	0	0
697	XM_008343484.1	1	1	0	0
698	XM_008343485.1	1	1	0	0
699	XM_008343497.1	1	1	1	1
700	XM_008343507.1	1	1	0	0
701	XM_008343509.1	6	6	0	0
702	XM_008343513.1	1	1	1	1
703	XM_008343514.1	1	1	0	0
704	XM_008343515.1	1	1	1	1
705	XM_008343529.1	1	1	0	0
706	XM_008343537.1	1	1	0	0
707	XM_008343540.1	1	1	0	0
708	XM_008343548.1	3	3	0	0
709	XM_008343549.1	2	2	0	0
710	XM_008343550.1	1	1	0	0
711	XM_008343554.1	2	2	0	0
712	XM_008343560.1	1	1	0	0
713	XM_008343561.1	1	1	0	0
714	XM_008343562.1	1	1	0	0
715	XM_008343563.1	1	1	0	0
716	XM_008343583.1	1	1	0	0
717	XM_008343585.1	1	1	0	0
718	XM_008343586.1	1	1	0	0
719	XM_008343602.1	3	3	0	0
720	XM_008343603.1	1	1	0	0
721	XM_008343617.1	1	1	0	0
722	XM_008343628.1	2	2	0	0
723	XM_008343629.1	1	1	0	0
724	XM_008343660.1	1	1	0	0
725	XM_008343682.1	1	1	0	0
726	XM_008343695.1	3	3	0	0
727	XM_008343696.1	1	1	0	0
728	XM_008343710.1	1	1	1	1
729	XM_008343711.1	1	1	1	1
730	XM_008343726.1	2	2	0	0
731	XM_008343743.1	1	1	0	0
732	XM_008343745.1	1	1	0	0
733	XM_008343751.1	1	1	0	0
734	XM_008343764.1	1	1	0	0
735	XM_008343765.1	1	1	0	0
736	XM_008343767.1	1	1	0	0
737	XM_008343768.1	1	1	0	0
738	XM_008343771.1	1	1	0	0
739	XM_008343776.1	1	1	0	0
740	XM_008343791.1	9	9	0	0
741	XM_008343793.1	1	1	0	0
742	XM_008343794.1	1	1	0	0
743	XM_008343795.1	3	3	0	0
744	XM_008343814.1	2	2	0	0
745	XM_008343819.1	2	2	0	0
746	XM_008343822.1	1	1	0	0
747	XM_008343824.1	4	4	0	0
748	XM_008343830.1	2	2	0	0
749	XM_008343836.1	1	1	0	0
750	XM_008343839.1	1	1	0	0
751	XM_008343844.1	1	1	0	0
752	XM_008343865.1	1	1	0	0
753	XM_008343874.1	9	9	8	8
754	XM_008343878.1	9	9	8	8
755	XM_008343883.1	1	1	0	0
756	XM_008343885.1	9	9	8	8
757	XM_008343888.1	9	9	8	8
758	XM_008343894.1	1	1	0	0
759	XM_008343895.1	1	1	0	0
760	XM_008343896.1	2	2	0	0
761	XM_008343903.1	2	2	0	0
762	XM_008343904.1	4	4	0	0
763	XM_008343911.1	1	1	0	0
764	XM_008343913.1	1	1	0	0
765	XM_008343938.1	4	4	0	0
766	XM_008343939.1	1	1	0	0
767	XM_008343942.1	6	6	0	0
768	XM_008343944.1	1	1	1	1
769	XM_008343957.1	1	1	0	0
770	XM_008343961.1	1	1	0	0
771	XM_008343977.1	1	1	0	0
772	XM_008343980.1	2	2	0	0
773	XM_008343981.1	2	2	0	0
774	XM_008344009.1	1	1	0	0
775	XM_008344044.1	1	1	0	0
776	XM_008344058.1	2	2	0	0
777	XM_008344059.1	1	1	0	0
778	XM_008344064.1	2	2	0	0
779	XM_008344065.1	1	1	0	0
780	XM_008344072.1	1	1	0	0
781	XM_008344078.1	1	1	0	0
782	XM_008344100.1	2	2	0	0
783	XM_008344104.1	1	1	0	0
784	XM_008344118.1	1	1	1	1
785	XM_008344123.1	1	1	0	0
786	XM_008344131.1	1	1	0	0
787	XM_008344135.1	1	1	0	0
788	XM_008344136.1	1	1	0	0
789	XM_008344144.1	1	1	0	0
790	XM_008344174.1	1	1	0	0
791	XM_008344177.1	1	1	1	1
792	XM_008344186.1	1	1	0	0
793	XM_008344199.1	2	2	0	0
794	XM_008344215.1	1	1	0	0
795	XM_008344219.1	1	1	0	0
796	XM_008344220.1	2	2	0	0
797	XM_008344224.1	1	1	0	0
798	XM_008344230.1	1	1	0	0
799	XM_008344235.1	1	1	0	0
800	XM_008344237.1	3	3	0	0
801	XM_008344280.1	2	2	0	0
802	XM_008344281.1	1	1	0	0
803	XM_008344287.1	2	2	0	0
804	XM_008344303.1	1	1	1	1
805	XM_008344305.1	1	1	1	1
806	XM_008344308.1	1	1	0	0
807	XM_008344309.1	1	1	0	0
808	XM_008344310.1	1	1	0	0
809	XM_008344311.1	1	1	0	0
810	XM_008344312.1	1	1	0	0
811	XM_008344313.1	1	1	0	0
812	XM_008344314.1	1	1	0	0
813	XM_008344315.1	1	1	0	0
814	XM_008344316.1	1	1	0	0
815	XM_008344317.1	1	1	0	0
816	XM_008344318.1	1	1	0	0
817	XM_008344319.1	1	1	0	0
818	XM_008344321.1	1	1	0	0
819	XM_008344342.1	1	1	0	0
820	XM_008344343.1	3	3	0	0
821	XM_008344344.1	3	3	0	0
822	XM_008344345.1	3	3	0	0
823	XM_008344349.1	1	1	0	0
824	XM_008344360.1	1	1	0	0
825	XM_008344361.1	1	1	0	0
826	XM_008344393.1	2	2	0	0
827	XM_008344394.1	2	2	0	0
828	XM_008344395.1	2	2	0	0
829	XM_008344396.1	2	2	0	0
830	XM_008344425.1	1	1	0	0
831	XM_008344429.1	2	2	0	0
832	XM_008344443.1	1	1	0	0
833	XM_008344447.1	1	1	0	0
834	XM_008344469.1	2	2	0	0
835	XM_008344470.1	2	2	0	0
836	XM_008344484.1	1	1	0	0
837	XM_008344485.1	1	1	0	0
838	XM_008344487.1	1	1	0	0
839	XM_008344489.1	1	1	0	0
840	XM_008344491.1	1	1	0	0
841	XM_008344494.1	1	1	0	0
842	XM_008344496.1	2	2	0	0
843	XM_008344497.1	1	1	0	0
844	XM_008344501.1	2	2	1	1
845	XM_008344502.1	2	2	1	1
846	XM_008344503.1	2	2	1	1
847	XM_008344504.1	2	2	1	1
848	XM_008344508.1	1	1	0	0
849	XM_008344509.1	1	1	0	0
850	XM_008344513.1	1	1	0	0
851	XM_008344531.1	4	4	3	3
852	XM_008344534.1	1	1	0	0
853	XM_008344583.1	2	2	0	0
854	XM_008344596.1	1	1	1	1
855	XM_008344613.1	2	2	0	0
856	XM_008344614.1	2	2	0	0
857	XM_008344619.1	2	2	0	0
858	XM_008344620.1	2	2	0	0
859	XM_008344621.1	2	2	0	0
860	XM_008344626.1	1	1	0	0
861	XM_008344631.1	1	1	0	0
862	XM_008344632.1	1	1	0	0
863	XM_008344638.1	1	1	0	0
864	XM_008344645.1	4	4	0	0
865	XM_008344646.1	13	13	0	0
866	XM_008344647.1	2	2	0	0
867	XM_008344648.1	2	2	0	0
868	XM_008344649.1	2	2	0	0
869	XM_008344650.1	1	1	0	0
870	XM_008344657.1	1	1	1	1
871	XM_008344658.1	1	1	0	0
872	XM_008344659.1	1	1	0	0
873	XM_008344662.1	2	2	2	2
874	XM_008344663.1	2	2	2	2
875	XM_008344664.1	2	2	2	2
876	XM_008344669.1	8	6	0	0
877	XM_008344681.1	1	1	0	0
878	XM_008344688.1	1	1	1	1
879	XM_008344689.1	1	1	1	1
880	XM_008344690.1	1	1	0	0
881	XM_008344703.1	1	1	0	0
882	XM_008344717.1	3	3	0	0
883	XM_008344722.1	2	2	0	0
884	XM_008344730.1	1	1	0	0
885	XM_008344735.1	1	1	0	0
886	XM_008344742.1	1	1	0	0
887	XM_008344748.1	2	2	0	0
888	XM_008344779.1	1	1	0	0
889	XM_008344780.1	1	1	0	0
890	XM_008344781.1	1	1	0	0
891	XM_008344809.1	3	3	0	0
892	XM_008344817.1	1	1	1	1
893	XM_008344819.1	1	1	0	0
894	XM_008344820.1	2	2	0	0
895	XM_008344822.1	1	1	0	0
896	XM_008344823.1	1	1	0	0
897	XM_008344825.1	1	1	0	0
898	XM_008344851.1	2	2	0	0
899	XM_008344872.1	1	1	0	0
900	XM_008344879.1	1	1	0	0
901	XM_008344892.1	1	1	0	0
902	XM_008344909.1	1	1	0	0
903	XM_008344925.1	1	1	0	0
904	XM_008344926.1	1	1	0	0
905	XM_008344931.1	2	2	2	2
906	XM_008344932.1	2	2	2	2
907	XM_008344947.1	1	1	0	0
908	XM_008344951.1	1	1	0	0
909	XM_008344952.1	3	3	0	0
910	XM_008344954.1	1	1	0	0
911	XM_008344963.1	1	1	0	0
912	XM_008344989.1	1	1	0	0
913	XM_008345009.1	1	1	0	0
914	XM_008345013.1	2	2	0	0
915	XM_008345029.1	1	1	0	0
916	XM_008345034.1	1	1	0	0
917	XM_008345035.1	1	1	0	0
918	XM_008345046.1	1	1	0	0
919	XM_008345052.1	1	1	0	0
920	XM_008345055.1	1	1	0	0
921	XM_008345057.1	1	1	0	0
922	XM_008345063.1	1	1	0	0
923	XM_008345075.1	1	1	0	0
924	XM_008345089.1	1	1	0	0
925	XM_008345090.1	1	1	0	0
926	XM_008345101.1	2	2	1	1
927	XM_008345124.1	1	1	0	0
928	XM_008345152.1	1	1	0	0
929	XM_008345176.1	1	1	0	0
930	XM_008345182.1	1	1	0	0
931	XM_008345185.1	1	1	0	0
932	XM_008345186.1	2	2	0	0
933	XM_008345189.1	4	4	0	0
934	XM_008345190.1	2	2	0	0
935	XM_008345233.1	1	1	0	0
936	XM_008345247.1	1	1	0	0
937	XM_008345263.1	4	4	0	0
938	XM_008345264.1	4	4	0	0
939	XM_008345266.1	1	1	1	1
940	XM_008345268.1	5	5	0	0
941	XM_008345271.1	1	1	0	0
942	XM_008345282.1	1	1	0	0
943	XM_008345306.1	5	5	0	0
944	XM_008345309.1	1	1	0	0
945	XM_008345333.1	1	1	1	1
946	XM_008345336.1	2	2	0	0
947	XM_008345337.1	1	1	0	0
948	XM_008345347.1	1	1	0	0
949	XM_008345356.1	2	2	0	0
950	XM_008345357.1	3	3	3	3
951	XM_008345365.1	1	1	0	0
952	XM_008345372.1	1	1	0	0
953	XM_008345379.1	1	1	0	0
954	XM_008345425.1	1	1	0	0
955	XM_008345430.1	2	2	0	0
956	XM_008345465.1	2	2	2	2
957	XM_008345466.1	1	1	0	0
958	XM_008345488.1	1	1	0	0
959	XM_008345489.1	1	1	0	0
960	XM_008345503.1	1	1	0	0
961	XM_008345524.1	1	1	0	0
962	XM_008345525.1	1	1	0	0
963	XM_008345539.1	1	1	0	0
964	XM_008345561.1	1	1	0	0
965	XM_008345562.1	1	1	0	0
966	XM_008345565.1	1	1	0	0
967	XM_008345593.1	1	1	1	1
968	XM_008345623.1	3	3	0	0
969	XM_008345654.1	1	1	0	0
970	XM_008345658.1	1	1	0	0
971	XM_008345659.1	1	1	0	0
972	XM_008345661.1	1	1	0	0
973	XM_008345680.1	4	4	0	0
974	XM_008345681.1	1	1	1	1
975	XM_008345690.1	1	1	0	0
976	XM_008345696.1	1	1	0	0
977	XM_008345727.1	1	1	0	0
978	XM_008345741.1	1	1	0	0
979	XM_008345755.1	4	4	4	4
980	XM_008345756.1	4	4	4	4
981	XM_008345757.1	4	4	4	4
982	XM_008345768.1	1	1	1	1
983	XM_008345780.1	1	1	0	0
984	XM_008345806.1	1	1	0	0
985	XM_008345812.1	10	10	0	0
986	XM_008345813.1	10	10	0	0
987	XM_008345814.1	10	10	0	0
988	XM_008345836.1	1	1	1	1
989	XM_008345839.1	1	1	0	0
990	XM_008345841.1	1	1	1	1
991	XM_008345852.1	1	1	0	0
992	XM_008345853.1	1	1	0	0
993	XM_008345854.1	1	1	0	0
994	XM_008345855.1	1	1	0	0
995	XM_008345869.1	1	1	0	0
996	XM_008345879.1	2	2	0	0
997	XM_008345880.1	1	1	1	1
998	XM_008345883.1	1	1	0	0
999	XM_008345884.1	1	1	0	0
1000	XM_008345891.1	1	1	0	0
1001	XM_008345898.1	1	1	0	0
1002	XM_008345922.1	1	1	0	0
1003	XM_008345929.1	2	2	2	2
1004	XM_008345930.1	2	2	2	2
1005	XM_008345931.1	2	2	2	2
1006	XM_008345943.1	2	2	0	0
1007	XM_008345953.1	1	1	0	0
1008	XM_008345954.1	1	1	0	0
1009	XM_008345965.1	1	1	0	0
1010	XM_008345980.1	3	3	0	0
1011	XM_008345997.1	1	1	0	0
1012	XM_008346006.1	1	1	0	0
1013	XM_008346007.1	1	1	0	0
1014	XM_008346012.1	2	2	0	0
1015	XM_008346020.1	1	1	0	0
1016	XM_008346030.1	1	1	0	0
1017	XM_008346041.1	2	2	0	0
1018	XM_008346044.1	1	1	0	0
1019	XM_008346047.1	3	3	2	2
1020	XM_008346075.1	1	1	0	0
1021	XM_008346089.1	1	1	0	0
1022	XM_008346090.1	1	1	0	0
1023	XM_008346091.1	1	1	0	0
1024	XM_008346101.1	1	1	0	0
1025	XM_008346102.1	1	1	0	0
1026	XM_008346147.1	2	2	1	1
1027	XM_008346167.1	1	1	1	1
1028	XM_008346170.1	3	3	0	0
1029	XM_008346176.1	1	1	0	0
1030	XM_008346194.1	2	2	2	2
1031	XM_008346212.1	1	1	0	0
1032	XM_008346239.1	1	1	0	0
1033	XM_008346253.1	1	1	0	0
1034	XM_008346257.1	1	1	0	0
1035	XM_008346262.1	1	1	0	0
1036	XM_008346265.1	1	1	1	1
1037	XM_008346266.1	1	1	0	0
1038	XM_008346273.1	1	1	0	0
1039	XM_008346288.1	1	1	0	0
1040	XM_008346294.1	1	1	0	0
1041	XM_008346313.1	2	2	0	0
1042	XM_008346323.1	2	2	0	0
1043	XM_008346330.1	1	1	0	0
1044	XM_008346340.1	1	1	0	0
1045	XM_008346369.1	5	5	0	0
1046	XM_008346377.1	1	1	0	0
1047	XM_008346380.1	1	1	0	0
1048	XM_008346381.1	2	2	0	0
1049	XM_008346385.1	1	1	0	0
1050	XM_008346388.1	1	1	0	0
1051	XM_008346392.1	1	1	0	0
1052	XM_008346403.1	5	5	2	2
1053	XM_008346407.1	1	1	0	0
1054	XM_008346410.1	3	3	0	0
1055	XM_008346415.1	1	1	1	1
1056	XM_008346418.1	2	2	0	0
1057	XM_008346420.1	1	1	1	1
1058	XM_008346433.1	1	1	0	0
1059	XM_008346439.1	1	1	0	0
1060	XM_008346444.1	1	1	0	0
1061	XM_008346445.1	2	2	0	0
1062	XM_008346475.1	1	1	0	0
1063	XM_008346478.1	1	1	0	0
1064	XM_008346479.1	1	1	0	0
1065	XM_008346486.1	1	1	0	0
1066	XM_008346500.1	1	1	1	1
1067	XM_008346501.1	1	1	1	1
1068	XM_008346507.1	1	1	0	0
1069	XM_008346519.1	1	1	0	0
1070	XM_008346526.1	1	1	1	1
1071	XM_008346527.1	1	1	1	1
1072	XM_008346544.1	4	4	0	0
1073	XM_008346545.1	1	1	1	1
1074	XM_008346552.1	1	1	0	0
1075	XM_008346559.1	1	1	1	1
1076	XM_008346568.1	4	4	0	0
1077	XM_008346605.1	1	1	0	0
1078	XM_008346611.1	1	1	1	1
1079	XM_008346612.1	1	1	1	1
1080	XM_008346617.1	1	1	0	0
1081	XM_008346634.1	1	1	0	0
1082	XM_008346650.1	5	5	5	5
1083	XM_008346688.1	1	1	0	0
1084	XM_008346695.1	1	1	0	0
1085	XM_008346704.1	1	1	0	0
1086	XM_008346709.1	1	1	0	0
1087	XM_008346713.1	1	1	0	0
1088	XM_008346731.1	1	1	0	0
1089	XM_008346735.1	2	2	0	0
1090	XM_008346736.1	2	2	0	0
1091	XM_008346737.1	2	2	0	0
1092	XM_008346738.1	2	2	0	0
1093	XM_008346739.1	2	2	0	0
1094	XM_008346740.1	2	2	0	0
1095	XM_008346741.1	2	2	0	0
1096	XM_008346766.1	1	1	0	0
1097	XM_008346772.1	1	1	0	0
1098	XM_008346777.1	1	1	0	0
1099	XM_008346778.1	1	1	0	0
1100	XM_008346780.1	2	2	0	0
1101	XM_008346799.1	2	2	2	2
1102	XM_008346800.1	1	1	0	0
1103	XM_008346825.1	1	1	0	0
1104	XM_008346834.1	1	1	1	1
1105	XM_008346860.1	1	1	0	0
1106	XM_008346861.1	1	1	0	0
1107	XM_008346878.1	4	4	0	0
1108	XM_008346885.1	1	1	1	1
1109	XM_008346901.1	16	16	0	0
1110	XM_008346929.1	1	1	1	1
1111	XM_008346947.1	1	1	0	0
1112	XM_008346950.1	1	1	0	0
1113	XM_008346952.1	1	1	0	0
1114	XM_008346963.1	1	1	1	1
1115	XM_008346965.1	1	1	0	0
1116	XM_008346966.1	1	1	0	0
1117	XM_008346967.1	1	1	0	0
1118	XM_008346979.1	1	1	0	0
1119	XM_008346996.1	1	1	1	1
1120	XM_008347001.1	1	1	0	0
1121	XM_008347002.1	1	1	0	0
1122	XM_008347003.1	1	1	0	0
1123	XM_008347005.1	2	2	0	0
1124	XM_008347014.1	1	1	0	0
1125	XM_008347016.1	1	1	0	0
1126	XM_008347023.1	1	1	0	0
1127	XM_008347033.1	1	1	0	0
1128	XM_008347035.1	1	1	0	0
1129	XM_008347038.1	2	2	2	2
1130	XM_008347041.1	1	1	0	0
1131	XM_008347058.1	1	1	0	0
1132	XM_008347060.1	1	1	0	0
1133	XM_008347068.1	1	1	0	0
1134	XM_008347079.1	1	1	0	0
1135	XM_008347088.1	1	1	0	0
1136	XM_008347100.1	1	1	0	0
1137	XM_008347102.1	1	1	0	0
1138	XM_008347109.1	1	1	0	0
1139	XM_008347112.1	1	1	0	0
1140	XM_008347119.1	1	1	0	0
1141	XM_008347126.1	1	1	0	0
1142	XM_008347150.1	1	1	0	0
1143	XM_008347152.1	1	1	0	0
1144	XM_008347163.1	1	1	0	0
1145	XM_008347176.1	1	1	0	0
1146	XM_008347179.1	2	2	2	2
1147	XM_008347208.1	2	2	0	0
1148	XM_008347212.1	1	1	0	0
1149	XM_008347224.1	2	2	2	2
1150	XM_008347260.1	2	2	0	0
1151	XM_008347262.1	1	1	0	0
1152	XM_008347272.1	2	2	0	0
1153	XM_008347274.1	1	1	0	0
1154	XM_008347277.1	1	1	1	1
1155	XM_008347278.1	1	1	0	0
1156	XM_008347302.1	1	1	0	0
1157	XM_008347308.1	1	1	0	0
1158	XM_008347319.1	1	1	0	0
1159	XM_008347336.1	1	1	0	0
1160	XM_008347364.1	2	2	0	0
1161	XM_008347392.1	1	1	0	0
1162	XM_008347393.1	1	1	0	0
1163	XM_008347398.1	1	1	0	0
1164	XM_008347401.1	2	2	0	0
1165	XM_008347416.1	2	2	0	0
1166	XM_008347418.1	1	1	0	0
1167	XM_008347424.1	1	1	0	0
1168	XM_008347426.1	1	1	0	0
1169	XM_008347437.1	1	1	0	0
1170	XM_008347441.1	4	4	0	0
1171	XM_008347448.1	1	1	0	0
1172	XM_008347462.1	1	1	0	0
1173	XM_008347479.1	4	4	4	4
1174	XM_008347490.1	5	5	0	0
1175	XM_008347496.1	1	1	1	1
1176	XM_008347497.1	1	1	1	1
1177	XM_008347504.1	1	1	0	0
1178	XM_008347505.1	1	1	0	0
1179	XM_008347506.1	2	2	0	0
1180	XM_008347511.1	1	1	0	0
1181	XM_008347512.1	1	1	0	0
1182	XM_008347517.1	3	3	0	0
1183	XM_008347534.1	1	1	0	0
1184	XM_008347535.1	1	1	0	0
1185	XM_008347545.1	1	1	0	0
1186	XM_008347550.1	2	2	0	0
1187	XM_008347558.1	1	1	0	0
1188	XM_008347567.1	1	1	0	0
1189	XM_008347573.1	1	1	1	1
1190	XM_008347620.1	2	2	0	0
1191	XM_008347624.1	1	1	0	0
1192	XM_008347636.1	1	1	1	1
1193	XM_008347637.1	1	1	0	0
1194	XM_008347640.1	1	1	0	0
1195	XM_008347642.1	1	1	0	0
1196	XM_008347656.1	1	1	0	0
1197	XM_008347657.1	1	1	0	0
1198	XM_008347659.1	1	1	0	0
1199	XM_008347668.1	1	1	0	0
1200	XM_008347674.1	1	1	0	0
1201	XM_008347675.1	1	1	0	0
1202	XM_008347678.1	1	1	0	0
1203	XM_008347694.1	1	1	0	0
1204	XM_008347696.1	1	1	0	0
1205	XM_008347711.1	1	1	0	0
1206	XM_008347712.1	3	3	0	0
1207	XM_008347713.1	1	1	0	0
1208	XM_008347728.1	1	1	1	1
1209	XM_008347746.1	2	2	2	2
1210	XM_008347749.1	1	1	0	0
1211	XM_008347754.1	6	6	0	0
1212	XM_008347756.1	1	1	0	0
1213	XM_008347758.1	4	4	4	4
1214	XM_008347762.1	1	1	0	0
1215	XM_008347772.1	1	1	0	0
1216	XM_008347804.1	3	2	0	0
1217	XM_008347810.1	1	1	0	0
1218	XM_008347841.1	1	1	0	0
1219	XM_008347843.1	1	1	0	0
1220	XM_008347865.1	1	1	0	0
1221	XM_008347866.1	2	2	0	0
1222	XM_008347869.1	1	1	0	0
1223	XM_008347879.1	1	1	0	0
1224	XM_008347886.1	1	1	0	0
1225	XM_008347890.1	1	1	0	0
1226	XM_008347912.1	3	3	0	0
1227	XM_008347913.1	1	1	0	0
1228	XM_008347914.1	1	1	0	0
1229	XM_008347925.1	1	1	0	0
1230	XM_008347928.1	1	1	0	0
1231	XM_008347931.1	2	2	0	0
1232	XM_008347940.1	1	1	0	0
1233	XM_008347946.1	2	2	0	0
1234	XM_008347947.1	1	1	0	0
1235	XM_008347949.1	1	1	0	0
1236	XM_008347950.1	1	1	0	0
1237	XM_008347954.1	2	2	0	0
1238	XM_008347955.1	2	2	0	0
1239	XM_008347968.1	1	1	0	0
1240	XM_008347971.1	1	1	0	0
1241	XM_008347980.1	1	1	0	0
1242	XM_008347981.1	1	1	0	0
1243	XM_008348006.1	2	2	0	0
1244	XM_008348031.1	1	1	0	0
1245	XM_008348038.1	2	2	0	0
1246	XM_008348040.1	3	3	2	2
1247	XM_008348041.1	3	3	2	2
1248	XM_008348042.1	2	2	2	2
1249	XM_008348043.1	3	3	2	2
1250	XM_008348049.1	2	2	0	0
1251	XM_008348060.1	2	2	0	0
1252	XM_008348071.1	1	1	0	0
1253	XM_008348072.1	1	1	0	0
1254	XM_008348091.1	2	2	2	2
1255	XM_008348098.1	1	1	0	0
1256	XM_008348111.1	1	1	1	1
1257	XM_008348113.1	1	1	0	0
1258	XM_008348120.1	29	27	29	27
1259	XM_008348130.1	1	1	0	0
1260	XM_008348135.1	1	1	0	0
1261	XM_008348142.1	1	1	0	0
1262	XM_008348155.1	1	1	0	0
1263	XM_008348159.1	2	2	0	0
1264	XM_008348162.1	1	1	0	0
1265	XM_008348179.1	1	1	0	0
1266	XM_008348184.1	2	2	0	0
1267	XM_008348186.1	1	1	0	0
1268	XM_008348187.1	1	1	0	0
1269	XM_008348188.1	1	1	0	0
1270	XM_008348189.1	1	1	0	0
1271	XM_008348190.1	1	1	0	0
1272	XM_008348193.1	1	1	0	0
1273	XM_008348194.1	1	1	0	0
1274	XM_008348200.1	1	1	0	0
1275	XM_008348203.1	1	1	0	0
1276	XM_008348204.1	1	1	0	0
1277	XM_008348207.1	1	1	0	0
1278	XM_008348214.1	2	2	0	0
1279	XM_008348215.1	1	1	0	0
1280	XM_008348216.1	2	2	0	0
1281	XM_008348217.1	2	2	0	0
1282	XM_008348218.1	1	1	0	0
1283	XM_008348219.1	2	2	0	0
1284	XM_008348220.1	2	2	0	0
1285	XM_008348222.1	2	2	0	0
1286	XM_008348223.1	2	2	0	0
1287	XM_008348229.1	1	1	0	0
1288	XM_008348235.1	1	1	0	0
1289	XM_008348238.1	1	1	0	0
1290	XM_008348257.1	2	2	2	2
1291	XM_008348300.1	1	1	1	1
1292	XM_008348303.1	1	1	0	0
1293	XM_008348351.1	1	1	0	0
1294	XM_008348366.1	3	3	0	0
1295	XM_008348382.1	1	1	0	0
1296	XM_008348386.1	1	1	0	0
1297	XM_008348395.1	1	1	0	0
1298	XM_008348396.1	1	1	0	0
1299	XM_008348407.1	2	2	2	2
1300	XM_008348419.1	1	1	0	0
1301	XM_008348427.1	1	1	0	0
1302	XM_008348429.1	2	2	0	0
1303	XM_008348454.1	1	1	0	0
1304	XM_008348490.1	1	1	0	0
1305	XM_008348495.1	1	1	0	0
1306	XM_008348500.1	1	1	0	0
1307	XM_008348552.1	1	1	0	0
1308	XM_008348554.1	1	1	0	0
1309	XM_008348559.1	1	1	0	0
1310	XM_008348563.1	7	5	0	0
1311	XM_008348564.1	7	5	0	0
1312	XM_008348604.1	1	1	0	0
1313	XM_008348618.1	1	1	0	0
1314	XM_008348643.1	1	1	1	1
1315	XM_008348666.1	3	3	2	2
1316	XM_008348667.1	3	3	2	2
1317	XM_008348680.1	1	1	0	0
1318	XM_008348689.1	1	1	0	0
1319	XM_008348690.1	1	1	0	0
1320	XM_008348691.1	1	1	0	0
1321	XM_008348710.1	1	1	0	0
1322	XM_008348719.1	4	4	2	2
1323	XM_008348726.1	1	1	0	0
1324	XM_008348728.1	7	7	0	0
1325	XM_008348740.1	1	1	0	0
1326	XM_008348743.1	1	1	0	0
1327	XM_008348745.1	2	2	0	0
1328	XM_008348754.1	1	1	0	0
1329	XM_008348766.1	8	8	0	0
1330	XM_008348769.1	2	2	0	0
1331	XM_008348773.1	1	1	0	0
1332	XM_008348774.1	1	1	0	0
1333	XM_008348789.1	1	1	0	0
1334	XM_008348798.1	1	1	0	0
1335	XM_008348813.1	2	2	0	0
1336	XM_008348817.1	1	1	0	0
1337	XM_008348818.1	1	1	0	0
1338	XM_008348819.1	1	1	0	0
1339	XM_008348828.1	1	1	0	0
1340	XM_008348831.1	2	2	0	0
1341	XM_008348838.1	2	2	0	0
1342	XM_008348846.1	2	2	0	0
1343	XM_008348848.1	2	2	0	0
1344	XM_008348862.1	2	2	0	0
1345	XM_008348869.1	1	1	0	0
1346	XM_008348880.1	1	1	0	0
1347	XM_008348884.1	12	12	0	0
1348	XM_008348929.1	1	1	0	0
1349	XM_008348942.1	2	2	0	0
1350	XM_008348961.1	1	1	0	0
1351	XM_008348965.1	1	1	0	0
1352	XM_008348979.1	2	2	0	0
1353	XM_008348992.1	1	1	0	0
1354	XM_008348994.1	1	1	0	0
1355	XM_008349046.1	1	1	1	1
1356	XM_008349049.1	9	9	0	0
1357	XM_008349051.1	1	1	0	0
1358	XM_008349052.1	1	1	0	0
1359	XM_008349053.1	1	1	0	0
1360	XM_008349058.1	2	2	2	2
1361	XM_008349059.1	1	1	0	0
1362	XM_008349085.1	1	1	0	0
1363	XM_008349105.1	4	4	0	0
1364	XM_008349106.1	1	1	0	0
1365	XM_008349108.1	1	1	0	0
1366	XM_008349114.1	1	1	0	0
1367	XM_008349115.1	1	1	0	0
1368	XM_008349119.1	1	1	0	0
1369	XM_008349124.1	1	1	0	0
1370	XM_008349144.1	2	2	0	0
1371	XM_008349159.1	1	1	0	0
1372	XM_008349171.1	1	1	0	0
1373	XM_008349185.1	1	1	0	0
1374	XM_008349194.1	3	3	3	3
1375	XM_008349195.1	14	14	0	0
1376	XM_008349197.1	14	14	0	0
1377	XM_008349198.1	12	12	0	0
1378	XM_008349213.1	1	1	0	0
1379	XM_008349216.1	1	1	0	0
1380	XM_008349220.1	1	1	0	0
1381	XM_008349224.1	1	1	0	0
1382	XM_008349227.1	1	1	0	0
1383	XM_008349230.1	1	1	0	0
1384	XM_008349236.1	1	1	0	0
1385	XM_008349257.1	2	2	2	2
1386	XM_008349263.1	1	1	0	0
1387	XM_008349288.1	1	1	0	0
1388	XM_008349297.1	3	3	0	0
1389	XM_008349336.1	1	1	0	0
1390	XM_008349343.1	2	2	2	2
1391	XM_008349346.1	2	2	2	2
1392	XM_008349362.1	1	1	0	0
1393	XM_008349363.1	1	1	0	0
1394	XM_008349366.1	1	1	0	0
1395	XM_008349369.1	1	1	0	0
1396	XM_008349375.1	1	1	0	0
1397	XM_008349383.1	1	1	0	0
1398	XM_008349397.1	2	2	0	0
1399	XM_008349401.1	1	1	0	0
1400	XM_008349422.1	1	1	0	0
1401	XM_008349433.1	1	1	0	0
1402	XM_008349434.1	1	1	0	0
1403	XM_008349440.1	2	2	0	0
1404	XM_008349448.1	1	1	0	0
1405	XM_008349466.1	2	2	0	0
1406	XM_008349473.1	1	1	0	0
1407	XM_008349496.1	1	1	0	0
1408	XM_008349497.1	1	1	0	0
1409	XM_008349498.1	1	1	0	0
1410	XM_008349507.1	1	1	0	0
1411	XM_008349512.1	2	2	0	0
1412	XM_008349513.1	2	2	0	0
1413	XM_008349514.1	2	2	0	0
1414	XM_008349550.1	2	2	2	2
1415	XM_008349585.1	1	1	0	0
1416	XM_008349593.1	2	2	0	0
1417	XM_008349602.1	1	1	0	0
1418	XM_008349604.1	1	1	0	0
1419	XM_008349611.1	2	2	0	0
1420	XM_008349617.1	3	3	0	0
1421	XM_008349621.1	1	1	0	0
1422	XM_008349638.1	4	4	0	0
1423	XM_008349639.1	1	1	0	0
1424	XM_008349640.1	1	1	0	0
1425	XM_008349641.1	1	1	0	0
1426	XM_008349650.1	1	1	0	0
1427	XM_008349651.1	2	2	0	0
1428	XM_008349662.1	1	1	0	0
1429	XM_008349669.1	1	1	0	0
1430	XM_008349676.1	1	1	0	0
1431	XM_008349678.1	2	2	0	0
1432	XM_008349683.1	1	1	0	0
1433	XM_008349685.1	3	3	0	0
1434	XM_008349695.1	1	1	0	0
1435	XM_008349696.1	1	1	0	0
1436	XM_008349700.1	1	1	0	0
1437	XM_008349701.1	1	1	0	0
1438	XM_008349731.1	4	4	0	0
1439	XM_008349734.1	4	4	0	0
1440	XM_008349751.1	1	1	0	0
1441	XM_008349773.1	3	2	0	0
1442	XM_008349784.1	1	1	1	1
1443	XM_008349788.1	1	1	0	0
1444	XM_008349801.1	2	2	0	0
1445	XM_008349818.1	1	1	0	0
1446	XM_008349820.1	2	2	0	0
1447	XM_008349821.1	2	2	0	0
1448	XM_008349822.1	2	2	0	0
1449	XM_008349823.1	2	2	0	0
1450	XM_008349831.1	1	1	0	0
1451	XM_008349837.1	1	1	0	0
1452	XM_008349847.1	1	1	0	0
1453	XM_008349848.1	1	1	0	0
1454	XM_008349852.1	1	1	0	0
1455	XM_008349865.1	1	1	0	0
1456	XM_008349877.1	1	1	0	0
1457	XM_008349878.1	1	1	0	0
1458	XM_008349879.1	1	1	0	0
1459	XM_008349904.1	1	1	0	0
1460	XM_008349905.1	1	1	0	0
1461	XM_008349912.1	1	1	0	0
1462	XM_008349915.1	1	1	0	0
1463	XM_008349949.1	1	1	0	0
1464	XM_008349961.1	1	1	0	0
1465	XM_008349969.1	1	1	0	0
1466	XM_008349970.1	1	1	0	0
1467	XM_008349972.1	1	1	0	0
1468	XM_008349973.1	1	1	0	0
1469	XM_008349979.1	1	1	0	0
1470	XM_008349986.1	1	1	0	0
1471	XM_008349991.1	1	1	0	0
1472	XM_008350000.1	1	1	0	0
1473	XM_008350020.1	1	1	0	0
1474	XM_008350024.1	2	2	1	1
1475	XM_008350036.1	1	1	0	0
1476	XM_008350056.1	1	1	0	0
1477	XM_008350064.1	1	1	0	0
1478	XM_008350089.1	1	1	0	0
1479	XM_008350102.1	3	3	0	0
1480	XM_008350125.1	1	1	0	0
1481	XM_008350137.1	1	1	0	0
1482	XM_008350140.1	1	1	0	0
1483	XM_008350158.1	1	1	0	0
1484	XM_008350159.1	1	1	1	1
1485	XM_008350167.1	2	2	0	0
1486	XM_008350171.1	3	3	0	0
1487	XM_008350172.1	3	3	0	0
1488	XM_008350179.1	2	2	0	0
1489	XM_008350180.1	2	2	0	0
1490	XM_008350181.1	2	2	0	0
1491	XM_008350205.1	1	1	0	0
1492	XM_008350225.1	1	1	0	0
1493	XM_008350226.1	1	1	0	0
1494	XM_008350227.1	1	1	0	0
1495	XM_008350236.1	1	1	0	0
1496	XM_008350238.1	11	11	0	0
1497	XM_008350240.1	1	1	0	0
1498	XM_008350298.1	1	1	0	0
1499	XM_008350304.1	1	1	0	0
1500	XM_008350310.1	2	2	0	0
1501	XM_008350341.1	1	1	1	1
1502	XM_008350360.1	2	2	0	0
1503	XM_008350370.1	1	1	0	0
1504	XM_008350372.1	1	1	0	0
1505	XM_008350373.1	1	1	0	0
1506	XM_008350374.1	1	1	0	0
1507	XM_008350380.1	1	1	0	0
1508	XM_008350381.1	2	2	1	1
1509	XM_008350383.1	1	1	0	0
1510	XM_008350398.1	1	1	0	0
1511	XM_008350399.1	2	2	2	2
1512	XM_008350402.1	1	1	0	0
1513	XM_008350405.1	1	1	0	0
1514	XM_008350407.1	1	1	0	0
1515	XM_008350436.1	1	1	0	0
1516	XM_008350438.1	5	5	0	0
1517	XM_008350460.1	1	1	0	0
1518	XM_008350465.1	3	3	0	0
1519	XM_008350478.1	1	1	0	0
1520	XM_008350486.1	1	1	0	0
1521	XM_008350487.1	1	1	0	0
1522	XM_008350512.1	2	2	0	0
1523	XM_008350521.1	4	4	0	0
1524	XM_008350545.1	1	1	0	0
1525	XM_008350560.1	3	3	2	2
1526	XM_008350566.1	2	2	0	0
1527	XM_008350572.1	2	2	0	0
1528	XM_008350573.1	1	1	0	0
1529	XM_008350574.1	2	2	2	2
1530	XM_008350588.1	1	1	0	0
1531	XM_008350594.1	1	1	0	0
1532	XM_008350604.1	2	2	0	0
1533	XM_008350605.1	2	2	0	0
1534	XM_008350610.1	3	3	0	0
1535	XM_008350620.1	1	1	0	0
1536	XM_008350627.1	1	1	0	0
1537	XM_008350668.1	1	1	0	0
1538	XM_008350678.1	1	1	1	1
1539	XM_008350680.1	1	1	0	0
1540	XM_008350690.1	1	1	0	0
1541	XM_008350702.1	1	1	0	0
1542	XM_008350711.1	1	1	0	0
1543	XM_008350735.1	1	1	0	0
1544	XM_008350741.1	1	1	0	0
1545	XM_008350742.1	1	1	0	0
1546	XM_008350769.1	1	1	0	0
1547	XM_008350770.1	1	1	0	0
1548	XM_008350771.1	1	1	0	0
1549	XM_008350772.1	1	1	0	0
1550	XM_008350793.1	1	1	0	0
1551	XM_008350795.1	2	2	0	0
1552	XM_008350799.1	1	1	0	0
1553	XM_008350800.1	1	1	0	0
1554	XM_008350801.1	1	1	0	0
1555	XM_008350832.1	1	1	0	0
1556	XM_008350834.1	12	12	0	0
1557	XM_008350838.1	1	1	0	0
1558	XM_008350840.1	3	3	0	0
1559	XM_008350894.1	1	1	0	0
1560	XM_008350907.1	1	1	0	0
1561	XM_008350910.1	2	2	0	0
1562	XM_008350916.1	2	2	0	0
1563	XM_008350927.1	1	1	0	0
1564	XM_008350928.1	5	5	5	5
1565	XM_008350932.1	1	1	0	0
1566	XM_008350937.1	1	1	0	0
1567	XM_008350938.1	1	1	0	0
1568	XM_008350942.1	1	1	0	0
1569	XM_008350980.1	1	1	0	0
1570	XM_008350986.1	1	1	0	0
1571	XM_008350991.1	1	1	0	0
1572	XM_008350993.1	4	4	0	0
1573	XM_008351017.1	1	1	0	0
1574	XM_008351032.1	1	1	0	0
1575	XM_008351039.1	1	1	0	0
1576	XM_008351044.1	1	1	0	0
1577	XM_008351057.1	1	1	0	0
1578	XM_008351063.1	1	1	0	0
1579	XM_008351068.1	1	1	0	0
1580	XM_008351073.1	1	1	0	0
1581	XM_008351076.1	4	4	0	0
1582	XM_008351080.1	3	3	1	1
1583	XM_008351081.1	3	3	1	1
1584	XM_008351082.1	3	3	1	1
1585	XM_008351083.1	2	2	0	0
1586	XM_008351093.1	1	1	0	0
1587	XM_008351095.1	1	1	0	0
1588	XM_008351096.1	1	1	0	0
1589	XM_008351097.1	8	8	0	0
1590	XM_008351098.1	1	1	0	0
1591	XM_008351112.1	1	1	0	0
1592	XM_008351127.1	2	2	0	0
1593	XM_008351141.1	2	2	2	2
1594	XM_008351148.1	1	1	0	0
1595	XM_008351181.1	1	1	0	0
1596	XM_008351182.1	1	1	0	0
1597	XM_008351184.1	1	1	0	0
1598	XM_008351210.1	1	1	0	0
1599	XM_008351221.1	2	2	0	0
1600	XM_008351234.1	1	1	1	1
1601	XM_008351240.1	1	1	0	0
1602	XM_008351249.1	2	2	0	0
1603	XM_008351277.1	1	1	1	1
1604	XM_008351299.1	1	1	1	1
1605	XM_008351301.1	2	2	0	0
1606	XM_008351304.1	1	1	0	0
1607	XM_008351308.1	1	1	0	0
1608	XM_008351311.1	1	1	0	0
1609	XM_008351315.1	16	16	0	0
1610	XM_008351329.1	1	1	0	0
1611	XM_008351362.1	1	1	0	0
1612	XM_008351378.1	1	1	1	1
1613	XM_008351381.1	1	1	0	0
1614	XM_008351400.1	1	1	0	0
1615	XM_008351422.1	1	1	0	0
1616	XM_008351423.1	1	1	0	0
1617	XM_008351455.1	1	1	1	1
1618	XM_008351463.1	1	1	0	0
1619	XM_008351466.1	5	5	2	2
1620	XM_008351474.1	1	1	0	0
1621	XM_008351478.1	1	1	0	0
1622	XM_008351483.1	2	2	0	0
1623	XM_008351501.1	1	1	0	0
1624	XM_008351513.1	1	1	0	0
1625	XM_008351524.1	1	1	0	0
1626	XM_008351525.1	1	1	0	0
1627	XM_008351532.1	5	5	5	5
1628	XM_008351565.1	2	2	0	0
1629	XM_008351576.1	1	1	0	0
1630	XM_008351581.1	1	1	0	0
1631	XM_008351587.1	1	1	0	0
1632	XM_008351589.1	1	1	0	0
1633	XM_008351606.1	1	1	0	0
1634	XM_008351614.1	3	3	0	0
1635	XM_008351639.1	1	1	0	0
1636	XM_008351640.1	1	1	0	0
1637	XM_008351641.1	1	1	0	0
1638	XM_008351642.1	1	1	0	0
1639	XM_008351643.1	1	1	0	0
1640	XM_008351644.1	1	1	0	0
1641	XM_008351695.1	1	1	0	0
1642	XM_008351711.1	17	16	0	0
1643	XM_008351715.1	1	1	0	0
1644	XM_008351720.1	1	1	0	0
1645	XM_008351721.1	1	1	0	0
1646	XM_008351738.1	1	1	1	1
1647	XM_008351764.1	1	1	1	1
1648	XM_008351769.1	1	1	0	0
1649	XM_008351770.1	1	1	0	0
1650	XM_008351775.1	4	4	0	0
1651	XM_008351778.1	1	1	0	0
1652	XM_008351788.1	1	1	0	0
1653	XM_008351801.1	2	2	2	2
1654	XM_008351820.1	1	1	0	0
1655	XM_008351821.1	2	2	0	0
1656	XM_008351830.1	1	1	0	0
1657	XM_008351833.1	2	2	0	0
1658	XM_008351834.1	2	2	0	0
1659	XM_008351836.1	1	1	0	0
1660	XM_008351842.1	70	70	26	26
1661	XM_008351851.1	1	1	0	0
1662	XM_008351855.1	1	1	0	0
1663	XM_008351857.1	1	1	0	0
1664	XM_008351862.1	2	2	0	0
1665	XM_008351871.1	1	1	0	0
1666	XM_008351881.1	7	7	0	0
1667	XM_008351885.1	2	2	1	1
1668	XM_008351899.1	2	2	0	0
1669	XM_008351934.1	3	3	0	0
1670	XM_008351950.1	1	1	0	0
1671	XM_008351959.1	5	5	2	2
1672	XM_008351969.1	1	1	0	0
1673	XM_008351972.1	1	1	0	0
1674	XM_008351973.1	1	1	0	0
1675	XM_008351987.1	1	1	0	0
1676	XM_008351995.1	1	1	0	0
1677	XM_008352037.1	1	1	0	0
1678	XM_008352038.1	1	1	0	0
1679	XM_008352040.1	2	2	0	0
1680	XM_008352043.1	2	2	0	0
1681	XM_008352048.1	1	1	0	0
1682	XM_008352053.1	1	1	0	0
1683	XM_008352060.1	1	1	0	0
1684	XM_008352067.1	1	1	1	1
1685	XM_008352077.1	1	1	0	0
1686	XM_008352092.1	1	1	0	0
1687	XM_008352116.1	1	1	0	0
1688	XM_008352125.1	1	1	0	0
1689	XM_008352132.1	1	1	0	0
1690	XM_008352137.1	1	1	0	0
1691	XM_008352150.1	1	1	0	0
1692	XM_008352168.1	1	1	0	0
1693	XM_008352169.1	1	1	0	0
1694	XM_008352181.1	3	2	0	0
1695	XM_008352182.1	1	1	0	0
1696	XM_008352183.1	1	1	0	0
1697	XM_008352194.1	2	2	0	0
1698	XM_008352196.1	2	2	0	0
1699	XM_008352205.1	1	1	0	0
1700	XM_008352241.1	1	1	0	0
1701	XM_008352247.1	10	10	0	0
1702	XM_008352251.1	2	2	0	0
1703	XM_008352281.1	1	1	1	1
1704	XM_008352304.1	10	10	0	0
1705	XM_008352314.1	2	2	0	0
1706	XM_008352324.1	1	1	0	0
1707	XM_008352325.1	3	3	0	0
1708	XM_008352331.1	1	1	0	0
1709	XM_008352332.1	8	8	0	0
1710	XM_008352343.1	3	3	1	1
1711	XM_008352351.1	1	1	0	0
1712	XM_008352356.1	1	1	0	0
1713	XM_008352357.1	1	1	0	0
1714	XM_008352361.1	1	1	0	0
1715	XM_008352363.1	1	1	1	1
1716	XM_008352371.1	2	2	0	0
1717	XM_008352378.1	1	1	0	0
1718	XM_008352393.1	2	2	0	0
1719	XM_008352403.1	1	1	0	0
1720	XM_008352406.1	1	1	0	0
1721	XM_008352407.1	1	1	0	0
1722	XM_008352443.1	1	1	0	0
1723	XM_008352451.1	2	2	0	0
1724	XM_008352455.1	1	1	0	0
1725	XM_008352456.1	2	2	0	0
1726	XM_008352461.1	1	1	0	0
1727	XM_008352475.1	1	1	0	0
1728	XM_008352493.1	1	1	0	0
1729	XM_008352526.1	1	1	0	0
1730	XM_008352548.1	1	1	0	0
1731	XM_008352559.1	1	1	0	0
1732	XM_008352560.1	1	1	0	0
1733	XM_008352581.1	3	3	0	0
1734	XM_008352582.1	3	3	0	0
1735	XM_008352586.1	1	1	0	0
1736	XM_008352588.1	1	1	0	0
1737	XM_008352589.1	1	1	0	0
1738	XM_008352602.1	1	1	0	0
1739	XM_008352630.1	1	1	0	0
1740	XM_008352634.1	1	1	0	0
1741	XM_008352637.1	2	2	0	0
1742	XM_008352652.1	1	1	0	0
1743	XM_008352660.1	1	1	0	0
1744	XM_008352661.1	1	1	0	0
1745	XM_008352665.1	1	1	0	0
1746	XM_008352674.1	13	13	0	0
1747	XM_008352689.1	1	1	0	0
1748	XM_008352690.1	1	1	0	0
1749	XM_008352706.1	1	1	0	0
1750	XM_008352707.1	1	1	0	0
1751	XM_008352710.1	1	1	0	0
1752	XM_008352748.1	1	1	0	0
1753	XM_008352749.1	2	2	0	0
1754	XM_008352755.1	1	1	0	0
1755	XM_008352786.1	1	1	0	0
1756	XM_008352801.1	1	1	0	0
1757	XM_008352802.1	3	3	0	0
1758	XM_008352813.1	1	1	0	0
1759	XM_008352815.1	1	1	0	0
1760	XM_008352821.1	13	13	0	0
1761	XM_008352854.1	4	4	3	3
1762	XM_008352855.1	1	1	0	0
1763	XM_008352872.1	6	6	4	4
1764	XM_008352879.1	2	2	0	0
1765	XM_008352881.1	1	1	0	0
1766	XM_008352884.1	1	1	0	0
1767	XM_008352908.1	8	8	0	0
1768	XM_008352909.1	8	8	0	0
1769	XM_008352910.1	8	8	0	0
1770	XM_008352911.1	8	8	0	0
1771	XM_008352912.1	8	8	0	0
1772	XM_008352921.1	3	3	0	0
1773	XM_008352937.1	4	4	0	0
1774	XM_008352956.1	1	1	0	0
1775	XM_008352959.1	1	1	1	1
1776	XM_008352971.1	3	3	0	0
1777	XM_008352978.1	1	1	0	0
1778	XM_008352985.1	1	1	0	0
1779	XM_008352990.1	1	1	0	0
1780	XM_008353000.1	1	1	0	0
1781	XM_008353016.1	1	1	1	1
1782	XM_008353025.1	2	2	0	0
1783	XM_008353028.1	1	1	0	0
1784	XM_008353031.1	2	2	0	0
1785	XM_008353032.1	1	1	0	0
1786	XM_008353036.1	1	1	0	0
1787	XM_008353037.1	1	1	0	0
1788	XM_008353039.1	3	3	0	0
1789	XM_008353060.1	1	1	0	0
1790	XM_008353066.1	1	1	0	0
1791	XM_008353070.1	1	1	0	0
1792	XM_008353079.1	1	1	0	0
1793	XM_008353090.1	1	1	0	0
1794	XM_008353094.1	1	1	1	1
1795	XM_008353097.1	2	2	0	0
1796	XM_008353099.1	1	1	0	0
1797	XM_008353150.1	1	1	0	0
1798	XM_008353154.1	1	1	1	1
1799	XM_008353159.1	2	2	0	0
1800	XM_008353174.1	1	1	0	0
1801	XM_008353189.1	1	1	1	1
1802	XM_008353198.1	1	1	0	0
1803	XM_008353226.1	1	1	0	0
1804	XM_008353228.1	1	1	0	0
1805	XM_008353230.1	1	1	0	0
1806	XM_008353234.1	1	1	0	0
1807	XM_008353268.1	1	1	0	0
1808	XM_008353280.1	1	1	0	0
1809	XM_008353281.1	1	1	0	0
1810	XM_008353286.1	1	1	0	0
1811	XM_008353287.1	1	1	0	0
1812	XM_008353292.1	1	1	0	0
1813	XM_008353293.1	1	1	0	0
1814	XM_008353318.1	1	1	0	0
1815	XM_008353319.1	1	1	0	0
1816	XM_008353350.1	1	1	0	0
1817	XM_008353360.1	2	2	0	0
1818	XM_008353361.1	1	1	0	0
1819	XM_008353362.1	1	1	0	0
1820	XM_008353369.1	3	3	0	0
1821	XM_008353370.1	2	2	0	0
1822	XM_008353378.1	1	1	0	0
1823	XM_008353405.1	1	1	0	0
1824	XM_008353414.1	1	1	0	0
1825	XM_008353432.1	1	1	1	1
1826	XM_008353433.1	1	1	0	0
1827	XM_008353441.1	1	1	0	0
1828	XM_008353446.1	1	1	0	0
1829	XM_008353458.1	1	1	0	0
1830	XM_008353462.1	1	1	0	0
1831	XM_008353473.1	1	1	0	0
1832	XM_008353482.1	38	38	0	0
1833	XM_008353493.1	1	1	0	0
1834	XM_008353497.1	2	2	0	0
1835	XM_008353503.1	1	1	0	0
1836	XM_008353514.1	1	1	0	0
1837	XM_008353515.1	1	1	0	0
1838	XM_008353516.1	1	1	0	0
1839	XM_008353520.1	1	1	0	0
1840	XM_008353525.1	1	1	0	0
1841	XM_008353527.1	2	2	0	0
1842	XM_008353531.1	1	1	0	0
1843	XM_008353559.1	17	17	0	0
1844	XM_008353562.1	1	1	0	0
1845	XM_008353563.1	1	1	1	1
1846	XM_008353565.1	1	1	0	0
1847	XM_008353569.1	1	1	1	1
1848	XM_008353576.1	1	1	1	1
1849	XM_008353577.1	2	2	0	0
1850	XM_008353580.1	1	1	0	0
1851	XM_008353581.1	2	2	0	0
1852	XM_008353590.1	28	28	0	0
1853	XM_008353592.1	28	28	0	0
1854	XM_008353593.1	28	28	0	0
1855	XM_008353594.1	28	28	0	0
1856	XM_008353595.1	28	28	0	0
1857	XM_008353596.1	28	28	0	0
1858	XM_008353597.1	28	28	0	0
1859	XM_008353598.1	2	2	0	0
1860	XM_008353601.1	1	1	0	0
1861	XM_008353604.1	12	12	0	0
1862	XM_008353611.1	1	1	0	0
1863	XM_008353631.1	2	2	0	0
1864	XM_008353644.1	1	1	0	0
1865	XM_008353672.1	1	1	0	0
1866	XM_008353676.1	2	2	0	0
1867	XM_008353694.1	2	2	0	0
1868	XM_008353695.1	1	1	0	0
1869	XM_008353726.1	1	1	0	0
1870	XM_008353733.1	1	1	0	0
1871	XM_008353740.1	1	1	0	0
1872	XM_008353742.1	1	1	0	0
1873	XM_008353770.1	2	2	1	1
1874	XM_008353783.1	2	2	0	0
1875	XM_008353786.1	1	1	0	0
1876	XM_008353788.1	1	1	1	1
1877	XM_008353789.1	1	1	1	1
1878	XM_008353793.1	2	2	0	0
1879	XM_008353803.1	1	1	0	0
1880	XM_008353805.1	1	1	0	0
1881	XM_008353807.1	1	1	0	0
1882	XM_008353809.1	2	2	0	0
1883	XM_008353810.1	5	5	0	0
1884	XM_008353827.1	1	1	0	0
1885	XM_008353828.1	1	1	0	0
1886	XM_008353829.1	1	1	0	0
1887	XM_008353833.1	1	1	0	0
1888	XM_008353844.1	5	5	2	2
1889	XM_008353845.1	1	1	0	0
1890	XM_008353856.1	1	1	0	0
1891	XM_008353865.1	1	1	0	0
1892	XM_008353881.1	1	1	0	0
1893	XM_008353905.1	1	1	0	0
1894	XM_008353906.1	2	2	0	0
1895	XM_008353921.1	1	1	0	0
1896	XM_008353975.1	1	1	0	0
1897	XM_008353999.1	2	2	0	0
1898	XM_008354022.1	1	1	0	0
1899	XM_008354023.1	1	1	0	0
1900	XM_008354029.1	2	2	0	0
1901	XM_008354042.1	1	1	1	1
1902	XM_008354053.1	1	1	0	0
1903	XM_008354065.1	1	1	0	0
1904	XM_008354076.1	1	1	0	0
1905	XM_008354078.1	2	2	2	2
1906	XM_008354094.1	2	2	0	0
1907	XM_008354102.1	1	1	0	0
1908	XM_008354130.1	1	1	0	0
1909	XM_008354139.1	1	1	0	0
1910	XM_008354157.1	2	2	1	1
1911	XM_008354158.1	1	1	0	0
1912	XM_008354181.1	1	1	0	0
1913	XM_008354199.1	1	1	0	0
1914	XM_008354204.1	1	1	0	0
1915	XM_008354222.1	1	1	1	1
1916	XM_008354223.1	1	1	0	0
1917	XM_008354225.1	1	1	0	0
1918	XM_008354232.1	1	1	0	0
1919	XM_008354236.1	1	1	0	0
1920	XM_008354264.1	1	1	0	0
1921	XM_008354274.1	1	1	0	0
1922	XM_008354278.1	1	1	0	0
1923	XM_008354282.1	1	1	0	0
1924	XM_008354296.1	2	2	0	0
1925	XM_008354299.1	1	1	0	0
1926	XM_008354310.1	1	1	0	0
1927	XM_008354348.1	1	1	0	0
1928	XM_008354354.1	3	3	0	0
1929	XM_008354355.1	3	3	0	0
1930	XM_008354357.1	1	1	0	0
1931	XM_008354363.1	1	1	0	0
1932	XM_008354370.1	1	1	0	0
1933	XM_008354377.1	2	2	0	0
1934	XM_008354384.1	2	2	0	0
1935	XM_008354386.1	1	1	0	0
1936	XM_008354387.1	1	1	0	0
1937	XM_008354388.1	1	1	0	0
1938	XM_008354389.1	1	1	0	0
1939	XM_008354409.1	1	1	0	0
1940	XM_008354410.1	1	1	0	0
1941	XM_008354418.1	2	2	1	1
1942	XM_008354434.1	2	2	0	0
1943	XM_008354436.1	1	1	1	1
1944	XM_008354469.1	2	2	2	2
1945	XM_008354493.1	8	8	0	0
1946	XM_008354496.1	2	2	0	0
1947	XM_008354504.1	1	1	1	1
1948	XM_008354519.1	10	10	0	0
1949	XM_008354530.1	1	1	0	0
1950	XM_008354535.1	1	1	1	1
1951	XM_008354538.1	1	1	0	0
1952	XM_008354544.1	1	1	0	0
1953	XM_008354546.1	2	2	0	0
1954	XM_008354547.1	2	2	0	0
1955	XM_008354549.1	1	1	0	0
1956	XM_008354550.1	1	1	0	0
1957	XM_008354559.1	2	2	0	0
1958	XM_008354569.1	1	1	0	0
1959	XM_008354573.1	2	2	2	2
1960	XM_008354579.1	1	1	0	0
1961	XM_008354581.1	2	2	0	0
1962	XM_008354589.1	1	1	1	1
1963	XM_008354620.1	1	1	0	0
1964	XM_008354625.1	1	1	0	0
1965	XM_008354628.1	2	2	0	0
1966	XM_008354641.1	1	1	0	0
1967	XM_008354645.1	1	1	0	0
1968	XM_008354650.1	5	5	3	3
1969	XM_008354664.1	4	4	0	0
1970	XM_008354681.1	1	1	0	0
1971	XM_008354687.1	1	1	1	1
1972	XM_008354699.1	1	1	0	0
1973	XM_008354706.1	1	1	0	0
1974	XM_008354717.1	2	2	0	0
1975	XM_008354723.1	1	1	1	1
1976	XM_008354724.1	1	1	1	1
1977	XM_008354746.1	1	1	0	0
1978	XM_008354752.1	1	1	0	0
1979	XM_008354754.1	1	1	0	0
1980	XM_008354765.1	1	1	1	1
1981	XM_008354770.1	2	2	0	0
1982	XM_008354771.1	2	2	0	0
1983	XM_008354773.1	1	1	0	0
1984	XM_008354774.1	6	6	1	1
1985	XM_008354799.1	1	1	0	0
1986	XM_008354809.1	1	1	0	0
1987	XM_008354810.1	1	1	0	0
1988	XM_008354822.1	1	1	0	0
1989	XM_008354826.1	3	3	2	2
1990	XM_008354833.1	1	1	0	0
1991	XM_008354838.1	1	1	0	0
1992	XM_008354845.1	1	1	0	0
1993	XM_008354854.1	2	2	0	0
1994	XM_008354862.1	1	1	0	0
1995	XM_008354939.1	1	1	1	1
1996	XM_008354940.1	1	1	0	0
1997	XM_008354943.1	1	1	0	0
1998	XM_008354954.1	1	1	1	1
1999	XM_008354957.1	1	1	0	0
[truncated: 5,999 more rows]
