# Supplementary material for: microRNAs and Their Targets in Apple (Malus domestica cv. “Fuji”) Involved in Response to Infection of Pathogen Valsa mali
Source: Front Plant Sci. 2017 Dec 6;8:2081. doi: 10.3389/fpls.2017.02081 (PMC5723928; doi:10.3389/fpls.2017.02081)
Supplement: Table S12 — The primer sequences for quantitative real time PCR of candidate miRNAs and target genes. [file Table12.xlsx]

## Sheet: Sheet1
Table S12 The primer sequences for quantitative real time PCR of candidate miRNAs and target genes
XM_008392402.1-F	CCTATTTGTGCTCGGAGTGT
XM_008392402.1-R	TAAACGACAACATCCGACTC
XM_008386604.1-F	GGTGCTGGCTATAAAGGGATA
XM_008386604.1-R	ATTGCGGAAACTCAGAAACTC
XM_008364202.1-F	GTCGTCCTGGAATCTGTTGA
XM_008364202.1-R	TAGGCTTCGTTGATCTGGTG
XM_008375284.1-F	CCGAACCATAATAAGGGAG
XM_008375284.1-R	AAGGAGGAGAAGATAGGTGTT
XM_008351234.1-F	GTGAAGAAGGCAAACAGGTC
XM_008351234.1-R	GGAATAAGCAGCAAAGTAAGA
XM_008344817.1-F	CTACCAGTGCCGAACGATGT
XM_008344817.1-R	TGCGGAGAAGAATAATAGATGA
XM_008380985.1-F	CCTTGAACCTCCAGGGCAGTC
XM_008380985.1-R	GCATTCACGCCATCCCGATA
XM_008379324.1-F	AGAGGCGGAGCAAAGGCAAGT
XM_008379324.1-R	GCGCAATGTCACGACGGAGAA
XM_008354724.1-F	AGGGAGTTGGAGATAAGAGCG
XM_008354724.1-R	ATGTTACCCGATTACTGGAGA
XM_008379418.1-F	AAGAGGTGGCAACAGAAAG
XM_008379418.1-R	GGTAAGTATTAAAGGCGAAGT
XM_008367951.1-F	TCTTCTTATGGGACTGCTTG
XM_008367951.1-R	AAGACCGTTTCTCCTTGTTC
XM_008393337.1-F	TTCGCAAGGACTCCAAGGACC
XM_008393337.1-R	TACCAATGAAAGTCGCAACCC
XM_008388371.1-F	AACAATGGGACAAGAACTACTA
XM_008388371.1-R	TTCACTGGGATACAGGAAAT
XM_008384095.1-F	TACAGGAGCGTTGGAAGGTG
XM_008384095.1-R	TGGAAACTGATGCTGCGATT
XM_008363395.1-F	GAAGCCCACCCAGTGTTTGAC
XM_008363395.1-R	CTGCTCCCGAACCCTCTTATT
XM_008357865.1-F	CCCAGGGCCTGAATCTCAATA
XM_008357865.1-R	GGACTTGCGAACCTCAACCAT
XM_008386376.1-F	CCTCCTCTTTCTTCCACTCTA
XM_008386376.1-R	TGTCAACAACGGATAAACCTC
XR_527149.1-F	CCCGTATTTAGCCTTGGACAGAA
XR_527149.1-R	GGGAACAGCCCAGCTTGAGAAT
XM_008384806.1-F	TAGGTCAATCCGTCGTAAAGG
XM_008384806.1-R	GTTAAAGTGCTCGTGTCATCG
XM_008372573.1-F	GCCTGTCCTGCTTCTCCAATC
XM_008372573.1-R	CTCTATGCCATGCTGCCTGTG
XM_008391676.1-F	ACTGTGAGATTAGGGATGAA
XM_008391676.1-R	AGTAGACTTCTCGATGGGAT
XM_008389442.1-F	GTAACAGAGGAGCAGCCACA
XM_008389442.1-R	TGAAACACGGGTCTTTATCG
XM_008366472.1-F	AACCCACCGACAGGAACTCAT
XM_008366472.1-R	AGGCTGATAGTCTGGCTCCAA
XM_008348667.1-F	CCGTAGAGCAACAGGACAGA
XM_008348667.1-R	CACAACCGTACCAGGTAAGATA
XM_008373619.1-F	CAAGGTGGTGAATAAGGTGAC
XM_008373619.1-R	CCATTCTGATTCCCAGTTTGT
XM_008358756.1-F	GATTTGAACACGCAGAAGAAC
XM_008358756.1-R	CTTGAAGCAGGGACAGGATAG
RT-mdm-miR482b	GTCGTATCCAGTGCAGGGTCCGAGGTATTCGCACTGGATACGACGGAATGGGA
F-mdm-miR482b	CGCGATCTTTCCTATCCCTCCCATT
RT-mdm-miR403a	GTCGTATCCAGTGCAGGGTCCGAGGTATTCGCACTGGATACGACCGAGTTTG
F-mdm-miR403a	CGCGATTAGATTCACGCACAAAC
RT-mdm-miR164a	GTCGTATCCAGTGCAGGGTCCGAGGTATTCGCACTGGATACGACGGCACGTGC
F-mdm-miR164a	CGCGATTGGAGAAGCAGGGC
RT-bol-MIR9410	GTCGTATCCAGTGCAGGGTCCGAGGTATTCGCACTGGATACGACTATTTAAGTC
F-bol-MIR9410	CGCGATTTGCAGACGACTTA
RT-peu-MIR2916-p3	GTCGTATCCAGTGCAGGGTCCGAGGTATTCGCACTGGATACGACACATCCGCCGAT
F-peu-MIR2916-p3	CGCGATGCCGACCAGGGATCGGC
RT-ppe-miR530	GTCGTATCCAGTGCAGGGTCCGAGGTATTCGCACTGGATACGACAGAGGTGCAG
F-ppe-miR530	CGCGATGCATTTGCACCTGCAC
RT-PC-5p-409096	GTCGTATCCAGTGCAGGGTCCGAGGTATTCGCACTGGATACGACACAATAGATTG
F-PC-5p-409096	CGCGATAAGGCTGTTTAGTCAATC
RT-PC-3p-102462	GTCGTATCCAGTGCAGGGTCCGAGGTATTCGCACTGGATACGACTCAATCAAAG
F-PC-3p-102462	CGCGATGATGACTAAACGATCTTTG
RT-PC-3p-166024	GTCGTATCCAGTGCAGGGTCCGAGGTATTCGCACTGGATACGACTCTCACAGT
F-PC-3p-166024	CGCGATGAAAATTGACGTTAAACT
RT-mdm-miR162a	GTCGTATCCAGTGCAGGGTCCGAGGTATTCGCACTGGATACGACCTGGATGC
F-mdm-miR162a	CGCGATCGATAAACCTCTGCATC
RT-mdm-miR159c	GTCGTATCCAGTGCAGGGTCCGAGGTATTCGCACTGGATACGACAAAGGAGAGG
F-mdm-miR159c	CGCGATGAATTCCTTCTCCTC
RT-mdm-miR156a	GTCGTATCCAGTGCAGGGTCCGAGGTATTCGCACTGGATACGACGTGCTCAC
F-mdm-miR156a	CGCGTGACAGAAGAGAGTGAGC
RT-mdm-miR319a	GTCGTATCCAGTGCAGGGTCCGAGGTATTCGCACTGGATACGACGGAGCTCC
F-mdm-miR319a	CGCGTTGGACTGAAGGGAGC
RT-mdm-miR858b	GTCGTATCCAGTGCAGGGTCCGAGGTATTCGCACTGGATACGACCAAGGTCG
F-mdm-miR858b	CGCGTTCGTTGTCTGTTCGAC
RT-gma-miR6300	GTCGTATCCAGTGCAGGGTCCGAGGTATTCGCACTGGATACGACCCACTATAC
F-gma-miR6300	CGCGGTCGTTGTAGTATAGT
RT-gma-miR160a-3p	GTCGTATCCAGTGCAGGGTCCGAGGTATTCGCACTGGATACGACTATGCATGG
F-gma-miR160a-3p	CGCGGCGTATGAGGAGCCATGC
RT-mdm-miR391	GTCGTATCCAGTGCAGGGTCCGAGGTATTCGCACTGGATACGACCGGCGTCAT
F-mdm-miR391	CGCGTACGCAGGAGAGATGAC
RT-mdm-miR477a	GTCGTATCCAGTGCAGGGTCCGAGGTATTCGCACTGGATACGACGAGAAGCTC
F-mdm-miR477a	CGCGACTCTCCCTCAAGAGCTT
RT-mdm-miR535d	GTCGTATCCAGTGCAGGGTCCGAGGTATTCGCACTGGATACGACGCGTGCTC
F-mdm-miR535d	CGCGTGACGACGAGAGAGAGC
RT-mdm-MIR168b	GTCGTATCCAGTGCAGGGTCCGAGGTATTCGCACTGGATACGACAGCGGTTCC
F-mdm-MIR168b	CGCGTGGTGCAGGTCGGGAAC
Common	CAGTGCAGGGTCCGAGGT
EF-F:	ATTCAAGTATGCCTGGGTGC
EF-R:	CAGTCAGCCTGTGATGTTCC
